# Supplementary material for: Gender and cultural bias in student evaluations: Why representation matters
Source: PLoS One. 2019 Feb 13;14(2):e0209749. doi: 10.1371/journal.pone.0209749 (PMC6373838; doi:10.1371/journal.pone.0209749)
Supplement: S1 File — (ZIP) [file pone.0209749.s001.zip]

Archive with 14 entries (11 files):
- Datasets/
- Datasets/ARTSC.csv
- __MACOSX/
- __MACOSX/Datasets/
- __MACOSX/Datasets/._ARTSC.csv
- Datasets/COMM.csv
- __MACOSX/Datasets/._COMM.csv
- Datasets/ENG.csv
- __MACOSX/Datasets/._ENG.csv
- Datasets/MED.csv
- __MACOSX/Datasets/._MED.csv
- Datasets/SCI.csv
- __MACOSX/Datasets/._SCI.csv
- __MACOSX/._Datasets
