# Supplementary material for: Gender and cultural bias in student evaluations: Why representation matters
Source: PLoS One. 2019 Feb 13;14(2):e0209749. doi: 10.1371/journal.pone.0209749 (PMC6373838; doi:10.1371/journal.pone.0209749)
Supplement: S1 File — (ZIP) [file pone.0209749.s001.zip › Datasets/ARTSC.csv]

	TeachingCourse_NotFirstTime	STAFF_CRYPT	Q010_ANS_RESPONSE_VALUE	TOTAL_STUDENTS	PROGRAM_ACADEMIC_CAREER	TEACHERGENDERFEMALE	STAFF_LANGUAGE_BACKGROUND	RESIDENCY_RESPONSE	GENDER_RESPONSE	SEMESTER_WAM	COURSE_CRYPT	STAFF_BIRTH_COUNTRY_DESCR	STAFF_CITIZENSHIP_STATUS_DESCR	STAFF_LANGUAGE_SPOKEN_AT_HOME	HEW_ACTUAL_LEVEL	EVALUATION_TYPE
1	1	STAFF_CRYPT-631014	2	148		1	Missing	Local	Female	NA	COURSE_CRYPT-99973		Australian Citizen		Level B	Lecturer Evaluation
2	1	STAFF_CRYPT-631014	5	148		1	Missing	Local	Female	NA	COURSE_CRYPT-99973		Australian Citizen		Level B	Lecturer Evaluation
3	1	STAFF_CRYPT-631014	6	148		1	Missing	Local	Female	NA	COURSE_CRYPT-99973		Australian Citizen		Level B	Lecturer Evaluation
4	1	STAFF_CRYPT-631014	4	148		1	Missing	Local	Female	NA	COURSE_CRYPT-99973		Australian Citizen		Level B	Lecturer Evaluation
5	1	STAFF_CRYPT-631014	3	148		1	Missing	Local	Female	NA	COURSE_CRYPT-99973		Australian Citizen		Level B	Lecturer Evaluation
6	1	STAFF_CRYPT-631014	5	148		1	Missing	Local	Female	NA	COURSE_CRYPT-99973		Australian Citizen		Level B	Lecturer Evaluation
7	1	STAFF_CRYPT-631014	5	148		1	Missing	Local	Female	NA	COURSE_CRYPT-99973		Australian Citizen		Level B	Lecturer Evaluation
8	1	STAFF_CRYPT-631014	6	148		1	Missing	Local	Female	NA	COURSE_CRYPT-99973		Australian Citizen		Level B	Lecturer Evaluation
9	1	STAFF_CRYPT-631014	5	148		1	Missing	Local	Female	NA	COURSE_CRYPT-99973		Australian Citizen		Level B	Lecturer Evaluation
10	1	STAFF_CRYPT-631014	4	148		1	Missing	Local	Female	NA	COURSE_CRYPT-99973		Australian Citizen		Level B	Lecturer Evaluation
11	1	STAFF_CRYPT-631014	3	148		1	Missing	Local	Female	NA	COURSE_CRYPT-99973		Australian Citizen		Level B	Lecturer Evaluation
12	1	STAFF_CRYPT-631014	4	148		1	Missing	Local	Female	NA	COURSE_CRYPT-99973		Australian Citizen		Level B	Lecturer Evaluation
13	1	STAFF_CRYPT-631014	1	148		1	Missing	Local	Female	NA	COURSE_CRYPT-99973		Australian Citizen		Level B	Lecturer Evaluation
14	1	STAFF_CRYPT-631014	5	148		1	Missing	Local	Female	NA	COURSE_CRYPT-99973		Australian Citizen		Level B	Lecturer Evaluation
15	1	STAFF_CRYPT-631014	5	148		1	Missing	Local	Female	NA	COURSE_CRYPT-99973		Australian Citizen		Level B	Lecturer Evaluation
16	1	STAFF_CRYPT-631014	6	148		1	Missing	Local	Male	NA	COURSE_CRYPT-99973		Australian Citizen		Level B	Lecturer Evaluation
17	1	STAFF_CRYPT-631014	5	148		1	Missing	Local	Female	NA	COURSE_CRYPT-99973		Australian Citizen		Level B	Lecturer Evaluation
18	1	STAFF_CRYPT-631014	6	148		1	Missing	Local	Female	NA	COURSE_CRYPT-99973		Australian Citizen		Level B	Lecturer Evaluation
19	1	STAFF_CRYPT-631014	5	148		1	Missing	Local	Female	NA	COURSE_CRYPT-99973		Australian Citizen		Level B	Lecturer Evaluation
20	1	STAFF_CRYPT-631014	NA	148		1	Missing	Local	Female	NA	COURSE_CRYPT-99973		Australian Citizen		Level B	Course Evaluation
21	1	STAFF_CRYPT-631014	5	148		1	Missing	Local	Female	NA	COURSE_CRYPT-99973		Australian Citizen		Level B	Lecturer Evaluation
22	1	STAFF_CRYPT-631014	0	148		1	Missing	Local	Female	NA	COURSE_CRYPT-99973		Australian Citizen		Level B	Lecturer Evaluation
23	1	STAFF_CRYPT-631014	1	148		1	Missing	Local	Female	NA	COURSE_CRYPT-99973		Australian Citizen		Level B	Lecturer Evaluation
24	1	STAFF_CRYPT-631014	5	148		1	Missing	Local	Male	NA	COURSE_CRYPT-99973		Australian Citizen		Level B	Lecturer Evaluation
25	1	STAFF_CRYPT-631014	4	148		1	Missing	Local	Female	NA	COURSE_CRYPT-99973		Australian Citizen		Level B	Lecturer Evaluation
26	1	STAFF_CRYPT-631014	4	148		1	Missing	Local	Female	NA	COURSE_CRYPT-99973		Australian Citizen		Level B	Lecturer Evaluation
27	1	STAFF_CRYPT-631014	6	148		1	Missing	Local	Male	NA	COURSE_CRYPT-99973		Australian Citizen		Level B	Lecturer Evaluation
28	1	STAFF_CRYPT-631014	5	148		1	Missing	Local	Female	NA	COURSE_CRYPT-99973		Australian Citizen		Level B	Lecturer Evaluation
29	1	STAFF_CRYPT-631014	NA	148		1	Missing	Local	Female	NA	COURSE_CRYPT-99973		Australian Citizen		Level B	Course Evaluation
30	1	STAFF_CRYPT-631014	5	148		1	Missing	Local	Female	NA	COURSE_CRYPT-99973		Australian Citizen		Level B	Lecturer Evaluation
31	1	STAFF_CRYPT-631014	4	148		1	Missing	Local	Female	NA	COURSE_CRYPT-99973		Australian Citizen		Level B	Lecturer Evaluation
32	1	STAFF_CRYPT-631014	5	148		1	Missing	International	Female	NA	COURSE_CRYPT-99973		Australian Citizen		Level B	Lecturer Evaluation
33	1	STAFF_CRYPT-631014	3	148		1	Missing	Local	Female	NA	COURSE_CRYPT-99973		Australian Citizen		Level B	Lecturer Evaluation
34	1	STAFF_CRYPT-631014	4	148		1	Missing	Local	Female	NA	COURSE_CRYPT-99973		Australian Citizen		Level B	Lecturer Evaluation
35	1	STAFF_CRYPT-631014	6	148		1	Missing	Local	Female	NA	COURSE_CRYPT-99973		Australian Citizen		Level B	Lecturer Evaluation
36	1	STAFF_CRYPT-631014	6	148		1	Missing	Local	Female	NA	COURSE_CRYPT-99973		Australian Citizen		Level B	Lecturer Evaluation
37	1	STAFF_CRYPT-631014	4	148		1	Missing	Local	Female	NA	COURSE_CRYPT-99973		Australian Citizen		Level B	Lecturer Evaluation
38	1	STAFF_CRYPT-631014	4	148		1	Missing	Local	Female	NA	COURSE_CRYPT-99973		Australian Citizen		Level B	Lecturer Evaluation
39	1	STAFF_CRYPT-631014	6	148		1	Missing	Local	Female	NA	COURSE_CRYPT-99973		Australian Citizen		Level B	Lecturer Evaluation
40	1	STAFF_CRYPT-631014	4	148		1	Missing	Local	Female	NA	COURSE_CRYPT-99973		Australian Citizen		Level B	Lecturer Evaluation
41	1	STAFF_CRYPT-631014	4	148		1	Missing	Local	Female	NA	COURSE_CRYPT-99973		Australian Citizen		Level B	Lecturer Evaluation
42	1	STAFF_CRYPT-631014	4	148		1	Missing	Local	Female	NA	COURSE_CRYPT-99973		Australian Citizen		Level B	Lecturer Evaluation
43	1	STAFF_CRYPT-631014	6	148		1	Missing	Local	Female	NA	COURSE_CRYPT-99973		Australian Citizen		Level B	Lecturer Evaluation
44	1	STAFF_CRYPT-631014	5	148		1	Missing	Local	Female	NA	COURSE_CRYPT-99973		Australian Citizen		Level B	Lecturer Evaluation
45	1	STAFF_CRYPT-631014	6	148		1	Missing	Local	Female	NA	COURSE_CRYPT-99973		Australian Citizen		Level B	Lecturer Evaluation
46	1	STAFF_CRYPT-631014	3	148		1	Missing	Local	Female	NA	COURSE_CRYPT-99973		Australian Citizen		Level B	Lecturer Evaluation
47	1	STAFF_CRYPT-631014	2	148		1	Missing	Local	Female	NA	COURSE_CRYPT-99973		Australian Citizen		Level B	Lecturer Evaluation
48	1	STAFF_CRYPT-631014	5	148		1	Missing	International	Female	NA	COURSE_CRYPT-99973		Australian Citizen		Level B	Lecturer Evaluation
49	1	STAFF_CRYPT-631014	6	148		1	Missing	Local	Male	NA	COURSE_CRYPT-99973		Australian Citizen		Level B	Lecturer Evaluation
50	1	STAFF_CRYPT-631014	5	148		1	Missing	Local	Female	NA	COURSE_CRYPT-99973		Australian Citizen		Level B	Lecturer Evaluation
51	1	STAFF_CRYPT-631014	5	148		1	Missing	Local	Female	NA	COURSE_CRYPT-99973		Australian Citizen		Level B	Lecturer Evaluation
52	1	STAFF_CRYPT-631014	6	148		1	Missing	Local	Female	NA	COURSE_CRYPT-99973		Australian Citizen		Level B	Lecturer Evaluation
53	1	STAFF_CRYPT-631014	5	148		1	Missing	Local	Female	NA	COURSE_CRYPT-99973		Australian Citizen		Level B	Lecturer Evaluation
54	1	STAFF_CRYPT-631014	5	148		1	Missing	Local	Female	NA	COURSE_CRYPT-99973		Australian Citizen		Level B	Lecturer Evaluation
55	1	STAFF_CRYPT-631014	5	148		1	Missing	Local	Female	NA	COURSE_CRYPT-99973		Australian Citizen		Level B	Lecturer Evaluation
56	1	STAFF_CRYPT-631014	5	148		1	Missing	Local	Female	NA	COURSE_CRYPT-99973		Australian Citizen		Level B	Lecturer Evaluation
57	1	STAFF_CRYPT-507605	6	43		1	Missing	International	Female	NA	COURSE_CRYPT-188043				HEW 5	Lecturer Evaluation
58	1	STAFF_CRYPT-507605	4	43		1	Missing	International	Female	NA	COURSE_CRYPT-188043				HEW 5	Lecturer Evaluation
59	1	STAFF_CRYPT-507605	5	43		1	Missing	Local	Female	NA	COURSE_CRYPT-188043				HEW 5	Lecturer Evaluation
60	1	STAFF_CRYPT-507605	5	43		1	Missing	International	Female	NA	COURSE_CRYPT-188043				HEW 5	Lecturer Evaluation
61	1	STAFF_CRYPT-507605	6	43		1	Missing	Local	Female	NA	COURSE_CRYPT-188043				HEW 5	Lecturer Evaluation
62	1	STAFF_CRYPT-507605	6	43		1	Missing	Local	Male	NA	COURSE_CRYPT-188043				HEW 5	Lecturer Evaluation
63	1	STAFF_CRYPT-507605	5	43		1	Missing	International	Female	NA	COURSE_CRYPT-188043				HEW 5	Lecturer Evaluation
64	1	STAFF_CRYPT-507605	5	43		1	Missing	International	Female	NA	COURSE_CRYPT-188043				HEW 5	Lecturer Evaluation
65	1	STAFF_CRYPT-507605	4	43		1	Missing	International	Female	NA	COURSE_CRYPT-188043				HEW 5	Lecturer Evaluation
66	1	STAFF_CRYPT-507605	5	43		1	Missing	International	Female	NA	COURSE_CRYPT-188043				HEW 5	Lecturer Evaluation
67	1	STAFF_CRYPT-507605	5	43		1	Missing	International	Female	NA	COURSE_CRYPT-188043				HEW 5	Lecturer Evaluation
68	1	STAFF_CRYPT-507605	5	43		1	Missing	International	Female	NA	COURSE_CRYPT-188043				HEW 5	Lecturer Evaluation
69	1	STAFF_CRYPT-507605	5	43		1	Missing	International	Female	NA	COURSE_CRYPT-188043				HEW 5	Lecturer Evaluation
70	1	STAFF_CRYPT-507605	6	43		1	Missing	International	Female	NA	COURSE_CRYPT-188043				HEW 5	Lecturer Evaluation
71	1	STAFF_CRYPT-507605	6	43		1	Missing	Local	Female	NA	COURSE_CRYPT-188043				HEW 5	Lecturer Evaluation
72	1	STAFF_CRYPT-507605	6	43		1	Missing	Local	Female	NA	COURSE_CRYPT-188043				HEW 5	Lecturer Evaluation
73	1	STAFF_CRYPT-507605	4	43		1	Missing	Local	Female	NA	COURSE_CRYPT-188043				HEW 5	Lecturer Evaluation
74	1	STAFF_CRYPT-507605	5	43		1	Missing	Local	Female	NA	COURSE_CRYPT-188043				HEW 5	Lecturer Evaluation
75	1	STAFF_CRYPT-507605	5	43		1	Missing	International	Male	NA	COURSE_CRYPT-188043				HEW 5	Lecturer Evaluation
76	1	STAFF_CRYPT-507605	6	43		1	Missing	International	Female	NA	COURSE_CRYPT-188043				HEW 5	Lecturer Evaluation
77	1	STAFF_CRYPT-507605	5	43		1	Missing	International	Female	NA	COURSE_CRYPT-188043				HEW 5	Lecturer Evaluation
78	1	STAFF_CRYPT-507605	5	43		1	Missing	Local	Male	NA	COURSE_CRYPT-188043				HEW 5	Lecturer Evaluation
79	1	STAFF_CRYPT-507605	5	43		1	Missing	International	Female	NA	COURSE_CRYPT-188043				HEW 5	Lecturer Evaluation
80	1	STAFF_CRYPT-507605	6	43		1	Missing	International	Female	NA	COURSE_CRYPT-188043				HEW 5	Lecturer Evaluation
81	1	STAFF_CRYPT-507605	5	43		1	Missing	International	Female	NA	COURSE_CRYPT-188043				HEW 5	Lecturer Evaluation
82	1	STAFF_CRYPT-507605	5	43		1	Missing	International	Female	NA	COURSE_CRYPT-188043				HEW 5	Lecturer Evaluation
83	1	STAFF_CRYPT-507605	5	43		1	Missing	Local	Female	NA	COURSE_CRYPT-188043				HEW 5	Lecturer Evaluation
84	1	STAFF_CRYPT-507605	5	43		1	Missing	International	Female	NA	COURSE_CRYPT-188043				HEW 5	Lecturer Evaluation
85	1	STAFF_CRYPT-507605	6	43		1	Missing	International	Female	NA	COURSE_CRYPT-188043				HEW 5	Lecturer Evaluation
86	1	STAFF_CRYPT-507605	6	43		1	Missing	International	Female	NA	COURSE_CRYPT-188043				HEW 5	Lecturer Evaluation
87	1	STAFF_CRYPT-507605	5	43		1	Missing	International	Female	NA	COURSE_CRYPT-188043				HEW 5	Lecturer Evaluation
88	1	STAFF_CRYPT-507605	4	43		1	Missing	International	Female	NA	COURSE_CRYPT-188043				HEW 5	Lecturer Evaluation
89	1	STAFF_CRYPT-507605	5	43		1	Missing	International	Female	NA	COURSE_CRYPT-188043				HEW 5	Lecturer Evaluation
90	1	STAFF_CRYPT-507605	5	43		1	Missing	International	Female	NA	COURSE_CRYPT-188043				HEW 5	Lecturer Evaluation
91	1	STAFF_CRYPT-494915	6	18		0	English	Local	Female	NA	COURSE_CRYPT-100502	United Kingdom			Level D	Course Evaluation
92	1	STAFF_CRYPT-494915	6	18		0	English	Local	Female	NA	COURSE_CRYPT-100502	United Kingdom			Level D	Course Evaluation
93	1	STAFF_CRYPT-494915	6	18		0	English	Local	Female	NA	COURSE_CRYPT-100502	United Kingdom			Level D	Course Evaluation
94	1	STAFF_CRYPT-494915	6	18		0	English	Local	Female	NA	COURSE_CRYPT-100502	United Kingdom			Level D	Course Evaluation
95	1	STAFF_CRYPT-494915	5	18		0	English	Local	Male	NA	COURSE_CRYPT-100502	United Kingdom			Level D	Course Evaluation
96	1	STAFF_CRYPT-494915	5	7		0	English	Local	Female	NA	COURSE_CRYPT-100502	United Kingdom			Level D	Tutor Evaluation
97	1	STAFF_CRYPT-494915	5	7		0	English	Local	Female	NA	COURSE_CRYPT-100502	United Kingdom			Level D	Tutor Evaluation
98	1	STAFF_CRYPT-494915	5	18		0	English	Local	Male	NA	COURSE_CRYPT-100502	United Kingdom			Level D	Course Evaluation
99	1	STAFF_CRYPT-494915	5	18		0	English	Local	Female	NA	COURSE_CRYPT-100502	United Kingdom			Level D	Course Evaluation
100	1	STAFF_CRYPT-494915	4	18		0	English	Local	Female	NA	COURSE_CRYPT-100502	United Kingdom			Level D	Course Evaluation
101	1	STAFF_CRYPT-494915	5	7		0	English	Local	Female	NA	COURSE_CRYPT-100502	United Kingdom			Level D	Tutor Evaluation
102	1	STAFF_CRYPT-494915	5	18		0	English	Local	Female	NA	COURSE_CRYPT-100502	United Kingdom			Level D	Course Evaluation
103	1	STAFF_CRYPT-494915	6	18		0	English	Local	Female	NA	COURSE_CRYPT-100502	United Kingdom			Level D	Course Evaluation
104	1	STAFF_CRYPT-494915	6	18		0	English	Local	Female	NA	COURSE_CRYPT-100502	United Kingdom			Level D	Course Evaluation
105	1	STAFF_CRYPT-494915	6	18		0	English	Local	Female	NA	COURSE_CRYPT-100502	United Kingdom			Level D	Course Evaluation
106	1	STAFF_CRYPT-494915	6	18		0	English	Local	Female	NA	COURSE_CRYPT-100502	United Kingdom			Level D	Course Evaluation
107	1	STAFF_CRYPT-494915	5	18		0	English	Local	Female	NA	COURSE_CRYPT-100502	United Kingdom			Level D	Course Evaluation
108	0	STAFF_CRYPT-486009	5	10		1	English	Local	Female	NA	COURSE_CRYPT-175852	South Africa			Level D	Course Evaluation
109	0	STAFF_CRYPT-486009	6	10		1	English	Local	Female	NA	COURSE_CRYPT-175852	South Africa			Level D	Tutor Evaluation
110	0	STAFF_CRYPT-486009	4	10	RSCH	1	English	International	Female	0	COURSE_CRYPT-175852	South Africa			Level D	Course Evaluation
111	0	STAFF_CRYPT-486009	4	10	RSCH	1	English	International	Female	0	COURSE_CRYPT-175852	South Africa			Level D	Tutor Evaluation
112	1	STAFF_CRYPT-259761	6	56		1	English	Local	Male	NA	COURSE_CRYPT-196549	Australia	Australian Citizen	English	HEW 5	Lecturer Evaluation
113	1	STAFF_CRYPT-259761	NA	56		1	English	Local	Female	NA	COURSE_CRYPT-196549	Australia	Australian Citizen	English	HEW 5	Lecturer Evaluation
114	1	STAFF_CRYPT-259761	6	56		1	English	Local	Male	NA	COURSE_CRYPT-196549	Australia	Australian Citizen	English	HEW 5	Lecturer Evaluation
115	1	STAFF_CRYPT-259761	5	54		1	English	Local	Male	NA	COURSE_CRYPT-196549	Australia	Australian Citizen	English	HEW 5	Tutor Evaluation
116	1	STAFF_CRYPT-259761	6	54		1	English	Local	Male	NA	COURSE_CRYPT-196549	Australia	Australian Citizen	English	HEW 5	Tutor Evaluation
117	1	STAFF_CRYPT-178779	1	21		0	English	Local	Female	NA	COURSE_CRYPT-175852	Australia	Australian Citizen	English	Level B	Course Evaluation
118	1	STAFF_CRYPT-178779	6	21	RSCH	0	English	Local	Female	0	COURSE_CRYPT-175852	Australia	Australian Citizen	English	Level B	Course Evaluation
119	1	STAFF_CRYPT-178779	6	21	RSCH	0	English	Local	Female	0	COURSE_CRYPT-175852	Australia	Australian Citizen	English	Level B	Course Evaluation
120	1	STAFF_CRYPT-178779	5	20	RSCH	0	English	Local	Female	0	COURSE_CRYPT-175852	Australia	Australian Citizen	English	Level B	Course Evaluation
121	1	STAFF_CRYPT-178779	5	20	RSCH	0	English	Local	Female	0	COURSE_CRYPT-175852	Australia	Australian Citizen	English	Level B	Course Evaluation
122	1	STAFF_CRYPT-178779	6	20	RSCH	0	English	International	Male	0	COURSE_CRYPT-175852	Australia	Australian Citizen	English	Level B	Course Evaluation
123	1	STAFF_CRYPT-178779	5	21	RSCH	0	English	Local	Female	0	COURSE_CRYPT-175852	Australia	Australian Citizen	English	Level B	Course Evaluation
124	1	STAFF_CRYPT-178779	6	21	RSCH	0	English	International	Male	0	COURSE_CRYPT-175852	Australia	Australian Citizen	English	Level B	Course Evaluation
125	1	STAFF_CRYPT-178779	6	21	RSCH	0	English	International	Female	0	COURSE_CRYPT-175852	Australia	Australian Citizen	English	Level B	Course Evaluation
126	1	STAFF_CRYPT-178779	5	21	RSCH	0	English	International	Female	0	COURSE_CRYPT-175852	Australia	Australian Citizen	English	Level B	Course Evaluation
127	1	STAFF_CRYPT-178779	4	21	RSCH	0	English	Local	Female	0	COURSE_CRYPT-175852	Australia	Australian Citizen	English	Level B	Course Evaluation
128	1	STAFF_CRYPT-178779	5	21	RSCH	0	English	Local	Female	0	COURSE_CRYPT-175852	Australia	Australian Citizen	English	Level B	Course Evaluation
129	1	STAFF_CRYPT-178779	4	20	RSCH	0	English	Local	Female	0	COURSE_CRYPT-175852	Australia	Australian Citizen	English	Level B	Course Evaluation
130	1	STAFF_CRYPT-178779	6	21	RSCH	0	English	Local	Female	0	COURSE_CRYPT-175852	Australia	Australian Citizen	English	Level B	Course Evaluation
131	1	STAFF_CRYPT-178779	6	20	RSCH	0	English	Local	Female	0	COURSE_CRYPT-175852	Australia	Australian Citizen	English	Level B	Course Evaluation
132	1	STAFF_CRYPT-178779	5	21	RSCH	0	English	International	Male	0	COURSE_CRYPT-175852	Australia	Australian Citizen	English	Level B	Course Evaluation
133	1	STAFF_CRYPT-178779	4	20	RSCH	0	English	International	Male	0	COURSE_CRYPT-175852	Australia	Australian Citizen	English	Level B	Course Evaluation
134	1	STAFF_CRYPT-178779	6	21	RSCH	0	English	Local	Male	0	COURSE_CRYPT-175852	Australia	Australian Citizen	English	Level B	Course Evaluation
135	1	STAFF_CRYPT-178779	1	21	RSCH	0	English	Local	Female	0	COURSE_CRYPT-175852	Australia	Australian Citizen	English	Level B	Course Evaluation
136	1	STAFF_CRYPT-178779	1	20	RSCH	0	English	Local	Female	0	COURSE_CRYPT-175852	Australia	Australian Citizen	English	Level B	Course Evaluation
137	1	STAFF_CRYPT-178779	5	20	RSCH	0	English	Local	Male	0	COURSE_CRYPT-175852	Australia	Australian Citizen	English	Level B	Course Evaluation
138	1	STAFF_CRYPT-85347	6	18		1	English	Local	Female	NA	COURSE_CRYPT-100477	Canada	Temporary Resident Visa	English		Tutor Evaluation
139	1	STAFF_CRYPT-85347	5	18		1	English	Local	Male	NA	COURSE_CRYPT-100477	Canada	Temporary Resident Visa	English		Tutor Evaluation
140	1	STAFF_CRYPT-85347	6	18		1	English	Local	Female	NA	COURSE_CRYPT-100477	Canada	Temporary Resident Visa	English		Tutor Evaluation
141	1	STAFF_CRYPT-85347	6	18		1	English	Local	Female	NA	COURSE_CRYPT-100477	Canada	Temporary Resident Visa	English		Tutor Evaluation
142	1	STAFF_CRYPT-85347	5	18		1	English	Local	Female	NA	COURSE_CRYPT-100477	Canada	Temporary Resident Visa	English		Tutor Evaluation
143	1	STAFF_CRYPT-85347	5	18		1	English	Local	Female	NA	COURSE_CRYPT-100477	Canada	Temporary Resident Visa	English		Tutor Evaluation
144	1	STAFF_CRYPT-85347	5	18		1	English	Local	Female	NA	COURSE_CRYPT-100477	Canada	Temporary Resident Visa	English		Tutor Evaluation
145	1	STAFF_CRYPT-85347	6	18		1	English	Local	Female	NA	COURSE_CRYPT-100477	Canada	Temporary Resident Visa	English		Tutor Evaluation
146	1	STAFF_CRYPT-85347	6	18		1	English	Local	Female	NA	COURSE_CRYPT-100477	Canada	Temporary Resident Visa	English		Tutor Evaluation
147	1	STAFF_CRYPT-85347	6	18		1	English	Local	Female	NA	COURSE_CRYPT-100477	Canada	Temporary Resident Visa	English		Tutor Evaluation
148	1	STAFF_CRYPT-85347	5	18		1	English	Local	Female	NA	COURSE_CRYPT-100477	Canada	Temporary Resident Visa	English		Tutor Evaluation
149	0	STAFF_CRYPT-1042265	6	42		1	English	Local	Female	NA	COURSE_CRYPT-170549	Australia	Australian Citizen	English	HEW 4	Tutor Evaluation
150	0	STAFF_CRYPT-1042265	4	42		1	English	Local	Female	NA	COURSE_CRYPT-170549	Australia	Australian Citizen	English	HEW 4	Course Evaluation
151	0	STAFF_CRYPT-1042265	6	39		1	English	Local	Female	NA	COURSE_CRYPT-170549	Australia	Australian Citizen	English	HEW 4	Course Evaluation
152	0	STAFF_CRYPT-1042265	6	39		1	English	Local	Female	NA	COURSE_CRYPT-170549	Australia	Australian Citizen	English	HEW 4	Tutor Evaluation
153	0	STAFF_CRYPT-1042265	5	39		1	English	Local	Male	NA	COURSE_CRYPT-170549	Australia	Australian Citizen	English	HEW 4	Course Evaluation
154	0	STAFF_CRYPT-1042265	6	39		1	English	Local	Female	NA	COURSE_CRYPT-170549	Australia	Australian Citizen	English	HEW 4	Course Evaluation
155	0	STAFF_CRYPT-1042265	5	42		1	English	Local	Female	NA	COURSE_CRYPT-170549	Australia	Australian Citizen	English	HEW 4	Course Evaluation
156	0	STAFF_CRYPT-1042265	4	39		1	English	Local	Female	NA	COURSE_CRYPT-170549	Australia	Australian Citizen	English	HEW 4	Course Evaluation
157	0	STAFF_CRYPT-1042265	5	42		1	English	Local	Female	NA	COURSE_CRYPT-170549	Australia	Australian Citizen	English	HEW 4	Tutor Evaluation
158	0	STAFF_CRYPT-1042265	6	42		1	English	Local	Female	NA	COURSE_CRYPT-170549	Australia	Australian Citizen	English	HEW 4	Course Evaluation
159	0	STAFF_CRYPT-1042265	5	42		1	English	Local	Female	NA	COURSE_CRYPT-170549	Australia	Australian Citizen	English	HEW 4	Course Evaluation
160	0	STAFF_CRYPT-1042265	6	42		1	English	Local	Female	NA	COURSE_CRYPT-170549	Australia	Australian Citizen	English	HEW 4	Course Evaluation
161	0	STAFF_CRYPT-1042265	6	42		1	English	Local	Male	NA	COURSE_CRYPT-170549	Australia	Australian Citizen	English	HEW 4	Tutor Evaluation
162	0	STAFF_CRYPT-1042265	5	42		1	English	Local	Male	NA	COURSE_CRYPT-170549	Australia	Australian Citizen	English	HEW 4	Course Evaluation
163	0	STAFF_CRYPT-1042265	6	42		1	English	Local	Female	NA	COURSE_CRYPT-170549	Australia	Australian Citizen	English	HEW 4	Course Evaluation
164	0	STAFF_CRYPT-1042265	6	39		1	English	Local	Female	NA	COURSE_CRYPT-170549	Australia	Australian Citizen	English	HEW 4	Tutor Evaluation
165	0	STAFF_CRYPT-1042265	4	39		1	English	Local	Female	NA	COURSE_CRYPT-170549	Australia	Australian Citizen	English	HEW 4	Tutor Evaluation
166	0	STAFF_CRYPT-1042265	5	42		1	English	Local	Female	NA	COURSE_CRYPT-170549	Australia	Australian Citizen	English	HEW 4	Course Evaluation
167	0	STAFF_CRYPT-1042265	5	42		1	English	Local	Male	NA	COURSE_CRYPT-170549	Australia	Australian Citizen	English	HEW 4	Course Evaluation
168	0	STAFF_CRYPT-1042265	6	42		1	English	Local	Female	NA	COURSE_CRYPT-170549	Australia	Australian Citizen	English	HEW 4	Tutor Evaluation
169	0	STAFF_CRYPT-1042265	6	42		1	English	Local	Male	NA	COURSE_CRYPT-170549	Australia	Australian Citizen	English	HEW 4	Tutor Evaluation
170	0	STAFF_CRYPT-1042265	5	39		1	English	Local	Female	NA	COURSE_CRYPT-170549	Australia	Australian Citizen	English	HEW 4	Course Evaluation
171	0	STAFF_CRYPT-1042265	6	42		1	English	Local	Female	NA	COURSE_CRYPT-170549	Australia	Australian Citizen	English	HEW 4	Tutor Evaluation
172	0	STAFF_CRYPT-1042265	5	42		1	English	Local	Female	NA	COURSE_CRYPT-170549	Australia	Australian Citizen	English	HEW 4	Course Evaluation
173	0	STAFF_CRYPT-1042265	6	39		1	English	Local	Male	NA	COURSE_CRYPT-170549	Australia	Australian Citizen	English	HEW 4	Tutor Evaluation
174	0	STAFF_CRYPT-1042265	6	42		1	English	Local	Female	NA	COURSE_CRYPT-170549	Australia	Australian Citizen	English	HEW 4	Tutor Evaluation
175	0	STAFF_CRYPT-1042265	6	39		1	English	Local	Female	NA	COURSE_CRYPT-170549	Australia	Australian Citizen	English	HEW 4	Tutor Evaluation
176	0	STAFF_CRYPT-1042265	NA	39		1	English	Local	Female	NA	COURSE_CRYPT-170549	Australia	Australian Citizen	English	HEW 4	Course Evaluation
177	0	STAFF_CRYPT-1042265	6	42		1	English	International	Male	NA	COURSE_CRYPT-170549	Australia	Australian Citizen	English	HEW 4	Course Evaluation
178	0	STAFF_CRYPT-1042265	4	42		1	English	Local	Female	NA	COURSE_CRYPT-170549	Australia	Australian Citizen	English	HEW 4	Course Evaluation
179	0	STAFF_CRYPT-1042265	6	39		1	English	Local	Female	NA	COURSE_CRYPT-170549	Australia	Australian Citizen	English	HEW 4	Course Evaluation
180	0	STAFF_CRYPT-1042265	5	39		1	English	Local	Female	NA	COURSE_CRYPT-170549	Australia	Australian Citizen	English	HEW 4	Course Evaluation
181	0	STAFF_CRYPT-1042265	5	42		1	English	Local	Female	NA	COURSE_CRYPT-170549	Australia	Australian Citizen	English	HEW 4	Tutor Evaluation
182	0	STAFF_CRYPT-1042265	6	39		1	English	Local	Female	NA	COURSE_CRYPT-170549	Australia	Australian Citizen	English	HEW 4	Tutor Evaluation
183	0	STAFF_CRYPT-1042265	5	42		1	English	Local	Female	NA	COURSE_CRYPT-170549	Australia	Australian Citizen	English	HEW 4	Tutor Evaluation
184	0	STAFF_CRYPT-1042265	5	42		1	English	Local	Female	NA	COURSE_CRYPT-170549	Australia	Australian Citizen	English	HEW 4	Course Evaluation
185	0	STAFF_CRYPT-1042265	NA	42		1	English	Local	Female	NA	COURSE_CRYPT-170549	Australia	Australian Citizen	English	HEW 4	Tutor Evaluation
186	0	STAFF_CRYPT-1042265	6	42		1	English	Local	Male	NA	COURSE_CRYPT-170549	Australia	Australian Citizen	English	HEW 4	Tutor Evaluation
187	0	STAFF_CRYPT-1042265	6	39		1	English	Local	Male	NA	COURSE_CRYPT-170549	Australia	Australian Citizen	English	HEW 4	Tutor Evaluation
188	0	STAFF_CRYPT-1042265	5	39		1	English	Local	Female	NA	COURSE_CRYPT-170549	Australia	Australian Citizen	English	HEW 4	Course Evaluation
189	0	STAFF_CRYPT-1042265	5	39		1	English	Local	Male	NA	COURSE_CRYPT-170549	Australia	Australian Citizen	English	HEW 4	Course Evaluation
190	0	STAFF_CRYPT-1042265	5	39		1	English	Local	Female	NA	COURSE_CRYPT-170549	Australia	Australian Citizen	English	HEW 4	Course Evaluation
191	0	STAFF_CRYPT-1042265	6	42		1	English	Local	Female	NA	COURSE_CRYPT-170549	Australia	Australian Citizen	English	HEW 4	Course Evaluation
192	0	STAFF_CRYPT-1042265	5	39		1	English	Local	Female	NA	COURSE_CRYPT-170549	Australia	Australian Citizen	English	HEW 4	Tutor Evaluation
193	0	STAFF_CRYPT-1042265	6	39		1	English	Local	Female	NA	COURSE_CRYPT-170549	Australia	Australian Citizen	English	HEW 4	Tutor Evaluation
194	0	STAFF_CRYPT-1042265	NA	39		1	English	Local	Female	NA	COURSE_CRYPT-170549	Australia	Australian Citizen	English	HEW 4	Tutor Evaluation
195	0	STAFF_CRYPT-1042265	6	42		1	English	Local	Female	NA	COURSE_CRYPT-170549	Australia	Australian Citizen	English	HEW 4	Course Evaluation
196	0	STAFF_CRYPT-1042265	6	42		1	English	Local	Female	NA	COURSE_CRYPT-170549	Australia	Australian Citizen	English	HEW 4	Course Evaluation
197	0	STAFF_CRYPT-1042265	6	39		1	English	Local	Female	NA	COURSE_CRYPT-170549	Australia	Australian Citizen	English	HEW 4	Tutor Evaluation
198	0	STAFF_CRYPT-1042265	NA	42		1	English	Local	Female	NA	COURSE_CRYPT-170549	Australia	Australian Citizen	English	HEW 4	Course Evaluation
199	0	STAFF_CRYPT-1042265	NA	39		1	English	International	Female	NA	COURSE_CRYPT-170549	Australia	Australian Citizen	English	HEW 4	Tutor Evaluation
200	0	STAFF_CRYPT-1042265	4	42		1	English	Local	Female	NA	COURSE_CRYPT-170549	Australia	Australian Citizen	English	HEW 4	Course Evaluation
201	0	STAFF_CRYPT-1042265	6	39		1	English	International	Male	NA	COURSE_CRYPT-170549	Australia	Australian Citizen	English	HEW 4	Course Evaluation
202	0	STAFF_CRYPT-1042265	6	42		1	English	Local	Female	NA	COURSE_CRYPT-170549	Australia	Australian Citizen	English	HEW 4	Tutor Evaluation
203	0	STAFF_CRYPT-1042265	NA	39		1	English	Local	Female	NA	COURSE_CRYPT-170549	Australia	Australian Citizen	English	HEW 4	Course Evaluation
204	0	STAFF_CRYPT-1042265	6	39		1	English	Local	Female	NA	COURSE_CRYPT-170549	Australia	Australian Citizen	English	HEW 4	Course Evaluation
205	0	STAFF_CRYPT-1042265	5	42		1	English	Local	Female	NA	COURSE_CRYPT-170549	Australia	Australian Citizen	English	HEW 4	Tutor Evaluation
206	0	STAFF_CRYPT-1042265	5	42		1	English	International	Female	NA	COURSE_CRYPT-170549	Australia	Australian Citizen	English	HEW 4	Course Evaluation
207	0	STAFF_CRYPT-1042265	5	42		1	English	Local	Male	NA	COURSE_CRYPT-170549	Australia	Australian Citizen	English	HEW 4	Tutor Evaluation
208	0	STAFF_CRYPT-1042265	6	42		1	English	Local	Female	NA	COURSE_CRYPT-170549	Australia	Australian Citizen	English	HEW 4	Tutor Evaluation
209	0	STAFF_CRYPT-1042265	5	39		1	English	Local	Female	NA	COURSE_CRYPT-170549	Australia	Australian Citizen	English	HEW 4	Tutor Evaluation
210	0	STAFF_CRYPT-1042265	6	39		1	English	Local	Female	NA	COURSE_CRYPT-170549	Australia	Australian Citizen	English	HEW 4	Course Evaluation
211	0	STAFF_CRYPT-1042265	5	39		1	English	Local	Female	NA	COURSE_CRYPT-170549	Australia	Australian Citizen	English	HEW 4	Course Evaluation
212	0	STAFF_CRYPT-1042265	6	39		1	English	Local	Female	NA	COURSE_CRYPT-170549	Australia	Australian Citizen	English	HEW 4	Tutor Evaluation
213	0	STAFF_CRYPT-1042265	5	42		1	English	Local	Male	NA	COURSE_CRYPT-170549	Australia	Australian Citizen	English	HEW 4	Course Evaluation
214	0	STAFF_CRYPT-1042265	5	42		1	English	Local	Female	NA	COURSE_CRYPT-170549	Australia	Australian Citizen	English	HEW 4	Course Evaluation
215	0	STAFF_CRYPT-1042265	5	39		1	English	Local	Female	NA	COURSE_CRYPT-170549	Australia	Australian Citizen	English	HEW 4	Course Evaluation
216	0	STAFF_CRYPT-1042265	5	42		1	English	Local	Male	NA	COURSE_CRYPT-170549	Australia	Australian Citizen	English	HEW 4	Course Evaluation
217	0	STAFF_CRYPT-1042265	NA	42		1	English	Local	Female	NA	COURSE_CRYPT-170549	Australia	Australian Citizen	English	HEW 4	Tutor Evaluation
218	0	STAFF_CRYPT-1042265	5	39		1	English	Local	Female	NA	COURSE_CRYPT-170549	Australia	Australian Citizen	English	HEW 4	Tutor Evaluation
219	0	STAFF_CRYPT-1042265	6	39		1	English	International	Male	NA	COURSE_CRYPT-170549	Australia	Australian Citizen	English	HEW 4	Tutor Evaluation
220	0	STAFF_CRYPT-1042265	5	39		1	English	Local	Female	NA	COURSE_CRYPT-170549	Australia	Australian Citizen	English	HEW 4	Tutor Evaluation
221	0	STAFF_CRYPT-1042265	5	42		1	English	Local	Female	NA	COURSE_CRYPT-170549	Australia	Australian Citizen	English	HEW 4	Course Evaluation
222	0	STAFF_CRYPT-1042265	NA	39		1	English	Local	Female	NA	COURSE_CRYPT-170549	Australia	Australian Citizen	English	HEW 4	Tutor Evaluation
223	0	STAFF_CRYPT-1042265	5	39		1	English	Local	Female	NA	COURSE_CRYPT-170549	Australia	Australian Citizen	English	HEW 4	Course Evaluation
224	0	STAFF_CRYPT-1042265	4	42		1	English	Local	Female	NA	COURSE_CRYPT-170549	Australia	Australian Citizen	English	HEW 4	Tutor Evaluation
225	0	STAFF_CRYPT-1042265	5	39		1	English	Local	Female	NA	COURSE_CRYPT-170549	Australia	Australian Citizen	English	HEW 4	Tutor Evaluation
226	0	STAFF_CRYPT-1042265	5	42		1	English	Local	Female	NA	COURSE_CRYPT-170549	Australia	Australian Citizen	English	HEW 4	Tutor Evaluation
227	0	STAFF_CRYPT-1042265	6	39		1	English	Local	Female	NA	COURSE_CRYPT-170549	Australia	Australian Citizen	English	HEW 4	Tutor Evaluation
228	0	STAFF_CRYPT-1042265	6	39		1	English	International	Female	NA	COURSE_CRYPT-170549	Australia	Australian Citizen	English	HEW 4	Course Evaluation
229	0	STAFF_CRYPT-1042265	NA	42		1	English	Local	Female	NA	COURSE_CRYPT-170549	Australia	Australian Citizen	English	HEW 4	Course Evaluation
230	0	STAFF_CRYPT-1042265	NA	42		1	English	International	Male	NA	COURSE_CRYPT-170549	Australia	Australian Citizen	English	HEW 4	Tutor Evaluation
231	0	STAFF_CRYPT-1042265	6	42		1	English	Local	Female	NA	COURSE_CRYPT-170549	Australia	Australian Citizen	English	HEW 4	Tutor Evaluation
232	0	STAFF_CRYPT-1042265	6	42		1	English	Local	Female	NA	COURSE_CRYPT-170549	Australia	Australian Citizen	English	HEW 4	Course Evaluation
233	0	STAFF_CRYPT-1042265	6	42		1	English	Local	Female	NA	COURSE_CRYPT-170549	Australia	Australian Citizen	English	HEW 4	Course Evaluation
234	0	STAFF_CRYPT-1042265	6	42		1	English	Local	Male	NA	COURSE_CRYPT-170549	Australia	Australian Citizen	English	HEW 4	Course Evaluation
235	0	STAFF_CRYPT-1042265	5	39		1	English	Local	Female	NA	COURSE_CRYPT-170549	Australia	Australian Citizen	English	HEW 4	Course Evaluation
236	0	STAFF_CRYPT-1042265	5	39		1	English	Local	Female	NA	COURSE_CRYPT-170549	Australia	Australian Citizen	English	HEW 4	Tutor Evaluation
237	0	STAFF_CRYPT-1042265	6	39		1	English	Local	Male	NA	COURSE_CRYPT-170549	Australia	Australian Citizen	English	HEW 4	Course Evaluation
238	0	STAFF_CRYPT-1042265	5	42		1	English	Local	Female	NA	COURSE_CRYPT-170549	Australia	Australian Citizen	English	HEW 4	Course Evaluation
239	0	STAFF_CRYPT-1042265	6	42		1	English	Local	Male	NA	COURSE_CRYPT-170549	Australia	Australian Citizen	English	HEW 4	Course Evaluation
240	0	STAFF_CRYPT-1042265	5	39		1	English	Local	Male	NA	COURSE_CRYPT-170549	Australia	Australian Citizen	English	HEW 4	Tutor Evaluation
241	0	STAFF_CRYPT-1042265	4	39		1	English	Local	Male	NA	COURSE_CRYPT-170549	Australia	Australian Citizen	English	HEW 4	Tutor Evaluation
242	0	STAFF_CRYPT-1042265	6	39		1	English	Local	Female	NA	COURSE_CRYPT-170549	Australia	Australian Citizen	English	HEW 4	Tutor Evaluation
243	0	STAFF_CRYPT-1042265	5	42		1	English	Local	Female	NA	COURSE_CRYPT-170549	Australia	Australian Citizen	English	HEW 4	Course Evaluation
244	0	STAFF_CRYPT-1042265	5	42		1	English	Local	Female	NA	COURSE_CRYPT-170549	Australia	Australian Citizen	English	HEW 4	Course Evaluation
245	0	STAFF_CRYPT-1042265	6	42		1	English	Local	Male	NA	COURSE_CRYPT-170549	Australia	Australian Citizen	English	HEW 4	Course Evaluation
246	0	STAFF_CRYPT-1042265	6	39		1	English	Local	Female	NA	COURSE_CRYPT-170549	Australia	Australian Citizen	English	HEW 4	Tutor Evaluation
247	0	STAFF_CRYPT-1042265	6	42		1	English	Local	Female	NA	COURSE_CRYPT-170549	Australia	Australian Citizen	English	HEW 4	Course Evaluation
248	0	STAFF_CRYPT-1042265	NA	42		1	English	Local	Female	NA	COURSE_CRYPT-170549	Australia	Australian Citizen	English	HEW 4	Tutor Evaluation
249	0	STAFF_CRYPT-1042265	6	39		1	English	Local	Female	NA	COURSE_CRYPT-170549	Australia	Australian Citizen	English	HEW 4	Tutor Evaluation
250	0	STAFF_CRYPT-1042265	6	39		1	English	Local	Female	NA	COURSE_CRYPT-170549	Australia	Australian Citizen	English	HEW 4	Course Evaluation
251	0	STAFF_CRYPT-1042265	6	39		1	English	Local	Female	NA	COURSE_CRYPT-170549	Australia	Australian Citizen	English	HEW 4	Course Evaluation
252	0	STAFF_CRYPT-1042265	5	39		1	English	Local	Female	NA	COURSE_CRYPT-170549	Australia	Australian Citizen	English	HEW 4	Tutor Evaluation
253	0	STAFF_CRYPT-1042265	NA	39		1	English	Local	Male	NA	COURSE_CRYPT-170549	Australia	Australian Citizen	English	HEW 4	Tutor Evaluation
254	0	STAFF_CRYPT-1042265	6	39		1	English	Local	Female	NA	COURSE_CRYPT-170549	Australia	Australian Citizen	English	HEW 4	Tutor Evaluation
255	0	STAFF_CRYPT-1042265	5	39		1	English	Local	Female	NA	COURSE_CRYPT-170549	Australia	Australian Citizen	English	HEW 4	Course Evaluation
256	0	STAFF_CRYPT-1042265	6	39		1	English	Local	Female	NA	COURSE_CRYPT-170549	Australia	Australian Citizen	English	HEW 4	Tutor Evaluation
257	0	STAFF_CRYPT-1042265	6	42		1	English	Local	Female	NA	COURSE_CRYPT-170549	Australia	Australian Citizen	English	HEW 4	Tutor Evaluation
258	0	STAFF_CRYPT-1042265	NA	42		1	English	Local	Female	NA	COURSE_CRYPT-170549	Australia	Australian Citizen	English	HEW 4	Tutor Evaluation
259	0	STAFF_CRYPT-1042265	4	39		1	English	Local	Female	NA	COURSE_CRYPT-170549	Australia	Australian Citizen	English	HEW 4	Course Evaluation
260	0	STAFF_CRYPT-1042265	6	42		1	English	Local	Female	NA	COURSE_CRYPT-170549	Australia	Australian Citizen	English	HEW 4	Tutor Evaluation
261	0	STAFF_CRYPT-1042265	4	42		1	English	Local	Female	NA	COURSE_CRYPT-170549	Australia	Australian Citizen	English	HEW 4	Tutor Evaluation
262	0	STAFF_CRYPT-1042265	5	42		1	English	Local	Female	NA	COURSE_CRYPT-170549	Australia	Australian Citizen	English	HEW 4	Tutor Evaluation
263	0	STAFF_CRYPT-1042265	5	42		1	English	Local	Male	NA	COURSE_CRYPT-170549	Australia	Australian Citizen	English	HEW 4	Tutor Evaluation
264	0	STAFF_CRYPT-1042265	NA	42		1	English	International	Female	NA	COURSE_CRYPT-170549	Australia	Australian Citizen	English	HEW 4	Tutor Evaluation
265	0	STAFF_CRYPT-1042265	6	39		1	English	Local	Male	NA	COURSE_CRYPT-170549	Australia	Australian Citizen	English	HEW 4	Tutor Evaluation
266	0	STAFF_CRYPT-1042265	5	39		1	English	Local	Female	NA	COURSE_CRYPT-170549	Australia	Australian Citizen	English	HEW 4	Tutor Evaluation
267	0	STAFF_CRYPT-1042265	NA	39		1	English	Local	Male	NA	COURSE_CRYPT-170549	Australia	Australian Citizen	English	HEW 4	Course Evaluation
268	1	STAFF_CRYPT-921656	NA	60		0	English	International	Male	NA	COURSE_CRYPT-203059	Australia	Australian Citizen	English		Tutor Evaluation
269	1	STAFF_CRYPT-921656	5	60	UGRD	0	English	Local	Female	79	COURSE_CRYPT-203059	Australia	Australian Citizen	English		Tutor Evaluation
270	1	STAFF_CRYPT-921656	5	60	UGRD	0	English	Local	Female	64	COURSE_CRYPT-203059	Australia	Australian Citizen	English		Tutor Evaluation
271	1	STAFF_CRYPT-921656	5	60	UGRD	0	English	Local	Female	79	COURSE_CRYPT-203059	Australia	Australian Citizen	English		Tutor Evaluation
272	1	STAFF_CRYPT-921656	5	60	UGRD	0	English	Local	Male	69.75	COURSE_CRYPT-203059	Australia	Australian Citizen	English		Tutor Evaluation
273	1	STAFF_CRYPT-921656	5	60	UGRD	0	English	Local	Male	69.75	COURSE_CRYPT-203059	Australia	Australian Citizen	English		Tutor Evaluation
274	1	STAFF_CRYPT-921656	5	60	UGRD	0	English	Local	Female	64	COURSE_CRYPT-203059	Australia	Australian Citizen	English		Tutor Evaluation
275	1	STAFF_CRYPT-921656	6	60	UGRD	0	English	Local	Male	79.5	COURSE_CRYPT-203059	Australia	Australian Citizen	English		Tutor Evaluation
276	1	STAFF_CRYPT-921656	6	60	UGRD	0	English	Local	Male	79.5	COURSE_CRYPT-203059	Australia	Australian Citizen	English		Tutor Evaluation
277	1	STAFF_CRYPT-921656	6	60	UGRD	0	English	Local	Female	74.75	COURSE_CRYPT-203059	Australia	Australian Citizen	English		Tutor Evaluation
278	1	STAFF_CRYPT-921656	6	60	UGRD	0	English	Local	Female	74.75	COURSE_CRYPT-203059	Australia	Australian Citizen	English		Tutor Evaluation
279	1	STAFF_CRYPT-921656	6	60	UGRD	0	English	Local	Male	70.25	COURSE_CRYPT-203059	Australia	Australian Citizen	English		Tutor Evaluation
280	1	STAFF_CRYPT-921656	6	60	UGRD	0	English	Local	Male	70.25	COURSE_CRYPT-203059	Australia	Australian Citizen	English		Tutor Evaluation
281	1	STAFF_CRYPT-921656	5	60	UGRD	0	English	Local	Male	88.5	COURSE_CRYPT-203059	Australia	Australian Citizen	English		Tutor Evaluation
282	1	STAFF_CRYPT-921656	5	60	UGRD	0	English	Local	Male	88.5	COURSE_CRYPT-203059	Australia	Australian Citizen	English		Tutor Evaluation
283	0	STAFF_CRYPT-1497419	4	72		0	English	International	Female	NA	COURSE_CRYPT-188054	Australia	Australian Citizen		Level D	Course Evaluation
284	0	STAFF_CRYPT-1497419	4	75		0	English	International	Female	NA	COURSE_CRYPT-188063	Australia	Australian Citizen		Level D	Course Evaluation
285	0	STAFF_CRYPT-1497419	6	49		0	English	Local	Female	NA	COURSE_CRYPT-188104	Australia	Australian Citizen		Level D	Course Evaluation
286	0	STAFF_CRYPT-1497419	5	81		0	English	International	Female	NA	COURSE_CRYPT-188083	Australia	Australian Citizen		Level D	Course Evaluation
287	0	STAFF_CRYPT-1497419	5	81		0	English	Local	Male	NA	COURSE_CRYPT-188083	Australia	Australian Citizen		Level D	Course Evaluation
288	0	STAFF_CRYPT-1497419	5	75		0	English	Local	Female	NA	COURSE_CRYPT-188063	Australia	Australian Citizen		Level D	Course Evaluation
289	0	STAFF_CRYPT-1497419	4	72		0	English	International	Female	NA	COURSE_CRYPT-188054	Australia	Australian Citizen		Level D	Course Evaluation
290	0	STAFF_CRYPT-1497419	5	81		0	English	Local	Female	NA	COURSE_CRYPT-188083	Australia	Australian Citizen		Level D	Course Evaluation
291	0	STAFF_CRYPT-1497419	4	49		0	English	International	Female	NA	COURSE_CRYPT-188104	Australia	Australian Citizen		Level D	Course Evaluation
292	0	STAFF_CRYPT-1497419	5	75		0	English	International	Female	NA	COURSE_CRYPT-188063	Australia	Australian Citizen		Level D	Course Evaluation
293	0	STAFF_CRYPT-1497419	5	75		0	English	Local	Female	NA	COURSE_CRYPT-188063	Australia	Australian Citizen		Level D	Course Evaluation
294	0	STAFF_CRYPT-1497419	5	72		0	English	International	Female	NA	COURSE_CRYPT-188054	Australia	Australian Citizen		Level D	Course Evaluation
295	0	STAFF_CRYPT-1497419	5	72		0	English	International	Male	NA	COURSE_CRYPT-188054	Australia	Australian Citizen		Level D	Course Evaluation
296	0	STAFF_CRYPT-1497419	4	72		0	English	International	Female	NA	COURSE_CRYPT-188054	Australia	Australian Citizen		Level D	Course Evaluation
297	0	STAFF_CRYPT-1497419	6	49		0	English	International	Female	NA	COURSE_CRYPT-188104	Australia	Australian Citizen		Level D	Course Evaluation
298	0	STAFF_CRYPT-1497419	5	81		0	English	International	Female	NA	COURSE_CRYPT-188083	Australia	Australian Citizen		Level D	Course Evaluation
299	0	STAFF_CRYPT-1497419	6	81		0	English	Local	Male	NA	COURSE_CRYPT-188083	Australia	Australian Citizen		Level D	Course Evaluation
300	0	STAFF_CRYPT-1497419	6	49		0	English	International	Female	NA	COURSE_CRYPT-188104	Australia	Australian Citizen		Level D	Course Evaluation
301	0	STAFF_CRYPT-1497419	4	49		0	English	International	Female	NA	COURSE_CRYPT-188104	Australia	Australian Citizen		Level D	Course Evaluation
302	0	STAFF_CRYPT-1497419	4	72		0	English	International	Female	NA	COURSE_CRYPT-188054	Australia	Australian Citizen		Level D	Course Evaluation
303	0	STAFF_CRYPT-1497419	5	75		0	English	International	Female	NA	COURSE_CRYPT-188063	Australia	Australian Citizen		Level D	Course Evaluation
304	0	STAFF_CRYPT-1497419	4	72		0	English	International	Female	NA	COURSE_CRYPT-188054	Australia	Australian Citizen		Level D	Course Evaluation
305	0	STAFF_CRYPT-1497419	6	72		0	English	International	Female	NA	COURSE_CRYPT-188054	Australia	Australian Citizen		Level D	Course Evaluation
306	0	STAFF_CRYPT-1497419	5	72		0	English	Local	Female	NA	COURSE_CRYPT-188054	Australia	Australian Citizen		Level D	Course Evaluation
307	0	STAFF_CRYPT-1497419	5	72		0	English	International	Female	NA	COURSE_CRYPT-188054	Australia	Australian Citizen		Level D	Course Evaluation
308	0	STAFF_CRYPT-1497419	6	49		0	English	International	Female	NA	COURSE_CRYPT-188104	Australia	Australian Citizen		Level D	Course Evaluation
309	0	STAFF_CRYPT-1497419	6	81		0	English	International	Female	NA	COURSE_CRYPT-188083	Australia	Australian Citizen		Level D	Course Evaluation
310	0	STAFF_CRYPT-1497419	6	81		0	English	Local	Female	NA	COURSE_CRYPT-188083	Australia	Australian Citizen		Level D	Course Evaluation
311	0	STAFF_CRYPT-1497419	6	81		0	English	Local	Female	NA	COURSE_CRYPT-188083	Australia	Australian Citizen		Level D	Course Evaluation
312	0	STAFF_CRYPT-1497419	6	81		0	English	International	Female	NA	COURSE_CRYPT-188083	Australia	Australian Citizen		Level D	Course Evaluation
313	0	STAFF_CRYPT-1497419	5	81		0	English	International	Female	NA	COURSE_CRYPT-188083	Australia	Australian Citizen		Level D	Course Evaluation
314	0	STAFF_CRYPT-1497419	4	72		0	English	Local	Female	NA	COURSE_CRYPT-188054	Australia	Australian Citizen		Level D	Course Evaluation
315	0	STAFF_CRYPT-1497419	6	81		0	English	International	Female	NA	COURSE_CRYPT-188083	Australia	Australian Citizen		Level D	Course Evaluation
316	0	STAFF_CRYPT-1497419	5	72		0	English	International	Female	NA	COURSE_CRYPT-188054	Australia	Australian Citizen		Level D	Course Evaluation
317	0	STAFF_CRYPT-1497419	4	75		0	English	Local	Male	NA	COURSE_CRYPT-188063	Australia	Australian Citizen		Level D	Course Evaluation
318	0	STAFF_CRYPT-1497419	5	75		0	English	Local	Female	NA	COURSE_CRYPT-188063	Australia	Australian Citizen		Level D	Course Evaluation
319	0	STAFF_CRYPT-1497419	4	75		0	English	International	Female	NA	COURSE_CRYPT-188063	Australia	Australian Citizen		Level D	Course Evaluation
320	0	STAFF_CRYPT-1497419	5	72		0	English	International	Female	NA	COURSE_CRYPT-188054	Australia	Australian Citizen		Level D	Course Evaluation
321	0	STAFF_CRYPT-1497419	5	72		0	English	International	Female	NA	COURSE_CRYPT-188054	Australia	Australian Citizen		Level D	Course Evaluation
322	0	STAFF_CRYPT-1497419	5	75		0	English	Local	Male	NA	COURSE_CRYPT-188063	Australia	Australian Citizen		Level D	Course Evaluation
323	0	STAFF_CRYPT-1497419	4	75		0	English	International	Female	NA	COURSE_CRYPT-188063	Australia	Australian Citizen		Level D	Course Evaluation
324	0	STAFF_CRYPT-1497419	6	75		0	English	Local	Female	NA	COURSE_CRYPT-188063	Australia	Australian Citizen		Level D	Course Evaluation
325	0	STAFF_CRYPT-1497419	5	72		0	English	Local	Female	NA	COURSE_CRYPT-188054	Australia	Australian Citizen		Level D	Course Evaluation
326	0	STAFF_CRYPT-1497419	1	72		0	English	International	Male	NA	COURSE_CRYPT-188054	Australia	Australian Citizen		Level D	Course Evaluation
327	0	STAFF_CRYPT-1497419	6	72		0	English	Local	Female	NA	COURSE_CRYPT-188054	Australia	Australian Citizen		Level D	Course Evaluation
328	0	STAFF_CRYPT-1497419	5	49		0	English	International	Female	NA	COURSE_CRYPT-188104	Australia	Australian Citizen		Level D	Course Evaluation
329	0	STAFF_CRYPT-1497419	4	49		0	English	International	Female	NA	COURSE_CRYPT-188104	Australia	Australian Citizen		Level D	Course Evaluation
330	0	STAFF_CRYPT-1497419	5	49		0	English	International	Female	NA	COURSE_CRYPT-188104	Australia	Australian Citizen		Level D	Course Evaluation
331	0	STAFF_CRYPT-1497419	4	49		0	English	International	Female	NA	COURSE_CRYPT-188104	Australia	Australian Citizen		Level D	Course Evaluation
332	0	STAFF_CRYPT-1497419	5	81		0	English	International	Female	NA	COURSE_CRYPT-188083	Australia	Australian Citizen		Level D	Course Evaluation
333	0	STAFF_CRYPT-1497419	5	81		0	English	International	Female	NA	COURSE_CRYPT-188083	Australia	Australian Citizen		Level D	Course Evaluation
334	0	STAFF_CRYPT-1497419	5	81		0	English	Local	Female	NA	COURSE_CRYPT-188083	Australia	Australian Citizen		Level D	Course Evaluation
335	0	STAFF_CRYPT-1497419	6	81		0	English	Local	Female	NA	COURSE_CRYPT-188083	Australia	Australian Citizen		Level D	Course Evaluation
336	0	STAFF_CRYPT-1497419	6	81		0	English	International	Female	NA	COURSE_CRYPT-188083	Australia	Australian Citizen		Level D	Course Evaluation
337	0	STAFF_CRYPT-1497419	5	72		0	English	Local	Male	NA	COURSE_CRYPT-188054	Australia	Australian Citizen		Level D	Course Evaluation
338	0	STAFF_CRYPT-1497419	5	75		0	English	International	Female	NA	COURSE_CRYPT-188063	Australia	Australian Citizen		Level D	Course Evaluation
339	0	STAFF_CRYPT-1497419	6	72		0	English	International	Female	NA	COURSE_CRYPT-188054	Australia	Australian Citizen		Level D	Course Evaluation
340	0	STAFF_CRYPT-1497419	5	72		0	English	Local	Female	NA	COURSE_CRYPT-188054	Australia	Australian Citizen		Level D	Course Evaluation
341	0	STAFF_CRYPT-1497419	6	81		0	English	International	Female	NA	COURSE_CRYPT-188083	Australia	Australian Citizen		Level D	Course Evaluation
342	0	STAFF_CRYPT-1497419	5	49		0	English	International	Female	NA	COURSE_CRYPT-188104	Australia	Australian Citizen		Level D	Course Evaluation
343	0	STAFF_CRYPT-1497419	6	81		0	English	International	Female	NA	COURSE_CRYPT-188083	Australia	Australian Citizen		Level D	Course Evaluation
344	0	STAFF_CRYPT-1497419	5	81		0	English	International	Female	NA	COURSE_CRYPT-188083	Australia	Australian Citizen		Level D	Course Evaluation
345	0	STAFF_CRYPT-1497419	3	72		0	English	Local	Female	NA	COURSE_CRYPT-188054	Australia	Australian Citizen		Level D	Course Evaluation
346	0	STAFF_CRYPT-1497419	5	75		0	English	International	Female	NA	COURSE_CRYPT-188063	Australia	Australian Citizen		Level D	Course Evaluation
347	0	STAFF_CRYPT-1497419	5	75		0	English	International	Female	NA	COURSE_CRYPT-188063	Australia	Australian Citizen		Level D	Course Evaluation
348	0	STAFF_CRYPT-1497419	4	75		0	English	International	Female	NA	COURSE_CRYPT-188063	Australia	Australian Citizen		Level D	Course Evaluation
349	0	STAFF_CRYPT-1497419	5	75		0	English	International	Female	NA	COURSE_CRYPT-188063	Australia	Australian Citizen		Level D	Course Evaluation
350	0	STAFF_CRYPT-1497419	3	75		0	English	International	Female	NA	COURSE_CRYPT-188063	Australia	Australian Citizen		Level D	Course Evaluation
351	0	STAFF_CRYPT-1497419	6	75		0	English	Local	Female	NA	COURSE_CRYPT-188063	Australia	Australian Citizen		Level D	Course Evaluation
352	0	STAFF_CRYPT-1497419	5	75		0	English	Local	Female	NA	COURSE_CRYPT-188063	Australia	Australian Citizen		Level D	Course Evaluation
353	0	STAFF_CRYPT-1497419	5	75		0	English	International	Female	NA	COURSE_CRYPT-188063	Australia	Australian Citizen		Level D	Course Evaluation
354	0	STAFF_CRYPT-1497419	5	75		0	English	Local	Female	NA	COURSE_CRYPT-188063	Australia	Australian Citizen		Level D	Course Evaluation
355	0	STAFF_CRYPT-1497419	5	72		0	English	International	Female	NA	COURSE_CRYPT-188054	Australia	Australian Citizen		Level D	Course Evaluation
356	0	STAFF_CRYPT-1497419	6	75		0	English	International	Female	NA	COURSE_CRYPT-188063	Australia	Australian Citizen		Level D	Course Evaluation
357	0	STAFF_CRYPT-1497419	5	75		0	English	International	Male	NA	COURSE_CRYPT-188063	Australia	Australian Citizen		Level D	Course Evaluation
358	0	STAFF_CRYPT-1497419	5	75		0	English	International	Male	NA	COURSE_CRYPT-188063	Australia	Australian Citizen		Level D	Course Evaluation
359	0	STAFF_CRYPT-1497419	5	72		0	English	Local	Male	NA	COURSE_CRYPT-188054	Australia	Australian Citizen		Level D	Course Evaluation
360	0	STAFF_CRYPT-1497419	5	75		0	English	International	Female	NA	COURSE_CRYPT-188063	Australia	Australian Citizen		Level D	Course Evaluation
361	0	STAFF_CRYPT-1497419	4	72		0	English	Local	Female	NA	COURSE_CRYPT-188054	Australia	Australian Citizen		Level D	Course Evaluation
362	0	STAFF_CRYPT-1497419	5	72		0	English	International	Female	NA	COURSE_CRYPT-188054	Australia	Australian Citizen		Level D	Course Evaluation
363	0	STAFF_CRYPT-1497419	4	75		0	English	Local	Female	NA	COURSE_CRYPT-188063	Australia	Australian Citizen		Level D	Course Evaluation
364	0	STAFF_CRYPT-1497419	5	72		0	English	Local	Male	NA	COURSE_CRYPT-188054	Australia	Australian Citizen		Level D	Course Evaluation
365	0	STAFF_CRYPT-1497419	3	72		0	English	Local	Female	NA	COURSE_CRYPT-188054	Australia	Australian Citizen		Level D	Course Evaluation
366	0	STAFF_CRYPT-1497419	3	72		0	English	Local	Male	NA	COURSE_CRYPT-188054	Australia	Australian Citizen		Level D	Course Evaluation
367	0	STAFF_CRYPT-1497419	6	75		0	English	Local	Female	NA	COURSE_CRYPT-188063	Australia	Australian Citizen		Level D	Course Evaluation
368	0	STAFF_CRYPT-1497419	4	75		0	English	International	Female	NA	COURSE_CRYPT-188063	Australia	Australian Citizen		Level D	Course Evaluation
369	0	STAFF_CRYPT-1497419	5	72		0	English	International	Male	NA	COURSE_CRYPT-188054	Australia	Australian Citizen		Level D	Course Evaluation
370	0	STAFF_CRYPT-1497419	2	72		0	English	International	Female	NA	COURSE_CRYPT-188054	Australia	Australian Citizen		Level D	Course Evaluation
371	0	STAFF_CRYPT-1497419	5	72		0	English	International	Male	NA	COURSE_CRYPT-188054	Australia	Australian Citizen		Level D	Course Evaluation
372	0	STAFF_CRYPT-1497419	5	72		0	English	International	Female	NA	COURSE_CRYPT-188054	Australia	Australian Citizen		Level D	Course Evaluation
373	0	STAFF_CRYPT-1497419	5	75		0	English	International	Female	NA	COURSE_CRYPT-188063	Australia	Australian Citizen		Level D	Course Evaluation
374	0	STAFF_CRYPT-1497419	5	49		0	English	International	Female	NA	COURSE_CRYPT-188104	Australia	Australian Citizen		Level D	Course Evaluation
375	0	STAFF_CRYPT-1497419	5	49		0	English	Local	Female	NA	COURSE_CRYPT-188104	Australia	Australian Citizen		Level D	Course Evaluation
376	0	STAFF_CRYPT-1497419	6	49		0	English	Local	Female	NA	COURSE_CRYPT-188104	Australia	Australian Citizen		Level D	Course Evaluation
377	0	STAFF_CRYPT-1497419	5	49		0	English	International	Female	NA	COURSE_CRYPT-188104	Australia	Australian Citizen		Level D	Course Evaluation
378	0	STAFF_CRYPT-1497419	5	49		0	English	International	Female	NA	COURSE_CRYPT-188104	Australia	Australian Citizen		Level D	Course Evaluation
379	0	STAFF_CRYPT-1497419	4	49		0	English	International	Female	NA	COURSE_CRYPT-188104	Australia	Australian Citizen		Level D	Course Evaluation
380	0	STAFF_CRYPT-1497419	4	49		0	English	International	Female	NA	COURSE_CRYPT-188104	Australia	Australian Citizen		Level D	Course Evaluation
381	0	STAFF_CRYPT-1497419	5	81		0	English	International	Male	NA	COURSE_CRYPT-188083	Australia	Australian Citizen		Level D	Course Evaluation
382	0	STAFF_CRYPT-1497419	5	81		0	English	International	Female	NA	COURSE_CRYPT-188083	Australia	Australian Citizen		Level D	Course Evaluation
383	0	STAFF_CRYPT-1497419	5	81		0	English	International	Female	NA	COURSE_CRYPT-188083	Australia	Australian Citizen		Level D	Course Evaluation
384	0	STAFF_CRYPT-1497419	6	81		0	English	International	Female	NA	COURSE_CRYPT-188083	Australia	Australian Citizen		Level D	Course Evaluation
385	0	STAFF_CRYPT-1497419	4	81		0	English	Local	Female	NA	COURSE_CRYPT-188083	Australia	Australian Citizen		Level D	Course Evaluation
386	0	STAFF_CRYPT-1497419	5	81		0	English	International	Female	NA	COURSE_CRYPT-188083	Australia	Australian Citizen		Level D	Course Evaluation
387	0	STAFF_CRYPT-1497419	6	81		0	English	International	Female	NA	COURSE_CRYPT-188083	Australia	Australian Citizen		Level D	Course Evaluation
388	0	STAFF_CRYPT-1497419	6	81		0	English	Local	Female	NA	COURSE_CRYPT-188083	Australia	Australian Citizen		Level D	Course Evaluation
389	0	STAFF_CRYPT-1497419	6	81		0	English	Local	Female	NA	COURSE_CRYPT-188083	Australia	Australian Citizen		Level D	Course Evaluation
390	0	STAFF_CRYPT-1497419	5	81		0	English	International	Female	NA	COURSE_CRYPT-188083	Australia	Australian Citizen		Level D	Course Evaluation
391	0	STAFF_CRYPT-1497419	6	81		0	English	International	Female	NA	COURSE_CRYPT-188083	Australia	Australian Citizen		Level D	Course Evaluation
392	0	STAFF_CRYPT-1497419	6	81		0	English	Local	Female	NA	COURSE_CRYPT-188083	Australia	Australian Citizen		Level D	Course Evaluation
393	0	STAFF_CRYPT-1497419	5	81		0	English	International	Female	NA	COURSE_CRYPT-188083	Australia	Australian Citizen		Level D	Course Evaluation
394	0	STAFF_CRYPT-1497419	5	81		0	English	Local	Male	NA	COURSE_CRYPT-188083	Australia	Australian Citizen		Level D	Course Evaluation
395	0	STAFF_CRYPT-1497419	5	72		0	English	International	Female	NA	COURSE_CRYPT-188054	Australia	Australian Citizen		Level D	Course Evaluation
396	0	STAFF_CRYPT-1497419	5	72		0	English	Local	Female	NA	COURSE_CRYPT-188054	Australia	Australian Citizen		Level D	Course Evaluation
397	0	STAFF_CRYPT-1497419	4	72		0	English	International	Female	NA	COURSE_CRYPT-188054	Australia	Australian Citizen		Level D	Course Evaluation
398	0	STAFF_CRYPT-1497419	4	72		0	English	Local	Female	NA	COURSE_CRYPT-188054	Australia	Australian Citizen		Level D	Course Evaluation
399	0	STAFF_CRYPT-1497419	6	72		0	English	Local	Female	NA	COURSE_CRYPT-188054	Australia	Australian Citizen		Level D	Course Evaluation
400	0	STAFF_CRYPT-1497419	5	49		0	English	International	Female	NA	COURSE_CRYPT-188104	Australia	Australian Citizen		Level D	Course Evaluation
401	0	STAFF_CRYPT-1497419	5	72		0	English	International	Female	NA	COURSE_CRYPT-188054	Australia	Australian Citizen		Level D	Course Evaluation
402	0	STAFF_CRYPT-1497419	5	81		0	English	Local	Female	NA	COURSE_CRYPT-188083	Australia	Australian Citizen		Level D	Course Evaluation
403	0	STAFF_CRYPT-1497419	6	81		0	English	International	Male	NA	COURSE_CRYPT-188083	Australia	Australian Citizen		Level D	Course Evaluation
404	0	STAFF_CRYPT-1497419	6	81		0	English	Local	Female	NA	COURSE_CRYPT-188083	Australia	Australian Citizen		Level D	Course Evaluation
405	0	STAFF_CRYPT-1497419	5	81		0	English	International	Female	NA	COURSE_CRYPT-188083	Australia	Australian Citizen		Level D	Course Evaluation
406	0	STAFF_CRYPT-1497419	5	81		0	English	International	Female	NA	COURSE_CRYPT-188083	Australia	Australian Citizen		Level D	Course Evaluation
407	0	STAFF_CRYPT-1497419	5	49		0	English	International	Female	NA	COURSE_CRYPT-188104	Australia	Australian Citizen		Level D	Course Evaluation
408	0	STAFF_CRYPT-1497419	6	81		0	English	International	Female	NA	COURSE_CRYPT-188083	Australia	Australian Citizen		Level D	Course Evaluation
409	0	STAFF_CRYPT-1497419	5	81		0	English	Local	Female	NA	COURSE_CRYPT-188083	Australia	Australian Citizen		Level D	Course Evaluation
410	0	STAFF_CRYPT-1497419	4	81		0	English	International	Female	NA	COURSE_CRYPT-188083	Australia	Australian Citizen		Level D	Course Evaluation
411	0	STAFF_CRYPT-1497419	5	81		0	English	Local	Female	NA	COURSE_CRYPT-188083	Australia	Australian Citizen		Level D	Course Evaluation
412	0	STAFF_CRYPT-1497419	6	81		0	English	International	Female	NA	COURSE_CRYPT-188083	Australia	Australian Citizen		Level D	Course Evaluation
413	0	STAFF_CRYPT-1497419	2	49		0	English	Local	Male	NA	COURSE_CRYPT-188104	Australia	Australian Citizen		Level D	Course Evaluation
414	0	STAFF_CRYPT-1497419	6	81		0	English	International	Female	NA	COURSE_CRYPT-188083	Australia	Australian Citizen		Level D	Course Evaluation
415	0	STAFF_CRYPT-1497419	4	72		0	English	International	Male	NA	COURSE_CRYPT-188054	Australia	Australian Citizen		Level D	Course Evaluation
416	0	STAFF_CRYPT-1497419	5	81		0	English	Local	Female	NA	COURSE_CRYPT-188083	Australia	Australian Citizen		Level D	Course Evaluation
417	0	STAFF_CRYPT-1497419	6	49		0	English	Local	Male	NA	COURSE_CRYPT-188104	Australia	Australian Citizen		Level D	Course Evaluation
418	0	STAFF_CRYPT-1497419	6	72		0	English	International	Female	NA	COURSE_CRYPT-188054	Australia	Australian Citizen		Level D	Course Evaluation
419	0	STAFF_CRYPT-1497419	4	75		0	English	International	Female	NA	COURSE_CRYPT-188063	Australia	Australian Citizen		Level D	Course Evaluation
420	0	STAFF_CRYPT-1497419	6	75		0	English	International	Female	NA	COURSE_CRYPT-188063	Australia	Australian Citizen		Level D	Course Evaluation
421	0	STAFF_CRYPT-1497419	4	75		0	English	International	Female	NA	COURSE_CRYPT-188063	Australia	Australian Citizen		Level D	Course Evaluation
422	0	STAFF_CRYPT-1497419	4	75		0	English	Local	Female	NA	COURSE_CRYPT-188063	Australia	Australian Citizen		Level D	Course Evaluation
423	0	STAFF_CRYPT-1497419	6	75		0	English	Local	Female	NA	COURSE_CRYPT-188063	Australia	Australian Citizen		Level D	Course Evaluation
424	0	STAFF_CRYPT-1497419	4	75		0	English	International	Female	NA	COURSE_CRYPT-188063	Australia	Australian Citizen		Level D	Course Evaluation
425	0	STAFF_CRYPT-1497419	5	75		0	English	International	Male	NA	COURSE_CRYPT-188063	Australia	Australian Citizen		Level D	Course Evaluation
426	0	STAFF_CRYPT-1497419	6	75		0	English	Local	Male	NA	COURSE_CRYPT-188063	Australia	Australian Citizen		Level D	Course Evaluation
427	0	STAFF_CRYPT-1497419	4	72		0	English	International	Female	NA	COURSE_CRYPT-188054	Australia	Australian Citizen		Level D	Course Evaluation
428	0	STAFF_CRYPT-1497419	6	75		0	English	International	Female	NA	COURSE_CRYPT-188063	Australia	Australian Citizen		Level D	Course Evaluation
429	0	STAFF_CRYPT-1497419	3	72		0	English	International	Female	NA	COURSE_CRYPT-188054	Australia	Australian Citizen		Level D	Course Evaluation
430	0	STAFF_CRYPT-1497419	4	72		0	English	Local	Female	NA	COURSE_CRYPT-188054	Australia	Australian Citizen		Level D	Course Evaluation
431	0	STAFF_CRYPT-1497419	5	75		0	English	International	Male	NA	COURSE_CRYPT-188063	Australia	Australian Citizen		Level D	Course Evaluation
432	0	STAFF_CRYPT-1497419	4	75		0	English	International	Female	NA	COURSE_CRYPT-188063	Australia	Australian Citizen		Level D	Course Evaluation
433	0	STAFF_CRYPT-1497419	4	75		0	English	International	Female	NA	COURSE_CRYPT-188063	Australia	Australian Citizen		Level D	Course Evaluation
434	0	STAFF_CRYPT-1497419	5	75		0	English	Local	Female	NA	COURSE_CRYPT-188063	Australia	Australian Citizen		Level D	Course Evaluation
435	0	STAFF_CRYPT-1497419	5	75		0	English	International	Male	NA	COURSE_CRYPT-188063	Australia	Australian Citizen		Level D	Course Evaluation
436	0	STAFF_CRYPT-1497419	5	75		0	English	Local	Male	NA	COURSE_CRYPT-188063	Australia	Australian Citizen		Level D	Course Evaluation
437	0	STAFF_CRYPT-1497419	5	75		0	English	International	Female	NA	COURSE_CRYPT-188063	Australia	Australian Citizen		Level D	Course Evaluation
438	0	STAFF_CRYPT-1497419	5	72		0	English	International	Male	NA	COURSE_CRYPT-188054	Australia	Australian Citizen		Level D	Course Evaluation
439	0	STAFF_CRYPT-1497419	4	75		0	English	International	Female	NA	COURSE_CRYPT-188063	Australia	Australian Citizen		Level D	Course Evaluation
440	0	STAFF_CRYPT-1497419	4	75		0	English	Local	Male	NA	COURSE_CRYPT-188063	Australia	Australian Citizen		Level D	Course Evaluation
441	0	STAFF_CRYPT-1497419	5	75		0	English	International	Female	NA	COURSE_CRYPT-188063	Australia	Australian Citizen		Level D	Course Evaluation
442	0	STAFF_CRYPT-1497419	3	75		0	English	Local	Female	NA	COURSE_CRYPT-188063	Australia	Australian Citizen		Level D	Course Evaluation
443	0	STAFF_CRYPT-1497419	5	72		0	English	International	Female	NA	COURSE_CRYPT-188054	Australia	Australian Citizen		Level D	Course Evaluation
444	0	STAFF_CRYPT-1497419	5	75		0	English	International	Female	NA	COURSE_CRYPT-188063	Australia	Australian Citizen		Level D	Course Evaluation
445	0	STAFF_CRYPT-1497419	4	72		0	English	International	Female	NA	COURSE_CRYPT-188054	Australia	Australian Citizen		Level D	Course Evaluation
446	0	STAFF_CRYPT-1497419	2	75		0	English	Local	Male	NA	COURSE_CRYPT-188063	Australia	Australian Citizen		Level D	Course Evaluation
447	0	STAFF_CRYPT-1497419	4	75		0	English	International	Female	NA	COURSE_CRYPT-188063	Australia	Australian Citizen		Level D	Course Evaluation
448	0	STAFF_CRYPT-1497419	4	72		0	English	Local	Male	NA	COURSE_CRYPT-188054	Australia	Australian Citizen		Level D	Course Evaluation
449	0	STAFF_CRYPT-1497419	5	75		0	English	Local	Female	NA	COURSE_CRYPT-188063	Australia	Australian Citizen		Level D	Course Evaluation
450	0	STAFF_CRYPT-1497419	6	75		0	English	International	Female	NA	COURSE_CRYPT-188063	Australia	Australian Citizen		Level D	Course Evaluation
451	0	STAFF_CRYPT-1497419	4	72		0	English	International	Female	NA	COURSE_CRYPT-188054	Australia	Australian Citizen		Level D	Course Evaluation
452	0	STAFF_CRYPT-1497419	4	75		0	English	Local	Female	NA	COURSE_CRYPT-188063	Australia	Australian Citizen		Level D	Course Evaluation
453	0	STAFF_CRYPT-1497419	4	72		0	English	International	Female	NA	COURSE_CRYPT-188054	Australia	Australian Citizen		Level D	Course Evaluation
454	0	STAFF_CRYPT-1497419	2	75		0	English	Local	Male	NA	COURSE_CRYPT-188063	Australia	Australian Citizen		Level D	Course Evaluation
455	0	STAFF_CRYPT-1497419	5	75		0	English	International	Female	NA	COURSE_CRYPT-188063	Australia	Australian Citizen		Level D	Course Evaluation
456	0	STAFF_CRYPT-1497419	5	72		0	English	International	Female	NA	COURSE_CRYPT-188054	Australia	Australian Citizen		Level D	Course Evaluation
457	0	STAFF_CRYPT-1497419	6	72		0	English	Local	Female	NA	COURSE_CRYPT-188054	Australia	Australian Citizen		Level D	Course Evaluation
458	0	STAFF_CRYPT-1497419	5	75		0	English	Local	Male	NA	COURSE_CRYPT-188063	Australia	Australian Citizen		Level D	Course Evaluation
459	1	STAFF_CRYPT-1497419	4	52		0	English	Local	Female	NA	COURSE_CRYPT-188093	Australia	Australian Citizen		Level D	Course Evaluation
460	1	STAFF_CRYPT-1497419	4	85		0	English	International	Male	NA	COURSE_CRYPT-188043	Australia	Australian Citizen		Level D	Course Evaluation
461	1	STAFF_CRYPT-1497419	6	62		0	English	Local	Male	NA	COURSE_CRYPT-188073	Australia	Australian Citizen		Level D	Course Evaluation
462	1	STAFF_CRYPT-1497419	5	74		0	English	Local	Female	NA	COURSE_CRYPT-188035	Australia	Australian Citizen		Level D	Course Evaluation
463	1	STAFF_CRYPT-1497419	5	62		0	English	International	Female	NA	COURSE_CRYPT-188073	Australia	Australian Citizen		Level D	Course Evaluation
464	1	STAFF_CRYPT-1497419	5	85		0	English	International	Female	NA	COURSE_CRYPT-188043	Australia	Australian Citizen		Level D	Course Evaluation
465	1	STAFF_CRYPT-1497419	5	85		0	English	International	Female	NA	COURSE_CRYPT-188043	Australia	Australian Citizen		Level D	Course Evaluation
466	1	STAFF_CRYPT-1497419	6	52		0	English	International	Female	NA	COURSE_CRYPT-188093	Australia	Australian Citizen		Level D	Course Evaluation
467	1	STAFF_CRYPT-1497419	5	74		0	English	International	Male	NA	COURSE_CRYPT-188035	Australia	Australian Citizen		Level D	Course Evaluation
468	1	STAFF_CRYPT-1497419	5	62		0	English	International	Female	NA	COURSE_CRYPT-188073	Australia	Australian Citizen		Level D	Course Evaluation
469	1	STAFF_CRYPT-1497419	4	85		0	English	Local	Male	NA	COURSE_CRYPT-188043	Australia	Australian Citizen		Level D	Course Evaluation
470	1	STAFF_CRYPT-1497419	5	52		0	English	International	Male	NA	COURSE_CRYPT-188093	Australia	Australian Citizen		Level D	Course Evaluation
471	1	STAFF_CRYPT-1497419	4	52		0	English	International	Female	NA	COURSE_CRYPT-188093	Australia	Australian Citizen		Level D	Course Evaluation
472	1	STAFF_CRYPT-1497419	5	74		0	English	International	Female	NA	COURSE_CRYPT-188035	Australia	Australian Citizen		Level D	Course Evaluation
473	1	STAFF_CRYPT-1497419	5	85		0	English	Local	Female	NA	COURSE_CRYPT-188043	Australia	Australian Citizen		Level D	Course Evaluation
474	1	STAFF_CRYPT-1497419	5	85		0	English	International	Female	NA	COURSE_CRYPT-188043	Australia	Australian Citizen		Level D	Course Evaluation
475	1	STAFF_CRYPT-1497419	6	74		0	English	International	Female	NA	COURSE_CRYPT-188035	Australia	Australian Citizen		Level D	Course Evaluation
476	1	STAFF_CRYPT-1497419	5	74		0	English	International	Female	NA	COURSE_CRYPT-188035	Australia	Australian Citizen		Level D	Course Evaluation
477	1	STAFF_CRYPT-1497419	6	74		0	English	International	Female	NA	COURSE_CRYPT-188035	Australia	Australian Citizen		Level D	Course Evaluation
478	1	STAFF_CRYPT-1497419	5	74		0	English	International	Male	NA	COURSE_CRYPT-188035	Australia	Australian Citizen		Level D	Course Evaluation
479	1	STAFF_CRYPT-1497419	4	62		0	English	International	Male	NA	COURSE_CRYPT-188073	Australia	Australian Citizen		Level D	Course Evaluation
480	1	STAFF_CRYPT-1497419	3	62		0	English	International	Female	NA	COURSE_CRYPT-188073	Australia	Australian Citizen		Level D	Course Evaluation
481	1	STAFF_CRYPT-1497419	6	62		0	English	Local	Male	NA	COURSE_CRYPT-188073	Australia	Australian Citizen		Level D	Course Evaluation
482	1	STAFF_CRYPT-1497419	6	85		0	English	International	Male	NA	COURSE_CRYPT-188043	Australia	Australian Citizen		Level D	Course Evaluation
483	1	STAFF_CRYPT-1497419	5	52		0	English	International	Female	NA	COURSE_CRYPT-188093	Australia	Australian Citizen		Level D	Course Evaluation
484	1	STAFF_CRYPT-1497419	3	85		0	English	International	Female	NA	COURSE_CRYPT-188043	Australia	Australian Citizen		Level D	Course Evaluation
485	1	STAFF_CRYPT-1497419	5	52		0	English	International	Female	NA	COURSE_CRYPT-188093	Australia	Australian Citizen		Level D	Course Evaluation
486	1	STAFF_CRYPT-1497419	4	52		0	English	Local	Male	NA	COURSE_CRYPT-188093	Australia	Australian Citizen		Level D	Course Evaluation
487	1	STAFF_CRYPT-1497419	5	74		0	English	International	Male	NA	COURSE_CRYPT-188035	Australia	Australian Citizen		Level D	Course Evaluation
488	1	STAFF_CRYPT-1497419	5	85		0	English	Local	Female	NA	COURSE_CRYPT-188043	Australia	Australian Citizen		Level D	Course Evaluation
489	1	STAFF_CRYPT-1497419	6	85		0	English	Local	Female	NA	COURSE_CRYPT-188043	Australia	Australian Citizen		Level D	Course Evaluation
490	1	STAFF_CRYPT-1497419	3	85		0	English	International	Female	NA	COURSE_CRYPT-188043	Australia	Australian Citizen		Level D	Course Evaluation
491	1	STAFF_CRYPT-1497419	4	62		0	English	Local	Male	NA	COURSE_CRYPT-188073	Australia	Australian Citizen		Level D	Course Evaluation
492	1	STAFF_CRYPT-1497419	3	52		0	English	Local	Female	NA	COURSE_CRYPT-188093	Australia	Australian Citizen		Level D	Course Evaluation
493	1	STAFF_CRYPT-1497419	4	85		0	English	International	Female	NA	COURSE_CRYPT-188043	Australia	Australian Citizen		Level D	Course Evaluation
494	1	STAFF_CRYPT-1497419	5	62		0	English	International	Female	NA	COURSE_CRYPT-188073	Australia	Australian Citizen		Level D	Course Evaluation
495	1	STAFF_CRYPT-1497419	6	85		0	English	International	Female	NA	COURSE_CRYPT-188043	Australia	Australian Citizen		Level D	Course Evaluation
496	1	STAFF_CRYPT-1497419	6	74		0	English	International	Female	NA	COURSE_CRYPT-188035	Australia	Australian Citizen		Level D	Course Evaluation
497	1	STAFF_CRYPT-1497419	4	74		0	English	International	Female	NA	COURSE_CRYPT-188035	Australia	Australian Citizen		Level D	Course Evaluation
498	1	STAFF_CRYPT-1497419	6	74		0	English	International	Female	NA	COURSE_CRYPT-188035	Australia	Australian Citizen		Level D	Course Evaluation
499	1	STAFF_CRYPT-1497419	6	74		0	English	Local	Male	NA	COURSE_CRYPT-188035	Australia	Australian Citizen		Level D	Course Evaluation
500	1	STAFF_CRYPT-1497419	6	74		0	English	International	Female	NA	COURSE_CRYPT-188035	Australia	Australian Citizen		Level D	Course Evaluation
501	1	STAFF_CRYPT-1497419	5	74		0	English	International	Female	NA	COURSE_CRYPT-188035	Australia	Australian Citizen		Level D	Course Evaluation
502	1	STAFF_CRYPT-1497419	5	74		0	English	International	Female	NA	COURSE_CRYPT-188035	Australia	Australian Citizen		Level D	Course Evaluation
503	1	STAFF_CRYPT-1497419	5	74		0	English	International	Female	NA	COURSE_CRYPT-188035	Australia	Australian Citizen		Level D	Course Evaluation
504	1	STAFF_CRYPT-1497419	5	62		0	English	Local	Male	NA	COURSE_CRYPT-188073	Australia	Australian Citizen		Level D	Course Evaluation
505	1	STAFF_CRYPT-1497419	4	62		0	English	Local	Female	NA	COURSE_CRYPT-188073	Australia	Australian Citizen		Level D	Course Evaluation
506	1	STAFF_CRYPT-1497419	5	62		0	English	International	Female	NA	COURSE_CRYPT-188073	Australia	Australian Citizen		Level D	Course Evaluation
507	1	STAFF_CRYPT-1497419	5	62		0	English	Local	Female	NA	COURSE_CRYPT-188073	Australia	Australian Citizen		Level D	Course Evaluation
508	1	STAFF_CRYPT-1497419	4	62		0	English	Local	Female	NA	COURSE_CRYPT-188073	Australia	Australian Citizen		Level D	Course Evaluation
509	1	STAFF_CRYPT-1497419	4	85		0	English	International	Female	NA	COURSE_CRYPT-188043	Australia	Australian Citizen		Level D	Course Evaluation
510	1	STAFF_CRYPT-1497419	5	85		0	English	Local	Male	NA	COURSE_CRYPT-188043	Australia	Australian Citizen		Level D	Course Evaluation
511	1	STAFF_CRYPT-1497419	4	85		0	English	International	Female	NA	COURSE_CRYPT-188043	Australia	Australian Citizen		Level D	Course Evaluation
512	1	STAFF_CRYPT-1497419	5	85		0	English	International	Female	NA	COURSE_CRYPT-188043	Australia	Australian Citizen		Level D	Course Evaluation
513	1	STAFF_CRYPT-1497419	4	85		0	English	International	Female	NA	COURSE_CRYPT-188043	Australia	Australian Citizen		Level D	Course Evaluation
514	1	STAFF_CRYPT-1497419	6	85		0	English	International	Female	NA	COURSE_CRYPT-188043	Australia	Australian Citizen		Level D	Course Evaluation
515	1	STAFF_CRYPT-1497419	5	85		0	English	International	Female	NA	COURSE_CRYPT-188043	Australia	Australian Citizen		Level D	Course Evaluation
516	1	STAFF_CRYPT-1497419	5	85		0	English	Local	Female	NA	COURSE_CRYPT-188043	Australia	Australian Citizen		Level D	Course Evaluation
517	1	STAFF_CRYPT-1497419	5	85		0	English	International	Female	NA	COURSE_CRYPT-188043	Australia	Australian Citizen		Level D	Course Evaluation
518	1	STAFF_CRYPT-1497419	5	85		0	English	International	Female	NA	COURSE_CRYPT-188043	Australia	Australian Citizen		Level D	Course Evaluation
519	1	STAFF_CRYPT-1497419	6	52		0	English	International	Female	NA	COURSE_CRYPT-188093	Australia	Australian Citizen		Level D	Course Evaluation
520	1	STAFF_CRYPT-1497419	2	52		0	English	Local	Female	NA	COURSE_CRYPT-188093	Australia	Australian Citizen		Level D	Course Evaluation
521	1	STAFF_CRYPT-1497419	3	52		0	English	International	Female	NA	COURSE_CRYPT-188093	Australia	Australian Citizen		Level D	Course Evaluation
522	1	STAFF_CRYPT-1497419	5	52		0	English	International	Female	NA	COURSE_CRYPT-188093	Australia	Australian Citizen		Level D	Course Evaluation
523	1	STAFF_CRYPT-1497419	2	85		0	English	International	Female	NA	COURSE_CRYPT-188043	Australia	Australian Citizen		Level D	Course Evaluation
524	1	STAFF_CRYPT-1497419	4	52		0	English	International	Female	NA	COURSE_CRYPT-188093	Australia	Australian Citizen		Level D	Course Evaluation
525	1	STAFF_CRYPT-1497419	3	85		0	English	International	Female	NA	COURSE_CRYPT-188043	Australia	Australian Citizen		Level D	Course Evaluation
526	1	STAFF_CRYPT-1497419	6	85		0	English	International	Female	NA	COURSE_CRYPT-188043	Australia	Australian Citizen		Level D	Course Evaluation
527	1	STAFF_CRYPT-1497419	5	85		0	English	International	Male	NA	COURSE_CRYPT-188043	Australia	Australian Citizen		Level D	Course Evaluation
528	1	STAFF_CRYPT-1497419	5	85		0	English	Local	Male	NA	COURSE_CRYPT-188043	Australia	Australian Citizen		Level D	Course Evaluation
529	1	STAFF_CRYPT-1497419	5	52		0	English	International	Female	NA	COURSE_CRYPT-188093	Australia	Australian Citizen		Level D	Course Evaluation
530	1	STAFF_CRYPT-1497419	6	52		0	English	International	Female	NA	COURSE_CRYPT-188093	Australia	Australian Citizen		Level D	Course Evaluation
531	1	STAFF_CRYPT-1497419	6	74		0	English	International	Female	NA	COURSE_CRYPT-188035	Australia	Australian Citizen		Level D	Course Evaluation
532	1	STAFF_CRYPT-1497419	6	74		0	English	Local	Female	NA	COURSE_CRYPT-188035	Australia	Australian Citizen		Level D	Course Evaluation
533	1	STAFF_CRYPT-1497419	5	74		0	English	Local	Male	NA	COURSE_CRYPT-188035	Australia	Australian Citizen		Level D	Course Evaluation
534	1	STAFF_CRYPT-1497419	6	74		0	English	International	Female	NA	COURSE_CRYPT-188035	Australia	Australian Citizen		Level D	Course Evaluation
535	1	STAFF_CRYPT-1497419	5	52		0	English	International	Female	NA	COURSE_CRYPT-188093	Australia	Australian Citizen		Level D	Course Evaluation
536	1	STAFF_CRYPT-1497419	5	85		0	English	International	Female	NA	COURSE_CRYPT-188043	Australia	Australian Citizen		Level D	Course Evaluation
537	1	STAFF_CRYPT-1497419	5	85		0	English	International	Female	NA	COURSE_CRYPT-188043	Australia	Australian Citizen		Level D	Course Evaluation
538	1	STAFF_CRYPT-1497419	5	52		0	English	International	Female	NA	COURSE_CRYPT-188093	Australia	Australian Citizen		Level D	Course Evaluation
539	1	STAFF_CRYPT-1497419	5	62		0	English	International	Female	NA	COURSE_CRYPT-188073	Australia	Australian Citizen		Level D	Course Evaluation
540	1	STAFF_CRYPT-1497419	6	52		0	English	Local	Female	NA	COURSE_CRYPT-188093	Australia	Australian Citizen		Level D	Course Evaluation
541	1	STAFF_CRYPT-1497419	6	62		0	English	Local	Female	NA	COURSE_CRYPT-188073	Australia	Australian Citizen		Level D	Course Evaluation
542	1	STAFF_CRYPT-1497419	6	85		0	English	International	Female	NA	COURSE_CRYPT-188043	Australia	Australian Citizen		Level D	Course Evaluation
543	1	STAFF_CRYPT-1497419	5	62		0	English	International	Female	NA	COURSE_CRYPT-188073	Australia	Australian Citizen		Level D	Course Evaluation
544	1	STAFF_CRYPT-1497419	5	62		0	English	International	Female	NA	COURSE_CRYPT-188073	Australia	Australian Citizen		Level D	Course Evaluation
545	1	STAFF_CRYPT-1497419	4	52		0	English	Local	Female	NA	COURSE_CRYPT-188093	Australia	Australian Citizen		Level D	Course Evaluation
546	1	STAFF_CRYPT-1497419	5	62		0	English	International	Female	NA	COURSE_CRYPT-188073	Australia	Australian Citizen		Level D	Course Evaluation
547	1	STAFF_CRYPT-1497419	5	74		0	English	International	Male	NA	COURSE_CRYPT-188035	Australia	Australian Citizen		Level D	Course Evaluation
548	1	STAFF_CRYPT-1497419	6	74		0	English	Local	Female	NA	COURSE_CRYPT-188035	Australia	Australian Citizen		Level D	Course Evaluation
549	1	STAFF_CRYPT-1497419	5	74		0	English	International	Female	NA	COURSE_CRYPT-188035	Australia	Australian Citizen		Level D	Course Evaluation
550	1	STAFF_CRYPT-1497419	5	74		0	English	International	Female	NA	COURSE_CRYPT-188035	Australia	Australian Citizen		Level D	Course Evaluation
551	1	STAFF_CRYPT-1497419	5	74		0	English	International	Female	NA	COURSE_CRYPT-188035	Australia	Australian Citizen		Level D	Course Evaluation
552	1	STAFF_CRYPT-1497419	6	74		0	English	International	Female	NA	COURSE_CRYPT-188035	Australia	Australian Citizen		Level D	Course Evaluation
553	1	STAFF_CRYPT-1497419	5	74		0	English	International	Female	NA	COURSE_CRYPT-188035	Australia	Australian Citizen		Level D	Course Evaluation
554	1	STAFF_CRYPT-1497419	6	74		0	English	International	Female	NA	COURSE_CRYPT-188035	Australia	Australian Citizen		Level D	Course Evaluation
555	1	STAFF_CRYPT-1497419	5	74		0	English	International	Female	NA	COURSE_CRYPT-188035	Australia	Australian Citizen		Level D	Course Evaluation
556	1	STAFF_CRYPT-1497419	6	74		0	English	International	Female	NA	COURSE_CRYPT-188035	Australia	Australian Citizen		Level D	Course Evaluation
557	1	STAFF_CRYPT-1497419	5	62		0	English	International	Female	NA	COURSE_CRYPT-188073	Australia	Australian Citizen		Level D	Course Evaluation
558	1	STAFF_CRYPT-1497419	5	62		0	English	International	Female	NA	COURSE_CRYPT-188073	Australia	Australian Citizen		Level D	Course Evaluation
559	1	STAFF_CRYPT-1497419	4	62		0	English	International	Female	NA	COURSE_CRYPT-188073	Australia	Australian Citizen		Level D	Course Evaluation
560	1	STAFF_CRYPT-1497419	5	62		0	English	International	Female	NA	COURSE_CRYPT-188073	Australia	Australian Citizen		Level D	Course Evaluation
561	1	STAFF_CRYPT-1497419	4	62		0	English	Local	Male	NA	COURSE_CRYPT-188073	Australia	Australian Citizen		Level D	Course Evaluation
562	1	STAFF_CRYPT-1497419	5	62		0	English	International	Female	NA	COURSE_CRYPT-188073	Australia	Australian Citizen		Level D	Course Evaluation
563	1	STAFF_CRYPT-1497419	4	62		0	English	International	Female	NA	COURSE_CRYPT-188073	Australia	Australian Citizen		Level D	Course Evaluation
564	1	STAFF_CRYPT-1497419	6	62		0	English	International	Female	NA	COURSE_CRYPT-188073	Australia	Australian Citizen		Level D	Course Evaluation
565	1	STAFF_CRYPT-1497419	4	85		0	English	International	Female	NA	COURSE_CRYPT-188043	Australia	Australian Citizen		Level D	Course Evaluation
566	1	STAFF_CRYPT-1497419	6	85		0	English	Local	Female	NA	COURSE_CRYPT-188043	Australia	Australian Citizen		Level D	Course Evaluation
567	1	STAFF_CRYPT-1497419	4	85		0	English	International	Female	NA	COURSE_CRYPT-188043	Australia	Australian Citizen		Level D	Course Evaluation
568	1	STAFF_CRYPT-1497419	5	85		0	English	International	Female	NA	COURSE_CRYPT-188043	Australia	Australian Citizen		Level D	Course Evaluation
569	1	STAFF_CRYPT-1497419	4	85		0	English	International	Female	NA	COURSE_CRYPT-188043	Australia	Australian Citizen		Level D	Course Evaluation
570	1	STAFF_CRYPT-1497419	4	85		0	English	International	Male	NA	COURSE_CRYPT-188043	Australia	Australian Citizen		Level D	Course Evaluation
571	1	STAFF_CRYPT-1497419	4	85		0	English	International	Female	NA	COURSE_CRYPT-188043	Australia	Australian Citizen		Level D	Course Evaluation
572	1	STAFF_CRYPT-1497419	5	85		0	English	International	Female	NA	COURSE_CRYPT-188043	Australia	Australian Citizen		Level D	Course Evaluation
573	1	STAFF_CRYPT-1497419	5	85		0	English	Local	Male	NA	COURSE_CRYPT-188043	Australia	Australian Citizen		Level D	Course Evaluation
574	1	STAFF_CRYPT-1497419	4	85		0	English	International	Female	NA	COURSE_CRYPT-188043	Australia	Australian Citizen		Level D	Course Evaluation
575	1	STAFF_CRYPT-1497419	4	85		0	English	International	Male	NA	COURSE_CRYPT-188043	Australia	Australian Citizen		Level D	Course Evaluation
576	1	STAFF_CRYPT-1497419	5	85		0	English	International	Female	NA	COURSE_CRYPT-188043	Australia	Australian Citizen		Level D	Course Evaluation
577	1	STAFF_CRYPT-1497419	5	85		0	English	International	Female	NA	COURSE_CRYPT-188043	Australia	Australian Citizen		Level D	Course Evaluation
578	1	STAFF_CRYPT-1497419	1	85		0	English	International	Female	NA	COURSE_CRYPT-188043	Australia	Australian Citizen		Level D	Course Evaluation
579	1	STAFF_CRYPT-1497419	4	85		0	English	Local	Female	NA	COURSE_CRYPT-188043	Australia	Australian Citizen		Level D	Course Evaluation
580	1	STAFF_CRYPT-1497419	5	85		0	English	International	Female	NA	COURSE_CRYPT-188043	Australia	Australian Citizen		Level D	Course Evaluation
581	1	STAFF_CRYPT-1497419	4	52		0	English	International	Female	NA	COURSE_CRYPT-188093	Australia	Australian Citizen		Level D	Course Evaluation
582	1	STAFF_CRYPT-1497419	5	52		0	English	Local	Male	NA	COURSE_CRYPT-188093	Australia	Australian Citizen		Level D	Course Evaluation
583	1	STAFF_CRYPT-1497419	5	52		0	English	International	Female	NA	COURSE_CRYPT-188093	Australia	Australian Citizen		Level D	Course Evaluation
584	1	STAFF_CRYPT-1497419	5	52		0	English	Local	Female	NA	COURSE_CRYPT-188093	Australia	Australian Citizen		Level D	Course Evaluation
585	1	STAFF_CRYPT-1497419	5	52		0	English	International	Female	NA	COURSE_CRYPT-188093	Australia	Australian Citizen		Level D	Course Evaluation
586	1	STAFF_CRYPT-1497419	5	52		0	English	International	Female	NA	COURSE_CRYPT-188093	Australia	Australian Citizen		Level D	Course Evaluation
587	1	STAFF_CRYPT-1497419	4	52		0	English	Local	Female	NA	COURSE_CRYPT-188093	Australia	Australian Citizen		Level D	Course Evaluation
588	1	STAFF_CRYPT-1497419	5	52		0	English	International	Female	NA	COURSE_CRYPT-188093	Australia	Australian Citizen		Level D	Course Evaluation
589	1	STAFF_CRYPT-1497419	4	85		0	English	Local	Female	NA	COURSE_CRYPT-188043	Australia	Australian Citizen		Level D	Course Evaluation
590	1	STAFF_CRYPT-1497419	3	52		0	English	International	Female	NA	COURSE_CRYPT-188093	Australia	Australian Citizen		Level D	Course Evaluation
591	1	STAFF_CRYPT-1497419	6	85		0	English	Local	Female	NA	COURSE_CRYPT-188043	Australia	Australian Citizen		Level D	Course Evaluation
592	1	STAFF_CRYPT-1497419	3	85		0	English	Local	Female	NA	COURSE_CRYPT-188043	Australia	Australian Citizen		Level D	Course Evaluation
593	1	STAFF_CRYPT-1497419	5	52		0	English	Local	Female	NA	COURSE_CRYPT-188093	Australia	Australian Citizen		Level D	Course Evaluation
594	1	STAFF_CRYPT-1497419	3	52		0	English	International	Female	NA	COURSE_CRYPT-188093	Australia	Australian Citizen		Level D	Course Evaluation
595	1	STAFF_CRYPT-1497419	6	74		0	English	Local	Female	NA	COURSE_CRYPT-188035	Australia	Australian Citizen		Level D	Course Evaluation
596	1	STAFF_CRYPT-1497419	6	74		0	English	International	Female	NA	COURSE_CRYPT-188035	Australia	Australian Citizen		Level D	Course Evaluation
597	1	STAFF_CRYPT-1497419	6	74		0	English	Local	Female	NA	COURSE_CRYPT-188035	Australia	Australian Citizen		Level D	Course Evaluation
598	1	STAFF_CRYPT-1497419	3	62		0	English	International	Male	NA	COURSE_CRYPT-188073	Australia	Australian Citizen		Level D	Course Evaluation
599	1	STAFF_CRYPT-1497419	4	52		0	English	International	Male	NA	COURSE_CRYPT-188093	Australia	Australian Citizen		Level D	Course Evaluation
600	1	STAFF_CRYPT-1497419	3	62		0	English	International	Female	NA	COURSE_CRYPT-188073	Australia	Australian Citizen		Level D	Course Evaluation
601	1	STAFF_CRYPT-1497419	5	52		0	English	International	Female	NA	COURSE_CRYPT-188093	Australia	Australian Citizen		Level D	Course Evaluation
602	1	STAFF_CRYPT-1497419	5	62		0	English	International	Female	NA	COURSE_CRYPT-188073	Australia	Australian Citizen		Level D	Course Evaluation
603	1	STAFF_CRYPT-1497419	4	85		0	English	International	Female	NA	COURSE_CRYPT-188043	Australia	Australian Citizen		Level D	Course Evaluation
604	1	STAFF_CRYPT-1497419	4	52		0	English	International	Female	NA	COURSE_CRYPT-188093	Australia	Australian Citizen		Level D	Course Evaluation
605	1	STAFF_CRYPT-1497419	5	85		0	English	International	Female	NA	COURSE_CRYPT-188043	Australia	Australian Citizen		Level D	Course Evaluation
606	1	STAFF_CRYPT-1497419	4	62		0	English	International	Female	NA	COURSE_CRYPT-188073	Australia	Australian Citizen		Level D	Course Evaluation
607	1	STAFF_CRYPT-1497419	4	62		0	English	International	Female	NA	COURSE_CRYPT-188073	Australia	Australian Citizen		Level D	Course Evaluation
608	1	STAFF_CRYPT-1497419	6	62		0	English	International	Female	NA	COURSE_CRYPT-188073	Australia	Australian Citizen		Level D	Course Evaluation
609	1	STAFF_CRYPT-1497419	4	85		0	English	Local	Female	NA	COURSE_CRYPT-188043	Australia	Australian Citizen		Level D	Course Evaluation
610	1	STAFF_CRYPT-1497419	5	85		0	English	International	Female	NA	COURSE_CRYPT-188043	Australia	Australian Citizen		Level D	Course Evaluation
611	1	STAFF_CRYPT-1497419	6	85		0	English	International	Female	NA	COURSE_CRYPT-188043	Australia	Australian Citizen		Level D	Course Evaluation
612	1	STAFF_CRYPT-1497419	5	85		0	English	International	Female	NA	COURSE_CRYPT-188043	Australia	Australian Citizen		Level D	Course Evaluation
613	1	STAFF_CRYPT-1497419	5	62		0	English	International	Female	NA	COURSE_CRYPT-188073	Australia	Australian Citizen		Level D	Course Evaluation
614	1	STAFF_CRYPT-1497419	5	85		0	English	International	Female	NA	COURSE_CRYPT-188043	Australia	Australian Citizen		Level D	Course Evaluation
615	1	STAFF_CRYPT-1497419	5	62		0	English	Local	Female	NA	COURSE_CRYPT-188073	Australia	Australian Citizen		Level D	Course Evaluation
616	1	STAFF_CRYPT-1497419	3	52		0	English	International	Female	NA	COURSE_CRYPT-188093	Australia	Australian Citizen		Level D	Course Evaluation
617	1	STAFF_CRYPT-1497419	5	85		0	English	International	Female	NA	COURSE_CRYPT-188043	Australia	Australian Citizen		Level D	Course Evaluation
618	1	STAFF_CRYPT-1497419	3	52		0	English	Local	Male	NA	COURSE_CRYPT-188093	Australia	Australian Citizen		Level D	Course Evaluation
619	1	STAFF_CRYPT-1497419	6	62		0	English	Local	Female	NA	COURSE_CRYPT-188073	Australia	Australian Citizen		Level D	Course Evaluation
620	1	STAFF_CRYPT-1497419	4	52		0	English	International	Female	NA	COURSE_CRYPT-188093	Australia	Australian Citizen		Level D	Course Evaluation
621	1	STAFF_CRYPT-1497419	4	52		0	English	International	Male	NA	COURSE_CRYPT-188093	Australia	Australian Citizen		Level D	Course Evaluation
622	1	STAFF_CRYPT-1497419	4	62		0	English	International	Male	NA	COURSE_CRYPT-188073	Australia	Australian Citizen		Level D	Course Evaluation
623	1	STAFF_CRYPT-1497419	6	85		0	English	International	Female	NA	COURSE_CRYPT-188043	Australia	Australian Citizen		Level D	Course Evaluation
624	1	STAFF_CRYPT-1497419	4	62		0	English	International	Female	NA	COURSE_CRYPT-188073	Australia	Australian Citizen		Level D	Course Evaluation
625	1	STAFF_CRYPT-1497419	6	74		0	English	Local	Female	NA	COURSE_CRYPT-188035	Australia	Australian Citizen		Level D	Course Evaluation
626	1	STAFF_CRYPT-1497419	5	52		0	English	Local	Male	NA	COURSE_CRYPT-188093	Australia	Australian Citizen		Level D	Course Evaluation
627	1	STAFF_CRYPT-1497419	5	52		0	English	Local	Male	NA	COURSE_CRYPT-188093	Australia	Australian Citizen		Level D	Course Evaluation
628	1	STAFF_CRYPT-1497419	5	52		0	English	International	Female	NA	COURSE_CRYPT-188093	Australia	Australian Citizen		Level D	Course Evaluation
629	1	STAFF_CRYPT-1497419	5	52		0	English	International	Female	NA	COURSE_CRYPT-188093	Australia	Australian Citizen		Level D	Course Evaluation
630	1	STAFF_CRYPT-1497419	6	62		0	English	International	Female	NA	COURSE_CRYPT-188073	Australia	Australian Citizen		Level D	Course Evaluation
631	1	STAFF_CRYPT-1497419	5	85		0	English	Local	Female	NA	COURSE_CRYPT-188043	Australia	Australian Citizen		Level D	Course Evaluation
632	1	STAFF_CRYPT-1497419	2	85		0	English	International	Female	NA	COURSE_CRYPT-188043	Australia	Australian Citizen		Level D	Course Evaluation
633	1	STAFF_CRYPT-1497419	5	62		0	English	International	Male	NA	COURSE_CRYPT-188073	Australia	Australian Citizen		Level D	Course Evaluation
634	1	STAFF_CRYPT-1497419	3	85		0	English	International	Female	NA	COURSE_CRYPT-188043	Australia	Australian Citizen		Level D	Course Evaluation
635	1	STAFF_CRYPT-1497419	5	62		0	English	International	Female	NA	COURSE_CRYPT-188073	Australia	Australian Citizen		Level D	Course Evaluation
636	1	STAFF_CRYPT-1497419	5	62		0	English	Local	Female	NA	COURSE_CRYPT-188073	Australia	Australian Citizen		Level D	Course Evaluation
637	1	STAFF_CRYPT-1497419	5	62		0	English	Local	Female	NA	COURSE_CRYPT-188073	Australia	Australian Citizen		Level D	Course Evaluation
638	1	STAFF_CRYPT-1497419	5	62		0	English	Local	Female	NA	COURSE_CRYPT-188073	Australia	Australian Citizen		Level D	Course Evaluation
639	1	STAFF_CRYPT-1497419	5	74		0	English	Local	Female	NA	COURSE_CRYPT-188035	Australia	Australian Citizen		Level D	Course Evaluation
640	1	STAFF_CRYPT-1497419	6	74		0	English	International	Female	NA	COURSE_CRYPT-188035	Australia	Australian Citizen		Level D	Course Evaluation
641	1	STAFF_CRYPT-1497419	6	74		0	English	International	Male	NA	COURSE_CRYPT-188035	Australia	Australian Citizen		Level D	Course Evaluation
642	1	STAFF_CRYPT-1497419	6	74		0	English	International	Female	NA	COURSE_CRYPT-188035	Australia	Australian Citizen		Level D	Course Evaluation
643	1	STAFF_CRYPT-1497419	6	74		0	English	International	Female	NA	COURSE_CRYPT-188035	Australia	Australian Citizen		Level D	Course Evaluation
644	1	STAFF_CRYPT-1497419	6	74		0	English	International	Female	NA	COURSE_CRYPT-188035	Australia	Australian Citizen		Level D	Course Evaluation
645	1	STAFF_CRYPT-1497419	5	74		0	English	International	Female	NA	COURSE_CRYPT-188035	Australia	Australian Citizen		Level D	Course Evaluation
646	1	STAFF_CRYPT-1497419	6	74		0	English	International	Female	NA	COURSE_CRYPT-188035	Australia	Australian Citizen		Level D	Course Evaluation
647	1	STAFF_CRYPT-1497419	6	74		0	English	International	Female	NA	COURSE_CRYPT-188035	Australia	Australian Citizen		Level D	Course Evaluation
648	1	STAFF_CRYPT-1497419	6	74		0	English	Local	Female	NA	COURSE_CRYPT-188035	Australia	Australian Citizen		Level D	Course Evaluation
649	1	STAFF_CRYPT-1497419	6	74		0	English	Local	Female	NA	COURSE_CRYPT-188035	Australia	Australian Citizen		Level D	Course Evaluation
650	1	STAFF_CRYPT-1497419	5	74		0	English	International	Female	NA	COURSE_CRYPT-188035	Australia	Australian Citizen		Level D	Course Evaluation
651	1	STAFF_CRYPT-1497419	6	74		0	English	International	Female	NA	COURSE_CRYPT-188035	Australia	Australian Citizen		Level D	Course Evaluation
652	1	STAFF_CRYPT-1497419	6	74		0	English	Local	Female	NA	COURSE_CRYPT-188035	Australia	Australian Citizen		Level D	Course Evaluation
653	0	STAFF_CRYPT-1443846	NA	148		0	English	Local	Female	NA	COURSE_CRYPT-180628	Australia	Australian Citizen	English	HEW 5	Tutor Evaluation
654	0	STAFF_CRYPT-1443846	NA	148		0	English	Local	Male	NA	COURSE_CRYPT-180628	Australia	Australian Citizen	English	HEW 5	Course Evaluation
655	0	STAFF_CRYPT-1443846	NA	148		0	English	Local	Male	NA	COURSE_CRYPT-180628	Australia	Australian Citizen	English	HEW 5	Course Evaluation
656	0	STAFF_CRYPT-1443846	5	148		0	English	Local	Male	NA	COURSE_CRYPT-180628	Australia	Australian Citizen	English	HEW 5	Course Evaluation
657	0	STAFF_CRYPT-1443846	5	148		0	English	Local	Female	NA	COURSE_CRYPT-180628	Australia	Australian Citizen	English	HEW 5	Tutor Evaluation
658	0	STAFF_CRYPT-1443846	5	148		0	English	Local	Male	NA	COURSE_CRYPT-180628	Australia	Australian Citizen	English	HEW 5	Course Evaluation
659	0	STAFF_CRYPT-1443846	NA	148		0	English	Local	Male	NA	COURSE_CRYPT-180628	Australia	Australian Citizen	English	HEW 5	Tutor Evaluation
660	0	STAFF_CRYPT-1443846	NA	148		0	English	Local	Female	NA	COURSE_CRYPT-180628	Australia	Australian Citizen	English	HEW 5	Course Evaluation
661	0	STAFF_CRYPT-1443846	6	148		0	English	Local	Female	NA	COURSE_CRYPT-180628	Australia	Australian Citizen	English	HEW 5	Course Evaluation
662	0	STAFF_CRYPT-1443846	5	148		0	English	Local	Male	NA	COURSE_CRYPT-180628	Australia	Australian Citizen	English	HEW 5	Course Evaluation
663	0	STAFF_CRYPT-1443846	6	148		0	English	Local	Male	NA	COURSE_CRYPT-180628	Australia	Australian Citizen	English	HEW 5	Course Evaluation
664	0	STAFF_CRYPT-1443846	NA	148		0	English	International	Male	NA	COURSE_CRYPT-180628	Australia	Australian Citizen	English	HEW 5	Course Evaluation
665	0	STAFF_CRYPT-1443846	NA	148		0	English	Local	Male	NA	COURSE_CRYPT-180628	Australia	Australian Citizen	English	HEW 5	Course Evaluation
666	0	STAFF_CRYPT-1443846	6	148		0	English	International	Female	NA	COURSE_CRYPT-180628	Australia	Australian Citizen	English	HEW 5	Course Evaluation
667	0	STAFF_CRYPT-1443846	NA	148		0	English	Local	Male	NA	COURSE_CRYPT-180628	Australia	Australian Citizen	English	HEW 5	Course Evaluation
668	0	STAFF_CRYPT-1443846	6	148		0	English	International	Female	NA	COURSE_CRYPT-180628	Australia	Australian Citizen	English	HEW 5	Tutor Evaluation
669	0	STAFF_CRYPT-1443846	NA	148		0	English	Local	Female	NA	COURSE_CRYPT-180628	Australia	Australian Citizen	English	HEW 5	Course Evaluation
670	0	STAFF_CRYPT-1443846	6	148		0	English	Local	Female	NA	COURSE_CRYPT-180628	Australia	Australian Citizen	English	HEW 5	Tutor Evaluation
671	0	STAFF_CRYPT-1443846	5	148		0	English	Local	Female	NA	COURSE_CRYPT-180628	Australia	Australian Citizen	English	HEW 5	Course Evaluation
672	0	STAFF_CRYPT-1443846	6	148		0	English	Local	Male	NA	COURSE_CRYPT-180628	Australia	Australian Citizen	English	HEW 5	Course Evaluation
673	0	STAFF_CRYPT-1443846	6	148		0	English	Local	Female	NA	COURSE_CRYPT-180628	Australia	Australian Citizen	English	HEW 5	Course Evaluation
674	0	STAFF_CRYPT-1443846	5	148		0	English	Local	Female	NA	COURSE_CRYPT-180628	Australia	Australian Citizen	English	HEW 5	Course Evaluation
675	0	STAFF_CRYPT-1443846	NA	148		0	English	Local	Male	NA	COURSE_CRYPT-180628	Australia	Australian Citizen	English	HEW 5	Tutor Evaluation
676	0	STAFF_CRYPT-1443846	NA	148		0	English	Local	Male	NA	COURSE_CRYPT-180628	Australia	Australian Citizen	English	HEW 5	Course Evaluation
677	0	STAFF_CRYPT-1443846	6	148		0	English	Local	Female	NA	COURSE_CRYPT-180628	Australia	Australian Citizen	English	HEW 5	Course Evaluation
678	0	STAFF_CRYPT-1443846	NA	148		0	English	Local	Female	NA	COURSE_CRYPT-180628	Australia	Australian Citizen	English	HEW 5	Course Evaluation
679	0	STAFF_CRYPT-1443846	6	148		0	English	Local	Male	NA	COURSE_CRYPT-180628	Australia	Australian Citizen	English	HEW 5	Course Evaluation
680	0	STAFF_CRYPT-1443846	5	148		0	English	Local	Female	NA	COURSE_CRYPT-180628	Australia	Australian Citizen	English	HEW 5	Course Evaluation
681	0	STAFF_CRYPT-1443846	6	148		0	English	International	Female	NA	COURSE_CRYPT-180628	Australia	Australian Citizen	English	HEW 5	Course Evaluation
682	0	STAFF_CRYPT-1443846	6	148		0	English	Local	Female	NA	COURSE_CRYPT-180628	Australia	Australian Citizen	English	HEW 5	Course Evaluation
683	0	STAFF_CRYPT-1443846	4	148		0	English	Local	Female	NA	COURSE_CRYPT-180628	Australia	Australian Citizen	English	HEW 5	Course Evaluation
684	0	STAFF_CRYPT-1443846	6	148		0	English	Local	Female	NA	COURSE_CRYPT-180628	Australia	Australian Citizen	English	HEW 5	Course Evaluation
685	0	STAFF_CRYPT-1443846	NA	148		0	English	Local	Female	NA	COURSE_CRYPT-180628	Australia	Australian Citizen	English	HEW 5	Tutor Evaluation
686	0	STAFF_CRYPT-1443846	6	148		0	English	Local	Female	NA	COURSE_CRYPT-180628	Australia	Australian Citizen	English	HEW 5	Course Evaluation
687	0	STAFF_CRYPT-1443846	5	148		0	English	Local	Female	NA	COURSE_CRYPT-180628	Australia	Australian Citizen	English	HEW 5	Tutor Evaluation
688	0	STAFF_CRYPT-1443846	NA	148		0	English	Local	Male	NA	COURSE_CRYPT-180628	Australia	Australian Citizen	English	HEW 5	Tutor Evaluation
689	0	STAFF_CRYPT-1443846	5	148		0	English	Local	Male	NA	COURSE_CRYPT-180628	Australia	Australian Citizen	English	HEW 5	Course Evaluation
690	0	STAFF_CRYPT-1443846	NA	148		0	English	International	Male	NA	COURSE_CRYPT-180628	Australia	Australian Citizen	English	HEW 5	Tutor Evaluation
691	0	STAFF_CRYPT-1443846	6	148		0	English	Local	Female	NA	COURSE_CRYPT-180628	Australia	Australian Citizen	English	HEW 5	Course Evaluation
692	0	STAFF_CRYPT-1443846	NA	148		0	English	Local	Female	NA	COURSE_CRYPT-180628	Australia	Australian Citizen	English	HEW 5	Tutor Evaluation
693	0	STAFF_CRYPT-1443846	NA	148		0	English	Local	Male	NA	COURSE_CRYPT-180628	Australia	Australian Citizen	English	HEW 5	Tutor Evaluation
694	0	STAFF_CRYPT-1443846	NA	148		0	English	Local	Female	NA	COURSE_CRYPT-180628	Australia	Australian Citizen	English	HEW 5	Course Evaluation
695	0	STAFF_CRYPT-1443846	5	148		0	English	Local	Female	NA	COURSE_CRYPT-180628	Australia	Australian Citizen	English	HEW 5	Course Evaluation
696	0	STAFF_CRYPT-1443846	6	148		0	English	Local	Female	NA	COURSE_CRYPT-180628	Australia	Australian Citizen	English	HEW 5	Course Evaluation
697	0	STAFF_CRYPT-1443846	NA	148		0	English	Local	Male	NA	COURSE_CRYPT-180628	Australia	Australian Citizen	English	HEW 5	Course Evaluation
698	0	STAFF_CRYPT-1443846	6	148		0	English	Local	Male	NA	COURSE_CRYPT-180628	Australia	Australian Citizen	English	HEW 5	Course Evaluation
699	0	STAFF_CRYPT-1443846	5	148		0	English	Local	Female	NA	COURSE_CRYPT-180628	Australia	Australian Citizen	English	HEW 5	Course Evaluation
700	0	STAFF_CRYPT-1443846	5	148		0	English	Local	Female	NA	COURSE_CRYPT-180628	Australia	Australian Citizen	English	HEW 5	Course Evaluation
701	0	STAFF_CRYPT-1443846	6	148		0	English	Local	Female	NA	COURSE_CRYPT-180628	Australia	Australian Citizen	English	HEW 5	Course Evaluation
702	0	STAFF_CRYPT-1443846	6	148		0	English	Local	Female	NA	COURSE_CRYPT-180628	Australia	Australian Citizen	English	HEW 5	Course Evaluation
703	0	STAFF_CRYPT-1443846	5	148		0	English	Local	Male	NA	COURSE_CRYPT-180628	Australia	Australian Citizen	English	HEW 5	Tutor Evaluation
704	0	STAFF_CRYPT-1443846	5	148		0	English	Local	Female	NA	COURSE_CRYPT-180628	Australia	Australian Citizen	English	HEW 5	Tutor Evaluation
705	0	STAFF_CRYPT-1443846	NA	148		0	English	Local	Male	NA	COURSE_CRYPT-180628	Australia	Australian Citizen	English	HEW 5	Tutor Evaluation
706	0	STAFF_CRYPT-1443846	NA	148		0	English	Local	Female	NA	COURSE_CRYPT-180628	Australia	Australian Citizen	English	HEW 5	Course Evaluation
707	0	STAFF_CRYPT-1443846	5	148		0	English	Local	Male	NA	COURSE_CRYPT-180628	Australia	Australian Citizen	English	HEW 5	Tutor Evaluation
708	0	STAFF_CRYPT-1443846	6	148		0	English	Local	Female	NA	COURSE_CRYPT-180628	Australia	Australian Citizen	English	HEW 5	Tutor Evaluation
709	0	STAFF_CRYPT-1443846	6	148		0	English	Local	Female	NA	COURSE_CRYPT-180628	Australia	Australian Citizen	English	HEW 5	Course Evaluation
710	0	STAFF_CRYPT-1443846	5	148		0	English	Local	Female	NA	COURSE_CRYPT-180628	Australia	Australian Citizen	English	HEW 5	Course Evaluation
711	0	STAFF_CRYPT-1443846	6	148		0	English	Local	Female	NA	COURSE_CRYPT-180628	Australia	Australian Citizen	English	HEW 5	Course Evaluation
712	0	STAFF_CRYPT-1443846	6	148		0	English	Local	Female	NA	COURSE_CRYPT-180628	Australia	Australian Citizen	English	HEW 5	Course Evaluation
713	0	STAFF_CRYPT-1443846	5	148		0	English	Local	Female	NA	COURSE_CRYPT-180628	Australia	Australian Citizen	English	HEW 5	Course Evaluation
714	0	STAFF_CRYPT-1443846	NA	148		0	English	Local	Female	NA	COURSE_CRYPT-180628	Australia	Australian Citizen	English	HEW 5	Course Evaluation
715	0	STAFF_CRYPT-1443846	NA	148		0	English	Local	Female	NA	COURSE_CRYPT-180628	Australia	Australian Citizen	English	HEW 5	Course Evaluation
716	0	STAFF_CRYPT-1443846	NA	148		0	English	Local	Male	NA	COURSE_CRYPT-180628	Australia	Australian Citizen	English	HEW 5	Course Evaluation
717	0	STAFF_CRYPT-1443846	NA	148		0	English	Local	Male	NA	COURSE_CRYPT-180628	Australia	Australian Citizen	English	HEW 5	Course Evaluation
718	0	STAFF_CRYPT-1443846	5	148		0	English	Local	Male	NA	COURSE_CRYPT-180628	Australia	Australian Citizen	English	HEW 5	Course Evaluation
719	0	STAFF_CRYPT-1443846	NA	148		0	English	Local	Female	NA	COURSE_CRYPT-180628	Australia	Australian Citizen	English	HEW 5	Course Evaluation
720	0	STAFF_CRYPT-1443846	6	148		0	English	Local	Female	NA	COURSE_CRYPT-180628	Australia	Australian Citizen	English	HEW 5	Course Evaluation
721	0	STAFF_CRYPT-1443846	5	148		0	English	Local	Female	NA	COURSE_CRYPT-180628	Australia	Australian Citizen	English	HEW 5	Course Evaluation
722	0	STAFF_CRYPT-1443846	6	148		0	English	Local	Female	NA	COURSE_CRYPT-180628	Australia	Australian Citizen	English	HEW 5	Course Evaluation
723	0	STAFF_CRYPT-1443846	NA	148		0	English	International	Female	NA	COURSE_CRYPT-180628	Australia	Australian Citizen	English	HEW 5	Course Evaluation
724	0	STAFF_CRYPT-1443846	NA	148		0	English	Local	Male	NA	COURSE_CRYPT-180628	Australia	Australian Citizen	English	HEW 5	Course Evaluation
725	0	STAFF_CRYPT-1443846	5	148		0	English	Local	Female	NA	COURSE_CRYPT-180628	Australia	Australian Citizen	English	HEW 5	Course Evaluation
726	0	STAFF_CRYPT-1443846	6	148		0	English	Local	Female	NA	COURSE_CRYPT-180628	Australia	Australian Citizen	English	HEW 5	Course Evaluation
727	0	STAFF_CRYPT-1443846	NA	148		0	English	Local	Female	NA	COURSE_CRYPT-180628	Australia	Australian Citizen	English	HEW 5	Course Evaluation
728	0	STAFF_CRYPT-1443846	NA	148		0	English	Local	Female	NA	COURSE_CRYPT-180628	Australia	Australian Citizen	English	HEW 5	Course Evaluation
729	0	STAFF_CRYPT-1443846	NA	148		0	English	Local	Female	NA	COURSE_CRYPT-180628	Australia	Australian Citizen	English	HEW 5	Course Evaluation
730	0	STAFF_CRYPT-1443846	6	148		0	English	Local	Male	NA	COURSE_CRYPT-180628	Australia	Australian Citizen	English	HEW 5	Course Evaluation
731	0	STAFF_CRYPT-1443846	NA	148		0	English	Local	Male	NA	COURSE_CRYPT-180628	Australia	Australian Citizen	English	HEW 5	Course Evaluation
732	0	STAFF_CRYPT-1443846	6	148		0	English	Local	Male	NA	COURSE_CRYPT-180628	Australia	Australian Citizen	English	HEW 5	Course Evaluation
733	0	STAFF_CRYPT-1443846	NA	148		0	English	Local	Female	NA	COURSE_CRYPT-180628	Australia	Australian Citizen	English	HEW 5	Course Evaluation
734	0	STAFF_CRYPT-1443846	6	148		0	English	Local	Female	NA	COURSE_CRYPT-180628	Australia	Australian Citizen	English	HEW 5	Course Evaluation
735	0	STAFF_CRYPT-1443846	NA	148		0	English	Local	Female	NA	COURSE_CRYPT-180628	Australia	Australian Citizen	English	HEW 5	Course Evaluation
736	0	STAFF_CRYPT-1443846	NA	148		0	English	Local	Female	NA	COURSE_CRYPT-180628	Australia	Australian Citizen	English	HEW 5	Tutor Evaluation
737	0	STAFF_CRYPT-1443846	NA	148		0	English	Local	Female	NA	COURSE_CRYPT-180628	Australia	Australian Citizen	English	HEW 5	Course Evaluation
738	0	STAFF_CRYPT-1443846	NA	148		0	English	Local	Female	NA	COURSE_CRYPT-180628	Australia	Australian Citizen	English	HEW 5	Course Evaluation
739	0	STAFF_CRYPT-1443846	6	148		0	English	Local	Female	NA	COURSE_CRYPT-180628	Australia	Australian Citizen	English	HEW 5	Course Evaluation
740	0	STAFF_CRYPT-1443846	6	148		0	English	Local	Female	NA	COURSE_CRYPT-180628	Australia	Australian Citizen	English	HEW 5	Course Evaluation
741	0	STAFF_CRYPT-1443846	6	148		0	English	Local	Male	NA	COURSE_CRYPT-180628	Australia	Australian Citizen	English	HEW 5	Course Evaluation
742	0	STAFF_CRYPT-1443846	NA	148		0	English	Local	Male	NA	COURSE_CRYPT-180628	Australia	Australian Citizen	English	HEW 5	Tutor Evaluation
743	0	STAFF_CRYPT-1443846	NA	148		0	English	Local	Female	NA	COURSE_CRYPT-180628	Australia	Australian Citizen	English	HEW 5	Tutor Evaluation
744	0	STAFF_CRYPT-1443846	6	148		0	English	International	Female	NA	COURSE_CRYPT-180628	Australia	Australian Citizen	English	HEW 5	Course Evaluation
745	0	STAFF_CRYPT-1443846	NA	148		0	English	Local	Female	NA	COURSE_CRYPT-180628	Australia	Australian Citizen	English	HEW 5	Course Evaluation
746	0	STAFF_CRYPT-1443846	6	148		0	English	Local	Female	NA	COURSE_CRYPT-180628	Australia	Australian Citizen	English	HEW 5	Course Evaluation
747	0	STAFF_CRYPT-1443846	NA	148		0	English	Local	Female	NA	COURSE_CRYPT-180628	Australia	Australian Citizen	English	HEW 5	Course Evaluation
748	0	STAFF_CRYPT-1443846	6	148		0	English	Local	Male	NA	COURSE_CRYPT-180628	Australia	Australian Citizen	English	HEW 5	Course Evaluation
749	0	STAFF_CRYPT-1443846	6	148		0	English	Local	Female	NA	COURSE_CRYPT-180628	Australia	Australian Citizen	English	HEW 5	Course Evaluation
750	0	STAFF_CRYPT-1443846	NA	148		0	English	Local	Female	NA	COURSE_CRYPT-180628	Australia	Australian Citizen	English	HEW 5	Course Evaluation
751	0	STAFF_CRYPT-1443846	4	148		0	English	Local	Male	NA	COURSE_CRYPT-180628	Australia	Australian Citizen	English	HEW 5	Course Evaluation
752	0	STAFF_CRYPT-1443846	NA	148		0	English	Local	Male	NA	COURSE_CRYPT-180628	Australia	Australian Citizen	English	HEW 5	Course Evaluation
753	0	STAFF_CRYPT-1443846	6	148		0	English	Local	Male	NA	COURSE_CRYPT-180628	Australia	Australian Citizen	English	HEW 5	Course Evaluation
754	0	STAFF_CRYPT-1443846	6	148		0	English	Local	Female	NA	COURSE_CRYPT-180628	Australia	Australian Citizen	English	HEW 5	Course Evaluation
755	0	STAFF_CRYPT-1443846	NA	148		0	English	Local	Female	NA	COURSE_CRYPT-180628	Australia	Australian Citizen	English	HEW 5	Tutor Evaluation
756	0	STAFF_CRYPT-1443846	5	148		0	English	Local	Female	NA	COURSE_CRYPT-180628	Australia	Australian Citizen	English	HEW 5	Tutor Evaluation
757	0	STAFF_CRYPT-1443846	6	148		0	English	Local	Female	NA	COURSE_CRYPT-180628	Australia	Australian Citizen	English	HEW 5	Course Evaluation
758	0	STAFF_CRYPT-1443846	6	148		0	English	Local	Female	NA	COURSE_CRYPT-180628	Australia	Australian Citizen	English	HEW 5	Course Evaluation
759	0	STAFF_CRYPT-1443846	6	148		0	English	Local	Male	NA	COURSE_CRYPT-180628	Australia	Australian Citizen	English	HEW 5	Tutor Evaluation
760	0	STAFF_CRYPT-1443846	6	148		0	English	Local	Female	NA	COURSE_CRYPT-180628	Australia	Australian Citizen	English	HEW 5	Course Evaluation
761	0	STAFF_CRYPT-1443846	5	148		0	English	Local	Male	NA	COURSE_CRYPT-180628	Australia	Australian Citizen	English	HEW 5	Course Evaluation
762	0	STAFF_CRYPT-1443846	6	148		0	English	Local	Female	NA	COURSE_CRYPT-180628	Australia	Australian Citizen	English	HEW 5	Course Evaluation
763	0	STAFF_CRYPT-1443846	6	148		0	English	Local	Female	NA	COURSE_CRYPT-180628	Australia	Australian Citizen	English	HEW 5	Course Evaluation
764	0	STAFF_CRYPT-1443846	6	148		0	English	Local	Female	NA	COURSE_CRYPT-180628	Australia	Australian Citizen	English	HEW 5	Course Evaluation
765	0	STAFF_CRYPT-1443846	NA	148		0	English	Local	Female	NA	COURSE_CRYPT-180628	Australia	Australian Citizen	English	HEW 5	Course Evaluation
766	0	STAFF_CRYPT-1443846	4	148		0	English	International	Female	NA	COURSE_CRYPT-180628	Australia	Australian Citizen	English	HEW 5	Tutor Evaluation
767	0	STAFF_CRYPT-1443846	6	148		0	English	Local	Female	NA	COURSE_CRYPT-180628	Australia	Australian Citizen	English	HEW 5	Course Evaluation
768	0	STAFF_CRYPT-1443846	NA	148		0	English	International	Female	NA	COURSE_CRYPT-180628	Australia	Australian Citizen	English	HEW 5	Tutor Evaluation
769	0	STAFF_CRYPT-1443846	NA	148		0	English	Local	Female	NA	COURSE_CRYPT-180628	Australia	Australian Citizen	English	HEW 5	Course Evaluation
770	0	STAFF_CRYPT-1443846	6	148		0	English	Local	Female	NA	COURSE_CRYPT-180628	Australia	Australian Citizen	English	HEW 5	Tutor Evaluation
771	0	STAFF_CRYPT-1443846	NA	148		0	English	Local	Male	NA	COURSE_CRYPT-180628	Australia	Australian Citizen	English	HEW 5	Course Evaluation
772	0	STAFF_CRYPT-1443846	5	148		0	English	Local	Female	NA	COURSE_CRYPT-180628	Australia	Australian Citizen	English	HEW 5	Course Evaluation
773	0	STAFF_CRYPT-1443846	NA	148		0	English	Local	Female	NA	COURSE_CRYPT-180628	Australia	Australian Citizen	English	HEW 5	Course Evaluation
774	0	STAFF_CRYPT-1443846	NA	148		0	English	Local	Male	NA	COURSE_CRYPT-180628	Australia	Australian Citizen	English	HEW 5	Course Evaluation
775	0	STAFF_CRYPT-1443846	NA	148		0	English	Local	Female	NA	COURSE_CRYPT-180628	Australia	Australian Citizen	English	HEW 5	Course Evaluation
776	0	STAFF_CRYPT-1443846	5	148		0	English	Local	Male	NA	COURSE_CRYPT-180628	Australia	Australian Citizen	English	HEW 5	Course Evaluation
777	0	STAFF_CRYPT-1443846	6	148		0	English	Local	Female	NA	COURSE_CRYPT-180628	Australia	Australian Citizen	English	HEW 5	Course Evaluation
778	0	STAFF_CRYPT-1443846	4	148		0	English	Local	Male	NA	COURSE_CRYPT-180628	Australia	Australian Citizen	English	HEW 5	Course Evaluation
779	0	STAFF_CRYPT-1443846	NA	148		0	English	Local	Male	NA	COURSE_CRYPT-180628	Australia	Australian Citizen	English	HEW 5	Course Evaluation
780	0	STAFF_CRYPT-1443846	NA	148		0	English	International	Male	NA	COURSE_CRYPT-180628	Australia	Australian Citizen	English	HEW 5	Course Evaluation
781	0	STAFF_CRYPT-1443846	6	148		0	English	Local	Female	NA	COURSE_CRYPT-180628	Australia	Australian Citizen	English	HEW 5	Course Evaluation
782	0	STAFF_CRYPT-1443846	5	148		0	English	Local	Female	NA	COURSE_CRYPT-180628	Australia	Australian Citizen	English	HEW 5	Course Evaluation
783	0	STAFF_CRYPT-1443846	5	148		0	English	Local	Female	NA	COURSE_CRYPT-180628	Australia	Australian Citizen	English	HEW 5	Course Evaluation
784	0	STAFF_CRYPT-1443846	6	148		0	English	Local	Male	NA	COURSE_CRYPT-180628	Australia	Australian Citizen	English	HEW 5	Course Evaluation
785	0	STAFF_CRYPT-1443846	5	148		0	English	Local	Female	NA	COURSE_CRYPT-180628	Australia	Australian Citizen	English	HEW 5	Course Evaluation
786	0	STAFF_CRYPT-1443846	NA	148		0	English	Local	Female	NA	COURSE_CRYPT-180628	Australia	Australian Citizen	English	HEW 5	Course Evaluation
787	0	STAFF_CRYPT-1443846	6	148		0	English	Local	Female	NA	COURSE_CRYPT-180628	Australia	Australian Citizen	English	HEW 5	Course Evaluation
788	0	STAFF_CRYPT-1443846	NA	148		0	English	Local	Female	NA	COURSE_CRYPT-180628	Australia	Australian Citizen	English	HEW 5	Course Evaluation
789	0	STAFF_CRYPT-1443846	6	148		0	English	Local	Male	NA	COURSE_CRYPT-180628	Australia	Australian Citizen	English	HEW 5	Course Evaluation
790	0	STAFF_CRYPT-1443846	5	148		0	English	Local	Female	NA	COURSE_CRYPT-180628	Australia	Australian Citizen	English	HEW 5	Course Evaluation
791	0	STAFF_CRYPT-1443846	5	148		0	English	Local	Male	NA	COURSE_CRYPT-180628	Australia	Australian Citizen	English	HEW 5	Course Evaluation
792	0	STAFF_CRYPT-1443846	5	148		0	English	Local	Female	NA	COURSE_CRYPT-180628	Australia	Australian Citizen	English	HEW 5	Course Evaluation
793	0	STAFF_CRYPT-1443846	5	148		0	English	Local	Male	NA	COURSE_CRYPT-180628	Australia	Australian Citizen	English	HEW 5	Course Evaluation
794	1	STAFF_CRYPT-1443846	5	85		0	English	Local	Female	NA	COURSE_CRYPT-180609	Australia	Australian Citizen	English	HEW 5	Tutor Evaluation
795	1	STAFF_CRYPT-1443846	6	85		0	English	Local	Female	NA	COURSE_CRYPT-180609	Australia	Australian Citizen	English	HEW 5	Tutor Evaluation
796	1	STAFF_CRYPT-1443846	5	85		0	English	Local	Female	NA	COURSE_CRYPT-180609	Australia	Australian Citizen	English	HEW 5	Tutor Evaluation
797	1	STAFF_CRYPT-1443846	6	85		0	English	Local	Female	NA	COURSE_CRYPT-180609	Australia	Australian Citizen	English	HEW 5	Tutor Evaluation
798	1	STAFF_CRYPT-1443846	5	85		0	English	Local	Female	NA	COURSE_CRYPT-180609	Australia	Australian Citizen	English	HEW 5	Tutor Evaluation
799	1	STAFF_CRYPT-1443846	4	85		0	English	Local	Female	NA	COURSE_CRYPT-180609	Australia	Australian Citizen	English	HEW 5	Tutor Evaluation
800	1	STAFF_CRYPT-1443846	NA	85		0	English	Local	Female	NA	COURSE_CRYPT-180609	Australia	Australian Citizen	English	HEW 5	Tutor Evaluation
801	1	STAFF_CRYPT-1443846	5	85		0	English	Local	Female	NA	COURSE_CRYPT-180609	Australia	Australian Citizen	English	HEW 5	Tutor Evaluation
802	1	STAFF_CRYPT-1443846	6	85		0	English	Local	Female	NA	COURSE_CRYPT-180609	Australia	Australian Citizen	English	HEW 5	Tutor Evaluation
803	1	STAFF_CRYPT-1443846	6	85		0	English	Local	Male	NA	COURSE_CRYPT-180609	Australia	Australian Citizen	English	HEW 5	Tutor Evaluation
804	1	STAFF_CRYPT-1443846	5	85		0	English	Local	Female	NA	COURSE_CRYPT-180609	Australia	Australian Citizen	English	HEW 5	Tutor Evaluation
805	1	STAFF_CRYPT-1443846	NA	85		0	English	Local	Female	NA	COURSE_CRYPT-180609	Australia	Australian Citizen	English	HEW 5	Tutor Evaluation
806	1	STAFF_CRYPT-1443846	5	85		0	English	Local	Female	NA	COURSE_CRYPT-180609	Australia	Australian Citizen	English	HEW 5	Tutor Evaluation
807	1	STAFF_CRYPT-1443846	5	85		0	English	Local	Female	NA	COURSE_CRYPT-180609	Australia	Australian Citizen	English	HEW 5	Tutor Evaluation
808	1	STAFF_CRYPT-1443846	5	85		0	English	Local	Female	NA	COURSE_CRYPT-180609	Australia	Australian Citizen	English	HEW 5	Tutor Evaluation
809	1	STAFF_CRYPT-1443846	6	85		0	English	Local	Female	NA	COURSE_CRYPT-180609	Australia	Australian Citizen	English	HEW 5	Tutor Evaluation
810	1	STAFF_CRYPT-1443846	5	85		0	English	Local	Female	NA	COURSE_CRYPT-180609	Australia	Australian Citizen	English	HEW 5	Tutor Evaluation
811	1	STAFF_CRYPT-1443846	5	85		0	English	Local	Female	NA	COURSE_CRYPT-180609	Australia	Australian Citizen	English	HEW 5	Tutor Evaluation
812	1	STAFF_CRYPT-1443846	5	85		0	English	Local	Female	NA	COURSE_CRYPT-180609	Australia	Australian Citizen	English	HEW 5	Tutor Evaluation
813	1	STAFF_CRYPT-1443846	5	85		0	English	Local	Female	NA	COURSE_CRYPT-180609	Australia	Australian Citizen	English	HEW 5	Tutor Evaluation
814	1	STAFF_CRYPT-1443846	NA	85		0	English	Local	Female	NA	COURSE_CRYPT-180609	Australia	Australian Citizen	English	HEW 5	Tutor Evaluation
815	1	STAFF_CRYPT-1443846	6	85		0	English	Local	Female	NA	COURSE_CRYPT-180609	Australia	Australian Citizen	English	HEW 5	Tutor Evaluation
816	1	STAFF_CRYPT-1443846	6	85		0	English	Local	Female	NA	COURSE_CRYPT-180609	Australia	Australian Citizen	English	HEW 5	Tutor Evaluation
817	1	STAFF_CRYPT-1443846	6	85		0	English	Local	Female	NA	COURSE_CRYPT-180609	Australia	Australian Citizen	English	HEW 5	Tutor Evaluation
818	1	STAFF_CRYPT-1443846	5	85		0	English	Local	Female	NA	COURSE_CRYPT-180609	Australia	Australian Citizen	English	HEW 5	Tutor Evaluation
819	1	STAFF_CRYPT-1443846	5	85		0	English	Local	Female	NA	COURSE_CRYPT-180609	Australia	Australian Citizen	English	HEW 5	Tutor Evaluation
820	1	STAFF_CRYPT-1443846	4	85		0	English	Local	Female	NA	COURSE_CRYPT-180609	Australia	Australian Citizen	English	HEW 5	Tutor Evaluation
821	1	STAFF_CRYPT-1443846	NA	85		0	English	Local	Female	NA	COURSE_CRYPT-180609	Australia	Australian Citizen	English	HEW 5	Tutor Evaluation
822	1	STAFF_CRYPT-1443846	4	85		0	English	Local	Female	NA	COURSE_CRYPT-180609	Australia	Australian Citizen	English	HEW 5	Tutor Evaluation
823	1	STAFF_CRYPT-1443846	6	85		0	English	Local	Female	NA	COURSE_CRYPT-180609	Australia	Australian Citizen	English	HEW 5	Tutor Evaluation
824	1	STAFF_CRYPT-1443846	6	85		0	English	Local	Female	NA	COURSE_CRYPT-180609	Australia	Australian Citizen	English	HEW 5	Tutor Evaluation
825	1	STAFF_CRYPT-1443846	NA	85		0	English	Local	Female	NA	COURSE_CRYPT-180609	Australia	Australian Citizen	English	HEW 5	Tutor Evaluation
826	1	STAFF_CRYPT-1443846	6	85		0	English	Local	Female	NA	COURSE_CRYPT-180609	Australia	Australian Citizen	English	HEW 5	Tutor Evaluation
827	1	STAFF_CRYPT-1443846	5	85		0	English	Local	Male	NA	COURSE_CRYPT-180609	Australia	Australian Citizen	English	HEW 5	Tutor Evaluation
828	1	STAFF_CRYPT-1443846	6	85		0	English	International	Female	NA	COURSE_CRYPT-180609	Australia	Australian Citizen	English	HEW 5	Tutor Evaluation
829	1	STAFF_CRYPT-1443846	NA	85		0	English	Local	Female	NA	COURSE_CRYPT-180609	Australia	Australian Citizen	English	HEW 5	Tutor Evaluation
830	1	STAFF_CRYPT-1443846	6	85		0	English	Local	Male	NA	COURSE_CRYPT-180609	Australia	Australian Citizen	English	HEW 5	Tutor Evaluation
831	1	STAFF_CRYPT-1443846	5	85		0	English	Local	Female	NA	COURSE_CRYPT-180609	Australia	Australian Citizen	English	HEW 5	Tutor Evaluation
832	1	STAFF_CRYPT-1443846	6	85		0	English	Local	Female	NA	COURSE_CRYPT-180609	Australia	Australian Citizen	English	HEW 5	Tutor Evaluation
833	1	STAFF_CRYPT-1443846	5	85		0	English	Local	Female	NA	COURSE_CRYPT-180609	Australia	Australian Citizen	English	HEW 5	Tutor Evaluation
834	1	STAFF_CRYPT-1443846	NA	85		0	English	Local	Female	NA	COURSE_CRYPT-180609	Australia	Australian Citizen	English	HEW 5	Tutor Evaluation
835	1	STAFF_CRYPT-1443846	6	85		0	English	Local	Female	NA	COURSE_CRYPT-180609	Australia	Australian Citizen	English	HEW 5	Tutor Evaluation
836	1	STAFF_CRYPT-1443846	4	85		0	English	Local	Male	NA	COURSE_CRYPT-180609	Australia	Australian Citizen	English	HEW 5	Tutor Evaluation
837	1	STAFF_CRYPT-1443846	NA	85		0	English	Local	Female	NA	COURSE_CRYPT-180609	Australia	Australian Citizen	English	HEW 5	Tutor Evaluation
838	1	STAFF_CRYPT-1443846	5	85		0	English	Local	Male	NA	COURSE_CRYPT-180609	Australia	Australian Citizen	English	HEW 5	Tutor Evaluation
839	1	STAFF_CRYPT-1443846	5	85		0	English	Local	Female	NA	COURSE_CRYPT-180609	Australia	Australian Citizen	English	HEW 5	Tutor Evaluation
840	1	STAFF_CRYPT-1443846	5	85		0	English	Local	Male	NA	COURSE_CRYPT-180609	Australia	Australian Citizen	English	HEW 5	Tutor Evaluation
841	1	STAFF_CRYPT-1443846	6	85		0	English	Local	Female	NA	COURSE_CRYPT-180609	Australia	Australian Citizen	English	HEW 5	Tutor Evaluation
842	1	STAFF_CRYPT-1443846	6	85		0	English	Local	Female	NA	COURSE_CRYPT-180609	Australia	Australian Citizen	English	HEW 5	Tutor Evaluation
843	1	STAFF_CRYPT-1443846	6	85		0	English	Local	Female	NA	COURSE_CRYPT-180609	Australia	Australian Citizen	English	HEW 5	Tutor Evaluation
844	1	STAFF_CRYPT-1443846	5	85		0	English	Local	Male	NA	COURSE_CRYPT-180609	Australia	Australian Citizen	English	HEW 5	Tutor Evaluation
845	1	STAFF_CRYPT-1443846	6	85		0	English	Local	Female	NA	COURSE_CRYPT-180609	Australia	Australian Citizen	English	HEW 5	Tutor Evaluation
846	1	STAFF_CRYPT-1443846	6	85		0	English	Local	Female	NA	COURSE_CRYPT-180609	Australia	Australian Citizen	English	HEW 5	Tutor Evaluation
847	1	STAFF_CRYPT-1443846	5	85		0	English	Local	Male	NA	COURSE_CRYPT-180609	Australia	Australian Citizen	English	HEW 5	Tutor Evaluation
848	1	STAFF_CRYPT-1443846	5	85		0	English	Local	Female	NA	COURSE_CRYPT-180609	Australia	Australian Citizen	English	HEW 5	Tutor Evaluation
849	1	STAFF_CRYPT-1443846	6	85		0	English	Local	Female	NA	COURSE_CRYPT-180609	Australia	Australian Citizen	English	HEW 5	Tutor Evaluation
850	1	STAFF_CRYPT-1443846	6	85		0	English	Local	Female	NA	COURSE_CRYPT-180609	Australia	Australian Citizen	English	HEW 5	Tutor Evaluation
851	1	STAFF_CRYPT-1443846	5	85		0	English	International	Female	NA	COURSE_CRYPT-180609	Australia	Australian Citizen	English	HEW 5	Tutor Evaluation
852	1	STAFF_CRYPT-1443846	5	85		0	English	Local	Female	NA	COURSE_CRYPT-180609	Australia	Australian Citizen	English	HEW 5	Tutor Evaluation
853	1	STAFF_CRYPT-1443846	4	85		0	English	Local	Female	NA	COURSE_CRYPT-180609	Australia	Australian Citizen	English	HEW 5	Tutor Evaluation
854	1	STAFF_CRYPT-1443846	6	85		0	English	Local	Female	NA	COURSE_CRYPT-180609	Australia	Australian Citizen	English	HEW 5	Tutor Evaluation
855	1	STAFF_CRYPT-1443846	5	85		0	English	Local	Female	NA	COURSE_CRYPT-180609	Australia	Australian Citizen	English	HEW 5	Tutor Evaluation
856	0	STAFF_CRYPT-1393849	NA	161		1	Missing	Local	Female	NA	COURSE_CRYPT-188043		Australian Citizen			Lecturer Evaluation
857	1	STAFF_CRYPT-1393849	5	37		1	Missing	International	Female	NA	COURSE_CRYPT-188073		Australian Citizen		Level B	Course Evaluation
858	1	STAFF_CRYPT-1393849	6	37		1	Missing	International	Female	NA	COURSE_CRYPT-188073		Australian Citizen		Level B	Course Evaluation
859	1	STAFF_CRYPT-1393849	5	37		1	Missing	International	Female	NA	COURSE_CRYPT-188073		Australian Citizen		Level B	Course Evaluation
860	1	STAFF_CRYPT-1393849	5	37		1	Missing	Local	Female	NA	COURSE_CRYPT-188073		Australian Citizen		Level B	Lecturer Evaluation
861	1	STAFF_CRYPT-1393849	3	37		1	Missing	Local	Female	NA	COURSE_CRYPT-188073		Australian Citizen		Level B	Lecturer Evaluation
862	1	STAFF_CRYPT-1393849	4	37		1	Missing	Local	Female	NA	COURSE_CRYPT-188073		Australian Citizen		Level B	Lecturer Evaluation
863	1	STAFF_CRYPT-1393849	5	37		1	Missing	Local	Female	NA	COURSE_CRYPT-188073		Australian Citizen		Level B	Course Evaluation
864	1	STAFF_CRYPT-1393849	4	37		1	Missing	International	Female	NA	COURSE_CRYPT-188073		Australian Citizen		Level B	Course Evaluation
865	1	STAFF_CRYPT-1393849	5	37		1	Missing	International	Female	NA	COURSE_CRYPT-188073		Australian Citizen		Level B	Course Evaluation
866	1	STAFF_CRYPT-1393849	6	37		1	Missing	Local	Male	NA	COURSE_CRYPT-188073		Australian Citizen		Level B	Course Evaluation
867	1	STAFF_CRYPT-1393849	4	37		1	Missing	International	Female	NA	COURSE_CRYPT-188073		Australian Citizen		Level B	Lecturer Evaluation
868	1	STAFF_CRYPT-1393849	5	37		1	Missing	International	Female	NA	COURSE_CRYPT-188073		Australian Citizen		Level B	Course Evaluation
869	1	STAFF_CRYPT-1393849	2	37		1	Missing	Local	Female	NA	COURSE_CRYPT-188073		Australian Citizen		Level B	Course Evaluation
870	1	STAFF_CRYPT-1393849	5	37		1	Missing	International	Female	NA	COURSE_CRYPT-188073		Australian Citizen		Level B	Course Evaluation
871	1	STAFF_CRYPT-1393849	4	37		1	Missing	International	Female	NA	COURSE_CRYPT-188073		Australian Citizen		Level B	Lecturer Evaluation
872	1	STAFF_CRYPT-1393849	4	37		1	Missing	International	Female	NA	COURSE_CRYPT-188073		Australian Citizen		Level B	Course Evaluation
873	1	STAFF_CRYPT-1393849	6	37		1	Missing	Local	Male	NA	COURSE_CRYPT-188073		Australian Citizen		Level B	Lecturer Evaluation
874	1	STAFF_CRYPT-1393849	2	37		1	Missing	Local	Female	NA	COURSE_CRYPT-188073		Australian Citizen		Level B	Lecturer Evaluation
875	1	STAFF_CRYPT-1393849	6	37		1	Missing	International	Female	NA	COURSE_CRYPT-188073		Australian Citizen		Level B	Course Evaluation
876	1	STAFF_CRYPT-1393849	5	37		1	Missing	International	Male	NA	COURSE_CRYPT-188073		Australian Citizen		Level B	Course Evaluation
877	1	STAFF_CRYPT-1393849	4	37		1	Missing	International	Female	NA	COURSE_CRYPT-188073		Australian Citizen		Level B	Lecturer Evaluation
878	1	STAFF_CRYPT-1393849	5	37		1	Missing	International	Female	NA	COURSE_CRYPT-188073		Australian Citizen		Level B	Lecturer Evaluation
879	1	STAFF_CRYPT-1393849	4	37		1	Missing	Local	Male	NA	COURSE_CRYPT-188073		Australian Citizen		Level B	Course Evaluation
880	1	STAFF_CRYPT-1393849	5	37		1	Missing	Local	Female	NA	COURSE_CRYPT-188073		Australian Citizen		Level B	Course Evaluation
881	1	STAFF_CRYPT-1393849	1	37		1	Missing	Local	Female	NA	COURSE_CRYPT-188073		Australian Citizen		Level B	Lecturer Evaluation
882	1	STAFF_CRYPT-1393849	5	37		1	Missing	International	Female	NA	COURSE_CRYPT-188073		Australian Citizen		Level B	Lecturer Evaluation
883	1	STAFF_CRYPT-1393849	5	37		1	Missing	International	Male	NA	COURSE_CRYPT-188073		Australian Citizen		Level B	Lecturer Evaluation
884	1	STAFF_CRYPT-1393849	6	37		1	Missing	International	Female	NA	COURSE_CRYPT-188073		Australian Citizen		Level B	Lecturer Evaluation
885	1	STAFF_CRYPT-1393849	6	37		1	Missing	Local	Female	NA	COURSE_CRYPT-188073		Australian Citizen		Level B	Lecturer Evaluation
886	1	STAFF_CRYPT-1393849	6	37		1	Missing	International	Female	NA	COURSE_CRYPT-188073		Australian Citizen		Level B	Lecturer Evaluation
887	1	STAFF_CRYPT-1393849	4	37		1	Missing	Local	Male	NA	COURSE_CRYPT-188073		Australian Citizen		Level B	Lecturer Evaluation
888	1	STAFF_CRYPT-1393849	5	37		1	Missing	International	Male	NA	COURSE_CRYPT-188073		Australian Citizen		Level B	Course Evaluation
889	1	STAFF_CRYPT-1393849	6	37		1	Missing	Local	Female	NA	COURSE_CRYPT-188073		Australian Citizen		Level B	Lecturer Evaluation
890	1	STAFF_CRYPT-1393849	4	37		1	Missing	Local	Female	NA	COURSE_CRYPT-188073		Australian Citizen		Level B	Course Evaluation
891	1	STAFF_CRYPT-1393849	5	37		1	Missing	International	Female	NA	COURSE_CRYPT-188073		Australian Citizen		Level B	Course Evaluation
892	1	STAFF_CRYPT-1393849	4	37		1	Missing	International	Female	NA	COURSE_CRYPT-188073		Australian Citizen		Level B	Course Evaluation
893	1	STAFF_CRYPT-1393849	5	37		1	Missing	International	Female	NA	COURSE_CRYPT-188073		Australian Citizen		Level B	Lecturer Evaluation
894	1	STAFF_CRYPT-1393849	4	37		1	Missing	International	Female	NA	COURSE_CRYPT-188073		Australian Citizen		Level B	Lecturer Evaluation
895	1	STAFF_CRYPT-1393849	3	37		1	Missing	International	Female	NA	COURSE_CRYPT-188073		Australian Citizen		Level B	Lecturer Evaluation
896	1	STAFF_CRYPT-1393849	6	37		1	Missing	Local	Male	NA	COURSE_CRYPT-188073		Australian Citizen		Level B	Course Evaluation
897	1	STAFF_CRYPT-1393849	4	37		1	Missing	International	Female	NA	COURSE_CRYPT-188073		Australian Citizen		Level B	Course Evaluation
898	1	STAFF_CRYPT-1393849	5	37		1	Missing	International	Female	NA	COURSE_CRYPT-188073		Australian Citizen		Level B	Course Evaluation
899	1	STAFF_CRYPT-1393849	5	37		1	Missing	Local	Male	NA	COURSE_CRYPT-188073		Australian Citizen		Level B	Course Evaluation
900	1	STAFF_CRYPT-1393849	6	37		1	Missing	International	Female	NA	COURSE_CRYPT-188073		Australian Citizen		Level B	Course Evaluation
901	1	STAFF_CRYPT-1393849	4	37		1	Missing	Local	Female	NA	COURSE_CRYPT-188073		Australian Citizen		Level B	Course Evaluation
902	1	STAFF_CRYPT-1393849	5	37		1	Missing	International	Male	NA	COURSE_CRYPT-188073		Australian Citizen		Level B	Lecturer Evaluation
903	1	STAFF_CRYPT-1393849	6	37		1	Missing	Local	Male	NA	COURSE_CRYPT-188073		Australian Citizen		Level B	Lecturer Evaluation
904	1	STAFF_CRYPT-1393849	6	37		1	Missing	International	Female	NA	COURSE_CRYPT-188073		Australian Citizen		Level B	Lecturer Evaluation
905	1	STAFF_CRYPT-1393849	6	37		1	Missing	Local	Female	NA	COURSE_CRYPT-188073		Australian Citizen		Level B	Course Evaluation
906	1	STAFF_CRYPT-1393849	5	37		1	Missing	International	Female	NA	COURSE_CRYPT-188073		Australian Citizen		Level B	Lecturer Evaluation
907	1	STAFF_CRYPT-1393849	5	37		1	Missing	International	Male	NA	COURSE_CRYPT-188073		Australian Citizen		Level B	Lecturer Evaluation
908	1	STAFF_CRYPT-1393849	4	37		1	Missing	International	Female	NA	COURSE_CRYPT-188073		Australian Citizen		Level B	Lecturer Evaluation
909	1	STAFF_CRYPT-1393849	5	37		1	Missing	International	Male	NA	COURSE_CRYPT-188073		Australian Citizen		Level B	Course Evaluation
910	1	STAFF_CRYPT-1393849	4	37		1	Missing	International	Female	NA	COURSE_CRYPT-188073		Australian Citizen		Level B	Lecturer Evaluation
911	1	STAFF_CRYPT-1393849	3	37		1	Missing	Local	Female	NA	COURSE_CRYPT-188073		Australian Citizen		Level B	Course Evaluation
912	1	STAFF_CRYPT-1393849	4	37		1	Missing	Local	Male	NA	COURSE_CRYPT-188073		Australian Citizen		Level B	Lecturer Evaluation
913	1	STAFF_CRYPT-1389331	5	149		1	English	Local	Male	NA	COURSE_CRYPT-191075	Australia	Australian Citizen	English	Level B	Lecturer Evaluation
914	1	STAFF_CRYPT-1389331	5	149		1	English	International	Male	NA	COURSE_CRYPT-191075	Australia	Australian Citizen	English	Level B	Course Evaluation
915	1	STAFF_CRYPT-1389331	4	149		1	English	International	Male	NA	COURSE_CRYPT-191075	Australia	Australian Citizen	English	Level B	Course Evaluation
916	1	STAFF_CRYPT-1389331	5	149		1	English	International	Female	NA	COURSE_CRYPT-191075	Australia	Australian Citizen	English	Level B	Course Evaluation
917	1	STAFF_CRYPT-1389331	6	149		1	English	International	Male	NA	COURSE_CRYPT-191075	Australia	Australian Citizen	English	Level B	Lecturer Evaluation
918	1	STAFF_CRYPT-1389331	5	149		1	English	International	Female	NA	COURSE_CRYPT-191075	Australia	Australian Citizen	English	Level B	Lecturer Evaluation
919	1	STAFF_CRYPT-1389331	6	149		1	English	International	Male	NA	COURSE_CRYPT-191075	Australia	Australian Citizen	English	Level B	Course Evaluation
920	1	STAFF_CRYPT-1389331	6	149		1	English	International	Female	NA	COURSE_CRYPT-191075	Australia	Australian Citizen	English	Level B	Course Evaluation
921	1	STAFF_CRYPT-1389331	5	149		1	English	International	Female	NA	COURSE_CRYPT-191075	Australia	Australian Citizen	English	Level B	Course Evaluation
922	1	STAFF_CRYPT-1389331	5	149		1	English	International	Female	NA	COURSE_CRYPT-191075	Australia	Australian Citizen	English	Level B	Course Evaluation
923	1	STAFF_CRYPT-1389331	5	149		1	English	Local	Male	NA	COURSE_CRYPT-191075	Australia	Australian Citizen	English	Level B	Course Evaluation
924	1	STAFF_CRYPT-1389331	6	149		1	English	International	Female	NA	COURSE_CRYPT-191075	Australia	Australian Citizen	English	Level B	Course Evaluation
925	1	STAFF_CRYPT-1389331	6	149		1	English	International	Female	NA	COURSE_CRYPT-191075	Australia	Australian Citizen	English	Level B	Course Evaluation
926	1	STAFF_CRYPT-1389331	5	149		1	English	International	Female	NA	COURSE_CRYPT-191075	Australia	Australian Citizen	English	Level B	Course Evaluation
927	1	STAFF_CRYPT-1389331	5	149		1	English	International	Male	NA	COURSE_CRYPT-191075	Australia	Australian Citizen	English	Level B	Course Evaluation
928	1	STAFF_CRYPT-1389331	6	149		1	English	International	Male	NA	COURSE_CRYPT-191075	Australia	Australian Citizen	English	Level B	Lecturer Evaluation
929	1	STAFF_CRYPT-1389331	4	149		1	English	Local	Male	NA	COURSE_CRYPT-191075	Australia	Australian Citizen	English	Level B	Course Evaluation
930	1	STAFF_CRYPT-1389331	6	149		1	English	International	Female	NA	COURSE_CRYPT-191075	Australia	Australian Citizen	English	Level B	Lecturer Evaluation
931	1	STAFF_CRYPT-1389331	5	149		1	English	International	Female	NA	COURSE_CRYPT-191075	Australia	Australian Citizen	English	Level B	Lecturer Evaluation
932	1	STAFF_CRYPT-1389331	5	149		1	English	International	Female	NA	COURSE_CRYPT-191075	Australia	Australian Citizen	English	Level B	Lecturer Evaluation
933	1	STAFF_CRYPT-1389331	6	149		1	English	International	Female	NA	COURSE_CRYPT-191075	Australia	Australian Citizen	English	Level B	Course Evaluation
934	1	STAFF_CRYPT-1389331	4	149		1	English	Local	Female	NA	COURSE_CRYPT-191075	Australia	Australian Citizen	English	Level B	Course Evaluation
935	1	STAFF_CRYPT-1389331	5	149		1	English	International	Male	NA	COURSE_CRYPT-191075	Australia	Australian Citizen	English	Level B	Course Evaluation
936	1	STAFF_CRYPT-1389331	5	149		1	English	International	Female	NA	COURSE_CRYPT-191075	Australia	Australian Citizen	English	Level B	Course Evaluation
937	1	STAFF_CRYPT-1389331	4	149		1	English	International	Male	NA	COURSE_CRYPT-191075	Australia	Australian Citizen	English	Level B	Course Evaluation
938	1	STAFF_CRYPT-1389331	6	149		1	English	International	Female	NA	COURSE_CRYPT-191075	Australia	Australian Citizen	English	Level B	Lecturer Evaluation
939	1	STAFF_CRYPT-1389331	4	149		1	English	Local	Female	NA	COURSE_CRYPT-191075	Australia	Australian Citizen	English	Level B	Course Evaluation
940	1	STAFF_CRYPT-1389331	6	149		1	English	International	Female	NA	COURSE_CRYPT-191075	Australia	Australian Citizen	English	Level B	Lecturer Evaluation
941	1	STAFF_CRYPT-1389331	5	149		1	English	International	Female	NA	COURSE_CRYPT-191075	Australia	Australian Citizen	English	Level B	Lecturer Evaluation
942	1	STAFF_CRYPT-1389331	5	149		1	English	International	Female	NA	COURSE_CRYPT-191075	Australia	Australian Citizen	English	Level B	Course Evaluation
943	1	STAFF_CRYPT-1389331	4	149		1	English	International	Female	NA	COURSE_CRYPT-191075	Australia	Australian Citizen	English	Level B	Course Evaluation
944	1	STAFF_CRYPT-1389331	4	149		1	English	International	Female	NA	COURSE_CRYPT-191075	Australia	Australian Citizen	English	Level B	Course Evaluation
945	1	STAFF_CRYPT-1389331	5	149		1	English	Local	Male	NA	COURSE_CRYPT-191075	Australia	Australian Citizen	English	Level B	Course Evaluation
946	1	STAFF_CRYPT-1389331	4	149		1	English	International	Female	NA	COURSE_CRYPT-191075	Australia	Australian Citizen	English	Level B	Course Evaluation
947	1	STAFF_CRYPT-1389331	4	149		1	English	International	Female	NA	COURSE_CRYPT-191075	Australia	Australian Citizen	English	Level B	Lecturer Evaluation
948	1	STAFF_CRYPT-1389331	5	149		1	English	Local	Male	NA	COURSE_CRYPT-191075	Australia	Australian Citizen	English	Level B	Course Evaluation
949	1	STAFF_CRYPT-1389331	4	149		1	English	International	Female	NA	COURSE_CRYPT-191075	Australia	Australian Citizen	English	Level B	Course Evaluation
950	1	STAFF_CRYPT-1389331	5	149		1	English	International	Female	NA	COURSE_CRYPT-191075	Australia	Australian Citizen	English	Level B	Course Evaluation
951	1	STAFF_CRYPT-1389331	5	149		1	English	Local	Male	NA	COURSE_CRYPT-191075	Australia	Australian Citizen	English	Level B	Course Evaluation
952	1	STAFF_CRYPT-1389331	5	149		1	English	International	Female	NA	COURSE_CRYPT-191075	Australia	Australian Citizen	English	Level B	Course Evaluation
953	1	STAFF_CRYPT-1389331	5	149		1	English	International	Female	NA	COURSE_CRYPT-191075	Australia	Australian Citizen	English	Level B	Course Evaluation
954	1	STAFF_CRYPT-1389331	5	149		1	English	International	Male	NA	COURSE_CRYPT-191075	Australia	Australian Citizen	English	Level B	Course Evaluation
955	1	STAFF_CRYPT-1389331	6	149		1	English	International	Male	NA	COURSE_CRYPT-191075	Australia	Australian Citizen	English	Level B	Course Evaluation
956	1	STAFF_CRYPT-1389331	5	149		1	English	International	Male	NA	COURSE_CRYPT-191075	Australia	Australian Citizen	English	Level B	Course Evaluation
957	1	STAFF_CRYPT-1389331	5	149		1	English	International	Female	NA	COURSE_CRYPT-191075	Australia	Australian Citizen	English	Level B	Course Evaluation
958	1	STAFF_CRYPT-1389331	5	149		1	English	Local	Female	NA	COURSE_CRYPT-191075	Australia	Australian Citizen	English	Level B	Course Evaluation
959	1	STAFF_CRYPT-1389331	5	149		1	English	International	Female	NA	COURSE_CRYPT-191075	Australia	Australian Citizen	English	Level B	Course Evaluation
960	1	STAFF_CRYPT-1389331	4	149		1	English	International	Female	NA	COURSE_CRYPT-191075	Australia	Australian Citizen	English	Level B	Course Evaluation
961	1	STAFF_CRYPT-1389331	4	149		1	English	International	Male	NA	COURSE_CRYPT-191075	Australia	Australian Citizen	English	Level B	Lecturer Evaluation
962	1	STAFF_CRYPT-1389331	5	149		1	English	International	Female	NA	COURSE_CRYPT-191075	Australia	Australian Citizen	English	Level B	Lecturer Evaluation
963	1	STAFF_CRYPT-1389331	4	149		1	English	International	Female	NA	COURSE_CRYPT-191075	Australia	Australian Citizen	English	Level B	Course Evaluation
964	1	STAFF_CRYPT-1389331	5	149		1	English	International	Male	NA	COURSE_CRYPT-191075	Australia	Australian Citizen	English	Level B	Course Evaluation
965	1	STAFF_CRYPT-1389331	6	149		1	English	International	Female	NA	COURSE_CRYPT-191075	Australia	Australian Citizen	English	Level B	Lecturer Evaluation
966	1	STAFF_CRYPT-1389331	5	149		1	English	Local	Male	NA	COURSE_CRYPT-191075	Australia	Australian Citizen	English	Level B	Course Evaluation
967	1	STAFF_CRYPT-1389331	6	149		1	English	Local	Female	NA	COURSE_CRYPT-191075	Australia	Australian Citizen	English	Level B	Lecturer Evaluation
968	1	STAFF_CRYPT-1389331	4	149		1	English	International	Female	NA	COURSE_CRYPT-191075	Australia	Australian Citizen	English	Level B	Course Evaluation
969	1	STAFF_CRYPT-1389331	5	149		1	English	International	Female	NA	COURSE_CRYPT-191075	Australia	Australian Citizen	English	Level B	Course Evaluation
970	1	STAFF_CRYPT-1389331	6	149		1	English	International	Male	NA	COURSE_CRYPT-191075	Australia	Australian Citizen	English	Level B	Lecturer Evaluation
971	1	STAFF_CRYPT-1389331	5	149		1	English	International	Female	NA	COURSE_CRYPT-191075	Australia	Australian Citizen	English	Level B	Course Evaluation
972	1	STAFF_CRYPT-1389331	6	149		1	English	Local	Female	NA	COURSE_CRYPT-191075	Australia	Australian Citizen	English	Level B	Course Evaluation
973	1	STAFF_CRYPT-1389331	6	149		1	English	International	Female	NA	COURSE_CRYPT-191075	Australia	Australian Citizen	English	Level B	Course Evaluation
974	1	STAFF_CRYPT-1389331	5	149		1	English	Local	Female	NA	COURSE_CRYPT-191075	Australia	Australian Citizen	English	Level B	Course Evaluation
975	1	STAFF_CRYPT-1389331	5	149		1	English	International	Female	NA	COURSE_CRYPT-191075	Australia	Australian Citizen	English	Level B	Course Evaluation
976	1	STAFF_CRYPT-1389331	4	149		1	English	Local	Female	NA	COURSE_CRYPT-191075	Australia	Australian Citizen	English	Level B	Course Evaluation
977	1	STAFF_CRYPT-1389331	5	149		1	English	International	Female	NA	COURSE_CRYPT-191075	Australia	Australian Citizen	English	Level B	Course Evaluation
978	1	STAFF_CRYPT-1389331	6	149		1	English	International	Female	NA	COURSE_CRYPT-191075	Australia	Australian Citizen	English	Level B	Course Evaluation
979	1	STAFF_CRYPT-1389331	6	149		1	English	International	Female	NA	COURSE_CRYPT-191075	Australia	Australian Citizen	English	Level B	Lecturer Evaluation
980	1	STAFF_CRYPT-1389331	5	149		1	English	International	Female	NA	COURSE_CRYPT-191075	Australia	Australian Citizen	English	Level B	Course Evaluation
981	1	STAFF_CRYPT-1389331	6	149		1	English	Local	Female	NA	COURSE_CRYPT-191075	Australia	Australian Citizen	English	Level B	Lecturer Evaluation
982	1	STAFF_CRYPT-1389331	4	149		1	English	International	Male	NA	COURSE_CRYPT-191075	Australia	Australian Citizen	English	Level B	Lecturer Evaluation
983	1	STAFF_CRYPT-1389331	5	149		1	English	International	Female	NA	COURSE_CRYPT-191075	Australia	Australian Citizen	English	Level B	Course Evaluation
984	1	STAFF_CRYPT-1389331	6	149		1	English	Local	Male	NA	COURSE_CRYPT-191075	Australia	Australian Citizen	English	Level B	Course Evaluation
985	1	STAFF_CRYPT-1389331	4	149		1	English	International	Female	NA	COURSE_CRYPT-191075	Australia	Australian Citizen	English	Level B	Course Evaluation
986	1	STAFF_CRYPT-1389331	6	149		1	English	International	Male	NA	COURSE_CRYPT-191075	Australia	Australian Citizen	English	Level B	Course Evaluation
987	1	STAFF_CRYPT-1389331	3	149		1	English	International	Female	NA	COURSE_CRYPT-191075	Australia	Australian Citizen	English	Level B	Course Evaluation
988	1	STAFF_CRYPT-1389331	4	149		1	English	Local	Female	NA	COURSE_CRYPT-191075	Australia	Australian Citizen	English	Level B	Lecturer Evaluation
989	1	STAFF_CRYPT-1389331	5	149		1	English	International	Female	NA	COURSE_CRYPT-191075	Australia	Australian Citizen	English	Level B	Course Evaluation
990	1	STAFF_CRYPT-1389331	4	149		1	English	Local	Female	NA	COURSE_CRYPT-191075	Australia	Australian Citizen	English	Level B	Course Evaluation
991	1	STAFF_CRYPT-1389331	5	149		1	English	International	Female	NA	COURSE_CRYPT-191075	Australia	Australian Citizen	English	Level B	Course Evaluation
992	1	STAFF_CRYPT-1389331	6	149		1	English	Local	Female	NA	COURSE_CRYPT-191075	Australia	Australian Citizen	English	Level B	Course Evaluation
993	1	STAFF_CRYPT-1389331	5	149		1	English	International	Female	NA	COURSE_CRYPT-191075	Australia	Australian Citizen	English	Level B	Course Evaluation
994	1	STAFF_CRYPT-1389331	5	149		1	English	Local	Male	NA	COURSE_CRYPT-191075	Australia	Australian Citizen	English	Level B	Lecturer Evaluation
995	1	STAFF_CRYPT-1389331	5	149		1	English	Local	Female	NA	COURSE_CRYPT-191075	Australia	Australian Citizen	English	Level B	Course Evaluation
996	1	STAFF_CRYPT-1389331	6	149		1	English	Local	Female	NA	COURSE_CRYPT-191075	Australia	Australian Citizen	English	Level B	Course Evaluation
997	1	STAFF_CRYPT-1389331	4	149		1	English	International	Female	NA	COURSE_CRYPT-191075	Australia	Australian Citizen	English	Level B	Course Evaluation
998	1	STAFF_CRYPT-1389331	5	149		1	English	Local	Female	NA	COURSE_CRYPT-191075	Australia	Australian Citizen	English	Level B	Course Evaluation
999	1	STAFF_CRYPT-1389331	6	149		1	English	International	Female	NA	COURSE_CRYPT-191075	Australia	Australian Citizen	English	Level B	Course Evaluation
1000	1	STAFF_CRYPT-1389331	6	149		1	English	International	Female	NA	COURSE_CRYPT-191075	Australia	Australian Citizen	English	Level B	Lecturer Evaluation
1001	1	STAFF_CRYPT-1389331	4	149		1	English	Local	Male	NA	COURSE_CRYPT-191075	Australia	Australian Citizen	English	Level B	Course Evaluation
1002	1	STAFF_CRYPT-1389331	6	149		1	English	International	Female	NA	COURSE_CRYPT-191075	Australia	Australian Citizen	English	Level B	Course Evaluation
1003	1	STAFF_CRYPT-1389331	6	149		1	English	International	Female	NA	COURSE_CRYPT-191075	Australia	Australian Citizen	English	Level B	Course Evaluation
1004	1	STAFF_CRYPT-1389331	5	149		1	English	Local	Female	NA	COURSE_CRYPT-191075	Australia	Australian Citizen	English	Level B	Course Evaluation
1005	1	STAFF_CRYPT-1389331	5	149		1	English	International	Female	NA	COURSE_CRYPT-191075	Australia	Australian Citizen	English	Level B	Course Evaluation
1006	1	STAFF_CRYPT-1389331	6	149		1	English	International	Female	NA	COURSE_CRYPT-191075	Australia	Australian Citizen	English	Level B	Lecturer Evaluation
1007	1	STAFF_CRYPT-1389331	5	149		1	English	International	Female	NA	COURSE_CRYPT-191075	Australia	Australian Citizen	English	Level B	Lecturer Evaluation
1008	1	STAFF_CRYPT-1389331	5	149		1	English	International	Female	NA	COURSE_CRYPT-191075	Australia	Australian Citizen	English	Level B	Course Evaluation
1009	1	STAFF_CRYPT-1389331	4	149		1	English	International	Female	NA	COURSE_CRYPT-191075	Australia	Australian Citizen	English	Level B	Course Evaluation
1010	1	STAFF_CRYPT-1389331	5	149		1	English	International	Female	NA	COURSE_CRYPT-191075	Australia	Australian Citizen	English	Level B	Course Evaluation
1011	1	STAFF_CRYPT-1389331	3	149		1	English	Local	Female	NA	COURSE_CRYPT-191075	Australia	Australian Citizen	English	Level B	Course Evaluation
1012	1	STAFF_CRYPT-1389331	4	149		1	English	Local	Female	NA	COURSE_CRYPT-191075	Australia	Australian Citizen	English	Level B	Course Evaluation
1013	1	STAFF_CRYPT-1389331	6	149		1	English	International	Female	NA	COURSE_CRYPT-191075	Australia	Australian Citizen	English	Level B	Lecturer Evaluation
1014	1	STAFF_CRYPT-1389331	5	149		1	English	International	Female	NA	COURSE_CRYPT-191075	Australia	Australian Citizen	English	Level B	Course Evaluation
1015	1	STAFF_CRYPT-1389331	5	149		1	English	International	Female	NA	COURSE_CRYPT-191075	Australia	Australian Citizen	English	Level B	Lecturer Evaluation
1016	1	STAFF_CRYPT-1389331	5	149		1	English	International	Female	NA	COURSE_CRYPT-191075	Australia	Australian Citizen	English	Level B	Lecturer Evaluation
1017	1	STAFF_CRYPT-1389331	6	149		1	English	International	Female	NA	COURSE_CRYPT-191075	Australia	Australian Citizen	English	Level B	Course Evaluation
1018	1	STAFF_CRYPT-1389331	6	149		1	English	International	Female	NA	COURSE_CRYPT-191075	Australia	Australian Citizen	English	Level B	Lecturer Evaluation
1019	1	STAFF_CRYPT-1389331	5	149		1	English	International	Female	NA	COURSE_CRYPT-191075	Australia	Australian Citizen	English	Level B	Course Evaluation
1020	1	STAFF_CRYPT-1389331	5	149		1	English	International	Female	NA	COURSE_CRYPT-191075	Australia	Australian Citizen	English	Level B	Course Evaluation
1021	1	STAFF_CRYPT-1389331	4	149		1	English	Local	Female	NA	COURSE_CRYPT-191075	Australia	Australian Citizen	English	Level B	Course Evaluation
1022	1	STAFF_CRYPT-1389331	5	149		1	English	Local	Female	NA	COURSE_CRYPT-191075	Australia	Australian Citizen	English	Level B	Course Evaluation
1023	1	STAFF_CRYPT-1389331	4	149		1	English	International	Female	NA	COURSE_CRYPT-191075	Australia	Australian Citizen	English	Level B	Course Evaluation
1024	1	STAFF_CRYPT-1389331	5	149		1	English	International	Female	NA	COURSE_CRYPT-191075	Australia	Australian Citizen	English	Level B	Course Evaluation
1025	1	STAFF_CRYPT-1389331	4	149		1	English	Local	Female	NA	COURSE_CRYPT-191075	Australia	Australian Citizen	English	Level B	Course Evaluation
1026	1	STAFF_CRYPT-1389331	6	149		1	English	International	Female	NA	COURSE_CRYPT-191075	Australia	Australian Citizen	English	Level B	Course Evaluation
1027	1	STAFF_CRYPT-1389331	6	149		1	English	International	Female	NA	COURSE_CRYPT-191075	Australia	Australian Citizen	English	Level B	Course Evaluation
1028	1	STAFF_CRYPT-1389331	5	149		1	English	International	Female	NA	COURSE_CRYPT-191075	Australia	Australian Citizen	English	Level B	Course Evaluation
1029	1	STAFF_CRYPT-1389331	6	149		1	English	International	Female	NA	COURSE_CRYPT-191075	Australia	Australian Citizen	English	Level B	Lecturer Evaluation
1030	1	STAFF_CRYPT-1389331	6	149		1	English	International	Female	NA	COURSE_CRYPT-191075	Australia	Australian Citizen	English	Level B	Lecturer Evaluation
1031	1	STAFF_CRYPT-1389331	4	149		1	English	International	Female	NA	COURSE_CRYPT-191075	Australia	Australian Citizen	English	Level B	Course Evaluation
1032	1	STAFF_CRYPT-1389331	5	149		1	English	International	Female	NA	COURSE_CRYPT-191075	Australia	Australian Citizen	English	Level B	Course Evaluation
1033	1	STAFF_CRYPT-1389331	5	149		1	English	International	Female	NA	COURSE_CRYPT-191075	Australia	Australian Citizen	English	Level B	Course Evaluation
1034	1	STAFF_CRYPT-1389331	5	149		1	English	Local	Male	NA	COURSE_CRYPT-191075	Australia	Australian Citizen	English	Level B	Course Evaluation
1035	1	STAFF_CRYPT-1389331	5	149		1	English	International	Female	NA	COURSE_CRYPT-191075	Australia	Australian Citizen	English	Level B	Course Evaluation
1036	1	STAFF_CRYPT-1389331	6	149		1	English	International	Male	NA	COURSE_CRYPT-191075	Australia	Australian Citizen	English	Level B	Course Evaluation
1037	1	STAFF_CRYPT-1389331	4	149		1	English	International	Female	NA	COURSE_CRYPT-191075	Australia	Australian Citizen	English	Level B	Course Evaluation
1038	1	STAFF_CRYPT-1389331	4	149		1	English	International	Female	NA	COURSE_CRYPT-191075	Australia	Australian Citizen	English	Level B	Course Evaluation
1039	1	STAFF_CRYPT-1389331	5	149		1	English	International	Female	NA	COURSE_CRYPT-191075	Australia	Australian Citizen	English	Level B	Course Evaluation
1040	1	STAFF_CRYPT-1389331	6	149		1	English	International	Female	NA	COURSE_CRYPT-191075	Australia	Australian Citizen	English	Level B	Course Evaluation
1041	1	STAFF_CRYPT-1389331	4	149		1	English	International	Male	NA	COURSE_CRYPT-191075	Australia	Australian Citizen	English	Level B	Course Evaluation
1042	1	STAFF_CRYPT-1389331	5	149		1	English	International	Female	NA	COURSE_CRYPT-191075	Australia	Australian Citizen	English	Level B	Course Evaluation
1043	1	STAFF_CRYPT-1389331	5	149		1	English	International	Female	NA	COURSE_CRYPT-191075	Australia	Australian Citizen	English	Level B	Course Evaluation
1044	1	STAFF_CRYPT-1389331	5	149		1	English	International	Female	NA	COURSE_CRYPT-191075	Australia	Australian Citizen	English	Level B	Lecturer Evaluation
1045	1	STAFF_CRYPT-1389331	6	149		1	English	International	Male	NA	COURSE_CRYPT-191075	Australia	Australian Citizen	English	Level B	Lecturer Evaluation
1046	1	STAFF_CRYPT-1389331	5	149		1	English	International	Male	NA	COURSE_CRYPT-191075	Australia	Australian Citizen	English	Level B	Course Evaluation
1047	1	STAFF_CRYPT-1389331	6	149		1	English	Local	Male	NA	COURSE_CRYPT-191075	Australia	Australian Citizen	English	Level B	Course Evaluation
1048	1	STAFF_CRYPT-1389331	4	149		1	English	International	Male	NA	COURSE_CRYPT-191075	Australia	Australian Citizen	English	Level B	Course Evaluation
1049	1	STAFF_CRYPT-1389331	5	149		1	English	International	Male	NA	COURSE_CRYPT-191075	Australia	Australian Citizen	English	Level B	Course Evaluation
1050	1	STAFF_CRYPT-1389331	4	149		1	English	Local	Female	NA	COURSE_CRYPT-191075	Australia	Australian Citizen	English	Level B	Course Evaluation
1051	1	STAFF_CRYPT-1389331	6	149		1	English	International	Female	NA	COURSE_CRYPT-191075	Australia	Australian Citizen	English	Level B	Course Evaluation
1052	1	STAFF_CRYPT-1389331	4	149		1	English	Local	Female	NA	COURSE_CRYPT-191075	Australia	Australian Citizen	English	Level B	Course Evaluation
1053	1	STAFF_CRYPT-1389331	5	149		1	English	International	Male	NA	COURSE_CRYPT-191075	Australia	Australian Citizen	English	Level B	Lecturer Evaluation
1054	1	STAFF_CRYPT-1389331	6	149		1	English	International	Female	NA	COURSE_CRYPT-191075	Australia	Australian Citizen	English	Level B	Course Evaluation
1055	1	STAFF_CRYPT-1389331	4	149		1	English	Local	Female	NA	COURSE_CRYPT-191075	Australia	Australian Citizen	English	Level B	Course Evaluation
1056	1	STAFF_CRYPT-1389331	4	149		1	English	International	Female	NA	COURSE_CRYPT-191075	Australia	Australian Citizen	English	Level B	Course Evaluation
1057	1	STAFF_CRYPT-1389331	5	149		1	English	International	Female	NA	COURSE_CRYPT-191075	Australia	Australian Citizen	English	Level B	Course Evaluation
1058	1	STAFF_CRYPT-1389331	4	149		1	English	International	Female	NA	COURSE_CRYPT-191075	Australia	Australian Citizen	English	Level B	Lecturer Evaluation
1059	1	STAFF_CRYPT-1389331	5	149		1	English	International	Female	NA	COURSE_CRYPT-191075	Australia	Australian Citizen	English	Level B	Course Evaluation
1060	1	STAFF_CRYPT-1389331	5	149		1	English	Local	Male	NA	COURSE_CRYPT-191075	Australia	Australian Citizen	English	Level B	Course Evaluation
1061	1	STAFF_CRYPT-1389331	5	149		1	English	International	Female	NA	COURSE_CRYPT-191075	Australia	Australian Citizen	English	Level B	Course Evaluation
1062	1	STAFF_CRYPT-1389331	4	149		1	English	International	Female	NA	COURSE_CRYPT-191075	Australia	Australian Citizen	English	Level B	Course Evaluation
1063	0	STAFF_CRYPT-1360197	NA	58		0	Missing	Local	Female	NA	COURSE_CRYPT-172652					Tutor Evaluation
1064	0	STAFF_CRYPT-1360197	NA	58		0	Missing	Local	Female	NA	COURSE_CRYPT-172652					Tutor Evaluation
1065	1	STAFF_CRYPT-1358053	6	19		0	Other	Local	Female	NA	COURSE_CRYPT-197086	Singapore	Australian Citizen		Level D	Course Evaluation
1066	1	STAFF_CRYPT-1358053	6	19		0	Other	International	Female	NA	COURSE_CRYPT-197086	Singapore	Australian Citizen		Level D	Course Evaluation
1067	1	STAFF_CRYPT-1358053	5	19		0	Other	International	Female	NA	COURSE_CRYPT-197086	Singapore	Australian Citizen		Level D	Course Evaluation
1068	1	STAFF_CRYPT-1358053	6	19		0	Other	Local	Male	NA	COURSE_CRYPT-197086	Singapore	Australian Citizen		Level D	Course Evaluation
1069	1	STAFF_CRYPT-1358053	6	19		0	Other	Local	Female	NA	COURSE_CRYPT-197086	Singapore	Australian Citizen		Level D	Course Evaluation
1070	1	STAFF_CRYPT-1358053	5	19		0	Other	Local	Female	NA	COURSE_CRYPT-197086	Singapore	Australian Citizen		Level D	Course Evaluation
1071	1	STAFF_CRYPT-1358053	6	19		0	Other	International	Female	NA	COURSE_CRYPT-197086	Singapore	Australian Citizen		Level D	Course Evaluation
1072	1	STAFF_CRYPT-1358053	6	19		0	Other	International	Female	NA	COURSE_CRYPT-197086	Singapore	Australian Citizen		Level D	Course Evaluation
1073	1	STAFF_CRYPT-1358053	5	19		0	Other	International	Male	NA	COURSE_CRYPT-197086	Singapore	Australian Citizen		Level D	Course Evaluation
1074	1	STAFF_CRYPT-1358053	6	19		0	Other	International	Female	NA	COURSE_CRYPT-197086	Singapore	Australian Citizen		Level D	Course Evaluation
1075	1	STAFF_CRYPT-1358053	5	19		0	Other	International	Male	NA	COURSE_CRYPT-197086	Singapore	Australian Citizen		Level D	Course Evaluation
1076	1	STAFF_CRYPT-1358053	6	19		0	Other	Local	Female	NA	COURSE_CRYPT-197086	Singapore	Australian Citizen		Level D	Course Evaluation
1077	1	STAFF_CRYPT-1358053	4	19		0	Other	Local	Male	NA	COURSE_CRYPT-197086	Singapore	Australian Citizen		Level D	Course Evaluation
1078	1	STAFF_CRYPT-1358053	6	19		0	Other	Local	Female	NA	COURSE_CRYPT-197086	Singapore	Australian Citizen		Level D	Course Evaluation
1079	1	STAFF_CRYPT-1360197	5	7		0	Missing	Local	Female	NA	COURSE_CRYPT-172652					Lecturer Evaluation
1080	0	STAFF_CRYPT-1352622	6	47	UGRD	1	Other	Local	Female	74	COURSE_CRYPT-98545	Israel	Australian Citizen	Hebrew	HEW 3	Tutor Evaluation
1081	0	STAFF_CRYPT-1352622	6	47	UGRD	1	Other	Local	Female	74	COURSE_CRYPT-98545	Israel	Australian Citizen	Hebrew	HEW 3	Tutor Evaluation
1082	0	STAFF_CRYPT-1352622	6	47	UGRD	1	Other	Local	Female	74	COURSE_CRYPT-98545	Israel	Australian Citizen	Hebrew	HEW 3	Lecturer Evaluation
1083	0	STAFF_CRYPT-1352622	6	47	UGRD	1	Other	Local	Female	74	COURSE_CRYPT-98545	Israel	Australian Citizen	Hebrew	HEW 3	Course Evaluation
1084	0	STAFF_CRYPT-1352622	6	47	UGRD	1	Other	Local	Female	74	COURSE_CRYPT-98545	Israel	Australian Citizen	Hebrew	HEW 3	Lecturer Evaluation
1085	0	STAFF_CRYPT-1352622	6	47	UGRD	1	Other	International	Female	72	COURSE_CRYPT-98545	Israel	Australian Citizen	Hebrew	HEW 3	Course Evaluation
1086	0	STAFF_CRYPT-1352622	6	47	UGRD	1	Other	International	Female	72	COURSE_CRYPT-98545	Israel	Australian Citizen	Hebrew	HEW 3	Lecturer Evaluation
1087	0	STAFF_CRYPT-1352622	6	47	UGRD	1	Other	Local	Female	74	COURSE_CRYPT-98545	Israel	Australian Citizen	Hebrew	HEW 3	Course Evaluation
1088	0	STAFF_CRYPT-1352622	6	47	UGRD	1	Other	International	Female	72	COURSE_CRYPT-98545	Israel	Australian Citizen	Hebrew	HEW 3	Course Evaluation
1089	0	STAFF_CRYPT-1352622	6	47	UGRD	1	Other	International	Female	72	COURSE_CRYPT-98545	Israel	Australian Citizen	Hebrew	HEW 3	Lecturer Evaluation
1090	0	STAFF_CRYPT-1352622	6	47	UGRD	1	Other	Local	Female	86.75	COURSE_CRYPT-98545	Israel	Australian Citizen	Hebrew	HEW 3	Tutor Evaluation
1091	0	STAFF_CRYPT-1352622	6	47	UGRD	1	Other	Local	Female	86.75	COURSE_CRYPT-98545	Israel	Australian Citizen	Hebrew	HEW 3	Course Evaluation
1092	0	STAFF_CRYPT-1352622	6	47	UGRD	1	Other	Local	Female	86.75	COURSE_CRYPT-98545	Israel	Australian Citizen	Hebrew	HEW 3	Tutor Evaluation
1093	0	STAFF_CRYPT-1352622	6	47	UGRD	1	Other	Local	Female	86.75	COURSE_CRYPT-98545	Israel	Australian Citizen	Hebrew	HEW 3	Lecturer Evaluation
1094	0	STAFF_CRYPT-1352622	6	47	UGRD	1	Other	Local	Female	86.75	COURSE_CRYPT-98545	Israel	Australian Citizen	Hebrew	HEW 3	Lecturer Evaluation
1095	0	STAFF_CRYPT-1352622	6	47	UGRD	1	Other	Local	Female	86.75	COURSE_CRYPT-98545	Israel	Australian Citizen	Hebrew	HEW 3	Course Evaluation
1096	0	STAFF_CRYPT-1352622	6	47	UGRD	1	Other	International	Female	70.75	COURSE_CRYPT-98545	Israel	Australian Citizen	Hebrew	HEW 3	Lecturer Evaluation
1097	0	STAFF_CRYPT-1352622	6	47	UGRD	1	Other	International	Female	70.75	COURSE_CRYPT-98545	Israel	Australian Citizen	Hebrew	HEW 3	Course Evaluation
1098	0	STAFF_CRYPT-1352622	6	47	UGRD	1	Other	International	Female	70.75	COURSE_CRYPT-98545	Israel	Australian Citizen	Hebrew	HEW 3	Course Evaluation
1099	0	STAFF_CRYPT-1352622	6	47	UGRD	1	Other	International	Female	70.75	COURSE_CRYPT-98545	Israel	Australian Citizen	Hebrew	HEW 3	Lecturer Evaluation
1100	0	STAFF_CRYPT-1352622	6	47	UGRD	1	Other	Local	Female	72.25	COURSE_CRYPT-98545	Israel	Australian Citizen	Hebrew	HEW 3	Lecturer Evaluation
1101	0	STAFF_CRYPT-1352622	6	47	UGRD	1	Other	Local	Female	72.25	COURSE_CRYPT-98545	Israel	Australian Citizen	Hebrew	HEW 3	Course Evaluation
1102	0	STAFF_CRYPT-1352622	6	47	UGRD	1	Other	Local	Female	72.25	COURSE_CRYPT-98545	Israel	Australian Citizen	Hebrew	HEW 3	Lecturer Evaluation
1103	0	STAFF_CRYPT-1352622	6	47	UGRD	1	Other	Local	Female	72.25	COURSE_CRYPT-98545	Israel	Australian Citizen	Hebrew	HEW 3	Course Evaluation
1104	0	STAFF_CRYPT-1352622	6	47	UGRD	1	Other	Local	Female	72.25	COURSE_CRYPT-98545	Israel	Australian Citizen	Hebrew	HEW 3	Tutor Evaluation
1105	0	STAFF_CRYPT-1352622	6	47	UGRD	1	Other	Local	Female	72.25	COURSE_CRYPT-98545	Israel	Australian Citizen	Hebrew	HEW 3	Tutor Evaluation
1106	0	STAFF_CRYPT-1352622	5	47	UGRD	1	Other	Local	Female	78.75	COURSE_CRYPT-98545	Israel	Australian Citizen	Hebrew	HEW 3	Lecturer Evaluation
1107	0	STAFF_CRYPT-1352622	5	47	UGRD	1	Other	Local	Female	78.75	COURSE_CRYPT-98545	Israel	Australian Citizen	Hebrew	HEW 3	Lecturer Evaluation
1108	0	STAFF_CRYPT-1352622	5	47	UGRD	1	Other	Local	Female	78.75	COURSE_CRYPT-98545	Israel	Australian Citizen	Hebrew	HEW 3	Course Evaluation
1109	0	STAFF_CRYPT-1352622	5	47	UGRD	1	Other	Local	Female	78.75	COURSE_CRYPT-98545	Israel	Australian Citizen	Hebrew	HEW 3	Course Evaluation
1110	0	STAFF_CRYPT-1352622	1	47	UGRD	1	Other	Local	Female	72	COURSE_CRYPT-98545	Israel	Australian Citizen	Hebrew	HEW 3	Lecturer Evaluation
1111	0	STAFF_CRYPT-1352622	1	47	UGRD	1	Other	Local	Female	72	COURSE_CRYPT-98545	Israel	Australian Citizen	Hebrew	HEW 3	Lecturer Evaluation
1112	0	STAFF_CRYPT-1352622	6	47	UGRD	1	Other	Local	Female	68.75	COURSE_CRYPT-98545	Israel	Australian Citizen	Hebrew	HEW 3	Lecturer Evaluation
1113	0	STAFF_CRYPT-1352622	6	47	UGRD	1	Other	Local	Female	68.75	COURSE_CRYPT-98545	Israel	Australian Citizen	Hebrew	HEW 3	Lecturer Evaluation
1114	0	STAFF_CRYPT-1352622	6	47	NAWD	1	Other	International	Female	76	COURSE_CRYPT-98545	Israel	Australian Citizen	Hebrew	HEW 3	Lecturer Evaluation
1115	0	STAFF_CRYPT-1352622	6	47	NAWD	1	Other	International	Female	76.5	COURSE_CRYPT-98545	Israel	Australian Citizen	Hebrew	HEW 3	Lecturer Evaluation
1116	0	STAFF_CRYPT-1352622	6	47	NAWD	1	Other	International	Female	76	COURSE_CRYPT-98545	Israel	Australian Citizen	Hebrew	HEW 3	Course Evaluation
1117	0	STAFF_CRYPT-1352622	6	47	NAWD	1	Other	International	Female	76	COURSE_CRYPT-98545	Israel	Australian Citizen	Hebrew	HEW 3	Course Evaluation
1118	0	STAFF_CRYPT-1352622	5	47	NAWD	1	Other	International	Female	76.5	COURSE_CRYPT-98545	Israel	Australian Citizen	Hebrew	HEW 3	Course Evaluation
1119	0	STAFF_CRYPT-1352622	5	47	NAWD	1	Other	International	Female	76.5	COURSE_CRYPT-98545	Israel	Australian Citizen	Hebrew	HEW 3	Course Evaluation
1120	0	STAFF_CRYPT-1352622	6	47	NAWD	1	Other	International	Female	76.5	COURSE_CRYPT-98545	Israel	Australian Citizen	Hebrew	HEW 3	Lecturer Evaluation
1121	0	STAFF_CRYPT-1352622	6	47	NAWD	1	Other	International	Female	76	COURSE_CRYPT-98545	Israel	Australian Citizen	Hebrew	HEW 3	Lecturer Evaluation
1122	0	STAFF_CRYPT-1352622	6	47	NAWD	1	Other	International	Female	75.75	COURSE_CRYPT-98545	Israel	Australian Citizen	Hebrew	HEW 3	Lecturer Evaluation
1123	0	STAFF_CRYPT-1352622	6	47	NAWD	1	Other	International	Female	75.75	COURSE_CRYPT-98545	Israel	Australian Citizen	Hebrew	HEW 3	Course Evaluation
1124	0	STAFF_CRYPT-1352622	5	47	NAWD	1	Other	International	Female	56.75	COURSE_CRYPT-98545	Israel	Australian Citizen	Hebrew	HEW 3	Course Evaluation
1125	0	STAFF_CRYPT-1352622	6	47	NAWD	1	Other	International	Female	77.5	COURSE_CRYPT-98545	Israel	Australian Citizen	Hebrew	HEW 3	Course Evaluation
1126	0	STAFF_CRYPT-1352622	6	47	NAWD	1	Other	International	Female	75.75	COURSE_CRYPT-98545	Israel	Australian Citizen	Hebrew	HEW 3	Course Evaluation
1127	0	STAFF_CRYPT-1352622	5	47	NAWD	1	Other	International	Female	77.5	COURSE_CRYPT-98545	Israel	Australian Citizen	Hebrew	HEW 3	Tutor Evaluation
1128	0	STAFF_CRYPT-1352622	6	47	NAWD	1	Other	International	Female	77.5	COURSE_CRYPT-98545	Israel	Australian Citizen	Hebrew	HEW 3	Course Evaluation
1129	0	STAFF_CRYPT-1352622	6	47	NAWD	1	Other	International	Female	77.5	COURSE_CRYPT-98545	Israel	Australian Citizen	Hebrew	HEW 3	Lecturer Evaluation
1130	0	STAFF_CRYPT-1352622	6	47	NAWD	1	Other	International	Female	77.5	COURSE_CRYPT-98545	Israel	Australian Citizen	Hebrew	HEW 3	Lecturer Evaluation
1131	0	STAFF_CRYPT-1352622	5	47	NAWD	1	Other	International	Female	77.5	COURSE_CRYPT-98545	Israel	Australian Citizen	Hebrew	HEW 3	Tutor Evaluation
1132	0	STAFF_CRYPT-1352622	6	47	NAWD	1	Other	International	Female	75.75	COURSE_CRYPT-98545	Israel	Australian Citizen	Hebrew	HEW 3	Lecturer Evaluation
1133	0	STAFF_CRYPT-1352622	5	47	NAWD	1	Other	International	Female	56.75	COURSE_CRYPT-98545	Israel	Australian Citizen	Hebrew	HEW 3	Course Evaluation
1134	0	STAFF_CRYPT-1340499	6	18		1	English	Local	Female	NA	COURSE_CRYPT-199516	Canada	AUS Permanent Resident	English	Level C	Course Evaluation
1135	0	STAFF_CRYPT-1340499	5	18		1	English	Local	Female	NA	COURSE_CRYPT-199516	Canada	AUS Permanent Resident	English	Level C	Course Evaluation
1136	0	STAFF_CRYPT-1340499	6	18		1	English	Local	Male	NA	COURSE_CRYPT-199516	Canada	AUS Permanent Resident	English	Level C	Course Evaluation
1137	0	STAFF_CRYPT-1340499	6	18		1	English	Local	Female	NA	COURSE_CRYPT-199516	Canada	AUS Permanent Resident	English	Level C	Course Evaluation
1138	0	STAFF_CRYPT-1340499	5	18		1	English	Local	Male	NA	COURSE_CRYPT-199516	Canada	AUS Permanent Resident	English	Level C	Course Evaluation
1139	0	STAFF_CRYPT-1340499	4	18		1	English	Local	Female	NA	COURSE_CRYPT-199516	Canada	AUS Permanent Resident	English	Level C	Course Evaluation
1140	0	STAFF_CRYPT-1340499	6	18		1	English	Local	Female	NA	COURSE_CRYPT-199516	Canada	AUS Permanent Resident	English	Level C	Course Evaluation
1141	0	STAFF_CRYPT-1340499	5	18		1	English	Local	Female	NA	COURSE_CRYPT-199516	Canada	AUS Permanent Resident	English	Level C	Course Evaluation
1142	0	STAFF_CRYPT-1340499	5	18		1	English	Local	Male	NA	COURSE_CRYPT-199516	Canada	AUS Permanent Resident	English	Level C	Course Evaluation
1143	0	STAFF_CRYPT-1340499	NA	18		1	English	Local	Female	NA	COURSE_CRYPT-199516	Canada	AUS Permanent Resident	English	Level C	Course Evaluation
1144	0	STAFF_CRYPT-1340499	5	18		1	English	Local	Male	NA	COURSE_CRYPT-199516	Canada	AUS Permanent Resident	English	Level C	Course Evaluation
1145	0	STAFF_CRYPT-1340499	5	18		1	English	Local	Female	NA	COURSE_CRYPT-199516	Canada	AUS Permanent Resident	English	Level C	Course Evaluation
1146	0	STAFF_CRYPT-1330834	5	39		1	Other	Local	Female	NA	COURSE_CRYPT-170549	China	Australian Citizen	Chinese lang. nec	HEW 5	Course Evaluation
1147	0	STAFF_CRYPT-1330834	5	42		1	Other	Local	Male	NA	COURSE_CRYPT-170549	China	Australian Citizen	Chinese lang. nec	HEW 5	Course Evaluation
1148	0	STAFF_CRYPT-1330834	5	42		1	Other	Local	Female	NA	COURSE_CRYPT-170549	China	Australian Citizen	Chinese lang. nec	HEW 5	Course Evaluation
1149	0	STAFF_CRYPT-1330834	5	39		1	Other	Local	Female	NA	COURSE_CRYPT-170549	China	Australian Citizen	Chinese lang. nec	HEW 5	Course Evaluation
1150	0	STAFF_CRYPT-1330834	4	39		1	Other	Local	Female	NA	COURSE_CRYPT-170549	China	Australian Citizen	Chinese lang. nec	HEW 5	Course Evaluation
1151	0	STAFF_CRYPT-1330834	NA	39		1	Other	Local	Male	NA	COURSE_CRYPT-170549	China	Australian Citizen	Chinese lang. nec	HEW 5	Course Evaluation
1152	0	STAFF_CRYPT-1330834	6	42		1	Other	International	Male	NA	COURSE_CRYPT-170549	China	Australian Citizen	Chinese lang. nec	HEW 5	Course Evaluation
1153	0	STAFF_CRYPT-1330834	NA	42		1	Other	Local	Female	NA	COURSE_CRYPT-170549	China	Australian Citizen	Chinese lang. nec	HEW 5	Course Evaluation
1154	0	STAFF_CRYPT-1330834	5	42		1	Other	Local	Female	NA	COURSE_CRYPT-170549	China	Australian Citizen	Chinese lang. nec	HEW 5	Course Evaluation
1155	0	STAFF_CRYPT-1330834	5	39		1	Other	Local	Female	NA	COURSE_CRYPT-170549	China	Australian Citizen	Chinese lang. nec	HEW 5	Course Evaluation
1156	0	STAFF_CRYPT-1330834	4	42		1	Other	Local	Female	NA	COURSE_CRYPT-170549	China	Australian Citizen	Chinese lang. nec	HEW 5	Course Evaluation
1157	0	STAFF_CRYPT-1330834	5	42		1	Other	Local	Female	NA	COURSE_CRYPT-170549	China	Australian Citizen	Chinese lang. nec	HEW 5	Course Evaluation
1158	0	STAFF_CRYPT-1330834	6	42		1	Other	Local	Female	NA	COURSE_CRYPT-170549	China	Australian Citizen	Chinese lang. nec	HEW 5	Course Evaluation
1159	0	STAFF_CRYPT-1330834	6	39		1	Other	Local	Female	NA	COURSE_CRYPT-170549	China	Australian Citizen	Chinese lang. nec	HEW 5	Course Evaluation
1160	0	STAFF_CRYPT-1330834	6	42		1	Other	Local	Female	NA	COURSE_CRYPT-170549	China	Australian Citizen	Chinese lang. nec	HEW 5	Course Evaluation
1161	0	STAFF_CRYPT-1330834	5	42		1	Other	Local	Female	NA	COURSE_CRYPT-170549	China	Australian Citizen	Chinese lang. nec	HEW 5	Course Evaluation
1162	0	STAFF_CRYPT-1330834	4	42		1	Other	Local	Female	NA	COURSE_CRYPT-170549	China	Australian Citizen	Chinese lang. nec	HEW 5	Course Evaluation
1163	0	STAFF_CRYPT-1330834	5	42		1	Other	Local	Male	NA	COURSE_CRYPT-170549	China	Australian Citizen	Chinese lang. nec	HEW 5	Course Evaluation
1164	0	STAFF_CRYPT-1330834	6	42		1	Other	Local	Female	NA	COURSE_CRYPT-170549	China	Australian Citizen	Chinese lang. nec	HEW 5	Course Evaluation
1165	0	STAFF_CRYPT-1330834	6	42		1	Other	Local	Female	NA	COURSE_CRYPT-170549	China	Australian Citizen	Chinese lang. nec	HEW 5	Course Evaluation
1166	0	STAFF_CRYPT-1330834	5	42		1	Other	Local	Female	NA	COURSE_CRYPT-170549	China	Australian Citizen	Chinese lang. nec	HEW 5	Course Evaluation
1167	0	STAFF_CRYPT-1330834	6	42		1	Other	Local	Female	NA	COURSE_CRYPT-170549	China	Australian Citizen	Chinese lang. nec	HEW 5	Course Evaluation
1168	0	STAFF_CRYPT-1330834	6	39		1	Other	Local	Male	NA	COURSE_CRYPT-170549	China	Australian Citizen	Chinese lang. nec	HEW 5	Course Evaluation
1169	0	STAFF_CRYPT-1330834	6	39		1	Other	Local	Female	NA	COURSE_CRYPT-170549	China	Australian Citizen	Chinese lang. nec	HEW 5	Course Evaluation
1170	0	STAFF_CRYPT-1330834	6	39		1	Other	Local	Female	NA	COURSE_CRYPT-170549	China	Australian Citizen	Chinese lang. nec	HEW 5	Course Evaluation
1171	0	STAFF_CRYPT-1330834	4	42		1	Other	Local	Female	NA	COURSE_CRYPT-170549	China	Australian Citizen	Chinese lang. nec	HEW 5	Course Evaluation
1172	0	STAFF_CRYPT-1330834	6	39		1	Other	Local	Female	NA	COURSE_CRYPT-170549	China	Australian Citizen	Chinese lang. nec	HEW 5	Course Evaluation
1173	0	STAFF_CRYPT-1330834	5	42		1	Other	Local	Female	NA	COURSE_CRYPT-170549	China	Australian Citizen	Chinese lang. nec	HEW 5	Course Evaluation
1174	0	STAFF_CRYPT-1330834	5	42		1	Other	Local	Female	NA	COURSE_CRYPT-170549	China	Australian Citizen	Chinese lang. nec	HEW 5	Course Evaluation
1175	0	STAFF_CRYPT-1330834	NA	42		1	Other	Local	Female	NA	COURSE_CRYPT-170549	China	Australian Citizen	Chinese lang. nec	HEW 5	Course Evaluation
1176	0	STAFF_CRYPT-1330834	6	42		1	Other	Local	Male	NA	COURSE_CRYPT-170549	China	Australian Citizen	Chinese lang. nec	HEW 5	Course Evaluation
1177	0	STAFF_CRYPT-1330834	5	39		1	Other	Local	Female	NA	COURSE_CRYPT-170549	China	Australian Citizen	Chinese lang. nec	HEW 5	Course Evaluation
1178	0	STAFF_CRYPT-1330834	6	42		1	Other	Local	Female	NA	COURSE_CRYPT-170549	China	Australian Citizen	Chinese lang. nec	HEW 5	Course Evaluation
1179	0	STAFF_CRYPT-1330834	6	42		1	Other	Local	Male	NA	COURSE_CRYPT-170549	China	Australian Citizen	Chinese lang. nec	HEW 5	Course Evaluation
1180	0	STAFF_CRYPT-1330834	6	42		1	Other	Local	Female	NA	COURSE_CRYPT-170549	China	Australian Citizen	Chinese lang. nec	HEW 5	Course Evaluation
1181	0	STAFF_CRYPT-1330834	5	42		1	Other	Local	Male	NA	COURSE_CRYPT-170549	China	Australian Citizen	Chinese lang. nec	HEW 5	Course Evaluation
1182	0	STAFF_CRYPT-1330834	6	39		1	Other	Local	Female	NA	COURSE_CRYPT-170549	China	Australian Citizen	Chinese lang. nec	HEW 5	Course Evaluation
1183	0	STAFF_CRYPT-1330834	NA	39		1	Other	Local	Female	NA	COURSE_CRYPT-170549	China	Australian Citizen	Chinese lang. nec	HEW 5	Course Evaluation
1184	0	STAFF_CRYPT-1330834	6	39		1	Other	Local	Female	NA	COURSE_CRYPT-170549	China	Australian Citizen	Chinese lang. nec	HEW 5	Course Evaluation
1185	0	STAFF_CRYPT-1330834	5	39		1	Other	Local	Male	NA	COURSE_CRYPT-170549	China	Australian Citizen	Chinese lang. nec	HEW 5	Course Evaluation
1186	0	STAFF_CRYPT-1330834	6	39		1	Other	International	Female	NA	COURSE_CRYPT-170549	China	Australian Citizen	Chinese lang. nec	HEW 5	Course Evaluation
1187	0	STAFF_CRYPT-1330834	5	42		1	Other	Local	Female	NA	COURSE_CRYPT-170549	China	Australian Citizen	Chinese lang. nec	HEW 5	Course Evaluation
1188	0	STAFF_CRYPT-1330834	5	39		1	Other	Local	Female	NA	COURSE_CRYPT-170549	China	Australian Citizen	Chinese lang. nec	HEW 5	Course Evaluation
1189	0	STAFF_CRYPT-1330834	5	42		1	Other	Local	Male	NA	COURSE_CRYPT-170549	China	Australian Citizen	Chinese lang. nec	HEW 5	Course Evaluation
1190	0	STAFF_CRYPT-1330834	6	39		1	Other	Local	Female	NA	COURSE_CRYPT-170549	China	Australian Citizen	Chinese lang. nec	HEW 5	Course Evaluation
1191	0	STAFF_CRYPT-1330834	6	42		1	Other	Local	Female	NA	COURSE_CRYPT-170549	China	Australian Citizen	Chinese lang. nec	HEW 5	Course Evaluation
1192	0	STAFF_CRYPT-1330834	4	39		1	Other	Local	Female	NA	COURSE_CRYPT-170549	China	Australian Citizen	Chinese lang. nec	HEW 5	Course Evaluation
1193	0	STAFF_CRYPT-1330834	NA	39		1	Other	Local	Female	NA	COURSE_CRYPT-170549	China	Australian Citizen	Chinese lang. nec	HEW 5	Course Evaluation
1194	0	STAFF_CRYPT-1330834	6	42		1	Other	Local	Female	NA	COURSE_CRYPT-170549	China	Australian Citizen	Chinese lang. nec	HEW 5	Course Evaluation
1195	0	STAFF_CRYPT-1330834	5	42		1	Other	Local	Female	NA	COURSE_CRYPT-170549	China	Australian Citizen	Chinese lang. nec	HEW 5	Course Evaluation
1196	0	STAFF_CRYPT-1330834	5	39		1	Other	Local	Female	NA	COURSE_CRYPT-170549	China	Australian Citizen	Chinese lang. nec	HEW 5	Course Evaluation
1197	0	STAFF_CRYPT-1330834	6	42		1	Other	Local	Male	NA	COURSE_CRYPT-170549	China	Australian Citizen	Chinese lang. nec	HEW 5	Course Evaluation
1198	0	STAFF_CRYPT-1330834	5	39		1	Other	Local	Female	NA	COURSE_CRYPT-170549	China	Australian Citizen	Chinese lang. nec	HEW 5	Course Evaluation
1199	0	STAFF_CRYPT-1330834	5	39		1	Other	Local	Male	NA	COURSE_CRYPT-170549	China	Australian Citizen	Chinese lang. nec	HEW 5	Course Evaluation
1200	0	STAFF_CRYPT-1330834	5	42		1	Other	International	Female	NA	COURSE_CRYPT-170549	China	Australian Citizen	Chinese lang. nec	HEW 5	Course Evaluation
1201	0	STAFF_CRYPT-1330834	6	39		1	Other	International	Male	NA	COURSE_CRYPT-170549	China	Australian Citizen	Chinese lang. nec	HEW 5	Course Evaluation
1202	0	STAFF_CRYPT-1330834	5	39		1	Other	Local	Female	NA	COURSE_CRYPT-170549	China	Australian Citizen	Chinese lang. nec	HEW 5	Course Evaluation
1203	0	STAFF_CRYPT-1330834	5	39		1	Other	Local	Female	NA	COURSE_CRYPT-170549	China	Australian Citizen	Chinese lang. nec	HEW 5	Course Evaluation
1204	0	STAFF_CRYPT-1330834	5	42		1	Other	Local	Female	NA	COURSE_CRYPT-170549	China	Australian Citizen	Chinese lang. nec	HEW 5	Course Evaluation
1205	0	STAFF_CRYPT-1307706	5	18		0	English	Local	Female	NA	COURSE_CRYPT-199516	Australia	Australian Citizen	English	HEW 5	Course Evaluation
1206	0	STAFF_CRYPT-1307706	6	18		0	English	Local	Female	NA	COURSE_CRYPT-199516	Australia	Australian Citizen	English	HEW 5	Course Evaluation
1207	0	STAFF_CRYPT-1307706	5	18		0	English	Local	Male	NA	COURSE_CRYPT-199516	Australia	Australian Citizen	English	HEW 5	Course Evaluation
1208	0	STAFF_CRYPT-1307706	4	18		0	English	Local	Female	NA	COURSE_CRYPT-199516	Australia	Australian Citizen	English	HEW 5	Course Evaluation
1209	0	STAFF_CRYPT-1307706	6	18		0	English	Local	Female	NA	COURSE_CRYPT-199516	Australia	Australian Citizen	English	HEW 5	Course Evaluation
1210	0	STAFF_CRYPT-1307706	NA	18		0	English	Local	Female	NA	COURSE_CRYPT-199516	Australia	Australian Citizen	English	HEW 5	Course Evaluation
1211	0	STAFF_CRYPT-1307706	6	18		0	English	Local	Male	NA	COURSE_CRYPT-199516	Australia	Australian Citizen	English	HEW 5	Course Evaluation
1212	0	STAFF_CRYPT-1307706	NA	18		0	English	Local	Female	NA	COURSE_CRYPT-199516	Australia	Australian Citizen	English	HEW 5	Course Evaluation
1213	0	STAFF_CRYPT-1307706	6	18		0	English	Local	Female	NA	COURSE_CRYPT-199516	Australia	Australian Citizen	English	HEW 5	Course Evaluation
1214	0	STAFF_CRYPT-1307706	6	18		0	English	Local	Male	NA	COURSE_CRYPT-199516	Australia	Australian Citizen	English	HEW 5	Course Evaluation
1215	0	STAFF_CRYPT-1307706	6	18		0	English	Local	Female	NA	COURSE_CRYPT-199516	Australia	Australian Citizen	English	HEW 5	Course Evaluation
1216	0	STAFF_CRYPT-1307706	5	18		0	English	Local	Female	NA	COURSE_CRYPT-199516	Australia	Australian Citizen	English	HEW 5	Course Evaluation
1217	0	STAFF_CRYPT-1307706	5	18		0	English	Local	Female	NA	COURSE_CRYPT-199516	Australia	Australian Citizen	English	HEW 5	Course Evaluation
1218	0	STAFF_CRYPT-1307706	6	18		0	English	Local	Female	NA	COURSE_CRYPT-199516	Australia	Australian Citizen	English	HEW 5	Course Evaluation
1219	0	STAFF_CRYPT-1307706	5	18		0	English	Local	Female	NA	COURSE_CRYPT-199516	Australia	Australian Citizen	English	HEW 5	Course Evaluation
1220	0	STAFF_CRYPT-1307706	5	18		0	English	Local	Male	NA	COURSE_CRYPT-199516	Australia	Australian Citizen	English	HEW 5	Course Evaluation
1221	0	STAFF_CRYPT-1307706	6	18		0	English	Local	Female	NA	COURSE_CRYPT-199516	Australia	Australian Citizen	English	HEW 5	Course Evaluation
1222	0	STAFF_CRYPT-1307706	5	18		0	English	Local	Male	NA	COURSE_CRYPT-199516	Australia	Australian Citizen	English	HEW 5	Course Evaluation
1223	0	STAFF_CRYPT-1307706	6	18		0	English	Local	Female	NA	COURSE_CRYPT-199516	Australia	Australian Citizen	English	HEW 5	Course Evaluation
1224	0	STAFF_CRYPT-1307706	5	18		0	English	Local	Female	NA	COURSE_CRYPT-199516	Australia	Australian Citizen	English	HEW 5	Course Evaluation
1225	0	STAFF_CRYPT-1307706	5	18		0	English	Local	Male	NA	COURSE_CRYPT-199516	Australia	Australian Citizen	English	HEW 5	Course Evaluation
1226	0	STAFF_CRYPT-1307706	6	18		0	English	Local	Female	NA	COURSE_CRYPT-199516	Australia	Australian Citizen	English	HEW 5	Course Evaluation
1227	0	STAFF_CRYPT-1307706	6	18		0	English	Local	Male	NA	COURSE_CRYPT-199516	Australia	Australian Citizen	English	HEW 5	Course Evaluation
1228	0	STAFF_CRYPT-1307706	5	18		0	English	Local	Male	NA	COURSE_CRYPT-199516	Australia	Australian Citizen	English	HEW 5	Course Evaluation
1229	0	STAFF_CRYPT-1227403	NA	40		0	English	International	Female	NA	COURSE_CRYPT-191085	Australia	Australian Citizen			Lecturer Evaluation
1230	0	STAFF_CRYPT-1179055	3	75		0	English	Local	Female	NA	COURSE_CRYPT-188063	United States	AUS Permanent Resident	English	HEW 6	Lecturer Evaluation
1231	0	STAFF_CRYPT-1179055	5	75		0	English	International	Male	NA	COURSE_CRYPT-188063	United States	AUS Permanent Resident	English	HEW 6	Lecturer Evaluation
1232	0	STAFF_CRYPT-1179055	4	75		0	English	Local	Male	NA	COURSE_CRYPT-188063	United States	AUS Permanent Resident	English	HEW 6	Lecturer Evaluation
1233	0	STAFF_CRYPT-1179055	5	75		0	English	International	Female	NA	COURSE_CRYPT-188063	United States	AUS Permanent Resident	English	HEW 6	Lecturer Evaluation
1234	0	STAFF_CRYPT-1179055	5	75		0	English	Local	Female	NA	COURSE_CRYPT-188063	United States	AUS Permanent Resident	English	HEW 6	Lecturer Evaluation
1235	0	STAFF_CRYPT-1179055	5	75		0	English	Local	Male	NA	COURSE_CRYPT-188063	United States	AUS Permanent Resident	English	HEW 6	Lecturer Evaluation
1236	0	STAFF_CRYPT-1179055	4	75		0	English	Local	Female	NA	COURSE_CRYPT-188063	United States	AUS Permanent Resident	English	HEW 6	Lecturer Evaluation
1237	0	STAFF_CRYPT-1179055	6	75		0	English	International	Female	NA	COURSE_CRYPT-188063	United States	AUS Permanent Resident	English	HEW 6	Lecturer Evaluation
1238	0	STAFF_CRYPT-1179055	6	75		0	English	International	Male	NA	COURSE_CRYPT-188063	United States	AUS Permanent Resident	English	HEW 6	Lecturer Evaluation
1239	0	STAFF_CRYPT-1179055	6	75		0	English	Local	Female	NA	COURSE_CRYPT-188063	United States	AUS Permanent Resident	English	HEW 6	Lecturer Evaluation
1240	0	STAFF_CRYPT-1179055	NA	75		0	English	International	Female	NA	COURSE_CRYPT-188063	United States	AUS Permanent Resident	English	HEW 6	Lecturer Evaluation
1241	0	STAFF_CRYPT-1179055	4	75		0	English	Local	Female	NA	COURSE_CRYPT-188063	United States	AUS Permanent Resident	English	HEW 6	Lecturer Evaluation
1242	0	STAFF_CRYPT-1179055	5	75		0	English	International	Female	NA	COURSE_CRYPT-188063	United States	AUS Permanent Resident	English	HEW 6	Lecturer Evaluation
1243	0	STAFF_CRYPT-1179055	5	75		0	English	International	Female	NA	COURSE_CRYPT-188063	United States	AUS Permanent Resident	English	HEW 6	Lecturer Evaluation
1244	0	STAFF_CRYPT-1179055	4	75		0	English	International	Female	NA	COURSE_CRYPT-188063	United States	AUS Permanent Resident	English	HEW 6	Lecturer Evaluation
1245	0	STAFF_CRYPT-1179055	6	75		0	English	Local	Female	NA	COURSE_CRYPT-188063	United States	AUS Permanent Resident	English	HEW 6	Lecturer Evaluation
1246	0	STAFF_CRYPT-1179055	5	75		0	English	Local	Female	NA	COURSE_CRYPT-188063	United States	AUS Permanent Resident	English	HEW 6	Lecturer Evaluation
1247	0	STAFF_CRYPT-1179055	4	75		0	English	International	Male	NA	COURSE_CRYPT-188063	United States	AUS Permanent Resident	English	HEW 6	Lecturer Evaluation
1248	0	STAFF_CRYPT-1179055	6	75		0	English	Local	Female	NA	COURSE_CRYPT-188063	United States	AUS Permanent Resident	English	HEW 6	Lecturer Evaluation
1249	0	STAFF_CRYPT-1179055	6	75		0	English	International	Female	NA	COURSE_CRYPT-188063	United States	AUS Permanent Resident	English	HEW 6	Lecturer Evaluation
1250	0	STAFF_CRYPT-1179055	3	75		0	English	Local	Male	NA	COURSE_CRYPT-188063	United States	AUS Permanent Resident	English	HEW 6	Lecturer Evaluation
1251	0	STAFF_CRYPT-1179055	4	75		0	English	International	Female	NA	COURSE_CRYPT-188063	United States	AUS Permanent Resident	English	HEW 6	Lecturer Evaluation
1252	0	STAFF_CRYPT-1179055	4	75		0	English	International	Female	NA	COURSE_CRYPT-188063	United States	AUS Permanent Resident	English	HEW 6	Lecturer Evaluation
1253	0	STAFF_CRYPT-1179055	6	75		0	English	International	Female	NA	COURSE_CRYPT-188063	United States	AUS Permanent Resident	English	HEW 6	Lecturer Evaluation
1254	0	STAFF_CRYPT-1179055	5	75		0	English	International	Male	NA	COURSE_CRYPT-188063	United States	AUS Permanent Resident	English	HEW 6	Lecturer Evaluation
1255	0	STAFF_CRYPT-1179055	6	75		0	English	International	Female	NA	COURSE_CRYPT-188063	United States	AUS Permanent Resident	English	HEW 6	Lecturer Evaluation
1256	0	STAFF_CRYPT-1179055	4	75		0	English	International	Female	NA	COURSE_CRYPT-188063	United States	AUS Permanent Resident	English	HEW 6	Lecturer Evaluation
1257	0	STAFF_CRYPT-1179055	5	75		0	English	Local	Male	NA	COURSE_CRYPT-188063	United States	AUS Permanent Resident	English	HEW 6	Lecturer Evaluation
1258	0	STAFF_CRYPT-1179055	5	75		0	English	Local	Female	NA	COURSE_CRYPT-188063	United States	AUS Permanent Resident	English	HEW 6	Lecturer Evaluation
1259	0	STAFF_CRYPT-1179055	6	75		0	English	Local	Female	NA	COURSE_CRYPT-188063	United States	AUS Permanent Resident	English	HEW 6	Lecturer Evaluation
1260	0	STAFF_CRYPT-1179055	6	75		0	English	Local	Female	NA	COURSE_CRYPT-188063	United States	AUS Permanent Resident	English	HEW 6	Lecturer Evaluation
1261	0	STAFF_CRYPT-1179055	4	75		0	English	International	Female	NA	COURSE_CRYPT-188063	United States	AUS Permanent Resident	English	HEW 6	Lecturer Evaluation
1262	0	STAFF_CRYPT-1179055	5	75		0	English	International	Female	NA	COURSE_CRYPT-188063	United States	AUS Permanent Resident	English	HEW 6	Lecturer Evaluation
1263	0	STAFF_CRYPT-1179055	5	75		0	English	International	Male	NA	COURSE_CRYPT-188063	United States	AUS Permanent Resident	English	HEW 6	Lecturer Evaluation
1264	0	STAFF_CRYPT-1179055	5	75		0	English	Local	Male	NA	COURSE_CRYPT-188063	United States	AUS Permanent Resident	English	HEW 6	Lecturer Evaluation
1265	0	STAFF_CRYPT-1179055	6	75		0	English	International	Female	NA	COURSE_CRYPT-188063	United States	AUS Permanent Resident	English	HEW 6	Lecturer Evaluation
1266	0	STAFF_CRYPT-1179055	4	75		0	English	International	Female	NA	COURSE_CRYPT-188063	United States	AUS Permanent Resident	English	HEW 6	Lecturer Evaluation
1267	0	STAFF_CRYPT-1179055	5	75		0	English	Local	Female	NA	COURSE_CRYPT-188063	United States	AUS Permanent Resident	English	HEW 6	Lecturer Evaluation
1268	0	STAFF_CRYPT-1179055	5	75		0	English	Local	Male	NA	COURSE_CRYPT-188063	United States	AUS Permanent Resident	English	HEW 6	Lecturer Evaluation
1269	0	STAFF_CRYPT-1179055	5	75		0	English	International	Female	NA	COURSE_CRYPT-188063	United States	AUS Permanent Resident	English	HEW 6	Lecturer Evaluation
1270	0	STAFF_CRYPT-1179055	5	75		0	English	International	Female	NA	COURSE_CRYPT-188063	United States	AUS Permanent Resident	English	HEW 6	Lecturer Evaluation
1271	0	STAFF_CRYPT-1179055	5	75		0	English	International	Female	NA	COURSE_CRYPT-188063	United States	AUS Permanent Resident	English	HEW 6	Lecturer Evaluation
1272	0	STAFF_CRYPT-1179055	5	75		0	English	International	Female	NA	COURSE_CRYPT-188063	United States	AUS Permanent Resident	English	HEW 6	Lecturer Evaluation
1273	0	STAFF_CRYPT-1179055	4	75		0	English	International	Female	NA	COURSE_CRYPT-188063	United States	AUS Permanent Resident	English	HEW 6	Lecturer Evaluation
1274	0	STAFF_CRYPT-1179055	4	75		0	English	Local	Female	NA	COURSE_CRYPT-188063	United States	AUS Permanent Resident	English	HEW 6	Lecturer Evaluation
1275	0	STAFF_CRYPT-1179055	5	75		0	English	International	Female	NA	COURSE_CRYPT-188063	United States	AUS Permanent Resident	English	HEW 6	Lecturer Evaluation
1276	0	STAFF_CRYPT-1179055	4	75		0	English	International	Female	NA	COURSE_CRYPT-188063	United States	AUS Permanent Resident	English	HEW 6	Lecturer Evaluation
1277	0	STAFF_CRYPT-1179055	3	75		0	English	International	Female	NA	COURSE_CRYPT-188063	United States	AUS Permanent Resident	English	HEW 6	Lecturer Evaluation
1278	0	STAFF_CRYPT-1179055	5	75		0	English	Local	Female	NA	COURSE_CRYPT-188063	United States	AUS Permanent Resident	English	HEW 6	Lecturer Evaluation
1279	0	STAFF_CRYPT-1179055	4	75		0	English	International	Female	NA	COURSE_CRYPT-188063	United States	AUS Permanent Resident	English	HEW 6	Lecturer Evaluation
1280	0	STAFF_CRYPT-1179055	5	75		0	English	International	Female	NA	COURSE_CRYPT-188063	United States	AUS Permanent Resident	English	HEW 6	Lecturer Evaluation
1281	0	STAFF_CRYPT-1179055	4	75		0	English	International	Female	NA	COURSE_CRYPT-188063	United States	AUS Permanent Resident	English	HEW 6	Lecturer Evaluation
1282	0	STAFF_CRYPT-1179055	6	75		0	English	International	Female	NA	COURSE_CRYPT-188063	United States	AUS Permanent Resident	English	HEW 6	Lecturer Evaluation
1283	0	STAFF_CRYPT-1179055	4	75		0	English	International	Female	NA	COURSE_CRYPT-188063	United States	AUS Permanent Resident	English	HEW 6	Lecturer Evaluation
1284	0	STAFF_CRYPT-1179055	4	75		0	English	Local	Female	NA	COURSE_CRYPT-188063	United States	AUS Permanent Resident	English	HEW 6	Lecturer Evaluation
1285	0	STAFF_CRYPT-1179055	6	75		0	English	Local	Male	NA	COURSE_CRYPT-188063	United States	AUS Permanent Resident	English	HEW 6	Lecturer Evaluation
1286	1	STAFF_CRYPT-1179055	6	91		0	English	International	Female	NA	COURSE_CRYPT-188063	United States	AUS Permanent Resident	English	HEW 6	Course Evaluation
1287	1	STAFF_CRYPT-1179055	5	91		0	English	International	Female	NA	COURSE_CRYPT-188063	United States	AUS Permanent Resident	English	HEW 6	Course Evaluation
1288	1	STAFF_CRYPT-1179055	2	91		0	English	International	Female	NA	COURSE_CRYPT-188063	United States	AUS Permanent Resident	English	HEW 6	Lecturer Evaluation
1289	1	STAFF_CRYPT-1179055	6	91		0	English	Local	Female	NA	COURSE_CRYPT-188063	United States	AUS Permanent Resident	English	HEW 6	Course Evaluation
1290	1	STAFF_CRYPT-1179055	1	91		0	English	International	Female	NA	COURSE_CRYPT-188063	United States	AUS Permanent Resident	English	HEW 6	Lecturer Evaluation
1291	1	STAFF_CRYPT-1179055	6	91		0	English	International	Female	NA	COURSE_CRYPT-188063	United States	AUS Permanent Resident	English	HEW 6	Lecturer Evaluation
1292	1	STAFF_CRYPT-1179055	5	91		0	English	International	Female	NA	COURSE_CRYPT-188063	United States	AUS Permanent Resident	English	HEW 6	Lecturer Evaluation
1293	1	STAFF_CRYPT-1179055	5	91		0	English	International	Female	NA	COURSE_CRYPT-188063	United States	AUS Permanent Resident	English	HEW 6	Course Evaluation
1294	1	STAFF_CRYPT-1179055	4	91		0	English	International	Female	NA	COURSE_CRYPT-188063	United States	AUS Permanent Resident	English	HEW 6	Lecturer Evaluation
1295	1	STAFF_CRYPT-1179055	5	91		0	English	Local	Female	NA	COURSE_CRYPT-188063	United States	AUS Permanent Resident	English	HEW 6	Lecturer Evaluation
1296	1	STAFF_CRYPT-1179055	4	91		0	English	International	Male	NA	COURSE_CRYPT-188063	United States	AUS Permanent Resident	English	HEW 6	Course Evaluation
1297	1	STAFF_CRYPT-1179055	4	91		0	English	International	Female	NA	COURSE_CRYPT-188063	United States	AUS Permanent Resident	English	HEW 6	Lecturer Evaluation
1298	1	STAFF_CRYPT-1179055	3	91		0	English	International	Female	NA	COURSE_CRYPT-188063	United States	AUS Permanent Resident	English	HEW 6	Lecturer Evaluation
1299	1	STAFF_CRYPT-1179055	5	91		0	English	Local	Male	NA	COURSE_CRYPT-188063	United States	AUS Permanent Resident	English	HEW 6	Course Evaluation
1300	1	STAFF_CRYPT-1179055	6	91		0	English	International	Male	NA	COURSE_CRYPT-188063	United States	AUS Permanent Resident	English	HEW 6	Course Evaluation
1301	1	STAFF_CRYPT-1179055	1	91		0	English	Local	Female	NA	COURSE_CRYPT-188063	United States	AUS Permanent Resident	English	HEW 6	Lecturer Evaluation
1302	1	STAFF_CRYPT-1179055	6	91		0	English	Local	Female	NA	COURSE_CRYPT-188063	United States	AUS Permanent Resident	English	HEW 6	Lecturer Evaluation
1303	1	STAFF_CRYPT-1179055	4	91		0	English	International	Female	NA	COURSE_CRYPT-188063	United States	AUS Permanent Resident	English	HEW 6	Course Evaluation
1304	1	STAFF_CRYPT-1179055	6	91		0	English	International	Female	NA	COURSE_CRYPT-188063	United States	AUS Permanent Resident	English	HEW 6	Lecturer Evaluation
1305	1	STAFF_CRYPT-1179055	5	91		0	English	Local	Female	NA	COURSE_CRYPT-188063	United States	AUS Permanent Resident	English	HEW 6	Course Evaluation
1306	1	STAFF_CRYPT-1179055	4	91		0	English	Local	Male	NA	COURSE_CRYPT-188063	United States	AUS Permanent Resident	English	HEW 6	Course Evaluation
1307	1	STAFF_CRYPT-1179055	5	91		0	English	Local	Female	NA	COURSE_CRYPT-188063	United States	AUS Permanent Resident	English	HEW 6	Lecturer Evaluation
1308	1	STAFF_CRYPT-1179055	3	91		0	English	International	Female	NA	COURSE_CRYPT-188063	United States	AUS Permanent Resident	English	HEW 6	Course Evaluation
1309	1	STAFF_CRYPT-1179055	2	91		0	English	International	Female	NA	COURSE_CRYPT-188063	United States	AUS Permanent Resident	English	HEW 6	Course Evaluation
1310	1	STAFF_CRYPT-1179055	6	91		0	English	Local	Female	NA	COURSE_CRYPT-188063	United States	AUS Permanent Resident	English	HEW 6	Lecturer Evaluation
1311	1	STAFF_CRYPT-1179055	6	91		0	English	Local	Female	NA	COURSE_CRYPT-188063	United States	AUS Permanent Resident	English	HEW 6	Course Evaluation
1312	1	STAFF_CRYPT-1179055	6	91		0	English	International	Male	NA	COURSE_CRYPT-188063	United States	AUS Permanent Resident	English	HEW 6	Lecturer Evaluation
1313	1	STAFF_CRYPT-1179055	1	91		0	English	Local	Female	NA	COURSE_CRYPT-188063	United States	AUS Permanent Resident	English	HEW 6	Course Evaluation
1314	1	STAFF_CRYPT-1179055	6	91		0	English	International	Female	NA	COURSE_CRYPT-188063	United States	AUS Permanent Resident	English	HEW 6	Course Evaluation
1315	1	STAFF_CRYPT-1179055	6	91		0	English	Local	Female	NA	COURSE_CRYPT-188063	United States	AUS Permanent Resident	English	HEW 6	Lecturer Evaluation
1316	1	STAFF_CRYPT-1179055	4	91		0	English	International	Female	NA	COURSE_CRYPT-188063	United States	AUS Permanent Resident	English	HEW 6	Course Evaluation
1317	1	STAFF_CRYPT-1179055	6	91		0	English	International	Male	NA	COURSE_CRYPT-188063	United States	AUS Permanent Resident	English	HEW 6	Lecturer Evaluation
1318	1	STAFF_CRYPT-1179055	5	91		0	English	International	Female	NA	COURSE_CRYPT-188063	United States	AUS Permanent Resident	English	HEW 6	Lecturer Evaluation
1319	1	STAFF_CRYPT-1179055	5	91		0	English	Local	Female	NA	COURSE_CRYPT-188063	United States	AUS Permanent Resident	English	HEW 6	Course Evaluation
1320	1	STAFF_CRYPT-1179055	5	91		0	English	International	Male	NA	COURSE_CRYPT-188063	United States	AUS Permanent Resident	English	HEW 6	Course Evaluation
1321	1	STAFF_CRYPT-1179055	5	91		0	English	Local	Female	NA	COURSE_CRYPT-188063	United States	AUS Permanent Resident	English	HEW 6	Course Evaluation
1322	1	STAFF_CRYPT-1179055	5	91		0	English	International	Female	NA	COURSE_CRYPT-188063	United States	AUS Permanent Resident	English	HEW 6	Lecturer Evaluation
1323	1	STAFF_CRYPT-1179055	2	91		0	English	International	Female	NA	COURSE_CRYPT-188063	United States	AUS Permanent Resident	English	HEW 6	Lecturer Evaluation
1324	1	STAFF_CRYPT-1179055	5	91		0	English	Local	Male	NA	COURSE_CRYPT-188063	United States	AUS Permanent Resident	English	HEW 6	Course Evaluation
1325	1	STAFF_CRYPT-1179055	3	91		0	English	International	Female	NA	COURSE_CRYPT-188063	United States	AUS Permanent Resident	English	HEW 6	Course Evaluation
1326	1	STAFF_CRYPT-1179055	6	91		0	English	International	Female	NA	COURSE_CRYPT-188063	United States	AUS Permanent Resident	English	HEW 6	Lecturer Evaluation
1327	1	STAFF_CRYPT-1179055	5	91		0	English	Local	Female	NA	COURSE_CRYPT-188063	United States	AUS Permanent Resident	English	HEW 6	Course Evaluation
1328	1	STAFF_CRYPT-1179055	5	91		0	English	International	Male	NA	COURSE_CRYPT-188063	United States	AUS Permanent Resident	English	HEW 6	Lecturer Evaluation
1329	1	STAFF_CRYPT-1179055	5	91		0	English	Local	Female	NA	COURSE_CRYPT-188063	United States	AUS Permanent Resident	English	HEW 6	Lecturer Evaluation
1330	1	STAFF_CRYPT-1179055	6	91		0	English	International	Male	NA	COURSE_CRYPT-188063	United States	AUS Permanent Resident	English	HEW 6	Course Evaluation
1331	1	STAFF_CRYPT-1179055	3	91		0	English	International	Female	NA	COURSE_CRYPT-188063	United States	AUS Permanent Resident	English	HEW 6	Lecturer Evaluation
1332	1	STAFF_CRYPT-1179055	5	91		0	English	International	Female	NA	COURSE_CRYPT-188063	United States	AUS Permanent Resident	English	HEW 6	Course Evaluation
1333	1	STAFF_CRYPT-1179055	5	91		0	English	International	Female	NA	COURSE_CRYPT-188063	United States	AUS Permanent Resident	English	HEW 6	Course Evaluation
1334	1	STAFF_CRYPT-1179055	4	91		0	English	International	Female	NA	COURSE_CRYPT-188063	United States	AUS Permanent Resident	English	HEW 6	Lecturer Evaluation
1335	1	STAFF_CRYPT-1179055	5	91		0	English	Local	Male	NA	COURSE_CRYPT-188063	United States	AUS Permanent Resident	English	HEW 6	Lecturer Evaluation
1336	1	STAFF_CRYPT-1179055	6	91		0	English	Local	Female	NA	COURSE_CRYPT-188063	United States	AUS Permanent Resident	English	HEW 6	Course Evaluation
1337	1	STAFF_CRYPT-1179055	4	91		0	English	International	Female	NA	COURSE_CRYPT-188063	United States	AUS Permanent Resident	English	HEW 6	Lecturer Evaluation
1338	1	STAFF_CRYPT-1179055	3	91		0	English	International	Female	NA	COURSE_CRYPT-188063	United States	AUS Permanent Resident	English	HEW 6	Lecturer Evaluation
1339	1	STAFF_CRYPT-1179055	3	91		0	English	International	Female	NA	COURSE_CRYPT-188063	United States	AUS Permanent Resident	English	HEW 6	Lecturer Evaluation
1340	1	STAFF_CRYPT-1179055	5	91		0	English	International	Male	NA	COURSE_CRYPT-188063	United States	AUS Permanent Resident	English	HEW 6	Lecturer Evaluation
1341	1	STAFF_CRYPT-1179055	5	91		0	English	International	Female	NA	COURSE_CRYPT-188063	United States	AUS Permanent Resident	English	HEW 6	Lecturer Evaluation
1342	1	STAFF_CRYPT-1179055	6	91		0	English	International	Male	NA	COURSE_CRYPT-188063	United States	AUS Permanent Resident	English	HEW 6	Lecturer Evaluation
1343	1	STAFF_CRYPT-1179055	5	91		0	English	Local	Female	NA	COURSE_CRYPT-188063	United States	AUS Permanent Resident	English	HEW 6	Course Evaluation
1344	1	STAFF_CRYPT-1179055	6	91		0	English	International	Female	NA	COURSE_CRYPT-188063	United States	AUS Permanent Resident	English	HEW 6	Course Evaluation
1345	1	STAFF_CRYPT-1179055	6	91		0	English	International	Female	NA	COURSE_CRYPT-188063	United States	AUS Permanent Resident	English	HEW 6	Lecturer Evaluation
1346	1	STAFF_CRYPT-1179055	6	91		0	English	Local	Female	NA	COURSE_CRYPT-188063	United States	AUS Permanent Resident	English	HEW 6	Course Evaluation
1347	1	STAFF_CRYPT-1179055	5	91		0	English	International	Female	NA	COURSE_CRYPT-188063	United States	AUS Permanent Resident	English	HEW 6	Course Evaluation
1348	1	STAFF_CRYPT-1179055	3	91		0	English	International	Female	NA	COURSE_CRYPT-188063	United States	AUS Permanent Resident	English	HEW 6	Course Evaluation
1349	1	STAFF_CRYPT-1179055	6	91		0	English	Local	Female	NA	COURSE_CRYPT-188063	United States	AUS Permanent Resident	English	HEW 6	Lecturer Evaluation
1350	1	STAFF_CRYPT-1179055	5	91		0	English	Local	Female	NA	COURSE_CRYPT-188063	United States	AUS Permanent Resident	English	HEW 6	Lecturer Evaluation
1351	1	STAFF_CRYPT-1179055	4	91		0	English	Local	Male	NA	COURSE_CRYPT-188063	United States	AUS Permanent Resident	English	HEW 6	Course Evaluation
1352	1	STAFF_CRYPT-1179055	6	91		0	English	Local	Female	NA	COURSE_CRYPT-188063	United States	AUS Permanent Resident	English	HEW 6	Course Evaluation
1353	1	STAFF_CRYPT-1179055	5	91		0	English	Local	Male	NA	COURSE_CRYPT-188063	United States	AUS Permanent Resident	English	HEW 6	Lecturer Evaluation
1354	1	STAFF_CRYPT-1179055	4	91		0	English	International	Female	NA	COURSE_CRYPT-188063	United States	AUS Permanent Resident	English	HEW 6	Course Evaluation
1355	1	STAFF_CRYPT-1179055	5	91		0	English	Local	Male	NA	COURSE_CRYPT-188063	United States	AUS Permanent Resident	English	HEW 6	Lecturer Evaluation
1356	1	STAFF_CRYPT-1179055	5	91		0	English	International	Female	NA	COURSE_CRYPT-188063	United States	AUS Permanent Resident	English	HEW 6	Lecturer Evaluation
1357	1	STAFF_CRYPT-1179055	3	91		0	English	Local	Male	NA	COURSE_CRYPT-188063	United States	AUS Permanent Resident	English	HEW 6	Lecturer Evaluation
1358	1	STAFF_CRYPT-1179055	5	91		0	English	Local	Male	NA	COURSE_CRYPT-188063	United States	AUS Permanent Resident	English	HEW 6	Course Evaluation
1359	1	STAFF_CRYPT-1179055	6	91		0	English	International	Female	NA	COURSE_CRYPT-188063	United States	AUS Permanent Resident	English	HEW 6	Lecturer Evaluation
1360	1	STAFF_CRYPT-1179055	4	91		0	English	International	Female	NA	COURSE_CRYPT-188063	United States	AUS Permanent Resident	English	HEW 6	Course Evaluation
1361	1	STAFF_CRYPT-1179055	4	91		0	English	International	Female	NA	COURSE_CRYPT-188063	United States	AUS Permanent Resident	English	HEW 6	Course Evaluation
1362	1	STAFF_CRYPT-1179055	6	91		0	English	International	Female	NA	COURSE_CRYPT-188063	United States	AUS Permanent Resident	English	HEW 6	Lecturer Evaluation
1363	1	STAFF_CRYPT-1179055	4	91		0	English	Local	Female	NA	COURSE_CRYPT-188063	United States	AUS Permanent Resident	English	HEW 6	Course Evaluation
1364	1	STAFF_CRYPT-1179055	6	91		0	English	International	Male	NA	COURSE_CRYPT-188063	United States	AUS Permanent Resident	English	HEW 6	Course Evaluation
1365	1	STAFF_CRYPT-1179055	1	91		0	English	International	Female	NA	COURSE_CRYPT-188063	United States	AUS Permanent Resident	English	HEW 6	Course Evaluation
1366	1	STAFF_CRYPT-1179055	3	91		0	English	International	Female	NA	COURSE_CRYPT-188063	United States	AUS Permanent Resident	English	HEW 6	Course Evaluation
1367	1	STAFF_CRYPT-1179055	6	91		0	English	Local	Female	NA	COURSE_CRYPT-188063	United States	AUS Permanent Resident	English	HEW 6	Lecturer Evaluation
1368	1	STAFF_CRYPT-1179055	3	91		0	English	International	Female	NA	COURSE_CRYPT-188063	United States	AUS Permanent Resident	English	HEW 6	Lecturer Evaluation
1369	1	STAFF_CRYPT-1179055	4	91		0	English	International	Male	NA	COURSE_CRYPT-188063	United States	AUS Permanent Resident	English	HEW 6	Course Evaluation
1370	1	STAFF_CRYPT-1179055	5	91		0	English	Local	Male	NA	COURSE_CRYPT-188063	United States	AUS Permanent Resident	English	HEW 6	Lecturer Evaluation
1371	1	STAFF_CRYPT-1179055	5	91		0	English	International	Female	NA	COURSE_CRYPT-188063	United States	AUS Permanent Resident	English	HEW 6	Lecturer Evaluation
1372	1	STAFF_CRYPT-1179055	6	91		0	English	Local	Female	NA	COURSE_CRYPT-188063	United States	AUS Permanent Resident	English	HEW 6	Lecturer Evaluation
1373	1	STAFF_CRYPT-1179055	5	91		0	English	International	Female	NA	COURSE_CRYPT-188063	United States	AUS Permanent Resident	English	HEW 6	Course Evaluation
1374	1	STAFF_CRYPT-1179055	5	91		0	English	Local	Female	NA	COURSE_CRYPT-188063	United States	AUS Permanent Resident	English	HEW 6	Lecturer Evaluation
1375	1	STAFF_CRYPT-1179055	4	91		0	English	International	Female	NA	COURSE_CRYPT-188063	United States	AUS Permanent Resident	English	HEW 6	Lecturer Evaluation
1376	1	STAFF_CRYPT-1179055	5	91		0	English	International	Female	NA	COURSE_CRYPT-188063	United States	AUS Permanent Resident	English	HEW 6	Course Evaluation
1377	1	STAFF_CRYPT-1179055	5	91		0	English	International	Female	NA	COURSE_CRYPT-188063	United States	AUS Permanent Resident	English	HEW 6	Course Evaluation
1378	1	STAFF_CRYPT-1179055	5	91		0	English	International	Female	NA	COURSE_CRYPT-188063	United States	AUS Permanent Resident	English	HEW 6	Course Evaluation
1379	1	STAFF_CRYPT-1179055	5	91		0	English	International	Female	NA	COURSE_CRYPT-188063	United States	AUS Permanent Resident	English	HEW 6	Lecturer Evaluation
1380	1	STAFF_CRYPT-1179055	5	91		0	English	International	Female	NA	COURSE_CRYPT-188063	United States	AUS Permanent Resident	English	HEW 6	Course Evaluation
1381	1	STAFF_CRYPT-1179055	5	91		0	English	Local	Male	NA	COURSE_CRYPT-188063	United States	AUS Permanent Resident	English	HEW 6	Course Evaluation
1382	1	STAFF_CRYPT-1179055	5	91		0	English	Local	Female	NA	COURSE_CRYPT-188063	United States	AUS Permanent Resident	English	HEW 6	Lecturer Evaluation
1383	1	STAFF_CRYPT-1179055	5	91		0	English	Local	Female	NA	COURSE_CRYPT-188063	United States	AUS Permanent Resident	English	HEW 6	Lecturer Evaluation
1384	1	STAFF_CRYPT-1179055	5	91		0	English	Local	Female	NA	COURSE_CRYPT-188063	United States	AUS Permanent Resident	English	HEW 6	Course Evaluation
1385	1	STAFF_CRYPT-1179055	5	91		0	English	International	Female	NA	COURSE_CRYPT-188063	United States	AUS Permanent Resident	English	HEW 6	Course Evaluation
1386	1	STAFF_CRYPT-1179055	4	91		0	English	International	Female	NA	COURSE_CRYPT-188063	United States	AUS Permanent Resident	English	HEW 6	Course Evaluation
1387	1	STAFF_CRYPT-1179055	5	91		0	English	International	Female	NA	COURSE_CRYPT-188063	United States	AUS Permanent Resident	English	HEW 6	Course Evaluation
1388	1	STAFF_CRYPT-1179055	6	91		0	English	International	Female	NA	COURSE_CRYPT-188063	United States	AUS Permanent Resident	English	HEW 6	Course Evaluation
1389	1	STAFF_CRYPT-1179055	5	91		0	English	International	Female	NA	COURSE_CRYPT-188063	United States	AUS Permanent Resident	English	HEW 6	Lecturer Evaluation
1390	1	STAFF_CRYPT-1179055	5	91		0	English	Local	Female	NA	COURSE_CRYPT-188063	United States	AUS Permanent Resident	English	HEW 6	Course Evaluation
1391	1	STAFF_CRYPT-1179055	4	91		0	English	International	Male	NA	COURSE_CRYPT-188063	United States	AUS Permanent Resident	English	HEW 6	Lecturer Evaluation
1392	1	STAFF_CRYPT-1179055	3	91		0	English	International	Female	NA	COURSE_CRYPT-188063	United States	AUS Permanent Resident	English	HEW 6	Lecturer Evaluation
1393	1	STAFF_CRYPT-1795975	NA	212		1	English	Local	Female	NA	COURSE_CRYPT-188083	Australia	Australian Citizen	English	Level B	Course Evaluation
1394	1	STAFF_CRYPT-1795975	NA	212		1	English	International	Female	NA	COURSE_CRYPT-188083	Australia	Australian Citizen	English	Level B	Course Evaluation
1395	1	STAFF_CRYPT-1795975	NA	212		1	English	Local	Male	NA	COURSE_CRYPT-188083	Australia	Australian Citizen	English	Level B	Course Evaluation
1396	1	STAFF_CRYPT-1795975	NA	212		1	English	International	Female	NA	COURSE_CRYPT-188083	Australia	Australian Citizen	English	Level B	Course Evaluation
1397	1	STAFF_CRYPT-1795975	6	212		1	English	Local	Male	NA	COURSE_CRYPT-188083	Australia	Australian Citizen	English	Level B	Course Evaluation
1398	1	STAFF_CRYPT-1795975	NA	132		1	English	International	Male	NA	COURSE_CRYPT-188035	Australia	Australian Citizen	English		Course Evaluation
1399	1	STAFF_CRYPT-1795975	NA	132		1	English	Local	Female	NA	COURSE_CRYPT-188035	Australia	Australian Citizen	English		Course Evaluation
1400	1	STAFF_CRYPT-1795975	NA	132		1	English	International	Male	NA	COURSE_CRYPT-188035	Australia	Australian Citizen	English		Course Evaluation
1401	1	STAFF_CRYPT-1795975	6	74		1	English	International	Male	NA	COURSE_CRYPT-188035	Australia	Australian Citizen	English		Lecturer Evaluation
1402	1	STAFF_CRYPT-1795975	6	74		1	English	Local	Female	NA	COURSE_CRYPT-188035	Australia	Australian Citizen	English		Lecturer Evaluation
1403	1	STAFF_CRYPT-1795975	6	74		1	English	International	Female	NA	COURSE_CRYPT-188035	Australia	Australian Citizen	English		Lecturer Evaluation
1404	1	STAFF_CRYPT-1795975	5	74		1	English	International	Female	NA	COURSE_CRYPT-188035	Australia	Australian Citizen	English		Lecturer Evaluation
1405	1	STAFF_CRYPT-1795975	6	74		1	English	International	Female	NA	COURSE_CRYPT-188035	Australia	Australian Citizen	English		Lecturer Evaluation
1406	1	STAFF_CRYPT-1795975	5	74		1	English	International	Female	NA	COURSE_CRYPT-188035	Australia	Australian Citizen	English		Lecturer Evaluation
1407	1	STAFF_CRYPT-1795975	6	74		1	English	International	Female	NA	COURSE_CRYPT-188035	Australia	Australian Citizen	English		Lecturer Evaluation
1408	1	STAFF_CRYPT-1795975	6	74		1	English	Local	Male	NA	COURSE_CRYPT-188035	Australia	Australian Citizen	English		Lecturer Evaluation
1409	1	STAFF_CRYPT-1795975	6	74		1	English	International	Female	NA	COURSE_CRYPT-188035	Australia	Australian Citizen	English		Lecturer Evaluation
1410	1	STAFF_CRYPT-1795975	4	74		1	English	International	Female	NA	COURSE_CRYPT-188035	Australia	Australian Citizen	English		Lecturer Evaluation
1411	1	STAFF_CRYPT-1795975	5	74		1	English	International	Female	NA	COURSE_CRYPT-188035	Australia	Australian Citizen	English		Lecturer Evaluation
1412	1	STAFF_CRYPT-1795975	5	74		1	English	International	Female	NA	COURSE_CRYPT-188035	Australia	Australian Citizen	English		Lecturer Evaluation
1413	1	STAFF_CRYPT-1795975	5	74		1	English	Local	Female	NA	COURSE_CRYPT-188035	Australia	Australian Citizen	English		Lecturer Evaluation
1414	1	STAFF_CRYPT-1795975	6	74		1	English	Local	Female	NA	COURSE_CRYPT-188035	Australia	Australian Citizen	English		Lecturer Evaluation
1415	1	STAFF_CRYPT-1795975	6	74		1	English	International	Female	NA	COURSE_CRYPT-188035	Australia	Australian Citizen	English		Lecturer Evaluation
1416	1	STAFF_CRYPT-1795975	6	74		1	English	International	Female	NA	COURSE_CRYPT-188035	Australia	Australian Citizen	English		Lecturer Evaluation
1417	1	STAFF_CRYPT-1795975	6	74		1	English	International	Female	NA	COURSE_CRYPT-188035	Australia	Australian Citizen	English		Lecturer Evaluation
1418	1	STAFF_CRYPT-1795975	6	74		1	English	International	Female	NA	COURSE_CRYPT-188035	Australia	Australian Citizen	English		Lecturer Evaluation
1419	1	STAFF_CRYPT-1795975	6	74		1	English	Local	Female	NA	COURSE_CRYPT-188035	Australia	Australian Citizen	English		Lecturer Evaluation
1420	1	STAFF_CRYPT-1795975	6	74		1	English	International	Female	NA	COURSE_CRYPT-188035	Australia	Australian Citizen	English		Lecturer Evaluation
1421	1	STAFF_CRYPT-1795975	6	74		1	English	International	Female	NA	COURSE_CRYPT-188035	Australia	Australian Citizen	English		Lecturer Evaluation
1422	1	STAFF_CRYPT-1795975	6	74		1	English	Local	Female	NA	COURSE_CRYPT-188035	Australia	Australian Citizen	English		Lecturer Evaluation
1423	1	STAFF_CRYPT-1795975	6	74		1	English	International	Female	NA	COURSE_CRYPT-188035	Australia	Australian Citizen	English		Lecturer Evaluation
1424	1	STAFF_CRYPT-1795975	6	74		1	English	International	Female	NA	COURSE_CRYPT-188035	Australia	Australian Citizen	English		Lecturer Evaluation
1425	1	STAFF_CRYPT-1795975	6	74		1	English	International	Female	NA	COURSE_CRYPT-188035	Australia	Australian Citizen	English		Lecturer Evaluation
1426	1	STAFF_CRYPT-1795975	6	74		1	English	International	Female	NA	COURSE_CRYPT-188035	Australia	Australian Citizen	English		Lecturer Evaluation
1427	1	STAFF_CRYPT-1795975	4	74		1	English	International	Female	NA	COURSE_CRYPT-188035	Australia	Australian Citizen	English		Lecturer Evaluation
1428	1	STAFF_CRYPT-1795975	6	74		1	English	Local	Female	NA	COURSE_CRYPT-188035	Australia	Australian Citizen	English		Lecturer Evaluation
1429	1	STAFF_CRYPT-1795975	6	74		1	English	International	Female	NA	COURSE_CRYPT-188035	Australia	Australian Citizen	English		Lecturer Evaluation
1430	1	STAFF_CRYPT-1795975	5	74		1	English	International	Male	NA	COURSE_CRYPT-188035	Australia	Australian Citizen	English		Lecturer Evaluation
1431	1	STAFF_CRYPT-1795975	6	74		1	English	International	Female	NA	COURSE_CRYPT-188035	Australia	Australian Citizen	English		Lecturer Evaluation
1432	1	STAFF_CRYPT-1795975	6	74		1	English	International	Female	NA	COURSE_CRYPT-188035	Australia	Australian Citizen	English		Lecturer Evaluation
1433	1	STAFF_CRYPT-1795975	5	74		1	English	International	Female	NA	COURSE_CRYPT-188035	Australia	Australian Citizen	English		Lecturer Evaluation
1434	1	STAFF_CRYPT-1795975	6	74		1	English	Local	Female	NA	COURSE_CRYPT-188035	Australia	Australian Citizen	English		Lecturer Evaluation
1435	1	STAFF_CRYPT-1795975	6	74		1	English	International	Female	NA	COURSE_CRYPT-188035	Australia	Australian Citizen	English		Lecturer Evaluation
1436	1	STAFF_CRYPT-1795975	6	74		1	English	International	Male	NA	COURSE_CRYPT-188035	Australia	Australian Citizen	English		Lecturer Evaluation
1437	1	STAFF_CRYPT-1795975	6	74		1	English	International	Female	NA	COURSE_CRYPT-188035	Australia	Australian Citizen	English		Lecturer Evaluation
1438	1	STAFF_CRYPT-1795975	5	74		1	English	International	Male	NA	COURSE_CRYPT-188035	Australia	Australian Citizen	English		Lecturer Evaluation
1439	1	STAFF_CRYPT-1795975	5	74		1	English	Local	Female	NA	COURSE_CRYPT-188035	Australia	Australian Citizen	English		Lecturer Evaluation
1440	1	STAFF_CRYPT-1795975	5	74		1	English	International	Female	NA	COURSE_CRYPT-188035	Australia	Australian Citizen	English		Lecturer Evaluation
1441	1	STAFF_CRYPT-1795975	6	74		1	English	Local	Female	NA	COURSE_CRYPT-188035	Australia	Australian Citizen	English		Lecturer Evaluation
1442	1	STAFF_CRYPT-1795975	6	74		1	English	Local	Male	NA	COURSE_CRYPT-188035	Australia	Australian Citizen	English		Lecturer Evaluation
1443	1	STAFF_CRYPT-1795975	6	74		1	English	Local	Female	NA	COURSE_CRYPT-188035	Australia	Australian Citizen	English		Lecturer Evaluation
1444	1	STAFF_CRYPT-1795975	6	74		1	English	International	Female	NA	COURSE_CRYPT-188035	Australia	Australian Citizen	English		Lecturer Evaluation
1445	1	STAFF_CRYPT-1795975	6	74		1	English	International	Female	NA	COURSE_CRYPT-188035	Australia	Australian Citizen	English		Lecturer Evaluation
1446	1	STAFF_CRYPT-1795975	6	74		1	English	International	Female	NA	COURSE_CRYPT-188035	Australia	Australian Citizen	English		Lecturer Evaluation
1447	1	STAFF_CRYPT-1795975	6	74		1	English	International	Female	NA	COURSE_CRYPT-188035	Australia	Australian Citizen	English		Lecturer Evaluation
1448	1	STAFF_CRYPT-1795975	6	74		1	English	International	Male	NA	COURSE_CRYPT-188035	Australia	Australian Citizen	English		Lecturer Evaluation
1449	0	STAFF_CRYPT-1795975	6	81		1	English	International	Female	NA	COURSE_CRYPT-188083	Australia	Australian Citizen	English		Lecturer Evaluation
1450	0	STAFF_CRYPT-1795975	5	81		1	English	International	Female	NA	COURSE_CRYPT-188083	Australia	Australian Citizen	English		Lecturer Evaluation
1451	0	STAFF_CRYPT-1795975	6	81		1	English	Local	Female	NA	COURSE_CRYPT-188083	Australia	Australian Citizen	English		Lecturer Evaluation
1452	0	STAFF_CRYPT-1795975	6	81		1	English	Local	Female	NA	COURSE_CRYPT-188083	Australia	Australian Citizen	English		Lecturer Evaluation
1453	0	STAFF_CRYPT-1795975	6	81		1	English	International	Female	NA	COURSE_CRYPT-188083	Australia	Australian Citizen	English		Lecturer Evaluation
1454	0	STAFF_CRYPT-1795975	5	81		1	English	Local	Male	NA	COURSE_CRYPT-188083	Australia	Australian Citizen	English		Lecturer Evaluation
1455	0	STAFF_CRYPT-1795975	5	81		1	English	International	Female	NA	COURSE_CRYPT-188083	Australia	Australian Citizen	English		Lecturer Evaluation
1456	0	STAFF_CRYPT-1795975	6	81		1	English	International	Female	NA	COURSE_CRYPT-188083	Australia	Australian Citizen	English		Lecturer Evaluation
1457	0	STAFF_CRYPT-1795975	6	81		1	English	International	Female	NA	COURSE_CRYPT-188083	Australia	Australian Citizen	English		Lecturer Evaluation
1458	0	STAFF_CRYPT-1795975	6	81		1	English	International	Female	NA	COURSE_CRYPT-188083	Australia	Australian Citizen	English		Lecturer Evaluation
1459	0	STAFF_CRYPT-1795975	6	81		1	English	International	Female	NA	COURSE_CRYPT-188083	Australia	Australian Citizen	English		Lecturer Evaluation
1460	0	STAFF_CRYPT-1795975	6	81		1	English	Local	Male	NA	COURSE_CRYPT-188083	Australia	Australian Citizen	English		Lecturer Evaluation
1461	0	STAFF_CRYPT-1795975	5	81		1	English	Local	Female	NA	COURSE_CRYPT-188083	Australia	Australian Citizen	English		Lecturer Evaluation
1462	0	STAFF_CRYPT-1795975	5	81		1	English	International	Female	NA	COURSE_CRYPT-188083	Australia	Australian Citizen	English		Lecturer Evaluation
1463	0	STAFF_CRYPT-1795975	5	81		1	English	International	Male	NA	COURSE_CRYPT-188083	Australia	Australian Citizen	English		Lecturer Evaluation
1464	0	STAFF_CRYPT-1795975	5	81		1	English	International	Female	NA	COURSE_CRYPT-188083	Australia	Australian Citizen	English		Lecturer Evaluation
1465	0	STAFF_CRYPT-1795975	6	81		1	English	International	Female	NA	COURSE_CRYPT-188083	Australia	Australian Citizen	English		Lecturer Evaluation
1466	0	STAFF_CRYPT-1795975	6	81		1	English	International	Female	NA	COURSE_CRYPT-188083	Australia	Australian Citizen	English		Lecturer Evaluation
1467	0	STAFF_CRYPT-1795975	5	81		1	English	International	Female	NA	COURSE_CRYPT-188083	Australia	Australian Citizen	English		Lecturer Evaluation
1468	0	STAFF_CRYPT-1795975	5	81		1	English	Local	Female	NA	COURSE_CRYPT-188083	Australia	Australian Citizen	English		Lecturer Evaluation
1469	0	STAFF_CRYPT-1795975	6	81		1	English	International	Female	NA	COURSE_CRYPT-188083	Australia	Australian Citizen	English		Lecturer Evaluation
1470	0	STAFF_CRYPT-1795975	6	81		1	English	International	Female	NA	COURSE_CRYPT-188083	Australia	Australian Citizen	English		Lecturer Evaluation
1471	0	STAFF_CRYPT-1795975	5	81		1	English	International	Female	NA	COURSE_CRYPT-188083	Australia	Australian Citizen	English		Lecturer Evaluation
1472	0	STAFF_CRYPT-1795975	5	81		1	English	International	Female	NA	COURSE_CRYPT-188083	Australia	Australian Citizen	English		Lecturer Evaluation
1473	0	STAFF_CRYPT-1795975	6	81		1	English	Local	Female	NA	COURSE_CRYPT-188083	Australia	Australian Citizen	English		Lecturer Evaluation
1474	0	STAFF_CRYPT-1795975	6	81		1	English	Local	Female	NA	COURSE_CRYPT-188083	Australia	Australian Citizen	English		Lecturer Evaluation
1475	0	STAFF_CRYPT-1795975	5	81		1	English	Local	Female	NA	COURSE_CRYPT-188083	Australia	Australian Citizen	English		Lecturer Evaluation
1476	0	STAFF_CRYPT-1795975	6	81		1	English	International	Female	NA	COURSE_CRYPT-188083	Australia	Australian Citizen	English		Lecturer Evaluation
1477	0	STAFF_CRYPT-1795975	5	81		1	English	International	Female	NA	COURSE_CRYPT-188083	Australia	Australian Citizen	English		Lecturer Evaluation
1478	0	STAFF_CRYPT-1795975	5	81		1	English	International	Female	NA	COURSE_CRYPT-188083	Australia	Australian Citizen	English		Lecturer Evaluation
1479	0	STAFF_CRYPT-1795975	6	81		1	English	International	Female	NA	COURSE_CRYPT-188083	Australia	Australian Citizen	English		Lecturer Evaluation
1480	0	STAFF_CRYPT-1795975	5	81		1	English	Local	Female	NA	COURSE_CRYPT-188083	Australia	Australian Citizen	English		Lecturer Evaluation
1481	0	STAFF_CRYPT-1795975	6	81		1	English	International	Female	NA	COURSE_CRYPT-188083	Australia	Australian Citizen	English		Lecturer Evaluation
1482	0	STAFF_CRYPT-1795975	6	81		1	English	International	Male	NA	COURSE_CRYPT-188083	Australia	Australian Citizen	English		Lecturer Evaluation
1483	0	STAFF_CRYPT-1795975	6	81		1	English	Local	Female	NA	COURSE_CRYPT-188083	Australia	Australian Citizen	English		Lecturer Evaluation
1484	0	STAFF_CRYPT-1795975	6	81		1	English	International	Female	NA	COURSE_CRYPT-188083	Australia	Australian Citizen	English		Lecturer Evaluation
1485	0	STAFF_CRYPT-1795975	6	81		1	English	International	Female	NA	COURSE_CRYPT-188083	Australia	Australian Citizen	English		Lecturer Evaluation
1486	0	STAFF_CRYPT-1795975	6	81		1	English	International	Female	NA	COURSE_CRYPT-188083	Australia	Australian Citizen	English		Lecturer Evaluation
1487	0	STAFF_CRYPT-1795975	6	81		1	English	International	Female	NA	COURSE_CRYPT-188083	Australia	Australian Citizen	English		Lecturer Evaluation
1488	0	STAFF_CRYPT-1795975	5	81		1	English	International	Female	NA	COURSE_CRYPT-188083	Australia	Australian Citizen	English		Lecturer Evaluation
1489	0	STAFF_CRYPT-1795975	6	81		1	English	Local	Female	NA	COURSE_CRYPT-188083	Australia	Australian Citizen	English		Lecturer Evaluation
1490	0	STAFF_CRYPT-1795975	5	81		1	English	Local	Male	NA	COURSE_CRYPT-188083	Australia	Australian Citizen	English		Lecturer Evaluation
1491	0	STAFF_CRYPT-1795975	6	81		1	English	Local	Female	NA	COURSE_CRYPT-188083	Australia	Australian Citizen	English		Lecturer Evaluation
1492	0	STAFF_CRYPT-1795975	6	81		1	English	Local	Female	NA	COURSE_CRYPT-188083	Australia	Australian Citizen	English		Lecturer Evaluation
1493	1	STAFF_CRYPT-1795975	6	191		1	English	International	Female	NA	COURSE_CRYPT-188083	Australia	Australian Citizen	English		Course Evaluation
1494	1	STAFF_CRYPT-1795975	5	191		1	English	Local	Male	NA	COURSE_CRYPT-188083	Australia	Australian Citizen	English		Course Evaluation
1495	1	STAFF_CRYPT-1795975	5	191		1	English	Local	Female	NA	COURSE_CRYPT-188083	Australia	Australian Citizen	English		Course Evaluation
1496	1	STAFF_CRYPT-1795975	4	191		1	English	International	Female	NA	COURSE_CRYPT-188083	Australia	Australian Citizen	English		Course Evaluation
1497	1	STAFF_CRYPT-1795975	6	191		1	English	Local	Male	NA	COURSE_CRYPT-188083	Australia	Australian Citizen	English		Lecturer Evaluation
1498	1	STAFF_CRYPT-1795975	3	191		1	English	International	Female	NA	COURSE_CRYPT-188083	Australia	Australian Citizen	English		Course Evaluation
1499	1	STAFF_CRYPT-1795975	6	191		1	English	Local	Female	NA	COURSE_CRYPT-188083	Australia	Australian Citizen	English		Lecturer Evaluation
1500	1	STAFF_CRYPT-1795975	6	191		1	English	Local	Male	NA	COURSE_CRYPT-188083	Australia	Australian Citizen	English		Lecturer Evaluation
1501	1	STAFF_CRYPT-1795975	6	191		1	English	International	Female	NA	COURSE_CRYPT-188083	Australia	Australian Citizen	English		Course Evaluation
1502	1	STAFF_CRYPT-1795975	3	191		1	English	International	Female	NA	COURSE_CRYPT-188083	Australia	Australian Citizen	English		Course Evaluation
1503	1	STAFF_CRYPT-1795975	6	191		1	English	International	Female	NA	COURSE_CRYPT-188083	Australia	Australian Citizen	English		Course Evaluation
1504	1	STAFF_CRYPT-1795975	6	191		1	English	International	Female	NA	COURSE_CRYPT-188083	Australia	Australian Citizen	English		Lecturer Evaluation
1505	1	STAFF_CRYPT-1795975	6	191		1	English	Local	Male	NA	COURSE_CRYPT-188083	Australia	Australian Citizen	English		Lecturer Evaluation
1506	1	STAFF_CRYPT-1795975	5	191		1	English	International	Male	NA	COURSE_CRYPT-188083	Australia	Australian Citizen	English		Course Evaluation
1507	1	STAFF_CRYPT-1795975	6	191		1	English	International	Female	NA	COURSE_CRYPT-188083	Australia	Australian Citizen	English		Lecturer Evaluation
1508	1	STAFF_CRYPT-1795975	1	191		1	English	Local	Male	NA	COURSE_CRYPT-188083	Australia	Australian Citizen	English		Course Evaluation
1509	1	STAFF_CRYPT-1795975	6	191		1	English	Local	Male	NA	COURSE_CRYPT-188083	Australia	Australian Citizen	English		Lecturer Evaluation
1510	1	STAFF_CRYPT-1795975	5	191		1	English	International	Female	NA	COURSE_CRYPT-188083	Australia	Australian Citizen	English		Lecturer Evaluation
1511	1	STAFF_CRYPT-1795975	6	191		1	English	International	Female	NA	COURSE_CRYPT-188083	Australia	Australian Citizen	English		Course Evaluation
1512	1	STAFF_CRYPT-1795975	5	191		1	English	International	Female	NA	COURSE_CRYPT-188083	Australia	Australian Citizen	English		Course Evaluation
1513	1	STAFF_CRYPT-1795975	5	191		1	English	International	Female	NA	COURSE_CRYPT-188083	Australia	Australian Citizen	English		Lecturer Evaluation
1514	1	STAFF_CRYPT-1795975	5	191		1	English	Local	Female	NA	COURSE_CRYPT-188083	Australia	Australian Citizen	English		Course Evaluation
1515	1	STAFF_CRYPT-1795975	4	191		1	English	Local	Female	NA	COURSE_CRYPT-188083	Australia	Australian Citizen	English		Course Evaluation
1516	1	STAFF_CRYPT-1795975	4	191		1	English	International	Female	NA	COURSE_CRYPT-188083	Australia	Australian Citizen	English		Course Evaluation
1517	1	STAFF_CRYPT-1795975	6	191		1	English	International	Female	NA	COURSE_CRYPT-188083	Australia	Australian Citizen	English		Course Evaluation
1518	1	STAFF_CRYPT-1795975	5	191		1	English	International	Male	NA	COURSE_CRYPT-188083	Australia	Australian Citizen	English		Course Evaluation
1519	1	STAFF_CRYPT-1795975	5	191		1	English	International	Female	NA	COURSE_CRYPT-188083	Australia	Australian Citizen	English		Lecturer Evaluation
1520	1	STAFF_CRYPT-1795975	5	191		1	English	International	Female	NA	COURSE_CRYPT-188083	Australia	Australian Citizen	English		Course Evaluation
1521	1	STAFF_CRYPT-1795975	6	191		1	English	International	Female	NA	COURSE_CRYPT-188083	Australia	Australian Citizen	English		Lecturer Evaluation
1522	1	STAFF_CRYPT-1795975	5	191		1	English	International	Female	NA	COURSE_CRYPT-188083	Australia	Australian Citizen	English		Course Evaluation
1523	1	STAFF_CRYPT-1795975	6	191		1	English	Local	Female	NA	COURSE_CRYPT-188083	Australia	Australian Citizen	English		Lecturer Evaluation
1524	1	STAFF_CRYPT-1795975	4	191		1	English	International	Male	NA	COURSE_CRYPT-188083	Australia	Australian Citizen	English		Course Evaluation
1525	1	STAFF_CRYPT-1795975	6	191		1	English	International	Female	NA	COURSE_CRYPT-188083	Australia	Australian Citizen	English		Lecturer Evaluation
1526	1	STAFF_CRYPT-1795975	6	191		1	English	International	Female	NA	COURSE_CRYPT-188083	Australia	Australian Citizen	English		Lecturer Evaluation
1527	1	STAFF_CRYPT-1795975	6	191		1	English	Local	Male	NA	COURSE_CRYPT-188083	Australia	Australian Citizen	English		Course Evaluation
1528	1	STAFF_CRYPT-1795975	5	191		1	English	International	Female	NA	COURSE_CRYPT-188083	Australia	Australian Citizen	English		Course Evaluation
1529	1	STAFF_CRYPT-1795975	5	191		1	English	Local	Female	NA	COURSE_CRYPT-188083	Australia	Australian Citizen	English		Lecturer Evaluation
1530	1	STAFF_CRYPT-1795975	6	191		1	English	Local	Female	NA	COURSE_CRYPT-188083	Australia	Australian Citizen	English		Lecturer Evaluation
1531	1	STAFF_CRYPT-1795975	5	191		1	English	International	Female	NA	COURSE_CRYPT-188083	Australia	Australian Citizen	English		Course Evaluation
1532	1	STAFF_CRYPT-1795975	6	191		1	English	International	Female	NA	COURSE_CRYPT-188083	Australia	Australian Citizen	English		Course Evaluation
1533	1	STAFF_CRYPT-1795975	5	191		1	English	International	Male	NA	COURSE_CRYPT-188083	Australia	Australian Citizen	English		Course Evaluation
1534	1	STAFF_CRYPT-1795975	5	191		1	English	International	Female	NA	COURSE_CRYPT-188083	Australia	Australian Citizen	English		Lecturer Evaluation
1535	1	STAFF_CRYPT-1795975	5	191		1	English	International	Male	NA	COURSE_CRYPT-188083	Australia	Australian Citizen	English		Lecturer Evaluation
1536	1	STAFF_CRYPT-1795975	5	191		1	English	Local	Female	NA	COURSE_CRYPT-188083	Australia	Australian Citizen	English		Course Evaluation
1537	1	STAFF_CRYPT-1795975	6	191		1	English	International	Female	NA	COURSE_CRYPT-188083	Australia	Australian Citizen	English		Course Evaluation
1538	1	STAFF_CRYPT-1795975	6	191		1	English	International	Female	NA	COURSE_CRYPT-188083	Australia	Australian Citizen	English		Course Evaluation
1539	1	STAFF_CRYPT-1795975	5	191		1	English	Local	Female	NA	COURSE_CRYPT-188083	Australia	Australian Citizen	English		Course Evaluation
1540	1	STAFF_CRYPT-1795975	5	191		1	English	International	Female	NA	COURSE_CRYPT-188083	Australia	Australian Citizen	English		Course Evaluation
1541	1	STAFF_CRYPT-1795975	6	191		1	English	International	Female	NA	COURSE_CRYPT-188083	Australia	Australian Citizen	English		Lecturer Evaluation
1542	1	STAFF_CRYPT-1795975	2	191		1	English	International	Female	NA	COURSE_CRYPT-188083	Australia	Australian Citizen	English		Lecturer Evaluation
1543	1	STAFF_CRYPT-1795975	5	191		1	English	Local	Male	NA	COURSE_CRYPT-188083	Australia	Australian Citizen	English		Course Evaluation
1544	1	STAFF_CRYPT-1795975	6	191		1	English	International	Female	NA	COURSE_CRYPT-188083	Australia	Australian Citizen	English		Lecturer Evaluation
1545	1	STAFF_CRYPT-1795975	5	191		1	English	Local	Male	NA	COURSE_CRYPT-188083	Australia	Australian Citizen	English		Course Evaluation
1546	1	STAFF_CRYPT-1795975	6	191		1	English	International	Female	NA	COURSE_CRYPT-188083	Australia	Australian Citizen	English		Lecturer Evaluation
1547	1	STAFF_CRYPT-1795975	6	191		1	English	International	Male	NA	COURSE_CRYPT-188083	Australia	Australian Citizen	English		Course Evaluation
1548	1	STAFF_CRYPT-1795975	5	191		1	English	International	Female	NA	COURSE_CRYPT-188083	Australia	Australian Citizen	English		Course Evaluation
1549	1	STAFF_CRYPT-1795975	6	191		1	English	International	Female	NA	COURSE_CRYPT-188083	Australia	Australian Citizen	English		Course Evaluation
1550	1	STAFF_CRYPT-1795975	5	191		1	English	International	Female	NA	COURSE_CRYPT-188083	Australia	Australian Citizen	English		Course Evaluation
1551	1	STAFF_CRYPT-1795975	5	191		1	English	International	Female	NA	COURSE_CRYPT-188083	Australia	Australian Citizen	English		Course Evaluation
1552	1	STAFF_CRYPT-1795975	5	191		1	English	International	Female	NA	COURSE_CRYPT-188083	Australia	Australian Citizen	English		Lecturer Evaluation
1553	1	STAFF_CRYPT-1795975	5	191		1	English	Local	Female	NA	COURSE_CRYPT-188083	Australia	Australian Citizen	English		Course Evaluation
1554	1	STAFF_CRYPT-1795975	5	191		1	English	Local	Female	NA	COURSE_CRYPT-188083	Australia	Australian Citizen	English		Lecturer Evaluation
1555	1	STAFF_CRYPT-1795975	4	191		1	English	International	Female	NA	COURSE_CRYPT-188083	Australia	Australian Citizen	English		Course Evaluation
1556	1	STAFF_CRYPT-1795975	5	191		1	English	International	Male	NA	COURSE_CRYPT-188083	Australia	Australian Citizen	English		Course Evaluation
1557	1	STAFF_CRYPT-1795975	6	191		1	English	International	Female	NA	COURSE_CRYPT-188083	Australia	Australian Citizen	English		Lecturer Evaluation
1558	1	STAFF_CRYPT-1795975	4	191		1	English	Local	Female	NA	COURSE_CRYPT-188083	Australia	Australian Citizen	English		Course Evaluation
1559	1	STAFF_CRYPT-1795975	6	191		1	English	International	Female	NA	COURSE_CRYPT-188083	Australia	Australian Citizen	English		Course Evaluation
1560	1	STAFF_CRYPT-1795975	6	191		1	English	Local	Female	NA	COURSE_CRYPT-188083	Australia	Australian Citizen	English		Course Evaluation
1561	1	STAFF_CRYPT-1795975	5	191		1	English	Local	Male	NA	COURSE_CRYPT-188083	Australia	Australian Citizen	English		Course Evaluation
1562	1	STAFF_CRYPT-1795975	6	191		1	English	International	Female	NA	COURSE_CRYPT-188083	Australia	Australian Citizen	English		Lecturer Evaluation
1563	1	STAFF_CRYPT-1795975	5	191		1	English	International	Female	NA	COURSE_CRYPT-188083	Australia	Australian Citizen	English		Course Evaluation
1564	1	STAFF_CRYPT-1795975	5	191		1	English	International	Female	NA	COURSE_CRYPT-188083	Australia	Australian Citizen	English		Lecturer Evaluation
1565	1	STAFF_CRYPT-1795975	4	191		1	English	International	Female	NA	COURSE_CRYPT-188083	Australia	Australian Citizen	English		Course Evaluation
1566	1	STAFF_CRYPT-1795975	5	191		1	English	International	Female	NA	COURSE_CRYPT-188083	Australia	Australian Citizen	English		Course Evaluation
1567	1	STAFF_CRYPT-1795975	6	191		1	English	International	Female	NA	COURSE_CRYPT-188083	Australia	Australian Citizen	English		Course Evaluation
1568	1	STAFF_CRYPT-1795975	5	191		1	English	International	Female	NA	COURSE_CRYPT-188083	Australia	Australian Citizen	English		Lecturer Evaluation
1569	1	STAFF_CRYPT-1795975	5	191		1	English	Local	Female	NA	COURSE_CRYPT-188083	Australia	Australian Citizen	English		Course Evaluation
1570	1	STAFF_CRYPT-1795975	4	191		1	English	International	Female	NA	COURSE_CRYPT-188083	Australia	Australian Citizen	English		Course Evaluation
1571	1	STAFF_CRYPT-1795975	6	191		1	English	International	Female	NA	COURSE_CRYPT-188083	Australia	Australian Citizen	English		Course Evaluation
1572	1	STAFF_CRYPT-1795975	5	191		1	English	Local	Female	NA	COURSE_CRYPT-188083	Australia	Australian Citizen	English		Course Evaluation
1573	1	STAFF_CRYPT-1795975	5	191		1	English	International	Female	NA	COURSE_CRYPT-188083	Australia	Australian Citizen	English		Lecturer Evaluation
1574	1	STAFF_CRYPT-1795975	5	191		1	English	International	Female	NA	COURSE_CRYPT-188083	Australia	Australian Citizen	English		Course Evaluation
1575	1	STAFF_CRYPT-1795975	6	191		1	English	Local	Male	NA	COURSE_CRYPT-188083	Australia	Australian Citizen	English		Lecturer Evaluation
1576	1	STAFF_CRYPT-1795975	6	191		1	English	International	Female	NA	COURSE_CRYPT-188083	Australia	Australian Citizen	English		Lecturer Evaluation
1577	1	STAFF_CRYPT-1795975	6	191		1	English	International	Female	NA	COURSE_CRYPT-188083	Australia	Australian Citizen	English		Course Evaluation
1578	1	STAFF_CRYPT-1795975	5	191		1	English	Local	Male	NA	COURSE_CRYPT-188083	Australia	Australian Citizen	English		Course Evaluation
1579	1	STAFF_CRYPT-1795975	4	191		1	English	International	Female	NA	COURSE_CRYPT-188083	Australia	Australian Citizen	English		Course Evaluation
1580	1	STAFF_CRYPT-1795975	5	191		1	English	International	Female	NA	COURSE_CRYPT-188083	Australia	Australian Citizen	English		Course Evaluation
1581	1	STAFF_CRYPT-1795975	5	191		1	English	Local	Female	NA	COURSE_CRYPT-188083	Australia	Australian Citizen	English		Course Evaluation
1582	1	STAFF_CRYPT-1795975	5	191		1	English	International	Male	NA	COURSE_CRYPT-188083	Australia	Australian Citizen	English		Course Evaluation
1583	1	STAFF_CRYPT-1795975	6	191		1	English	Local	Male	NA	COURSE_CRYPT-188083	Australia	Australian Citizen	English		Course Evaluation
1584	1	STAFF_CRYPT-1795975	5	191		1	English	International	Female	NA	COURSE_CRYPT-188083	Australia	Australian Citizen	English		Lecturer Evaluation
1585	1	STAFF_CRYPT-1795975	5	191		1	English	Local	Male	NA	COURSE_CRYPT-188083	Australia	Australian Citizen	English		Lecturer Evaluation
1586	1	STAFF_CRYPT-1795975	5	191		1	English	International	Male	NA	COURSE_CRYPT-188083	Australia	Australian Citizen	English		Lecturer Evaluation
1587	1	STAFF_CRYPT-1795975	5	191		1	English	International	Male	NA	COURSE_CRYPT-188083	Australia	Australian Citizen	English		Course Evaluation
1588	1	STAFF_CRYPT-1795975	5	191		1	English	International	Female	NA	COURSE_CRYPT-188083	Australia	Australian Citizen	English		Course Evaluation
1589	1	STAFF_CRYPT-1795975	4	191		1	English	International	Female	NA	COURSE_CRYPT-188083	Australia	Australian Citizen	English		Lecturer Evaluation
1590	1	STAFF_CRYPT-1795975	5	191		1	English	International	Female	NA	COURSE_CRYPT-188083	Australia	Australian Citizen	English		Course Evaluation
1591	1	STAFF_CRYPT-1795975	5	191		1	English	International	Female	NA	COURSE_CRYPT-188083	Australia	Australian Citizen	English		Lecturer Evaluation
1592	1	STAFF_CRYPT-1795975	5	191		1	English	International	Female	NA	COURSE_CRYPT-188083	Australia	Australian Citizen	English		Course Evaluation
1593	1	STAFF_CRYPT-1795975	4	191		1	English	International	Female	NA	COURSE_CRYPT-188083	Australia	Australian Citizen	English		Course Evaluation
1594	1	STAFF_CRYPT-1795975	4	191		1	English	Local	Male	NA	COURSE_CRYPT-188083	Australia	Australian Citizen	English		Course Evaluation
1595	1	STAFF_CRYPT-1795975	5	191		1	English	International	Female	NA	COURSE_CRYPT-188083	Australia	Australian Citizen	English		Course Evaluation
1596	1	STAFF_CRYPT-1795975	5	191		1	English	Local	Female	NA	COURSE_CRYPT-188083	Australia	Australian Citizen	English		Lecturer Evaluation
1597	1	STAFF_CRYPT-1795975	5	191		1	English	Local	Female	NA	COURSE_CRYPT-188083	Australia	Australian Citizen	English		Course Evaluation
1598	1	STAFF_CRYPT-1795975	6	191		1	English	Local	Male	NA	COURSE_CRYPT-188083	Australia	Australian Citizen	English		Course Evaluation
1599	1	STAFF_CRYPT-1795975	5	191		1	English	International	Female	NA	COURSE_CRYPT-188083	Australia	Australian Citizen	English		Course Evaluation
1600	1	STAFF_CRYPT-1795975	5	191		1	English	International	Female	NA	COURSE_CRYPT-188083	Australia	Australian Citizen	English		Course Evaluation
1601	1	STAFF_CRYPT-1795975	5	191		1	English	International	Female	NA	COURSE_CRYPT-188083	Australia	Australian Citizen	English		Lecturer Evaluation
1602	1	STAFF_CRYPT-1795975	6	191		1	English	International	Female	NA	COURSE_CRYPT-188083	Australia	Australian Citizen	English		Lecturer Evaluation
1603	1	STAFF_CRYPT-1795975	4	191		1	English	International	Female	NA	COURSE_CRYPT-188083	Australia	Australian Citizen	English		Course Evaluation
1604	1	STAFF_CRYPT-1795975	6	191		1	English	Local	Male	NA	COURSE_CRYPT-188083	Australia	Australian Citizen	English		Course Evaluation
1605	1	STAFF_CRYPT-1795975	6	191		1	English	International	Female	NA	COURSE_CRYPT-188083	Australia	Australian Citizen	English		Lecturer Evaluation
1606	1	STAFF_CRYPT-1795975	6	191		1	English	International	Female	NA	COURSE_CRYPT-188083	Australia	Australian Citizen	English		Lecturer Evaluation
1607	1	STAFF_CRYPT-1795975	5	191		1	English	International	Female	NA	COURSE_CRYPT-188083	Australia	Australian Citizen	English		Course Evaluation
1608	1	STAFF_CRYPT-1795975	6	191		1	English	International	Female	NA	COURSE_CRYPT-188083	Australia	Australian Citizen	English		Lecturer Evaluation
1609	1	STAFF_CRYPT-1795975	5	191		1	English	International	Female	NA	COURSE_CRYPT-188083	Australia	Australian Citizen	English		Course Evaluation
1610	1	STAFF_CRYPT-1795975	6	191		1	English	International	Female	NA	COURSE_CRYPT-188083	Australia	Australian Citizen	English		Course Evaluation
1611	1	STAFF_CRYPT-1795975	6	191		1	English	International	Female	NA	COURSE_CRYPT-188083	Australia	Australian Citizen	English		Course Evaluation
1612	1	STAFF_CRYPT-1795975	4	191		1	English	International	Female	NA	COURSE_CRYPT-188083	Australia	Australian Citizen	English		Lecturer Evaluation
1613	1	STAFF_CRYPT-1795975	5	191		1	English	International	Female	NA	COURSE_CRYPT-188083	Australia	Australian Citizen	English		Course Evaluation
1614	1	STAFF_CRYPT-1795975	6	191		1	English	International	Female	NA	COURSE_CRYPT-188083	Australia	Australian Citizen	English		Course Evaluation
1615	1	STAFF_CRYPT-1795975	6	191		1	English	International	Female	NA	COURSE_CRYPT-188083	Australia	Australian Citizen	English		Lecturer Evaluation
1616	1	STAFF_CRYPT-1795975	6	191		1	English	International	Female	NA	COURSE_CRYPT-188083	Australia	Australian Citizen	English		Lecturer Evaluation
1617	1	STAFF_CRYPT-1795975	6	191		1	English	Local	Male	NA	COURSE_CRYPT-188083	Australia	Australian Citizen	English		Course Evaluation
1618	1	STAFF_CRYPT-1795975	5	191		1	English	International	Female	NA	COURSE_CRYPT-188083	Australia	Australian Citizen	English		Course Evaluation
1619	1	STAFF_CRYPT-1795975	6	191		1	English	International	Male	NA	COURSE_CRYPT-188083	Australia	Australian Citizen	English		Lecturer Evaluation
1620	1	STAFF_CRYPT-1795975	6	191		1	English	International	Female	NA	COURSE_CRYPT-188083	Australia	Australian Citizen	English		Course Evaluation
1621	1	STAFF_CRYPT-1795975	6	191		1	English	International	Female	NA	COURSE_CRYPT-188083	Australia	Australian Citizen	English		Course Evaluation
1622	1	STAFF_CRYPT-1795975	5	191		1	English	International	Female	NA	COURSE_CRYPT-188083	Australia	Australian Citizen	English		Course Evaluation
1623	1	STAFF_CRYPT-1795975	5	191		1	English	International	Female	NA	COURSE_CRYPT-188083	Australia	Australian Citizen	English		Course Evaluation
1624	1	STAFF_CRYPT-1795975	6	191		1	English	International	Male	NA	COURSE_CRYPT-188083	Australia	Australian Citizen	English		Lecturer Evaluation
1625	1	STAFF_CRYPT-1795975	4	191		1	English	Local	Female	NA	COURSE_CRYPT-188083	Australia	Australian Citizen	English		Course Evaluation
1626	1	STAFF_CRYPT-1795975	4	191		1	English	International	Male	NA	COURSE_CRYPT-188083	Australia	Australian Citizen	English		Course Evaluation
1627	1	STAFF_CRYPT-1795975	6	191		1	English	International	Female	NA	COURSE_CRYPT-188083	Australia	Australian Citizen	English		Lecturer Evaluation
1628	1	STAFF_CRYPT-1795975	6	191		1	English	International	Female	NA	COURSE_CRYPT-188083	Australia	Australian Citizen	English		Course Evaluation
1629	1	STAFF_CRYPT-1795975	6	191		1	English	Local	Female	NA	COURSE_CRYPT-188083	Australia	Australian Citizen	English		Course Evaluation
1630	1	STAFF_CRYPT-1795975	5	191		1	English	International	Female	NA	COURSE_CRYPT-188083	Australia	Australian Citizen	English		Course Evaluation
1631	1	STAFF_CRYPT-1795975	5	191		1	English	International	Male	NA	COURSE_CRYPT-188083	Australia	Australian Citizen	English		Course Evaluation
1632	1	STAFF_CRYPT-1795975	5	191		1	English	Local	Female	NA	COURSE_CRYPT-188083	Australia	Australian Citizen	English		Course Evaluation
1633	1	STAFF_CRYPT-1795975	6	191		1	English	International	Female	NA	COURSE_CRYPT-188083	Australia	Australian Citizen	English		Lecturer Evaluation
1634	1	STAFF_CRYPT-1795975	6	191		1	English	International	Female	NA	COURSE_CRYPT-188083	Australia	Australian Citizen	English		Lecturer Evaluation
1635	1	STAFF_CRYPT-1795975	5	191		1	English	International	Female	NA	COURSE_CRYPT-188083	Australia	Australian Citizen	English		Lecturer Evaluation
1636	1	STAFF_CRYPT-1795975	5	191		1	English	Local	Female	NA	COURSE_CRYPT-188083	Australia	Australian Citizen	English		Course Evaluation
1637	1	STAFF_CRYPT-1795975	6	191		1	English	International	Female	NA	COURSE_CRYPT-188083	Australia	Australian Citizen	English		Lecturer Evaluation
1638	1	STAFF_CRYPT-1795975	5	191		1	English	International	Female	NA	COURSE_CRYPT-188083	Australia	Australian Citizen	English		Course Evaluation
1639	1	STAFF_CRYPT-1795975	5	191		1	English	International	Female	NA	COURSE_CRYPT-188083	Australia	Australian Citizen	English		Course Evaluation
1640	1	STAFF_CRYPT-1795975	6	191		1	English	International	Male	NA	COURSE_CRYPT-188083	Australia	Australian Citizen	English		Lecturer Evaluation
1641	1	STAFF_CRYPT-1795975	5	191		1	English	International	Female	NA	COURSE_CRYPT-188083	Australia	Australian Citizen	English		Course Evaluation
1642	1	STAFF_CRYPT-1795975	6	191		1	English	Local	Female	NA	COURSE_CRYPT-188083	Australia	Australian Citizen	English		Lecturer Evaluation
1643	1	STAFF_CRYPT-1795975	6	191		1	English	Local	Female	NA	COURSE_CRYPT-188083	Australia	Australian Citizen	English		Lecturer Evaluation
1644	1	STAFF_CRYPT-1795975	5	191		1	English	International	Male	NA	COURSE_CRYPT-188083	Australia	Australian Citizen	English		Course Evaluation
1645	1	STAFF_CRYPT-1795975	5	191		1	English	International	Female	NA	COURSE_CRYPT-188083	Australia	Australian Citizen	English		Lecturer Evaluation
1646	1	STAFF_CRYPT-1795975	5	191		1	English	International	Female	NA	COURSE_CRYPT-188083	Australia	Australian Citizen	English		Lecturer Evaluation
1647	1	STAFF_CRYPT-1795975	5	191		1	English	Local	Female	NA	COURSE_CRYPT-188083	Australia	Australian Citizen	English		Course Evaluation
1648	1	STAFF_CRYPT-1795975	5	191		1	English	Local	Male	NA	COURSE_CRYPT-188083	Australia	Australian Citizen	English		Lecturer Evaluation
1649	1	STAFF_CRYPT-1795975	4	191		1	English	International	Female	NA	COURSE_CRYPT-188083	Australia	Australian Citizen	English		Lecturer Evaluation
1650	1	STAFF_CRYPT-1795975	6	191		1	English	International	Female	NA	COURSE_CRYPT-188083	Australia	Australian Citizen	English		Course Evaluation
1651	1	STAFF_CRYPT-1795975	6	191		1	English	International	Female	NA	COURSE_CRYPT-188083	Australia	Australian Citizen	English		Course Evaluation
1652	1	STAFF_CRYPT-1795975	6	191		1	English	International	Male	NA	COURSE_CRYPT-188083	Australia	Australian Citizen	English		Lecturer Evaluation
1653	1	STAFF_CRYPT-1795975	4	191		1	English	International	Male	NA	COURSE_CRYPT-188083	Australia	Australian Citizen	English		Course Evaluation
1654	1	STAFF_CRYPT-1795975	4	191		1	English	International	Female	NA	COURSE_CRYPT-188083	Australia	Australian Citizen	English		Course Evaluation
1655	1	STAFF_CRYPT-1795975	6	191		1	English	International	Female	NA	COURSE_CRYPT-188083	Australia	Australian Citizen	English		Course Evaluation
1656	1	STAFF_CRYPT-1795975	6	191		1	English	International	Female	NA	COURSE_CRYPT-188083	Australia	Australian Citizen	English		Course Evaluation
1657	1	STAFF_CRYPT-1795975	6	191		1	English	International	Female	NA	COURSE_CRYPT-188083	Australia	Australian Citizen	English		Lecturer Evaluation
1658	1	STAFF_CRYPT-1795975	5	191		1	English	Local	Male	NA	COURSE_CRYPT-188083	Australia	Australian Citizen	English		Lecturer Evaluation
1659	1	STAFF_CRYPT-1795975	5	191		1	English	Local	Female	NA	COURSE_CRYPT-188083	Australia	Australian Citizen	English		Course Evaluation
1660	1	STAFF_CRYPT-1795975	5	191		1	English	Local	Male	NA	COURSE_CRYPT-188083	Australia	Australian Citizen	English		Course Evaluation
1661	1	STAFF_CRYPT-1795975	4	191		1	English	International	Male	NA	COURSE_CRYPT-188083	Australia	Australian Citizen	English		Course Evaluation
1662	1	STAFF_CRYPT-1795975	5	191		1	English	International	Female	NA	COURSE_CRYPT-188083	Australia	Australian Citizen	English		Lecturer Evaluation
1663	1	STAFF_CRYPT-1795975	5	191		1	English	International	Female	NA	COURSE_CRYPT-188083	Australia	Australian Citizen	English		Course Evaluation
1664	1	STAFF_CRYPT-1795975	5	191		1	English	International	Male	NA	COURSE_CRYPT-188083	Australia	Australian Citizen	English		Course Evaluation
1665	1	STAFF_CRYPT-1795975	5	191		1	English	International	Female	NA	COURSE_CRYPT-188083	Australia	Australian Citizen	English		Lecturer Evaluation
1666	1	STAFF_CRYPT-1795975	6	191		1	English	International	Female	NA	COURSE_CRYPT-188083	Australia	Australian Citizen	English		Course Evaluation
1667	1	STAFF_CRYPT-1795975	6	191		1	English	International	Female	NA	COURSE_CRYPT-188083	Australia	Australian Citizen	English		Course Evaluation
1668	1	STAFF_CRYPT-1795975	6	191		1	English	International	Female	NA	COURSE_CRYPT-188083	Australia	Australian Citizen	English		Course Evaluation
1669	1	STAFF_CRYPT-1795975	6	191		1	English	International	Female	NA	COURSE_CRYPT-188083	Australia	Australian Citizen	English		Lecturer Evaluation
1670	1	STAFF_CRYPT-1795975	5	191		1	English	Local	Male	NA	COURSE_CRYPT-188083	Australia	Australian Citizen	English		Course Evaluation
1671	1	STAFF_CRYPT-1795975	6	191		1	English	International	Female	NA	COURSE_CRYPT-188083	Australia	Australian Citizen	English		Lecturer Evaluation
1672	1	STAFF_CRYPT-1795975	5	191		1	English	International	Female	NA	COURSE_CRYPT-188083	Australia	Australian Citizen	English		Course Evaluation
1673	1	STAFF_CRYPT-1795975	5	191		1	English	International	Male	NA	COURSE_CRYPT-188083	Australia	Australian Citizen	English		Course Evaluation
1674	1	STAFF_CRYPT-1776414	NA	212		1	English	International	Female	NA	COURSE_CRYPT-188083	Australia	Australian Citizen	English	HEW 6	Course Evaluation
1675	1	STAFF_CRYPT-1776414	NA	212		1	English	International	Female	NA	COURSE_CRYPT-188083	Australia	Australian Citizen	English	HEW 6	Course Evaluation
1676	1	STAFF_CRYPT-1776414	NA	212		1	English	Local	Female	NA	COURSE_CRYPT-188083	Australia	Australian Citizen	English	HEW 6	Course Evaluation
1677	1	STAFF_CRYPT-1776414	NA	212		1	English	Local	Male	NA	COURSE_CRYPT-188083	Australia	Australian Citizen	English	HEW 6	Course Evaluation
1678	1	STAFF_CRYPT-1776414	6	212		1	English	Local	Male	NA	COURSE_CRYPT-188083	Australia	Australian Citizen	English	HEW 6	Course Evaluation
1679	1	STAFF_CRYPT-1776414	NA	132		1	English	International	Male	NA	COURSE_CRYPT-188035	Australia	Australian Citizen	English	HEW 6	Course Evaluation
1680	1	STAFF_CRYPT-1776414	NA	132		1	English	Local	Female	NA	COURSE_CRYPT-188035	Australia	Australian Citizen	English	HEW 6	Course Evaluation
1681	1	STAFF_CRYPT-1776414	NA	132		1	English	International	Male	NA	COURSE_CRYPT-188035	Australia	Australian Citizen	English	HEW 6	Course Evaluation
1682	0	STAFF_CRYPT-1776414	6	191		1	English	International	Female	NA	COURSE_CRYPT-188083	Australia	Australian Citizen	English	HEW 6	Course Evaluation
1683	0	STAFF_CRYPT-1776414	6	191		1	English	Local	Male	NA	COURSE_CRYPT-188083	Australia	Australian Citizen	English	HEW 6	Course Evaluation
1684	0	STAFF_CRYPT-1776414	4	191		1	English	International	Male	NA	COURSE_CRYPT-188083	Australia	Australian Citizen	English	HEW 6	Course Evaluation
1685	0	STAFF_CRYPT-1776414	5	191		1	English	International	Female	NA	COURSE_CRYPT-188083	Australia	Australian Citizen	English	HEW 6	Course Evaluation
1686	0	STAFF_CRYPT-1776414	4	191		1	English	Local	Female	NA	COURSE_CRYPT-188083	Australia	Australian Citizen	English	HEW 6	Course Evaluation
1687	0	STAFF_CRYPT-1776414	6	191		1	English	International	Female	NA	COURSE_CRYPT-188083	Australia	Australian Citizen	English	HEW 6	Course Evaluation
1688	0	STAFF_CRYPT-1776414	6	191		1	English	International	Female	NA	COURSE_CRYPT-188083	Australia	Australian Citizen	English	HEW 6	Course Evaluation
1689	0	STAFF_CRYPT-1776414	5	191		1	English	International	Female	NA	COURSE_CRYPT-188083	Australia	Australian Citizen	English	HEW 6	Course Evaluation
1690	0	STAFF_CRYPT-1776414	6	191		1	English	International	Female	NA	COURSE_CRYPT-188083	Australia	Australian Citizen	English	HEW 6	Course Evaluation
1691	0	STAFF_CRYPT-1776414	5	191		1	English	International	Female	NA	COURSE_CRYPT-188083	Australia	Australian Citizen	English	HEW 6	Course Evaluation
1692	0	STAFF_CRYPT-1776414	5	191		1	English	International	Male	NA	COURSE_CRYPT-188083	Australia	Australian Citizen	English	HEW 6	Course Evaluation
1693	0	STAFF_CRYPT-1776414	6	191		1	English	International	Female	NA	COURSE_CRYPT-188083	Australia	Australian Citizen	English	HEW 6	Course Evaluation
1694	0	STAFF_CRYPT-1776414	3	191		1	English	International	Female	NA	COURSE_CRYPT-188083	Australia	Australian Citizen	English	HEW 6	Course Evaluation
1695	0	STAFF_CRYPT-1776414	4	191		1	English	International	Female	NA	COURSE_CRYPT-188083	Australia	Australian Citizen	English	HEW 6	Course Evaluation
1696	0	STAFF_CRYPT-1776414	5	191		1	English	Local	Female	NA	COURSE_CRYPT-188083	Australia	Australian Citizen	English	HEW 6	Course Evaluation
1697	0	STAFF_CRYPT-1776414	5	191		1	English	International	Female	NA	COURSE_CRYPT-188083	Australia	Australian Citizen	English	HEW 6	Course Evaluation
1698	0	STAFF_CRYPT-1776414	6	191		1	English	International	Female	NA	COURSE_CRYPT-188083	Australia	Australian Citizen	English	HEW 6	Course Evaluation
1699	0	STAFF_CRYPT-1776414	5	191		1	English	Local	Male	NA	COURSE_CRYPT-188083	Australia	Australian Citizen	English	HEW 6	Course Evaluation
1700	0	STAFF_CRYPT-1776414	6	191		1	English	International	Female	NA	COURSE_CRYPT-188083	Australia	Australian Citizen	English	HEW 6	Course Evaluation
1701	0	STAFF_CRYPT-1776414	5	191		1	English	Local	Female	NA	COURSE_CRYPT-188083	Australia	Australian Citizen	English	HEW 6	Course Evaluation
1702	0	STAFF_CRYPT-1776414	6	191		1	English	International	Female	NA	COURSE_CRYPT-188083	Australia	Australian Citizen	English	HEW 6	Course Evaluation
1703	0	STAFF_CRYPT-1776414	5	191		1	English	International	Female	NA	COURSE_CRYPT-188083	Australia	Australian Citizen	English	HEW 6	Course Evaluation
1704	0	STAFF_CRYPT-1776414	5	191		1	English	International	Female	NA	COURSE_CRYPT-188083	Australia	Australian Citizen	English	HEW 6	Course Evaluation
1705	0	STAFF_CRYPT-1776414	5	191		1	English	International	Female	NA	COURSE_CRYPT-188083	Australia	Australian Citizen	English	HEW 6	Course Evaluation
1706	0	STAFF_CRYPT-1776414	6	191		1	English	Local	Male	NA	COURSE_CRYPT-188083	Australia	Australian Citizen	English	HEW 6	Course Evaluation
1707	0	STAFF_CRYPT-1776414	5	191		1	English	International	Female	NA	COURSE_CRYPT-188083	Australia	Australian Citizen	English	HEW 6	Course Evaluation
1708	0	STAFF_CRYPT-1776414	6	191		1	English	Local	Male	NA	COURSE_CRYPT-188083	Australia	Australian Citizen	English	HEW 6	Course Evaluation
1709	0	STAFF_CRYPT-1776414	6	191		1	English	International	Female	NA	COURSE_CRYPT-188083	Australia	Australian Citizen	English	HEW 6	Course Evaluation
1710	0	STAFF_CRYPT-1776414	6	191		1	English	International	Female	NA	COURSE_CRYPT-188083	Australia	Australian Citizen	English	HEW 6	Course Evaluation
1711	0	STAFF_CRYPT-1776414	5	191		1	English	International	Female	NA	COURSE_CRYPT-188083	Australia	Australian Citizen	English	HEW 6	Course Evaluation
1712	0	STAFF_CRYPT-1776414	6	191		1	English	International	Female	NA	COURSE_CRYPT-188083	Australia	Australian Citizen	English	HEW 6	Course Evaluation
1713	0	STAFF_CRYPT-1776414	5	191		1	English	Local	Female	NA	COURSE_CRYPT-188083	Australia	Australian Citizen	English	HEW 6	Course Evaluation
1714	0	STAFF_CRYPT-1776414	5	191		1	English	Local	Male	NA	COURSE_CRYPT-188083	Australia	Australian Citizen	English	HEW 6	Course Evaluation
1715	0	STAFF_CRYPT-1776414	5	191		1	English	International	Male	NA	COURSE_CRYPT-188083	Australia	Australian Citizen	English	HEW 6	Course Evaluation
1716	0	STAFF_CRYPT-1776414	6	191		1	English	International	Male	NA	COURSE_CRYPT-188083	Australia	Australian Citizen	English	HEW 6	Course Evaluation
1717	0	STAFF_CRYPT-1776414	5	191		1	English	International	Male	NA	COURSE_CRYPT-188083	Australia	Australian Citizen	English	HEW 6	Course Evaluation
1718	0	STAFF_CRYPT-1776414	5	191		1	English	Local	Female	NA	COURSE_CRYPT-188083	Australia	Australian Citizen	English	HEW 6	Course Evaluation
1719	0	STAFF_CRYPT-1776414	5	191		1	English	International	Female	NA	COURSE_CRYPT-188083	Australia	Australian Citizen	English	HEW 6	Course Evaluation
1720	0	STAFF_CRYPT-1776414	5	191		1	English	Local	Male	NA	COURSE_CRYPT-188083	Australia	Australian Citizen	English	HEW 6	Course Evaluation
1721	0	STAFF_CRYPT-1776414	6	191		1	English	International	Female	NA	COURSE_CRYPT-188083	Australia	Australian Citizen	English	HEW 6	Course Evaluation
1722	0	STAFF_CRYPT-1776414	4	191		1	English	International	Female	NA	COURSE_CRYPT-188083	Australia	Australian Citizen	English	HEW 6	Course Evaluation
1723	0	STAFF_CRYPT-1776414	5	191		1	English	Local	Female	NA	COURSE_CRYPT-188083	Australia	Australian Citizen	English	HEW 6	Course Evaluation
1724	0	STAFF_CRYPT-1776414	5	191		1	English	International	Female	NA	COURSE_CRYPT-188083	Australia	Australian Citizen	English	HEW 6	Course Evaluation
1725	0	STAFF_CRYPT-1776414	6	191		1	English	International	Female	NA	COURSE_CRYPT-188083	Australia	Australian Citizen	English	HEW 6	Course Evaluation
1726	0	STAFF_CRYPT-1776414	6	191		1	English	International	Female	NA	COURSE_CRYPT-188083	Australia	Australian Citizen	English	HEW 6	Course Evaluation
1727	0	STAFF_CRYPT-1776414	4	191		1	English	International	Female	NA	COURSE_CRYPT-188083	Australia	Australian Citizen	English	HEW 6	Course Evaluation
1728	0	STAFF_CRYPT-1776414	5	191		1	English	Local	Female	NA	COURSE_CRYPT-188083	Australia	Australian Citizen	English	HEW 6	Course Evaluation
1729	0	STAFF_CRYPT-1776414	5	191		1	English	International	Male	NA	COURSE_CRYPT-188083	Australia	Australian Citizen	English	HEW 6	Course Evaluation
1730	0	STAFF_CRYPT-1776414	4	191		1	English	International	Male	NA	COURSE_CRYPT-188083	Australia	Australian Citizen	English	HEW 6	Course Evaluation
1731	0	STAFF_CRYPT-1776414	6	191		1	English	Local	Male	NA	COURSE_CRYPT-188083	Australia	Australian Citizen	English	HEW 6	Course Evaluation
1732	0	STAFF_CRYPT-1776414	6	191		1	English	International	Female	NA	COURSE_CRYPT-188083	Australia	Australian Citizen	English	HEW 6	Course Evaluation
1733	0	STAFF_CRYPT-1776414	5	191		1	English	International	Female	NA	COURSE_CRYPT-188083	Australia	Australian Citizen	English	HEW 6	Course Evaluation
1734	0	STAFF_CRYPT-1776414	6	191		1	English	International	Female	NA	COURSE_CRYPT-188083	Australia	Australian Citizen	English	HEW 6	Course Evaluation
1735	0	STAFF_CRYPT-1776414	5	191		1	English	International	Female	NA	COURSE_CRYPT-188083	Australia	Australian Citizen	English	HEW 6	Course Evaluation
1736	0	STAFF_CRYPT-1776414	6	91		1	English	Local	Female	NA	COURSE_CRYPT-188063	Australia	Australian Citizen	English	HEW 6	Course Evaluation
1737	0	STAFF_CRYPT-1776414	5	191		1	English	International	Female	NA	COURSE_CRYPT-188083	Australia	Australian Citizen	English	HEW 6	Course Evaluation
1738	0	STAFF_CRYPT-1776414	4	191		1	English	Local	Female	NA	COURSE_CRYPT-188083	Australia	Australian Citizen	English	HEW 6	Course Evaluation
1739	0	STAFF_CRYPT-1776414	4	191		1	English	International	Female	NA	COURSE_CRYPT-188083	Australia	Australian Citizen	English	HEW 6	Course Evaluation
1740	0	STAFF_CRYPT-1776414	5	191		1	English	International	Female	NA	COURSE_CRYPT-188083	Australia	Australian Citizen	English	HEW 6	Course Evaluation
1741	0	STAFF_CRYPT-1776414	5	91		1	English	Local	Female	NA	COURSE_CRYPT-188063	Australia	Australian Citizen	English	HEW 6	Course Evaluation
1742	0	STAFF_CRYPT-1776414	5	91		1	English	Local	Male	NA	COURSE_CRYPT-188063	Australia	Australian Citizen	English	HEW 6	Course Evaluation
1743	0	STAFF_CRYPT-1776414	5	91		1	English	International	Female	NA	COURSE_CRYPT-188063	Australia	Australian Citizen	English	HEW 6	Course Evaluation
1744	0	STAFF_CRYPT-1776414	5	91		1	English	Local	Female	NA	COURSE_CRYPT-188063	Australia	Australian Citizen	English	HEW 6	Course Evaluation
1745	0	STAFF_CRYPT-1776414	5	191		1	English	Local	Male	NA	COURSE_CRYPT-188083	Australia	Australian Citizen	English	HEW 6	Course Evaluation
1746	0	STAFF_CRYPT-1776414	6	191		1	English	Local	Female	NA	COURSE_CRYPT-188083	Australia	Australian Citizen	English	HEW 6	Course Evaluation
1747	0	STAFF_CRYPT-1776414	5	191		1	English	International	Female	NA	COURSE_CRYPT-188083	Australia	Australian Citizen	English	HEW 6	Course Evaluation
1748	0	STAFF_CRYPT-1776414	5	191		1	English	Local	Female	NA	COURSE_CRYPT-188083	Australia	Australian Citizen	English	HEW 6	Course Evaluation
1749	0	STAFF_CRYPT-1776414	6	191		1	English	International	Female	NA	COURSE_CRYPT-188083	Australia	Australian Citizen	English	HEW 6	Course Evaluation
1750	0	STAFF_CRYPT-1776414	4	191		1	English	International	Female	NA	COURSE_CRYPT-188083	Australia	Australian Citizen	English	HEW 6	Course Evaluation
1751	0	STAFF_CRYPT-1776414	5	191		1	English	International	Male	NA	COURSE_CRYPT-188083	Australia	Australian Citizen	English	HEW 6	Course Evaluation
1752	0	STAFF_CRYPT-1776414	5	191		1	English	International	Female	NA	COURSE_CRYPT-188083	Australia	Australian Citizen	English	HEW 6	Course Evaluation
1753	0	STAFF_CRYPT-1776414	5	191		1	English	International	Female	NA	COURSE_CRYPT-188083	Australia	Australian Citizen	English	HEW 6	Course Evaluation
1754	0	STAFF_CRYPT-1776414	5	191		1	English	International	Female	NA	COURSE_CRYPT-188083	Australia	Australian Citizen	English	HEW 6	Course Evaluation
1755	0	STAFF_CRYPT-1776414	1	91		1	English	Local	Female	NA	COURSE_CRYPT-188063	Australia	Australian Citizen	English	HEW 6	Course Evaluation
1756	0	STAFF_CRYPT-1776414	5	91		1	English	Local	Female	NA	COURSE_CRYPT-188063	Australia	Australian Citizen	English	HEW 6	Course Evaluation
1757	0	STAFF_CRYPT-1776414	5	91		1	English	Local	Female	NA	COURSE_CRYPT-188063	Australia	Australian Citizen	English	HEW 6	Course Evaluation
1758	0	STAFF_CRYPT-1776414	5	91		1	English	International	Female	NA	COURSE_CRYPT-188063	Australia	Australian Citizen	English	HEW 6	Course Evaluation
1759	0	STAFF_CRYPT-1776414	5	91		1	English	International	Female	NA	COURSE_CRYPT-188063	Australia	Australian Citizen	English	HEW 6	Course Evaluation
1760	0	STAFF_CRYPT-1776414	5	43		1	English	International	Female	NA	COURSE_CRYPT-188104	Australia	Australian Citizen	English	HEW 6	Course Evaluation
1761	0	STAFF_CRYPT-1776414	5	191		1	English	International	Female	NA	COURSE_CRYPT-188083	Australia	Australian Citizen	English	HEW 6	Course Evaluation
1762	0	STAFF_CRYPT-1776414	5	191		1	English	Local	Female	NA	COURSE_CRYPT-188083	Australia	Australian Citizen	English	HEW 6	Course Evaluation
1763	0	STAFF_CRYPT-1776414	4	191		1	English	International	Female	NA	COURSE_CRYPT-188083	Australia	Australian Citizen	English	HEW 6	Course Evaluation
1764	0	STAFF_CRYPT-1776414	5	191		1	English	Local	Male	NA	COURSE_CRYPT-188083	Australia	Australian Citizen	English	HEW 6	Course Evaluation
1765	0	STAFF_CRYPT-1776414	5	191		1	English	Local	Male	NA	COURSE_CRYPT-188083	Australia	Australian Citizen	English	HEW 6	Course Evaluation
1766	0	STAFF_CRYPT-1776414	4	191		1	English	International	Male	NA	COURSE_CRYPT-188083	Australia	Australian Citizen	English	HEW 6	Course Evaluation
1767	0	STAFF_CRYPT-1776414	4	191		1	English	International	Male	NA	COURSE_CRYPT-188083	Australia	Australian Citizen	English	HEW 6	Course Evaluation
1768	0	STAFF_CRYPT-1776414	5	191		1	English	International	Female	NA	COURSE_CRYPT-188083	Australia	Australian Citizen	English	HEW 6	Course Evaluation
1769	0	STAFF_CRYPT-1776414	4	191		1	English	Local	Female	NA	COURSE_CRYPT-188083	Australia	Australian Citizen	English	HEW 6	Course Evaluation
1770	0	STAFF_CRYPT-1776414	5	191		1	English	International	Male	NA	COURSE_CRYPT-188083	Australia	Australian Citizen	English	HEW 6	Course Evaluation
1771	0	STAFF_CRYPT-1776414	1	191		1	English	Local	Male	NA	COURSE_CRYPT-188083	Australia	Australian Citizen	English	HEW 6	Course Evaluation
1772	0	STAFF_CRYPT-1776414	5	191		1	English	International	Male	NA	COURSE_CRYPT-188083	Australia	Australian Citizen	English	HEW 6	Course Evaluation
1773	0	STAFF_CRYPT-1776414	4	91		1	English	Local	Male	NA	COURSE_CRYPT-188063	Australia	Australian Citizen	English	HEW 6	Course Evaluation
1774	0	STAFF_CRYPT-1776414	6	91		1	English	Local	Female	NA	COURSE_CRYPT-188063	Australia	Australian Citizen	English	HEW 6	Course Evaluation
1775	0	STAFF_CRYPT-1776414	5	91		1	English	International	Female	NA	COURSE_CRYPT-188063	Australia	Australian Citizen	English	HEW 6	Course Evaluation
1776	0	STAFF_CRYPT-1776414	4	91		1	English	Local	Female	NA	COURSE_CRYPT-188063	Australia	Australian Citizen	English	HEW 6	Course Evaluation
1777	0	STAFF_CRYPT-1776414	4	91		1	English	International	Female	NA	COURSE_CRYPT-188063	Australia	Australian Citizen	English	HEW 6	Course Evaluation
1778	0	STAFF_CRYPT-1776414	2	91		1	English	International	Female	NA	COURSE_CRYPT-188063	Australia	Australian Citizen	English	HEW 6	Course Evaluation
1779	0	STAFF_CRYPT-1776414	4	91		1	English	International	Female	NA	COURSE_CRYPT-188063	Australia	Australian Citizen	English	HEW 6	Course Evaluation
1780	0	STAFF_CRYPT-1776414	3	91		1	English	International	Female	NA	COURSE_CRYPT-188063	Australia	Australian Citizen	English	HEW 6	Course Evaluation
1781	0	STAFF_CRYPT-1776414	6	91		1	English	International	Female	NA	COURSE_CRYPT-188063	Australia	Australian Citizen	English	HEW 6	Course Evaluation
1782	0	STAFF_CRYPT-1776414	5	91		1	English	Local	Male	NA	COURSE_CRYPT-188063	Australia	Australian Citizen	English	HEW 6	Course Evaluation
1783	0	STAFF_CRYPT-1776414	1	91		1	English	International	Female	NA	COURSE_CRYPT-188063	Australia	Australian Citizen	English	HEW 6	Course Evaluation
1784	0	STAFF_CRYPT-1776414	5	91		1	English	International	Female	NA	COURSE_CRYPT-188063	Australia	Australian Citizen	English	HEW 6	Course Evaluation
1785	0	STAFF_CRYPT-1776414	6	91		1	English	International	Male	NA	COURSE_CRYPT-188063	Australia	Australian Citizen	English	HEW 6	Course Evaluation
1786	0	STAFF_CRYPT-1776414	6	91		1	English	Local	Female	NA	COURSE_CRYPT-188063	Australia	Australian Citizen	English	HEW 6	Course Evaluation
1787	0	STAFF_CRYPT-1776414	3	91		1	English	International	Female	NA	COURSE_CRYPT-188063	Australia	Australian Citizen	English	HEW 6	Course Evaluation
1788	0	STAFF_CRYPT-1776414	6	191		1	English	International	Female	NA	COURSE_CRYPT-188083	Australia	Australian Citizen	English	HEW 6	Course Evaluation
1789	0	STAFF_CRYPT-1776414	5	191		1	English	International	Female	NA	COURSE_CRYPT-188083	Australia	Australian Citizen	English	HEW 6	Course Evaluation
1790	0	STAFF_CRYPT-1776414	3	191		1	English	International	Female	NA	COURSE_CRYPT-188083	Australia	Australian Citizen	English	HEW 6	Course Evaluation
1791	0	STAFF_CRYPT-1776414	6	191		1	English	International	Female	NA	COURSE_CRYPT-188083	Australia	Australian Citizen	English	HEW 6	Course Evaluation
1792	0	STAFF_CRYPT-1776414	5	191		1	English	International	Female	NA	COURSE_CRYPT-188083	Australia	Australian Citizen	English	HEW 6	Course Evaluation
1793	0	STAFF_CRYPT-1776414	5	191		1	English	International	Male	NA	COURSE_CRYPT-188083	Australia	Australian Citizen	English	HEW 6	Course Evaluation
1794	0	STAFF_CRYPT-1776414	5	191		1	English	International	Female	NA	COURSE_CRYPT-188083	Australia	Australian Citizen	English	HEW 6	Course Evaluation
1795	0	STAFF_CRYPT-1776414	5	191		1	English	International	Male	NA	COURSE_CRYPT-188083	Australia	Australian Citizen	English	HEW 6	Course Evaluation
1796	0	STAFF_CRYPT-1776414	6	191		1	English	International	Female	NA	COURSE_CRYPT-188083	Australia	Australian Citizen	English	HEW 6	Course Evaluation
1797	0	STAFF_CRYPT-1776414	6	191		1	English	International	Female	NA	COURSE_CRYPT-188083	Australia	Australian Citizen	English	HEW 6	Course Evaluation
1798	0	STAFF_CRYPT-1776414	4	191		1	English	International	Female	NA	COURSE_CRYPT-188083	Australia	Australian Citizen	English	HEW 6	Course Evaluation
1799	0	STAFF_CRYPT-1776414	5	191		1	English	International	Female	NA	COURSE_CRYPT-188083	Australia	Australian Citizen	English	HEW 6	Course Evaluation
1800	0	STAFF_CRYPT-1776414	4	191		1	English	Local	Male	NA	COURSE_CRYPT-188083	Australia	Australian Citizen	English	HEW 6	Course Evaluation
1801	0	STAFF_CRYPT-1776414	6	191		1	English	Local	Male	NA	COURSE_CRYPT-188083	Australia	Australian Citizen	English	HEW 6	Course Evaluation
1802	0	STAFF_CRYPT-1776414	5	191		1	English	International	Male	NA	COURSE_CRYPT-188083	Australia	Australian Citizen	English	HEW 6	Course Evaluation
1803	0	STAFF_CRYPT-1776414	5	191		1	English	Local	Female	NA	COURSE_CRYPT-188083	Australia	Australian Citizen	English	HEW 6	Course Evaluation
1804	0	STAFF_CRYPT-1776414	5	191		1	English	International	Female	NA	COURSE_CRYPT-188083	Australia	Australian Citizen	English	HEW 6	Course Evaluation
1805	0	STAFF_CRYPT-1776414	5	191		1	English	International	Female	NA	COURSE_CRYPT-188083	Australia	Australian Citizen	English	HEW 6	Course Evaluation
1806	0	STAFF_CRYPT-1776414	6	191		1	English	International	Female	NA	COURSE_CRYPT-188083	Australia	Australian Citizen	English	HEW 6	Course Evaluation
1807	0	STAFF_CRYPT-1776414	5	191		1	English	International	Female	NA	COURSE_CRYPT-188083	Australia	Australian Citizen	English	HEW 6	Course Evaluation
1808	0	STAFF_CRYPT-1776414	4	191		1	English	International	Female	NA	COURSE_CRYPT-188083	Australia	Australian Citizen	English	HEW 6	Course Evaluation
1809	0	STAFF_CRYPT-1776414	5	191		1	English	Local	Female	NA	COURSE_CRYPT-188083	Australia	Australian Citizen	English	HEW 6	Course Evaluation
1810	0	STAFF_CRYPT-1776414	6	191		1	English	Local	Female	NA	COURSE_CRYPT-188083	Australia	Australian Citizen	English	HEW 6	Course Evaluation
1811	0	STAFF_CRYPT-1776414	6	191		1	English	International	Female	NA	COURSE_CRYPT-188083	Australia	Australian Citizen	English	HEW 6	Course Evaluation
1812	0	STAFF_CRYPT-1776414	5	191		1	English	International	Female	NA	COURSE_CRYPT-188083	Australia	Australian Citizen	English	HEW 6	Course Evaluation
1813	0	STAFF_CRYPT-1776414	5	191		1	English	Local	Male	NA	COURSE_CRYPT-188083	Australia	Australian Citizen	English	HEW 6	Course Evaluation
1814	0	STAFF_CRYPT-1776414	5	191		1	English	International	Female	NA	COURSE_CRYPT-188083	Australia	Australian Citizen	English	HEW 6	Course Evaluation
1815	0	STAFF_CRYPT-1776414	6	191		1	English	International	Female	NA	COURSE_CRYPT-188083	Australia	Australian Citizen	English	HEW 6	Course Evaluation
1816	0	STAFF_CRYPT-1776414	6	191		1	English	International	Female	NA	COURSE_CRYPT-188083	Australia	Australian Citizen	English	HEW 6	Course Evaluation
1817	0	STAFF_CRYPT-1776414	5	191		1	English	Local	Female	NA	COURSE_CRYPT-188083	Australia	Australian Citizen	English	HEW 6	Course Evaluation
1818	0	STAFF_CRYPT-1776414	5	191		1	English	International	Female	NA	COURSE_CRYPT-188083	Australia	Australian Citizen	English	HEW 6	Course Evaluation
1819	0	STAFF_CRYPT-1776414	4	191		1	English	International	Female	NA	COURSE_CRYPT-188083	Australia	Australian Citizen	English	HEW 6	Course Evaluation
1820	0	STAFF_CRYPT-1776414	5	191		1	English	Local	Female	NA	COURSE_CRYPT-188083	Australia	Australian Citizen	English	HEW 6	Course Evaluation
1821	0	STAFF_CRYPT-1776414	6	191		1	English	International	Female	NA	COURSE_CRYPT-188083	Australia	Australian Citizen	English	HEW 6	Course Evaluation
1822	0	STAFF_CRYPT-1776414	5	191		1	English	Local	Female	NA	COURSE_CRYPT-188083	Australia	Australian Citizen	English	HEW 6	Course Evaluation
1823	0	STAFF_CRYPT-1776414	5	91		1	English	International	Female	NA	COURSE_CRYPT-188063	Australia	Australian Citizen	English	HEW 6	Course Evaluation
1824	0	STAFF_CRYPT-1776414	3	91		1	English	International	Female	NA	COURSE_CRYPT-188063	Australia	Australian Citizen	English	HEW 6	Course Evaluation
1825	0	STAFF_CRYPT-1776414	4	91		1	English	International	Female	NA	COURSE_CRYPT-188063	Australia	Australian Citizen	English	HEW 6	Course Evaluation
1826	0	STAFF_CRYPT-1776414	5	91		1	English	International	Female	NA	COURSE_CRYPT-188063	Australia	Australian Citizen	English	HEW 6	Course Evaluation
1827	0	STAFF_CRYPT-1776414	5	91		1	English	Local	Male	NA	COURSE_CRYPT-188063	Australia	Australian Citizen	English	HEW 6	Course Evaluation
1828	0	STAFF_CRYPT-1776414	5	91		1	English	Local	Male	NA	COURSE_CRYPT-188063	Australia	Australian Citizen	English	HEW 6	Course Evaluation
1829	0	STAFF_CRYPT-1776414	4	91		1	English	International	Female	NA	COURSE_CRYPT-188063	Australia	Australian Citizen	English	HEW 6	Course Evaluation
1830	0	STAFF_CRYPT-1776414	6	91		1	English	International	Male	NA	COURSE_CRYPT-188063	Australia	Australian Citizen	English	HEW 6	Course Evaluation
1831	0	STAFF_CRYPT-1776414	6	91		1	English	International	Female	NA	COURSE_CRYPT-188063	Australia	Australian Citizen	English	HEW 6	Course Evaluation
1832	0	STAFF_CRYPT-1776414	6	91		1	English	International	Female	NA	COURSE_CRYPT-188063	Australia	Australian Citizen	English	HEW 6	Course Evaluation
1833	0	STAFF_CRYPT-1776414	4	91		1	English	International	Male	NA	COURSE_CRYPT-188063	Australia	Australian Citizen	English	HEW 6	Course Evaluation
1834	0	STAFF_CRYPT-1776414	5	91		1	English	Local	Female	NA	COURSE_CRYPT-188063	Australia	Australian Citizen	English	HEW 6	Course Evaluation
1835	0	STAFF_CRYPT-1776414	4	91		1	English	International	Male	NA	COURSE_CRYPT-188063	Australia	Australian Citizen	English	HEW 6	Course Evaluation
1836	0	STAFF_CRYPT-1776414	5	91		1	English	International	Female	NA	COURSE_CRYPT-188063	Australia	Australian Citizen	English	HEW 6	Course Evaluation
1837	0	STAFF_CRYPT-1776414	5	91		1	English	Local	Female	NA	COURSE_CRYPT-188063	Australia	Australian Citizen	English	HEW 6	Course Evaluation
1838	0	STAFF_CRYPT-1776414	5	91		1	English	International	Female	NA	COURSE_CRYPT-188063	Australia	Australian Citizen	English	HEW 6	Course Evaluation
1839	0	STAFF_CRYPT-1776414	6	91		1	English	International	Male	NA	COURSE_CRYPT-188063	Australia	Australian Citizen	English	HEW 6	Course Evaluation
1840	0	STAFF_CRYPT-1776414	6	91		1	English	International	Female	NA	COURSE_CRYPT-188063	Australia	Australian Citizen	English	HEW 6	Course Evaluation
1841	0	STAFF_CRYPT-1776414	5	91		1	English	International	Female	NA	COURSE_CRYPT-188063	Australia	Australian Citizen	English	HEW 6	Course Evaluation
1842	0	STAFF_CRYPT-1776414	4	91		1	English	Local	Male	NA	COURSE_CRYPT-188063	Australia	Australian Citizen	English	HEW 6	Course Evaluation
1843	0	STAFF_CRYPT-1776414	6	91		1	English	Local	Female	NA	COURSE_CRYPT-188063	Australia	Australian Citizen	English	HEW 6	Course Evaluation
1844	0	STAFF_CRYPT-1776414	5	91		1	English	International	Female	NA	COURSE_CRYPT-188063	Australia	Australian Citizen	English	HEW 6	Course Evaluation
1845	0	STAFF_CRYPT-1776414	3	91		1	English	International	Female	NA	COURSE_CRYPT-188063	Australia	Australian Citizen	English	HEW 6	Course Evaluation
1846	0	STAFF_CRYPT-1776414	6	91		1	English	Local	Female	NA	COURSE_CRYPT-188063	Australia	Australian Citizen	English	HEW 6	Course Evaluation
1847	0	STAFF_CRYPT-1776414	4	91		1	English	International	Female	NA	COURSE_CRYPT-188063	Australia	Australian Citizen	English	HEW 6	Course Evaluation
1848	0	STAFF_CRYPT-1776414	4	91		1	English	International	Female	NA	COURSE_CRYPT-188063	Australia	Australian Citizen	English	HEW 6	Course Evaluation
1849	0	STAFF_CRYPT-1776414	5	91		1	English	International	Male	NA	COURSE_CRYPT-188063	Australia	Australian Citizen	English	HEW 6	Course Evaluation
1850	0	STAFF_CRYPT-1776414	5	91		1	English	Local	Female	NA	COURSE_CRYPT-188063	Australia	Australian Citizen	English	HEW 6	Course Evaluation
1851	0	STAFF_CRYPT-1776414	5	91		1	English	International	Female	NA	COURSE_CRYPT-188063	Australia	Australian Citizen	English	HEW 6	Course Evaluation
1852	0	STAFF_CRYPT-1771359	NA	212		1	Missing	Local	Male	NA	COURSE_CRYPT-188083		Australian Citizen		HEW 5	Course Evaluation
1853	0	STAFF_CRYPT-1771359	NA	165		1	Missing	International	Female	NA	COURSE_CRYPT-191075		Australian Citizen		HEW 5	Course Evaluation
1854	0	STAFF_CRYPT-1771359	6	212		1	Missing	Local	Male	NA	COURSE_CRYPT-188083		Australian Citizen		HEW 5	Course Evaluation
1855	0	STAFF_CRYPT-1771359	NA	185		1	Missing	International	Male	NA	COURSE_CRYPT-191085		Australian Citizen		HEW 5	Course Evaluation
1856	0	STAFF_CRYPT-1771359	NA	212		1	Missing	International	Female	NA	COURSE_CRYPT-188083		Australian Citizen		HEW 5	Course Evaluation
1857	0	STAFF_CRYPT-1771359	NA	185		1	Missing	International	Female	NA	COURSE_CRYPT-191085		Australian Citizen		HEW 5	Course Evaluation
1858	0	STAFF_CRYPT-1771359	NA	212		1	Missing	Local	Female	NA	COURSE_CRYPT-188083		Australian Citizen		HEW 5	Course Evaluation
1859	0	STAFF_CRYPT-1771359	NA	212		1	Missing	International	Female	NA	COURSE_CRYPT-188083		Australian Citizen		HEW 5	Course Evaluation
1860	0	STAFF_CRYPT-1771359	5	118	PGRD	1	Missing	Local	Female	89	COURSE_CRYPT-188054		Australian Citizen		HEW 5	Course Evaluation
1861	0	STAFF_CRYPT-1771359	5	118	PGRD	1	Missing	Local	Female	89	COURSE_CRYPT-188054		Australian Citizen		HEW 5	Course Evaluation
1862	0	STAFF_CRYPT-1771359	4	106	PGRD	1	Missing	Local	Female	80	COURSE_CRYPT-188063		Australian Citizen		HEW 5	Course Evaluation
1863	0	STAFF_CRYPT-1771359	5	118	PGRD	1	Missing	International	Female	72.25	COURSE_CRYPT-188054		Australian Citizen		HEW 5	Course Evaluation
1864	0	STAFF_CRYPT-1771359	5	118	PGRD	1	Missing	International	Female	72.25	COURSE_CRYPT-188054		Australian Citizen		HEW 5	Course Evaluation
1865	0	STAFF_CRYPT-1771359	5	118	PGRD	1	Missing	International	Female	69.5	COURSE_CRYPT-188054		Australian Citizen		HEW 5	Course Evaluation
1866	0	STAFF_CRYPT-1771359	5	118	PGRD	1	Missing	International	Female	69.5	COURSE_CRYPT-188054		Australian Citizen		HEW 5	Course Evaluation
1867	0	STAFF_CRYPT-1771359	5	118	PGRD	1	Missing	International	Female	69	COURSE_CRYPT-188054		Australian Citizen		HEW 5	Course Evaluation
1868	0	STAFF_CRYPT-1771359	5	118	PGRD	1	Missing	International	Female	69	COURSE_CRYPT-188054		Australian Citizen		HEW 5	Course Evaluation
1869	0	STAFF_CRYPT-1771359	5	118	PGRD	1	Missing	International	Male	67.75	COURSE_CRYPT-188054		Australian Citizen		HEW 5	Course Evaluation
1870	0	STAFF_CRYPT-1771359	5	118	PGRD	1	Missing	International	Male	67.75	COURSE_CRYPT-188054		Australian Citizen		HEW 5	Course Evaluation
1871	0	STAFF_CRYPT-1771359	5	118	PGRD	1	Missing	International	Female	64.5	COURSE_CRYPT-188054		Australian Citizen		HEW 5	Course Evaluation
1872	0	STAFF_CRYPT-1771359	5	118	PGRD	1	Missing	International	Female	64.5	COURSE_CRYPT-188054		Australian Citizen		HEW 5	Course Evaluation
1873	0	STAFF_CRYPT-1771359	5	106	PGRD	1	Missing	International	Female	64.5	COURSE_CRYPT-188063		Australian Citizen		HEW 5	Course Evaluation
1874	0	STAFF_CRYPT-1771359	4	106	PGRD	1	Missing	International	Female	76	COURSE_CRYPT-188063		Australian Citizen		HEW 5	Course Evaluation
1875	0	STAFF_CRYPT-1771359	6	106	PGRD	1	Missing	Local	Female	76	COURSE_CRYPT-188063		Australian Citizen		HEW 5	Course Evaluation
1876	0	STAFF_CRYPT-1771359	5	106	PGRD	1	Missing	Local	Female	0	COURSE_CRYPT-188063		Australian Citizen		HEW 5	Course Evaluation
1877	0	STAFF_CRYPT-1771359	1	106	PGRD	1	Missing	Local	Male	29.75	COURSE_CRYPT-188063		Australian Citizen		HEW 5	Course Evaluation
1878	0	STAFF_CRYPT-1771359	5	106	PGRD	1	Missing	International	Male	67.75	COURSE_CRYPT-188063		Australian Citizen		HEW 5	Course Evaluation
1879	0	STAFF_CRYPT-1771359	5	106	PGRD	1	Missing	Local	Female	85.75	COURSE_CRYPT-188063		Australian Citizen		HEW 5	Course Evaluation
1880	0	STAFF_CRYPT-1771359	4	106	PGRD	1	Missing	Local	Female	83	COURSE_CRYPT-188063		Australian Citizen		HEW 5	Course Evaluation
1881	0	STAFF_CRYPT-1771359	4	106	PGRD	1	Missing	International	Male	79.75	COURSE_CRYPT-188063		Australian Citizen		HEW 5	Course Evaluation
1882	0	STAFF_CRYPT-1771359	5	106	PGRD	1	Missing	International	Male	78.6	COURSE_CRYPT-188063		Australian Citizen		HEW 5	Course Evaluation
1883	0	STAFF_CRYPT-1771359	6	106	PGRD	1	Missing	International	Male	78	COURSE_CRYPT-188063		Australian Citizen		HEW 5	Course Evaluation
1884	0	STAFF_CRYPT-1771359	6	106	PGRD	1	Missing	International	Male	76	COURSE_CRYPT-188063		Australian Citizen		HEW 5	Course Evaluation
1885	0	STAFF_CRYPT-1771359	4	106	PGRD	1	Missing	Local	Male	75.25	COURSE_CRYPT-188063		Australian Citizen		HEW 5	Course Evaluation
1886	0	STAFF_CRYPT-1771359	5	106	PGRD	1	Missing	International	Female	72.75	COURSE_CRYPT-188063		Australian Citizen		HEW 5	Course Evaluation
1887	0	STAFF_CRYPT-1771359	5	106	PGRD	1	Missing	International	Female	72.25	COURSE_CRYPT-188063		Australian Citizen		HEW 5	Course Evaluation
1888	0	STAFF_CRYPT-1771359	5	106	PGRD	1	Missing	International	Female	69.5	COURSE_CRYPT-188063		Australian Citizen		HEW 5	Course Evaluation
1889	0	STAFF_CRYPT-1771359	4	106	PGRD	1	Missing	International	Female	69	COURSE_CRYPT-188063		Australian Citizen		HEW 5	Course Evaluation
1890	0	STAFF_CRYPT-1771359	5	118	PGRD	1	Missing	Local	Female	0	COURSE_CRYPT-188054		Australian Citizen		HEW 5	Course Evaluation
1891	0	STAFF_CRYPT-1771359	5	118	PGRD	1	Missing	Local	Female	0	COURSE_CRYPT-188054		Australian Citizen		HEW 5	Course Evaluation
1892	0	STAFF_CRYPT-1771359	5	118	PGRD	1	Missing	Local	Male	29.75	COURSE_CRYPT-188054		Australian Citizen		HEW 5	Course Evaluation
1893	0	STAFF_CRYPT-1771359	5	118	PGRD	1	Missing	Local	Male	29.75	COURSE_CRYPT-188054		Australian Citizen		HEW 5	Course Evaluation
1894	0	STAFF_CRYPT-1771359	5	118	PGRD	1	Missing	Local	Male	88	COURSE_CRYPT-188054		Australian Citizen		HEW 5	Course Evaluation
1895	0	STAFF_CRYPT-1771359	5	118	PGRD	1	Missing	Local	Male	88	COURSE_CRYPT-188054		Australian Citizen		HEW 5	Course Evaluation
1896	0	STAFF_CRYPT-1771359	5	118	PGRD	1	Missing	Local	Female	85.75	COURSE_CRYPT-188054		Australian Citizen		HEW 5	Course Evaluation
1897	0	STAFF_CRYPT-1771359	5	118	PGRD	1	Missing	Local	Female	85.75	COURSE_CRYPT-188054		Australian Citizen		HEW 5	Course Evaluation
1898	0	STAFF_CRYPT-1771359	4	118	PGRD	1	Missing	Local	Female	83	COURSE_CRYPT-188054		Australian Citizen		HEW 5	Course Evaluation
1899	0	STAFF_CRYPT-1771359	4	118	PGRD	1	Missing	Local	Female	83	COURSE_CRYPT-188054		Australian Citizen		HEW 5	Course Evaluation
1900	0	STAFF_CRYPT-1771359	6	118	PGRD	1	Missing	International	Male	79.75	COURSE_CRYPT-188054		Australian Citizen		HEW 5	Course Evaluation
1901	0	STAFF_CRYPT-1771359	6	118	PGRD	1	Missing	International	Male	79.75	COURSE_CRYPT-188054		Australian Citizen		HEW 5	Course Evaluation
1902	0	STAFF_CRYPT-1771359	5	118	PGRD	1	Missing	International	Male	78.6	COURSE_CRYPT-188054		Australian Citizen		HEW 5	Course Evaluation
1903	0	STAFF_CRYPT-1771359	5	118	PGRD	1	Missing	International	Male	78.6	COURSE_CRYPT-188054		Australian Citizen		HEW 5	Course Evaluation
1904	0	STAFF_CRYPT-1771359	6	118	PGRD	1	Missing	International	Male	76	COURSE_CRYPT-188054		Australian Citizen		HEW 5	Course Evaluation
1905	0	STAFF_CRYPT-1771359	6	118	PGRD	1	Missing	International	Male	76	COURSE_CRYPT-188054		Australian Citizen		HEW 5	Course Evaluation
1906	0	STAFF_CRYPT-1771359	5	118	PGRD	1	Missing	International	Female	76	COURSE_CRYPT-188054		Australian Citizen		HEW 5	Course Evaluation
1907	0	STAFF_CRYPT-1771359	5	118	PGRD	1	Missing	International	Female	76	COURSE_CRYPT-188054		Australian Citizen		HEW 5	Course Evaluation
1908	0	STAFF_CRYPT-1771359	5	118	PGRD	1	Missing	Local	Male	75.25	COURSE_CRYPT-188054		Australian Citizen		HEW 5	Course Evaluation
1909	0	STAFF_CRYPT-1771359	5	118	PGRD	1	Missing	Local	Male	75.25	COURSE_CRYPT-188054		Australian Citizen		HEW 5	Course Evaluation
1910	0	STAFF_CRYPT-1771359	5	118	PGRD	1	Missing	International	Female	72.75	COURSE_CRYPT-188054		Australian Citizen		HEW 5	Course Evaluation
1911	0	STAFF_CRYPT-1771359	5	118	PGRD	1	Missing	International	Female	72.75	COURSE_CRYPT-188054		Australian Citizen		HEW 5	Course Evaluation
1912	0	STAFF_CRYPT-1771359	6	118	PGRD	1	Missing	International	Female	69.25	COURSE_CRYPT-188054		Australian Citizen		HEW 5	Course Evaluation
1913	0	STAFF_CRYPT-1771359	6	118	PGRD	1	Missing	International	Female	69.25	COURSE_CRYPT-188054		Australian Citizen		HEW 5	Course Evaluation
1914	0	STAFF_CRYPT-1771359	4	106	PGRD	1	Missing	International	Female	69.25	COURSE_CRYPT-188063		Australian Citizen		HEW 5	Course Evaluation
1915	0	STAFF_CRYPT-1771359	4	106	PGRD	1	Missing	International	Male	79	COURSE_CRYPT-188063		Australian Citizen		HEW 5	Course Evaluation
1916	0	STAFF_CRYPT-1771359	5	106	PGRD	1	Missing	International	Male	57.25	COURSE_CRYPT-188063		Australian Citizen		HEW 5	Course Evaluation
1917	0	STAFF_CRYPT-1771359	5	106	PGRD	1	Missing	International	Male	64	COURSE_CRYPT-188063		Australian Citizen		HEW 5	Course Evaluation
1918	0	STAFF_CRYPT-1771359	6	106	PGRD	1	Missing	International	Female	71.25	COURSE_CRYPT-188063		Australian Citizen		HEW 5	Course Evaluation
1919	0	STAFF_CRYPT-1771359	5	106	PGRD	1	Missing	Local	Female	73.5	COURSE_CRYPT-188063		Australian Citizen		HEW 5	Course Evaluation
1920	0	STAFF_CRYPT-1771359	2	106	PGRD	1	Missing	Local	Male	85.25	COURSE_CRYPT-188063		Australian Citizen		HEW 5	Course Evaluation
1921	0	STAFF_CRYPT-1771359	3	106	PGRD	1	Missing	Local	Female	85	COURSE_CRYPT-188063		Australian Citizen		HEW 5	Course Evaluation
1922	0	STAFF_CRYPT-1771359	4	106	PGRD	1	Missing	Local	Female	83.25	COURSE_CRYPT-188063		Australian Citizen		HEW 5	Course Evaluation
1923	0	STAFF_CRYPT-1771359	2	106	PGRD	1	Missing	International	Female	80.5	COURSE_CRYPT-188063		Australian Citizen		HEW 5	Course Evaluation
1924	0	STAFF_CRYPT-1771359	1	106	PGRD	1	Missing	International	Female	79.75	COURSE_CRYPT-188063		Australian Citizen		HEW 5	Course Evaluation
1925	0	STAFF_CRYPT-1771359	3	106	PGRD	1	Missing	International	Male	71.25	COURSE_CRYPT-188063		Australian Citizen		HEW 5	Course Evaluation
1926	0	STAFF_CRYPT-1771359	2	106	PGRD	1	Missing	International	Male	65	COURSE_CRYPT-188063		Australian Citizen		HEW 5	Course Evaluation
1927	0	STAFF_CRYPT-1771359	6	106	PGRD	1	Missing	International	Female	64.5	COURSE_CRYPT-188063		Australian Citizen		HEW 5	Course Evaluation
1928	0	STAFF_CRYPT-1771359	3	118	PGRD	1	Missing	International	Female	90.33	COURSE_CRYPT-188054		Australian Citizen		HEW 5	Course Evaluation
1929	0	STAFF_CRYPT-1771359	3	118	PGRD	1	Missing	International	Female	90.33	COURSE_CRYPT-188054		Australian Citizen		HEW 5	Course Evaluation
1930	0	STAFF_CRYPT-1771359	6	118	PGRD	1	Missing	International	Female	84	COURSE_CRYPT-188054		Australian Citizen		HEW 5	Course Evaluation
1931	0	STAFF_CRYPT-1771359	6	118	PGRD	1	Missing	International	Female	84	COURSE_CRYPT-188054		Australian Citizen		HEW 5	Course Evaluation
1932	0	STAFF_CRYPT-1771359	5	118	PGRD	1	Missing	International	Female	78.75	COURSE_CRYPT-188054		Australian Citizen		HEW 5	Course Evaluation
1933	0	STAFF_CRYPT-1771359	5	118	PGRD	1	Missing	International	Female	78.75	COURSE_CRYPT-188054		Australian Citizen		HEW 5	Course Evaluation
1934	0	STAFF_CRYPT-1771359	5	118	PGRD	1	Missing	International	Female	76.67	COURSE_CRYPT-188054		Australian Citizen		HEW 5	Course Evaluation
1935	0	STAFF_CRYPT-1771359	5	118	PGRD	1	Missing	International	Female	76.67	COURSE_CRYPT-188054		Australian Citizen		HEW 5	Course Evaluation
1936	0	STAFF_CRYPT-1771359	6	118	PGRD	1	Missing	International	Female	73.33	COURSE_CRYPT-188054		Australian Citizen		HEW 5	Course Evaluation
1937	0	STAFF_CRYPT-1771359	6	118	PGRD	1	Missing	International	Female	73.33	COURSE_CRYPT-188054		Australian Citizen		HEW 5	Course Evaluation
1938	0	STAFF_CRYPT-1771359	5	118	PGRD	1	Missing	International	Female	66.75	COURSE_CRYPT-188054		Australian Citizen		HEW 5	Course Evaluation
1939	0	STAFF_CRYPT-1771359	5	118	PGRD	1	Missing	International	Female	66.75	COURSE_CRYPT-188054		Australian Citizen		HEW 5	Course Evaluation
1940	0	STAFF_CRYPT-1771359	3	118	PGRD	1	Missing	International	Female	65	COURSE_CRYPT-188054		Australian Citizen		HEW 5	Course Evaluation
1941	0	STAFF_CRYPT-1771359	3	118	PGRD	1	Missing	International	Female	65	COURSE_CRYPT-188054		Australian Citizen		HEW 5	Course Evaluation
1942	0	STAFF_CRYPT-1771359	6	118	PGRD	1	Missing	International	Female	64.5	COURSE_CRYPT-188054		Australian Citizen		HEW 5	Course Evaluation
1943	0	STAFF_CRYPT-1771359	6	118	PGRD	1	Missing	International	Female	64.5	COURSE_CRYPT-188054		Australian Citizen		HEW 5	Course Evaluation
1944	0	STAFF_CRYPT-1771359	5	118	PGRD	1	Missing	International	Male	64	COURSE_CRYPT-188054		Australian Citizen		HEW 5	Course Evaluation
1945	0	STAFF_CRYPT-1771359	5	118	PGRD	1	Missing	International	Male	64	COURSE_CRYPT-188054		Australian Citizen		HEW 5	Course Evaluation
1946	0	STAFF_CRYPT-1771359	4	118	PGRD	1	Missing	International	Male	55.67	COURSE_CRYPT-188054		Australian Citizen		HEW 5	Course Evaluation
1947	0	STAFF_CRYPT-1771359	4	118	PGRD	1	Missing	International	Male	55.67	COURSE_CRYPT-188054		Australian Citizen		HEW 5	Course Evaluation
1948	0	STAFF_CRYPT-1771359	5	118	PGRD	1	Missing	Local	Male	86	COURSE_CRYPT-188054		Australian Citizen		HEW 5	Course Evaluation
1949	0	STAFF_CRYPT-1771359	5	118	PGRD	1	Missing	International	Male	80.67	COURSE_CRYPT-188054		Australian Citizen		HEW 5	Course Evaluation
1950	0	STAFF_CRYPT-1771359	5	118	PGRD	1	Missing	International	Male	80.67	COURSE_CRYPT-188054		Australian Citizen		HEW 5	Course Evaluation
1951	0	STAFF_CRYPT-1771359	5	118	PGRD	1	Missing	Local	Male	86	COURSE_CRYPT-188054		Australian Citizen		HEW 5	Course Evaluation
1952	0	STAFF_CRYPT-1771359	5	106	PGRD	1	Missing	International	Male	80.67	COURSE_CRYPT-188063		Australian Citizen		HEW 5	Course Evaluation
1953	1	STAFF_CRYPT-1771359	5	24		1	Missing	International	Female	NA	COURSE_CRYPT-188093		Australian Citizen		HEW 5	Course Evaluation
1954	1	STAFF_CRYPT-1771359	6	24		1	Missing	Local	Female	NA	COURSE_CRYPT-188093		Australian Citizen		HEW 5	Course Evaluation
1955	1	STAFF_CRYPT-1771359	5	24		1	Missing	International	Female	NA	COURSE_CRYPT-188093		Australian Citizen		HEW 5	Course Evaluation
1956	1	STAFF_CRYPT-1771359	6	24		1	Missing	Local	Male	NA	COURSE_CRYPT-188093		Australian Citizen		HEW 5	Course Evaluation
1957	1	STAFF_CRYPT-1771359	5	24		1	Missing	International	Female	NA	COURSE_CRYPT-188093		Australian Citizen		HEW 5	Course Evaluation
1958	1	STAFF_CRYPT-1771359	5	24		1	Missing	International	Female	NA	COURSE_CRYPT-188093		Australian Citizen		HEW 5	Course Evaluation
1959	1	STAFF_CRYPT-1771359	5	24		1	Missing	Local	Female	NA	COURSE_CRYPT-188093		Australian Citizen		HEW 5	Course Evaluation
1960	1	STAFF_CRYPT-1771359	6	24		1	Missing	Local	Female	NA	COURSE_CRYPT-188093		Australian Citizen		HEW 5	Course Evaluation
1961	1	STAFF_CRYPT-1771359	6	24		1	Missing	Local	Male	NA	COURSE_CRYPT-188093		Australian Citizen		HEW 5	Course Evaluation
1962	1	STAFF_CRYPT-1771359	5	24		1	Missing	International	Male	NA	COURSE_CRYPT-188093		Australian Citizen		HEW 5	Course Evaluation
1963	1	STAFF_CRYPT-1771359	6	24		1	Missing	Local	Male	NA	COURSE_CRYPT-188093		Australian Citizen		HEW 5	Course Evaluation
1964	1	STAFF_CRYPT-1771359	5	24		1	Missing	Local	Male	NA	COURSE_CRYPT-188093		Australian Citizen		HEW 5	Course Evaluation
1965	1	STAFF_CRYPT-1771359	6	24		1	Missing	International	Female	NA	COURSE_CRYPT-188093		Australian Citizen		HEW 5	Course Evaluation
1966	1	STAFF_CRYPT-1771359	6	24		1	Missing	International	Male	NA	COURSE_CRYPT-188093		Australian Citizen		HEW 5	Course Evaluation
1967	1	STAFF_CRYPT-1771359	5	24		1	Missing	International	Female	NA	COURSE_CRYPT-188093		Australian Citizen		HEW 5	Course Evaluation
1968	1	STAFF_CRYPT-1771359	6	24		1	Missing	International	Female	NA	COURSE_CRYPT-188093		Australian Citizen		HEW 5	Course Evaluation
1969	1	STAFF_CRYPT-1771359	6	24		1	Missing	International	Female	NA	COURSE_CRYPT-188093		Australian Citizen		HEW 5	Course Evaluation
1970	1	STAFF_CRYPT-1771359	6	24		1	Missing	International	Female	NA	COURSE_CRYPT-188093		Australian Citizen		HEW 5	Course Evaluation
1971	1	STAFF_CRYPT-1771359	5	24		1	Missing	Local	Male	NA	COURSE_CRYPT-188093		Australian Citizen		HEW 5	Course Evaluation
1972	1	STAFF_CRYPT-1771359	5	24		1	Missing	Local	Male	NA	COURSE_CRYPT-188093		Australian Citizen		HEW 5	Course Evaluation
1973	1	STAFF_CRYPT-1771359	6	24		1	Missing	International	Female	NA	COURSE_CRYPT-188093		Australian Citizen		HEW 5	Course Evaluation
1974	0	STAFF_CRYPT-1758743	5	25		0	English	Local	Female	NA	COURSE_CRYPT-199523	Australia			Level C	Course Evaluation
1975	0	STAFF_CRYPT-1758743	5	25		0	English	Local	Female	NA	COURSE_CRYPT-199523	Australia			Level C	Course Evaluation
1976	0	STAFF_CRYPT-1758743	6	25		0	English	Local	Female	NA	COURSE_CRYPT-199523	Australia			Level C	Course Evaluation
1977	0	STAFF_CRYPT-1758743	6	25		0	English	Local	Female	NA	COURSE_CRYPT-199523	Australia			Level C	Course Evaluation
1978	0	STAFF_CRYPT-1758743	4	25		0	English	Local	Male	NA	COURSE_CRYPT-199523	Australia			Level C	Course Evaluation
1979	0	STAFF_CRYPT-1758743	6	25		0	English	Local	Female	NA	COURSE_CRYPT-199523	Australia			Level C	Course Evaluation
1980	0	STAFF_CRYPT-1758743	5	25		0	English	Local	Female	NA	COURSE_CRYPT-199523	Australia			Level C	Course Evaluation
1981	0	STAFF_CRYPT-1758743	6	25		0	English	Local	Female	NA	COURSE_CRYPT-199523	Australia			Level C	Course Evaluation
1982	0	STAFF_CRYPT-1758743	6	25		0	English	Local	Female	NA	COURSE_CRYPT-199523	Australia			Level C	Course Evaluation
1983	0	STAFF_CRYPT-1758743	5	25		0	English	Local	Female	NA	COURSE_CRYPT-199523	Australia			Level C	Course Evaluation
1984	0	STAFF_CRYPT-1758743	4	25		0	English	Local	Female	NA	COURSE_CRYPT-199523	Australia			Level C	Course Evaluation
1985	0	STAFF_CRYPT-1758743	5	25		0	English	International	Female	NA	COURSE_CRYPT-199523	Australia			Level C	Course Evaluation
1986	0	STAFF_CRYPT-1758743	6	25		0	English	Local	Male	NA	COURSE_CRYPT-199523	Australia			Level C	Course Evaluation
1987	0	STAFF_CRYPT-1758743	5	25		0	English	Local	Female	NA	COURSE_CRYPT-199523	Australia			Level C	Course Evaluation
1988	0	STAFF_CRYPT-1758743	4	25		0	English	Local	Female	NA	COURSE_CRYPT-199523	Australia			Level C	Course Evaluation
1989	0	STAFF_CRYPT-1758743	5	25		0	English	Local	Female	NA	COURSE_CRYPT-199523	Australia			Level C	Course Evaluation
1990	0	STAFF_CRYPT-1758743	4	25		0	English	Local	Female	NA	COURSE_CRYPT-199523	Australia			Level C	Course Evaluation
1991	0	STAFF_CRYPT-1758743	6	25		0	English	Local	Female	NA	COURSE_CRYPT-199523	Australia			Level C	Course Evaluation
1992	0	STAFF_CRYPT-1758743	5	25		0	English	Local	Male	NA	COURSE_CRYPT-199523	Australia			Level C	Course Evaluation
1993	0	STAFF_CRYPT-1758743	5	25		0	English	Local	Female	NA	COURSE_CRYPT-199523	Australia			Level C	Course Evaluation
1994	0	STAFF_CRYPT-1758743	5	25		0	English	International	Female	NA	COURSE_CRYPT-199523	Australia			Level C	Course Evaluation
1995	0	STAFF_CRYPT-1758743	5	25		0	English	Local	Male	NA	COURSE_CRYPT-199523	Australia			Level C	Course Evaluation
1996	0	STAFF_CRYPT-1758743	5	25		0	English	Local	Male	NA	COURSE_CRYPT-199523	Australia			Level C	Course Evaluation
1997	0	STAFF_CRYPT-1754170	5	18		1	English	Local	Male	NA	COURSE_CRYPT-199516	Iraq	Australian Citizen	English	HEW 1	Course Evaluation
1998	0	STAFF_CRYPT-1754170	5	18		1	English	Local	Male	NA	COURSE_CRYPT-199516	Iraq	Australian Citizen	English	HEW 1	Course Evaluation
1999	0	STAFF_CRYPT-1754170	5	18		1	English	Local	Female	NA	COURSE_CRYPT-199516	Iraq	Australian Citizen	English	HEW 1	Course Evaluation
[truncated: 285,108 more rows]
