# Supplementary material for: Gender and cultural bias in student evaluations: Why representation matters
Source: PLoS One. 2019 Feb 13;14(2):e0209749. doi: 10.1371/journal.pone.0209749 (PMC6373838; doi:10.1371/journal.pone.0209749)
Supplement: S1 File — (ZIP) [file pone.0209749.s001.zip › Datasets/COMM.csv]

	TeachingCourse_NotFirstTime	STAFF_CRYPT	Q010_ANS_RESPONSE_VALUE	TOTAL_STUDENTS	PROGRAM_ACADEMIC_CAREER	TEACHERGENDERFEMALE	STAFF_LANGUAGE_BACKGROUND	RESIDENCY_RESPONSE	GENDER_RESPONSE	SEMESTER_WAM	COURSE_CRYPT	STAFF_BIRTH_COUNTRY_DESCR	STAFF_CITIZENSHIP_STATUS_DESCR	STAFF_LANGUAGE_SPOKEN_AT_HOME	HEW_ACTUAL_LEVEL	EVALUATION_TYPE
1	1	STAFF_CRYPT-647332	6	18		1	Missing	Local	Female	NA	COURSE_CRYPT-193730				Level E	Course Evaluation
2	1	STAFF_CRYPT-647332	6	18		1	Missing	International	Female	NA	COURSE_CRYPT-193730				Level E	Lecturer Evaluation
3	1	STAFF_CRYPT-647332	6	18		1	Missing	Local	Female	NA	COURSE_CRYPT-193730				Level E	Course Evaluation
4	1	STAFF_CRYPT-647332	6	18		1	Missing	Local	Female	NA	COURSE_CRYPT-193730				Level E	Lecturer Evaluation
5	1	STAFF_CRYPT-647332	6	18		1	Missing	International	Male	NA	COURSE_CRYPT-193730				Level E	Course Evaluation
6	1	STAFF_CRYPT-647332	6	18		1	Missing	International	Male	NA	COURSE_CRYPT-193730				Level E	Lecturer Evaluation
7	1	STAFF_CRYPT-647332	5	18		1	Missing	International	Male	NA	COURSE_CRYPT-193730				Level E	Lecturer Evaluation
8	1	STAFF_CRYPT-647332	6	18		1	Missing	International	Male	NA	COURSE_CRYPT-193730				Level E	Lecturer Evaluation
9	1	STAFF_CRYPT-647332	6	18		1	Missing	Local	Female	NA	COURSE_CRYPT-193730				Level E	Course Evaluation
10	1	STAFF_CRYPT-647332	5	18		1	Missing	Local	Female	NA	COURSE_CRYPT-193730				Level E	Course Evaluation
11	1	STAFF_CRYPT-647332	5	18		1	Missing	Local	Female	NA	COURSE_CRYPT-193730				Level E	Course Evaluation
12	1	STAFF_CRYPT-647332	6	18		1	Missing	International	Female	NA	COURSE_CRYPT-193730				Level E	Lecturer Evaluation
13	1	STAFF_CRYPT-647332	5	18		1	Missing	International	Male	NA	COURSE_CRYPT-193730				Level E	Course Evaluation
14	1	STAFF_CRYPT-647332	6	18		1	Missing	International	Female	NA	COURSE_CRYPT-193730				Level E	Course Evaluation
15	1	STAFF_CRYPT-647332	5	18		1	Missing	Local	Female	NA	COURSE_CRYPT-193730				Level E	Lecturer Evaluation
16	1	STAFF_CRYPT-647332	5	18		1	Missing	International	Male	NA	COURSE_CRYPT-193730				Level E	Course Evaluation
17	1	STAFF_CRYPT-647332	6	18		1	Missing	International	Female	NA	COURSE_CRYPT-193730				Level E	Lecturer Evaluation
18	1	STAFF_CRYPT-647332	6	18		1	Missing	Local	Female	NA	COURSE_CRYPT-193730				Level E	Course Evaluation
19	1	STAFF_CRYPT-647332	5	18		1	Missing	Local	Female	NA	COURSE_CRYPT-193730				Level E	Lecturer Evaluation
20	1	STAFF_CRYPT-647332	6	18		1	Missing	International	Female	NA	COURSE_CRYPT-193730				Level E	Course Evaluation
21	1	STAFF_CRYPT-647332	6	18		1	Missing	Local	Female	NA	COURSE_CRYPT-193730				Level E	Lecturer Evaluation
22	1	STAFF_CRYPT-647332	6	18		1	Missing	Local	Female	NA	COURSE_CRYPT-193730				Level E	Lecturer Evaluation
23	1	STAFF_CRYPT-647332	6	18		1	Missing	Local	Female	NA	COURSE_CRYPT-193730				Level E	Course Evaluation
24	1	STAFF_CRYPT-647332	6	18		1	Missing	International	Female	NA	COURSE_CRYPT-193730				Level E	Course Evaluation
25	1	STAFF_CRYPT-647332	6	18		1	Missing	International	Female	NA	COURSE_CRYPT-193730				Level E	Course Evaluation
26	1	STAFF_CRYPT-647332	6	18		1	Missing	Local	Female	NA	COURSE_CRYPT-193730				Level E	Lecturer Evaluation
27	1	STAFF_CRYPT-647332	6	24		1	Missing	International	Male	NA	COURSE_CRYPT-193957				Level E	Lecturer Evaluation
28	1	STAFF_CRYPT-647332	6	24		1	Missing	International	Male	NA	COURSE_CRYPT-193957				Level E	Course Evaluation
29	1	STAFF_CRYPT-647332	6	24		1	Missing	Local	Male	NA	COURSE_CRYPT-193957				Level E	Course Evaluation
30	1	STAFF_CRYPT-647332	6	24		1	Missing	Local	Female	NA	COURSE_CRYPT-193957				Level E	Lecturer Evaluation
31	1	STAFF_CRYPT-647332	6	24		1	Missing	International	Female	NA	COURSE_CRYPT-193957				Level E	Lecturer Evaluation
32	1	STAFF_CRYPT-647332	6	24		1	Missing	Local	Male	NA	COURSE_CRYPT-193957				Level E	Course Evaluation
33	1	STAFF_CRYPT-647332	6	24		1	Missing	Local	Male	NA	COURSE_CRYPT-193957				Level E	Lecturer Evaluation
34	1	STAFF_CRYPT-647332	6	24		1	Missing	International	Male	NA	COURSE_CRYPT-193957				Level E	Course Evaluation
35	1	STAFF_CRYPT-647332	6	24		1	Missing	Local	Male	NA	COURSE_CRYPT-193957				Level E	Course Evaluation
36	1	STAFF_CRYPT-647332	6	24		1	Missing	Local	Female	NA	COURSE_CRYPT-193957				Level E	Course Evaluation
37	1	STAFF_CRYPT-647332	5	24		1	Missing	Local	Male	NA	COURSE_CRYPT-193957				Level E	Course Evaluation
38	1	STAFF_CRYPT-647332	6	24		1	Missing	International	Female	NA	COURSE_CRYPT-193957				Level E	Course Evaluation
39	1	STAFF_CRYPT-647332	5	24		1	Missing	International	Female	NA	COURSE_CRYPT-193957				Level E	Course Evaluation
40	1	STAFF_CRYPT-647332	6	24		1	Missing	Local	Female	NA	COURSE_CRYPT-193957				Level E	Course Evaluation
41	1	STAFF_CRYPT-647332	6	24		1	Missing	International	Male	NA	COURSE_CRYPT-193957				Level E	Lecturer Evaluation
42	1	STAFF_CRYPT-647332	6	24		1	Missing	Local	Female	NA	COURSE_CRYPT-193957				Level E	Lecturer Evaluation
43	1	STAFF_CRYPT-647332	5	24		1	Missing	International	Female	NA	COURSE_CRYPT-193957				Level E	Lecturer Evaluation
44	1	STAFF_CRYPT-647332	6	24		1	Missing	International	Female	NA	COURSE_CRYPT-193957				Level E	Lecturer Evaluation
45	1	STAFF_CRYPT-647332	6	24		1	Missing	International	Male	NA	COURSE_CRYPT-193957				Level E	Lecturer Evaluation
46	1	STAFF_CRYPT-647332	6	24		1	Missing	Local	Female	NA	COURSE_CRYPT-193957				Level E	Lecturer Evaluation
47	1	STAFF_CRYPT-647332	6	24		1	Missing	International	Female	NA	COURSE_CRYPT-193957				Level E	Course Evaluation
48	1	STAFF_CRYPT-647332	6	24		1	Missing	International	Female	NA	COURSE_CRYPT-193957				Level E	Course Evaluation
49	1	STAFF_CRYPT-647332	6	24		1	Missing	International	Female	NA	COURSE_CRYPT-193957				Level E	Course Evaluation
50	1	STAFF_CRYPT-647332	6	24		1	Missing	International	Male	NA	COURSE_CRYPT-193957				Level E	Course Evaluation
51	1	STAFF_CRYPT-647332	6	24		1	Missing	Local	Female	NA	COURSE_CRYPT-193957				Level E	Lecturer Evaluation
52	1	STAFF_CRYPT-647332	6	24		1	Missing	Local	Female	NA	COURSE_CRYPT-193957				Level E	Lecturer Evaluation
53	1	STAFF_CRYPT-647332	6	24		1	Missing	Local	Female	NA	COURSE_CRYPT-193957				Level E	Lecturer Evaluation
54	1	STAFF_CRYPT-647332	6	24		1	Missing	Local	Male	NA	COURSE_CRYPT-193957				Level E	Lecturer Evaluation
55	1	STAFF_CRYPT-647332	6	24		1	Missing	International	Male	NA	COURSE_CRYPT-193957				Level E	Lecturer Evaluation
56	1	STAFF_CRYPT-647332	6	24		1	Missing	Local	Female	NA	COURSE_CRYPT-193957				Level E	Course Evaluation
57	1	STAFF_CRYPT-647332	6	24		1	Missing	Local	Male	NA	COURSE_CRYPT-193957				Level E	Lecturer Evaluation
58	1	STAFF_CRYPT-647332	6	24		1	Missing	Local	Female	NA	COURSE_CRYPT-193957				Level E	Lecturer Evaluation
59	1	STAFF_CRYPT-647332	6	24		1	Missing	Local	Female	NA	COURSE_CRYPT-193957				Level E	Course Evaluation
60	1	STAFF_CRYPT-647332	6	24		1	Missing	International	Female	NA	COURSE_CRYPT-193957				Level E	Lecturer Evaluation
61	1	STAFF_CRYPT-647332	6	24		1	Missing	International	Female	NA	COURSE_CRYPT-193957				Level E	Course Evaluation
62	1	STAFF_CRYPT-647332	5	24		1	Missing	Local	Female	NA	COURSE_CRYPT-193957				Level E	Course Evaluation
63	1	STAFF_CRYPT-647332	6	24		1	Missing	Local	Male	NA	COURSE_CRYPT-193957				Level E	Lecturer Evaluation
64	1	STAFF_CRYPT-647332	5	24		1	Missing	International	Male	NA	COURSE_CRYPT-193957				Level E	Course Evaluation
65	1	STAFF_CRYPT-647332	6	24		1	Missing	Local	Female	NA	COURSE_CRYPT-193957				Level E	Lecturer Evaluation
66	1	STAFF_CRYPT-647332	6	24		1	Missing	International	Female	NA	COURSE_CRYPT-193957				Level E	Lecturer Evaluation
67	1	STAFF_CRYPT-647332	6	24		1	Missing	Local	Female	NA	COURSE_CRYPT-193957				Level E	Course Evaluation
68	1	STAFF_CRYPT-647332	6	24		1	Missing	International	Female	NA	COURSE_CRYPT-193957				Level E	Lecturer Evaluation
69	1	STAFF_CRYPT-647332	5	24		1	Missing	Local	Female	NA	COURSE_CRYPT-193957				Level E	Course Evaluation
70	1	STAFF_CRYPT-647332	6	24		1	Missing	Local	Male	NA	COURSE_CRYPT-193957				Level E	Course Evaluation
71	1	STAFF_CRYPT-647332	5	24		1	Missing	International	Female	NA	COURSE_CRYPT-193957				Level E	Course Evaluation
72	1	STAFF_CRYPT-647332	6	24		1	Missing	Local	Male	NA	COURSE_CRYPT-193957				Level E	Lecturer Evaluation
73	1	STAFF_CRYPT-647332	6	24		1	Missing	International	Female	NA	COURSE_CRYPT-193957				Level E	Lecturer Evaluation
74	1	STAFF_CRYPT-647332	6	24		1	Missing	International	Female	NA	COURSE_CRYPT-193957				Level E	Course Evaluation
75	1	STAFF_CRYPT-647332	4	16		1	Missing	International	Male	NA	COURSE_CRYPT-173801				Level E	Course Evaluation
76	1	STAFF_CRYPT-647332	6	22		1	Missing	Local	Female	NA	COURSE_CRYPT-193730				Level E	Course Evaluation
77	1	STAFF_CRYPT-647332	6	16		1	Missing	International	Female	NA	COURSE_CRYPT-173801				Level E	Lecturer Evaluation
78	1	STAFF_CRYPT-647332	6	22		1	Missing	Local	Male	NA	COURSE_CRYPT-193730				Level E	Course Evaluation
79	1	STAFF_CRYPT-647332	5	22		1	Missing	Local	Female	NA	COURSE_CRYPT-193730				Level E	Course Evaluation
80	1	STAFF_CRYPT-647332	6	22		1	Missing	Local	Male	NA	COURSE_CRYPT-193730				Level E	Lecturer Evaluation
81	1	STAFF_CRYPT-647332	6	22		1	Missing	Local	Male	NA	COURSE_CRYPT-193730				Level E	Lecturer Evaluation
82	1	STAFF_CRYPT-647332	6	22		1	Missing	Local	Male	NA	COURSE_CRYPT-193730				Level E	Lecturer Evaluation
83	1	STAFF_CRYPT-647332	5	16		1	Missing	Local	Female	NA	COURSE_CRYPT-173801				Level E	Lecturer Evaluation
84	1	STAFF_CRYPT-647332	6	22		1	Missing	International	Male	NA	COURSE_CRYPT-193730				Level E	Lecturer Evaluation
85	1	STAFF_CRYPT-647332	6	22		1	Missing	International	Female	NA	COURSE_CRYPT-193730				Level E	Lecturer Evaluation
86	1	STAFF_CRYPT-647332	6	16		1	Missing	International	Male	NA	COURSE_CRYPT-173801				Level E	Lecturer Evaluation
87	1	STAFF_CRYPT-647332	4	16		1	Missing	International	Male	NA	COURSE_CRYPT-173801				Level E	Lecturer Evaluation
88	1	STAFF_CRYPT-647332	5	22		1	Missing	International	Female	NA	COURSE_CRYPT-193730				Level E	Course Evaluation
89	1	STAFF_CRYPT-647332	6	16		1	Missing	Local	Male	NA	COURSE_CRYPT-173801				Level E	Lecturer Evaluation
90	1	STAFF_CRYPT-647332	6	22		1	Missing	Local	Male	NA	COURSE_CRYPT-193730				Level E	Course Evaluation
91	1	STAFF_CRYPT-647332	5	16		1	Missing	International	Male	NA	COURSE_CRYPT-173801				Level E	Lecturer Evaluation
92	1	STAFF_CRYPT-647332	5	16		1	Missing	Local	Female	NA	COURSE_CRYPT-173801				Level E	Lecturer Evaluation
93	1	STAFF_CRYPT-647332	6	22		1	Missing	Local	Female	NA	COURSE_CRYPT-193730				Level E	Lecturer Evaluation
94	1	STAFF_CRYPT-647332	5	16		1	Missing	International	Male	NA	COURSE_CRYPT-173801				Level E	Course Evaluation
95	1	STAFF_CRYPT-647332	6	22		1	Missing	International	Male	NA	COURSE_CRYPT-193730				Level E	Course Evaluation
96	1	STAFF_CRYPT-647332	6	22		1	Missing	Local	Female	NA	COURSE_CRYPT-193730				Level E	Course Evaluation
97	1	STAFF_CRYPT-647332	6	16		1	Missing	Local	Female	NA	COURSE_CRYPT-173801				Level E	Course Evaluation
98	1	STAFF_CRYPT-647332	6	22		1	Missing	Local	Female	NA	COURSE_CRYPT-193730				Level E	Lecturer Evaluation
99	1	STAFF_CRYPT-647332	5	16		1	Missing	International	Female	NA	COURSE_CRYPT-173801				Level E	Course Evaluation
100	1	STAFF_CRYPT-647332	6	16		1	Missing	Local	Male	NA	COURSE_CRYPT-173801				Level E	Lecturer Evaluation
101	1	STAFF_CRYPT-647332	6	22		1	Missing	Local	Male	NA	COURSE_CRYPT-193730				Level E	Course Evaluation
102	1	STAFF_CRYPT-647332	6	22		1	Missing	Local	Female	NA	COURSE_CRYPT-193730				Level E	Lecturer Evaluation
103	1	STAFF_CRYPT-647332	5	22		1	Missing	International	Female	NA	COURSE_CRYPT-193730				Level E	Lecturer Evaluation
104	1	STAFF_CRYPT-647332	6	16		1	Missing	International	Male	NA	COURSE_CRYPT-173801				Level E	Lecturer Evaluation
105	1	STAFF_CRYPT-647332	6	22		1	Missing	International	Male	NA	COURSE_CRYPT-193730				Level E	Lecturer Evaluation
106	1	STAFF_CRYPT-647332	5	16		1	Missing	Local	Male	NA	COURSE_CRYPT-173801				Level E	Lecturer Evaluation
107	1	STAFF_CRYPT-647332	6	22		1	Missing	Local	Female	NA	COURSE_CRYPT-193730				Level E	Course Evaluation
108	1	STAFF_CRYPT-647332	5	16		1	Missing	International	Male	NA	COURSE_CRYPT-173801				Level E	Course Evaluation
109	1	STAFF_CRYPT-647332	5	16		1	Missing	Local	Female	NA	COURSE_CRYPT-173801				Level E	Course Evaluation
110	1	STAFF_CRYPT-647332	6	16		1	Missing	International	Male	NA	COURSE_CRYPT-173801				Level E	Lecturer Evaluation
111	1	STAFF_CRYPT-647332	6	22		1	Missing	Local	Female	NA	COURSE_CRYPT-193730				Level E	Lecturer Evaluation
112	1	STAFF_CRYPT-647332	4	16		1	Missing	International	Male	NA	COURSE_CRYPT-173801				Level E	Course Evaluation
113	1	STAFF_CRYPT-647332	6	16		1	Missing	International	Male	NA	COURSE_CRYPT-173801				Level E	Lecturer Evaluation
114	1	STAFF_CRYPT-647332	6	16		1	Missing	Local	Male	NA	COURSE_CRYPT-173801				Level E	Course Evaluation
115	1	STAFF_CRYPT-647332	6	22		1	Missing	Local	Female	NA	COURSE_CRYPT-193730				Level E	Lecturer Evaluation
116	1	STAFF_CRYPT-647332	6	22		1	Missing	Local	Male	NA	COURSE_CRYPT-193730				Level E	Course Evaluation
117	1	STAFF_CRYPT-647332	5	16		1	Missing	International	Male	NA	COURSE_CRYPT-173801				Level E	Course Evaluation
118	1	STAFF_CRYPT-647332	5	16		1	Missing	Local	Female	NA	COURSE_CRYPT-173801				Level E	Course Evaluation
119	1	STAFF_CRYPT-647332	6	22		1	Missing	Local	Female	NA	COURSE_CRYPT-193730				Level E	Lecturer Evaluation
120	1	STAFF_CRYPT-647332	6	22		1	Missing	Local	Female	NA	COURSE_CRYPT-193730				Level E	Course Evaluation
121	1	STAFF_CRYPT-647332	5	16		1	Missing	Local	Male	NA	COURSE_CRYPT-173801				Level E	Course Evaluation
122	1	STAFF_CRYPT-647332	6	16		1	Missing	International	Male	NA	COURSE_CRYPT-173801				Level E	Lecturer Evaluation
123	1	STAFF_CRYPT-647332	6	22		1	Missing	Local	Male	NA	COURSE_CRYPT-193730				Level E	Lecturer Evaluation
124	1	STAFF_CRYPT-647332	5	16		1	Missing	International	Male	NA	COURSE_CRYPT-173801				Level E	Course Evaluation
125	1	STAFF_CRYPT-647332	6	16		1	Missing	International	Male	NA	COURSE_CRYPT-173801				Level E	Course Evaluation
126	1	STAFF_CRYPT-647332	5	16		1	Missing	International	Female	NA	COURSE_CRYPT-173801				Level E	Course Evaluation
127	1	STAFF_CRYPT-647332	6	22		1	Missing	Local	Male	NA	COURSE_CRYPT-193730				Level E	Lecturer Evaluation
128	1	STAFF_CRYPT-647332	6	16		1	Missing	International	Male	NA	COURSE_CRYPT-173801				Level E	Course Evaluation
129	1	STAFF_CRYPT-647332	6	22		1	Missing	Local	Female	NA	COURSE_CRYPT-193730				Level E	Course Evaluation
130	1	STAFF_CRYPT-647332	6	22		1	Missing	Local	Female	NA	COURSE_CRYPT-193730				Level E	Lecturer Evaluation
131	1	STAFF_CRYPT-647332	6	22		1	Missing	International	Female	NA	COURSE_CRYPT-193730				Level E	Course Evaluation
132	1	STAFF_CRYPT-647332	6	16		1	Missing	Local	Female	NA	COURSE_CRYPT-173801				Level E	Lecturer Evaluation
133	1	STAFF_CRYPT-647332	6	16		1	Missing	International	Male	NA	COURSE_CRYPT-173801				Level E	Lecturer Evaluation
134	1	STAFF_CRYPT-647332	6	22		1	Missing	Local	Male	NA	COURSE_CRYPT-193730				Level E	Course Evaluation
135	1	STAFF_CRYPT-647332	6	16		1	Missing	International	Female	NA	COURSE_CRYPT-173801				Level E	Lecturer Evaluation
136	1	STAFF_CRYPT-647332	6	22		1	Missing	Local	Male	NA	COURSE_CRYPT-193730				Level E	Lecturer Evaluation
137	1	STAFF_CRYPT-647332	6	22		1	Missing	International	Female	NA	COURSE_CRYPT-193730				Level E	Course Evaluation
138	1	STAFF_CRYPT-647332	6	22		1	Missing	International	Female	NA	COURSE_CRYPT-193730				Level E	Course Evaluation
139	1	STAFF_CRYPT-647332	4	22		1	Missing	Local	Female	NA	COURSE_CRYPT-193730				Level E	Course Evaluation
140	1	STAFF_CRYPT-647332	6	22		1	Missing	International	Female	NA	COURSE_CRYPT-193730				Level E	Lecturer Evaluation
141	1	STAFF_CRYPT-647332	4	16		1	Missing	International	Male	NA	COURSE_CRYPT-173801				Level E	Course Evaluation
142	1	STAFF_CRYPT-647332	6	22		1	Missing	International	Female	NA	COURSE_CRYPT-193957				Level E	Lecturer Evaluation
143	1	STAFF_CRYPT-647332	6	22		1	Missing	International	Male	NA	COURSE_CRYPT-193957				Level E	Lecturer Evaluation
144	1	STAFF_CRYPT-647332	6	22		1	Missing	Local	Female	NA	COURSE_CRYPT-193957				Level E	Lecturer Evaluation
145	1	STAFF_CRYPT-647332	5	22		1	Missing	Local	Female	NA	COURSE_CRYPT-193957				Level E	Lecturer Evaluation
146	1	STAFF_CRYPT-647332	6	22		1	Missing	Local	Female	NA	COURSE_CRYPT-193957				Level E	Course Evaluation
147	1	STAFF_CRYPT-647332	5	22		1	Missing	Local	Female	NA	COURSE_CRYPT-193957				Level E	Course Evaluation
148	1	STAFF_CRYPT-647332	5	22		1	Missing	International	Female	NA	COURSE_CRYPT-193957				Level E	Course Evaluation
149	1	STAFF_CRYPT-647332	5	22		1	Missing	International	Male	NA	COURSE_CRYPT-193957				Level E	Lecturer Evaluation
150	1	STAFF_CRYPT-647332	6	22		1	Missing	International	Female	NA	COURSE_CRYPT-193957				Level E	Lecturer Evaluation
151	1	STAFF_CRYPT-647332	6	22		1	Missing	International	Female	NA	COURSE_CRYPT-193957				Level E	Lecturer Evaluation
152	1	STAFF_CRYPT-647332	6	22		1	Missing	Local	Female	NA	COURSE_CRYPT-193957				Level E	Course Evaluation
153	1	STAFF_CRYPT-647332	5	22		1	Missing	Local	Female	NA	COURSE_CRYPT-193957				Level E	Course Evaluation
154	1	STAFF_CRYPT-647332	6	22		1	Missing	Local	Female	NA	COURSE_CRYPT-193957				Level E	Lecturer Evaluation
155	1	STAFF_CRYPT-647332	6	22		1	Missing	International	Female	NA	COURSE_CRYPT-193957				Level E	Course Evaluation
156	1	STAFF_CRYPT-647332	5	22		1	Missing	International	Female	NA	COURSE_CRYPT-193957				Level E	Course Evaluation
157	1	STAFF_CRYPT-647332	5	22		1	Missing	International	Female	NA	COURSE_CRYPT-193957				Level E	Course Evaluation
158	1	STAFF_CRYPT-647332	6	22		1	Missing	International	Female	NA	COURSE_CRYPT-193957				Level E	Lecturer Evaluation
159	1	STAFF_CRYPT-647332	6	22		1	Missing	International	Female	NA	COURSE_CRYPT-193957				Level E	Course Evaluation
160	1	STAFF_CRYPT-647332	6	22		1	Missing	International	Male	NA	COURSE_CRYPT-193957				Level E	Course Evaluation
161	1	STAFF_CRYPT-647332	5	22		1	Missing	Local	Female	NA	COURSE_CRYPT-193957				Level E	Course Evaluation
162	1	STAFF_CRYPT-647332	6	22		1	Missing	International	Female	NA	COURSE_CRYPT-193957				Level E	Lecturer Evaluation
163	1	STAFF_CRYPT-647332	5	22		1	Missing	Local	Female	NA	COURSE_CRYPT-193957				Level E	Lecturer Evaluation
164	1	STAFF_CRYPT-647332	5	22		1	Missing	Local	Female	NA	COURSE_CRYPT-193957				Level E	Course Evaluation
165	1	STAFF_CRYPT-647332	6	22		1	Missing	International	Female	NA	COURSE_CRYPT-193957				Level E	Course Evaluation
166	1	STAFF_CRYPT-647332	6	22		1	Missing	International	Male	NA	COURSE_CRYPT-193957				Level E	Course Evaluation
167	1	STAFF_CRYPT-647332	6	22		1	Missing	International	Female	NA	COURSE_CRYPT-193957				Level E	Lecturer Evaluation
168	1	STAFF_CRYPT-647332	6	22		1	Missing	Local	Female	NA	COURSE_CRYPT-193957				Level E	Course Evaluation
169	1	STAFF_CRYPT-647332	6	22		1	Missing	Local	Female	NA	COURSE_CRYPT-193957				Level E	Lecturer Evaluation
170	1	STAFF_CRYPT-647332	6	22		1	Missing	International	Female	NA	COURSE_CRYPT-193957				Level E	Course Evaluation
171	1	STAFF_CRYPT-647332	5	22		1	Missing	International	Female	NA	COURSE_CRYPT-193957				Level E	Lecturer Evaluation
172	1	STAFF_CRYPT-647332	5	22		1	Missing	International	Female	NA	COURSE_CRYPT-193957				Level E	Course Evaluation
173	1	STAFF_CRYPT-647332	6	22		1	Missing	Local	Male	NA	COURSE_CRYPT-193957				Level E	Lecturer Evaluation
174	1	STAFF_CRYPT-647332	6	22		1	Missing	Local	Male	NA	COURSE_CRYPT-193957				Level E	Course Evaluation
175	1	STAFF_CRYPT-647332	6	22		1	Missing	International	Male	NA	COURSE_CRYPT-193957				Level E	Lecturer Evaluation
176	1	STAFF_CRYPT-647332	6	22		1	Missing	Local	Female	NA	COURSE_CRYPT-193957				Level E	Lecturer Evaluation
177	1	STAFF_CRYPT-647332	5	22		1	Missing	International	Male	NA	COURSE_CRYPT-193957				Level E	Course Evaluation
178	1	STAFF_CRYPT-647332	5	22		1	Missing	International	Female	NA	COURSE_CRYPT-193957				Level E	Lecturer Evaluation
179	1	STAFF_CRYPT-647332	6	18		1	Missing	International	Male	NA	COURSE_CRYPT-193957				Level E	Course Evaluation
180	1	STAFF_CRYPT-647332	5	18		1	Missing	International	Male	NA	COURSE_CRYPT-193957				Level E	Course Evaluation
181	1	STAFF_CRYPT-647332	5	15		1	Missing	Local	Male	NA	COURSE_CRYPT-57651				Level E	Lecturer Evaluation
182	1	STAFF_CRYPT-647332	5	18		1	Missing	International	Male	NA	COURSE_CRYPT-193957				Level E	Lecturer Evaluation
183	1	STAFF_CRYPT-647332	6	15		1	Missing	Local	Female	NA	COURSE_CRYPT-57651				Level E	Lecturer Evaluation
184	1	STAFF_CRYPT-647332	5	15		1	Missing	Local	Male	NA	COURSE_CRYPT-57651				Level E	Lecturer Evaluation
185	1	STAFF_CRYPT-647332	5	15		1	Missing	Local	Female	NA	COURSE_CRYPT-57651				Level E	Lecturer Evaluation
186	1	STAFF_CRYPT-647332	6	18		1	Missing	International	Male	NA	COURSE_CRYPT-193957				Level E	Course Evaluation
187	1	STAFF_CRYPT-647332	3	15		1	Missing	Local	Male	NA	COURSE_CRYPT-57651				Level E	Lecturer Evaluation
188	1	STAFF_CRYPT-647332	6	18		1	Missing	International	Female	NA	COURSE_CRYPT-193957				Level E	Course Evaluation
189	1	STAFF_CRYPT-647332	6	18		1	Missing	Local	Male	NA	COURSE_CRYPT-193957				Level E	Course Evaluation
190	1	STAFF_CRYPT-647332	6	18		1	Missing	Local	Female	NA	COURSE_CRYPT-193957				Level E	Lecturer Evaluation
191	1	STAFF_CRYPT-647332	6	18		1	Missing	Local	Female	NA	COURSE_CRYPT-193957				Level E	Lecturer Evaluation
192	1	STAFF_CRYPT-647332	5	15		1	Missing	Local	Male	NA	COURSE_CRYPT-57651				Level E	Lecturer Evaluation
193	1	STAFF_CRYPT-647332	6	18		1	Missing	Local	Female	NA	COURSE_CRYPT-193957				Level E	Lecturer Evaluation
194	1	STAFF_CRYPT-647332	6	18		1	Missing	International	Male	NA	COURSE_CRYPT-193957				Level E	Lecturer Evaluation
195	1	STAFF_CRYPT-647332	6	18		1	Missing	Local	Female	NA	COURSE_CRYPT-193957				Level E	Course Evaluation
196	1	STAFF_CRYPT-647332	5	15		1	Missing	Local	Male	NA	COURSE_CRYPT-57651				Level E	Lecturer Evaluation
197	1	STAFF_CRYPT-647332	6	18		1	Missing	Local	Male	NA	COURSE_CRYPT-193957				Level E	Lecturer Evaluation
198	1	STAFF_CRYPT-647332	6	18		1	Missing	Local	Female	NA	COURSE_CRYPT-193957				Level E	Course Evaluation
199	1	STAFF_CRYPT-647332	6	18		1	Missing	International	Male	NA	COURSE_CRYPT-193957				Level E	Course Evaluation
200	1	STAFF_CRYPT-647332	6	18		1	Missing	International	Female	NA	COURSE_CRYPT-193957				Level E	Lecturer Evaluation
201	1	STAFF_CRYPT-647332	6	18		1	Missing	International	Male	NA	COURSE_CRYPT-193957				Level E	Lecturer Evaluation
202	1	STAFF_CRYPT-647332	5	18		1	Missing	International	Female	NA	COURSE_CRYPT-193957				Level E	Lecturer Evaluation
203	1	STAFF_CRYPT-647332	6	18		1	Missing	Local	Female	NA	COURSE_CRYPT-193957				Level E	Lecturer Evaluation
204	1	STAFF_CRYPT-647332	6	18		1	Missing	Local	Female	NA	COURSE_CRYPT-193957				Level E	Course Evaluation
205	1	STAFF_CRYPT-647332	6	18		1	Missing	Local	Female	NA	COURSE_CRYPT-193957				Level E	Lecturer Evaluation
206	1	STAFF_CRYPT-647332	4	15		1	Missing	Local	Male	NA	COURSE_CRYPT-57651				Level E	Lecturer Evaluation
207	1	STAFF_CRYPT-647332	6	15		1	Missing	Local	Female	NA	COURSE_CRYPT-57651				Level E	Lecturer Evaluation
208	1	STAFF_CRYPT-647332	6	15		1	Missing	Local	Male	NA	COURSE_CRYPT-57651				Level E	Lecturer Evaluation
209	1	STAFF_CRYPT-647332	6	18		1	Missing	Local	Female	NA	COURSE_CRYPT-193957				Level E	Lecturer Evaluation
210	1	STAFF_CRYPT-647332	6	18		1	Missing	International	Male	NA	COURSE_CRYPT-193957				Level E	Lecturer Evaluation
211	1	STAFF_CRYPT-647332	5	18		1	Missing	Local	Female	NA	COURSE_CRYPT-193957				Level E	Course Evaluation
212	1	STAFF_CRYPT-647332	5	18		1	Missing	Local	Female	NA	COURSE_CRYPT-193957				Level E	Course Evaluation
213	1	STAFF_CRYPT-647332	5	15		1	Missing	Local	Male	NA	COURSE_CRYPT-57651				Level E	Lecturer Evaluation
214	1	STAFF_CRYPT-647332	6	18		1	Missing	International	Female	NA	COURSE_CRYPT-193957				Level E	Lecturer Evaluation
215	1	STAFF_CRYPT-647332	5	18		1	Missing	International	Female	NA	COURSE_CRYPT-193957				Level E	Course Evaluation
216	1	STAFF_CRYPT-647332	6	18		1	Missing	International	Male	NA	COURSE_CRYPT-193957				Level E	Course Evaluation
217	1	STAFF_CRYPT-647332	6	15		1	Missing	Local	Male	NA	COURSE_CRYPT-57651				Level E	Lecturer Evaluation
218	1	STAFF_CRYPT-647332	5	18		1	Missing	International	Male	NA	COURSE_CRYPT-193957				Level E	Course Evaluation
219	1	STAFF_CRYPT-647332	5	18		1	Missing	International	Male	NA	COURSE_CRYPT-193957				Level E	Lecturer Evaluation
220	1	STAFF_CRYPT-647332	6	18		1	Missing	International	Male	NA	COURSE_CRYPT-193957				Level E	Lecturer Evaluation
221	1	STAFF_CRYPT-647332	6	18		1	Missing	Local	Female	NA	COURSE_CRYPT-193957				Level E	Lecturer Evaluation
222	1	STAFF_CRYPT-647332	6	18		1	Missing	International	Female	NA	COURSE_CRYPT-193957				Level E	Course Evaluation
223	1	STAFF_CRYPT-647332	5	18		1	Missing	Local	Female	NA	COURSE_CRYPT-193957				Level E	Course Evaluation
224	1	STAFF_CRYPT-647332	4	26		1	Missing	International	Male	NA	COURSE_CRYPT-193957				Level E	Course Evaluation
225	1	STAFF_CRYPT-647332	5	10		1	Missing	Local	Male	NA	COURSE_CRYPT-193730				Level E	Course Evaluation
226	1	STAFF_CRYPT-647332	5	26		1	Missing	Local	Female	NA	COURSE_CRYPT-193957				Level E	Course Evaluation
227	1	STAFF_CRYPT-647332	5	23		1	Missing	Local	Female	NA	COURSE_CRYPT-193957				Level E	Lecturer Evaluation
228	1	STAFF_CRYPT-647332	5	10		1	Missing	Local	Male	NA	COURSE_CRYPT-193730				Level E	Course Evaluation
229	1	STAFF_CRYPT-647332	6	10		1	Missing	Local	Male	NA	COURSE_CRYPT-193730				Level E	Lecturer Evaluation
230	1	STAFF_CRYPT-647332	6	26		1	Missing	Local	Female	NA	COURSE_CRYPT-193957				Level E	Course Evaluation
231	1	STAFF_CRYPT-647332	5	10		1	Missing	International	Male	NA	COURSE_CRYPT-193730				Level E	Course Evaluation
232	1	STAFF_CRYPT-647332	5	23		1	Missing	Local	Female	NA	COURSE_CRYPT-193957				Level E	Lecturer Evaluation
233	1	STAFF_CRYPT-647332	6	10		1	Missing	Local	Female	NA	COURSE_CRYPT-193730				Level E	Lecturer Evaluation
234	1	STAFF_CRYPT-647332	4	26		1	Missing	International	Male	NA	COURSE_CRYPT-193957				Level E	Course Evaluation
235	1	STAFF_CRYPT-647332	6	10		1	Missing	International	Male	NA	COURSE_CRYPT-193730				Level E	Course Evaluation
236	1	STAFF_CRYPT-647332	5	23		1	Missing	Local	Male	NA	COURSE_CRYPT-193957				Level E	Lecturer Evaluation
237	1	STAFF_CRYPT-647332	6	26		1	Missing	International	Female	NA	COURSE_CRYPT-193957				Level E	Course Evaluation
238	1	STAFF_CRYPT-647332	6	26		1	Missing	International	Female	NA	COURSE_CRYPT-193957				Level E	Course Evaluation
239	1	STAFF_CRYPT-647332	6	23		1	Missing	International	Male	NA	COURSE_CRYPT-193957				Level E	Lecturer Evaluation
240	1	STAFF_CRYPT-647332	6	23		1	Missing	Local	Female	NA	COURSE_CRYPT-193957				Level E	Lecturer Evaluation
241	1	STAFF_CRYPT-647332	6	10		1	Missing	International	Male	NA	COURSE_CRYPT-193730				Level E	Lecturer Evaluation
242	1	STAFF_CRYPT-647332	5	26		1	Missing	Local	Female	NA	COURSE_CRYPT-193957				Level E	Course Evaluation
243	1	STAFF_CRYPT-647332	6	23		1	Missing	International	Female	NA	COURSE_CRYPT-193957				Level E	Lecturer Evaluation
244	1	STAFF_CRYPT-647332	6	23		1	Missing	Local	Male	NA	COURSE_CRYPT-193957				Level E	Lecturer Evaluation
245	1	STAFF_CRYPT-647332	6	10		1	Missing	International	Male	NA	COURSE_CRYPT-193730				Level E	Lecturer Evaluation
246	1	STAFF_CRYPT-647332	6	10		1	Missing	International	Male	NA	COURSE_CRYPT-193730				Level E	Course Evaluation
247	1	STAFF_CRYPT-647332	6	10		1	Missing	International	Male	NA	COURSE_CRYPT-193730				Level E	Lecturer Evaluation
248	1	STAFF_CRYPT-647332	6	26		1	Missing	International	Male	NA	COURSE_CRYPT-193957				Level E	Course Evaluation
249	1	STAFF_CRYPT-647332	6	23		1	Missing	International	Male	NA	COURSE_CRYPT-193957				Level E	Lecturer Evaluation
250	1	STAFF_CRYPT-647332	6	26		1	Missing	Local	Female	NA	COURSE_CRYPT-193957				Level E	Course Evaluation
251	1	STAFF_CRYPT-647332	6	26		1	Missing	Local	Male	NA	COURSE_CRYPT-193957				Level E	Course Evaluation
252	1	STAFF_CRYPT-647332	6	10		1	Missing	Local	Male	NA	COURSE_CRYPT-193730				Level E	Lecturer Evaluation
253	1	STAFF_CRYPT-647332	6	23		1	Missing	Local	Male	NA	COURSE_CRYPT-193957				Level E	Lecturer Evaluation
254	1	STAFF_CRYPT-647332	6	23		1	Missing	International	Male	NA	COURSE_CRYPT-193957				Level E	Lecturer Evaluation
255	1	STAFF_CRYPT-647332	6	10		1	Missing	International	Male	NA	COURSE_CRYPT-193730				Level E	Lecturer Evaluation
256	1	STAFF_CRYPT-647332	6	10		1	Missing	International	Male	NA	COURSE_CRYPT-193730				Level E	Lecturer Evaluation
257	1	STAFF_CRYPT-647332	5	10		1	Missing	Local	Female	NA	COURSE_CRYPT-193730				Level E	Course Evaluation
258	1	STAFF_CRYPT-647332	5	23		1	Missing	International	Male	NA	COURSE_CRYPT-193957				Level E	Lecturer Evaluation
259	1	STAFF_CRYPT-647332	5	23		1	Missing	Local	Male	NA	COURSE_CRYPT-193957				Level E	Lecturer Evaluation
260	1	STAFF_CRYPT-647332	5	10		1	Missing	International	Female	NA	COURSE_CRYPT-193730				Level E	Course Evaluation
261	1	STAFF_CRYPT-647332	5	26		1	Missing	International	Male	NA	COURSE_CRYPT-193957				Level E	Course Evaluation
262	1	STAFF_CRYPT-647332	5	26		1	Missing	Local	Male	NA	COURSE_CRYPT-193957				Level E	Course Evaluation
263	1	STAFF_CRYPT-647332	6	26		1	Missing	Local	Male	NA	COURSE_CRYPT-193957				Level E	Course Evaluation
264	1	STAFF_CRYPT-647332	5	26		1	Missing	Local	Female	NA	COURSE_CRYPT-193957				Level E	Course Evaluation
265	1	STAFF_CRYPT-647332	6	26		1	Missing	International	Male	NA	COURSE_CRYPT-193957				Level E	Course Evaluation
266	1	STAFF_CRYPT-647332	6	23		1	Missing	International	Female	NA	COURSE_CRYPT-193957				Level E	Lecturer Evaluation
267	1	STAFF_CRYPT-647332	6	26		1	Missing	International	Female	NA	COURSE_CRYPT-193957				Level E	Course Evaluation
268	1	STAFF_CRYPT-647332	5	26		1	Missing	International	Male	NA	COURSE_CRYPT-193957				Level E	Course Evaluation
269	1	STAFF_CRYPT-647332	5	23		1	Missing	Local	Female	NA	COURSE_CRYPT-193957				Level E	Lecturer Evaluation
270	1	STAFF_CRYPT-647332	6	23		1	Missing	Local	Male	NA	COURSE_CRYPT-193957				Level E	Lecturer Evaluation
271	1	STAFF_CRYPT-647332	6	23		1	Missing	International	Male	NA	COURSE_CRYPT-193957				Level E	Lecturer Evaluation
272	1	STAFF_CRYPT-647332	4	26		1	Missing	Local	Male	NA	COURSE_CRYPT-193957				Level E	Course Evaluation
273	1	STAFF_CRYPT-647332	6	23		1	Missing	Local	Male	NA	COURSE_CRYPT-193957				Level E	Lecturer Evaluation
274	1	STAFF_CRYPT-647332	5	23		1	Missing	International	Female	NA	COURSE_CRYPT-193957				Level E	Lecturer Evaluation
275	1	STAFF_CRYPT-647332	6	10		1	Missing	International	Male	NA	COURSE_CRYPT-193730				Level E	Course Evaluation
276	1	STAFF_CRYPT-647332	5	10		1	Missing	International	Female	NA	COURSE_CRYPT-193730				Level E	Lecturer Evaluation
277	1	STAFF_CRYPT-647332	6	23		1	Missing	International	Male	NA	COURSE_CRYPT-193957				Level E	Lecturer Evaluation
278	1	STAFF_CRYPT-647332	6	23		1	Missing	Local	Female	NA	COURSE_CRYPT-193957				Level E	Lecturer Evaluation
279	1	STAFF_CRYPT-647332	5	26		1	Missing	International	Female	NA	COURSE_CRYPT-193957				Level E	Course Evaluation
280	1	STAFF_CRYPT-647332	6	26		1	Missing	Local	Male	NA	COURSE_CRYPT-193957				Level E	Course Evaluation
281	1	STAFF_CRYPT-647332	6	23		1	Missing	Local	Female	NA	COURSE_CRYPT-193957				Level E	Lecturer Evaluation
282	1	STAFF_CRYPT-647332	6	23		1	Missing	Local	Male	NA	COURSE_CRYPT-193957				Level E	Lecturer Evaluation
283	1	STAFF_CRYPT-647332	6	26		1	Missing	Local	Male	NA	COURSE_CRYPT-193957				Level E	Course Evaluation
284	1	STAFF_CRYPT-647332	5	10		1	Missing	International	Male	NA	COURSE_CRYPT-193730				Level E	Course Evaluation
285	1	STAFF_CRYPT-647332	4	26		1	Missing	Local	Female	NA	COURSE_CRYPT-193957				Level E	Course Evaluation
286	1	STAFF_CRYPT-647332	5	26		1	Missing	International	Male	NA	COURSE_CRYPT-193957				Level E	Course Evaluation
287	1	STAFF_CRYPT-647332	6	23		1	Missing	International	Male	NA	COURSE_CRYPT-193957				Level E	Lecturer Evaluation
288	1	STAFF_CRYPT-647332	5	23		1	Missing	International	Female	NA	COURSE_CRYPT-193957				Level E	Lecturer Evaluation
289	1	STAFF_CRYPT-647332	6	26		1	Missing	Local	Male	NA	COURSE_CRYPT-193957				Level E	Course Evaluation
290	1	STAFF_CRYPT-647332	6	11		1	Missing	Local	Female	NA	COURSE_CRYPT-193730				Level E	Course Evaluation
291	1	STAFF_CRYPT-647332	6	11		1	Missing	Local	Male	NA	COURSE_CRYPT-193730				Level E	Lecturer Evaluation
292	1	STAFF_CRYPT-647332	5	11		1	Missing	Local	Female	NA	COURSE_CRYPT-193730				Level E	Course Evaluation
293	1	STAFF_CRYPT-647332	5	11		1	Missing	Local	Female	NA	COURSE_CRYPT-193730				Level E	Lecturer Evaluation
294	1	STAFF_CRYPT-647332	6	11		1	Missing	Local	Female	NA	COURSE_CRYPT-193730				Level E	Course Evaluation
295	1	STAFF_CRYPT-647332	6	11		1	Missing	Local	Female	NA	COURSE_CRYPT-193730				Level E	Course Evaluation
296	1	STAFF_CRYPT-647332	6	11		1	Missing	International	Male	NA	COURSE_CRYPT-193730				Level E	Course Evaluation
297	1	STAFF_CRYPT-647332	6	11		1	Missing	Local	Male	NA	COURSE_CRYPT-193730				Level E	Course Evaluation
298	1	STAFF_CRYPT-647332	6	11		1	Missing	International	Male	NA	COURSE_CRYPT-193730				Level E	Lecturer Evaluation
299	1	STAFF_CRYPT-647332	5	11		1	Missing	Local	Male	NA	COURSE_CRYPT-193730				Level E	Course Evaluation
300	1	STAFF_CRYPT-647332	6	11		1	Missing	Local	Female	NA	COURSE_CRYPT-193730				Level E	Lecturer Evaluation
301	1	STAFF_CRYPT-647332	6	11		1	Missing	Local	Male	NA	COURSE_CRYPT-193730				Level E	Lecturer Evaluation
302	1	STAFF_CRYPT-647332	6	11		1	Missing	International	Female	NA	COURSE_CRYPT-193730				Level E	Course Evaluation
303	1	STAFF_CRYPT-647332	6	11		1	Missing	International	Female	NA	COURSE_CRYPT-193730				Level E	Lecturer Evaluation
304	1	STAFF_CRYPT-647332	6	11		1	Missing	Local	Female	NA	COURSE_CRYPT-193730				Level E	Lecturer Evaluation
305	1	STAFF_CRYPT-647332	6	11		1	Missing	Local	Female	NA	COURSE_CRYPT-193730				Level E	Lecturer Evaluation
306	1	STAFF_CRYPT-647332	4	11		1	Missing	Local	Female	NA	COURSE_CRYPT-193730				Level E	Course Evaluation
307	1	STAFF_CRYPT-647332	NA	8		1	Missing	Local	Female	NA	COURSE_CRYPT-193730				Level E	Course Evaluation
308	1	STAFF_CRYPT-647332	6	8		1	Missing	Local	Female	NA	COURSE_CRYPT-193730				Level E	Lecturer Evaluation
309	1	STAFF_CRYPT-647332	6	8		1	Missing	Local	Male	NA	COURSE_CRYPT-193730				Level E	Course Evaluation
310	1	STAFF_CRYPT-647332	6	8		1	Missing	Local	Female	NA	COURSE_CRYPT-193730				Level E	Course Evaluation
311	1	STAFF_CRYPT-647332	6	8		1	Missing	Local	Male	NA	COURSE_CRYPT-193730				Level E	Lecturer Evaluation
312	1	STAFF_CRYPT-647332	6	8		1	Missing	Local	Male	NA	COURSE_CRYPT-193730				Level E	Course Evaluation
313	1	STAFF_CRYPT-647332	6	8		1	Missing	Local	Male	NA	COURSE_CRYPT-193730				Level E	Lecturer Evaluation
314	1	STAFF_CRYPT-647332	6	8		1	Missing	Local	Male	NA	COURSE_CRYPT-193730				Level E	Lecturer Evaluation
315	1	STAFF_CRYPT-647332	6	8		1	Missing	Local	Female	NA	COURSE_CRYPT-193730				Level E	Course Evaluation
316	1	STAFF_CRYPT-647332	6	8		1	Missing	Local	Female	NA	COURSE_CRYPT-193730				Level E	Lecturer Evaluation
317	1	STAFF_CRYPT-647332	6	8		1	Missing	Local	Female	NA	COURSE_CRYPT-193730				Level E	Lecturer Evaluation
318	1	STAFF_CRYPT-647332	5	8		1	Missing	Local	Female	NA	COURSE_CRYPT-193730				Level E	Course Evaluation
319	1	STAFF_CRYPT-647332	6	8		1	Missing	Local	Female	NA	COURSE_CRYPT-193730				Level E	Lecturer Evaluation
320	1	STAFF_CRYPT-647332	NA	8		1	Missing	Local	Female	NA	COURSE_CRYPT-193730				Level E	Course Evaluation
321	1	STAFF_CRYPT-641383	6	27		0	Other	Local	Male	NA	COURSE_CRYPT-171504		Australian Citizen	Bosnian		Lecturer Evaluation
322	1	STAFF_CRYPT-641383	6	27		0	Other	Local	Male	NA	COURSE_CRYPT-171504		Australian Citizen	Bosnian		Course Evaluation
323	1	STAFF_CRYPT-641383	5	27		0	Other	International	Female	NA	COURSE_CRYPT-171504		Australian Citizen	Bosnian		Course Evaluation
324	1	STAFF_CRYPT-641383	5	27		0	Other	International	Female	NA	COURSE_CRYPT-171504		Australian Citizen	Bosnian		Course Evaluation
325	1	STAFF_CRYPT-641383	5	27		0	Other	Local	Female	NA	COURSE_CRYPT-171504		Australian Citizen	Bosnian		Course Evaluation
326	1	STAFF_CRYPT-641383	5	27		0	Other	International	Female	NA	COURSE_CRYPT-171504		Australian Citizen	Bosnian		Course Evaluation
327	1	STAFF_CRYPT-641383	4	27		0	Other	International	Female	NA	COURSE_CRYPT-171504		Australian Citizen	Bosnian		Course Evaluation
328	1	STAFF_CRYPT-641383	6	27		0	Other	Local	Male	NA	COURSE_CRYPT-171504		Australian Citizen	Bosnian		Lecturer Evaluation
329	1	STAFF_CRYPT-641383	5	27		0	Other	International	Female	NA	COURSE_CRYPT-171504		Australian Citizen	Bosnian		Course Evaluation
330	1	STAFF_CRYPT-641383	6	27		0	Other	International	Female	NA	COURSE_CRYPT-171504		Australian Citizen	Bosnian		Course Evaluation
331	1	STAFF_CRYPT-641383	5	27		0	Other	Local	Female	NA	COURSE_CRYPT-171504		Australian Citizen	Bosnian		Lecturer Evaluation
332	1	STAFF_CRYPT-641383	5	27		0	Other	International	Female	NA	COURSE_CRYPT-171504		Australian Citizen	Bosnian		Lecturer Evaluation
333	1	STAFF_CRYPT-641383	5	27		0	Other	International	Female	NA	COURSE_CRYPT-171504		Australian Citizen	Bosnian		Lecturer Evaluation
334	1	STAFF_CRYPT-641383	5	27		0	Other	International	Female	NA	COURSE_CRYPT-171504		Australian Citizen	Bosnian		Lecturer Evaluation
335	1	STAFF_CRYPT-641383	5	27		0	Other	International	Male	NA	COURSE_CRYPT-171504		Australian Citizen	Bosnian		Course Evaluation
336	1	STAFF_CRYPT-641383	3	27		0	Other	International	Male	NA	COURSE_CRYPT-171504		Australian Citizen	Bosnian		Course Evaluation
337	1	STAFF_CRYPT-641383	5	27		0	Other	Local	Female	NA	COURSE_CRYPT-171504		Australian Citizen	Bosnian		Lecturer Evaluation
338	1	STAFF_CRYPT-641383	6	27		0	Other	International	Female	NA	COURSE_CRYPT-171504		Australian Citizen	Bosnian		Course Evaluation
339	1	STAFF_CRYPT-641383	5	27		0	Other	Local	Female	NA	COURSE_CRYPT-171504		Australian Citizen	Bosnian		Course Evaluation
340	1	STAFF_CRYPT-641383	5	27		0	Other	International	Male	NA	COURSE_CRYPT-171504		Australian Citizen	Bosnian		Course Evaluation
341	1	STAFF_CRYPT-641383	6	27		0	Other	Local	Male	NA	COURSE_CRYPT-171504		Australian Citizen	Bosnian		Lecturer Evaluation
342	1	STAFF_CRYPT-641383	5	27		0	Other	International	Female	NA	COURSE_CRYPT-171504		Australian Citizen	Bosnian		Lecturer Evaluation
343	1	STAFF_CRYPT-641383	6	27		0	Other	International	Male	NA	COURSE_CRYPT-171504		Australian Citizen	Bosnian		Course Evaluation
344	1	STAFF_CRYPT-641383	6	27		0	Other	Local	Male	NA	COURSE_CRYPT-171504		Australian Citizen	Bosnian		Course Evaluation
345	1	STAFF_CRYPT-641383	5	27		0	Other	Local	Female	NA	COURSE_CRYPT-171504		Australian Citizen	Bosnian		Lecturer Evaluation
346	1	STAFF_CRYPT-641383	6	27		0	Other	Local	Male	NA	COURSE_CRYPT-171504		Australian Citizen	Bosnian		Lecturer Evaluation
347	1	STAFF_CRYPT-641383	4	27		0	Other	International	Female	NA	COURSE_CRYPT-171504		Australian Citizen	Bosnian		Lecturer Evaluation
348	1	STAFF_CRYPT-641383	5	27		0	Other	International	Female	NA	COURSE_CRYPT-171504		Australian Citizen	Bosnian		Lecturer Evaluation
349	1	STAFF_CRYPT-641383	5	27		0	Other	International	Male	NA	COURSE_CRYPT-171504		Australian Citizen	Bosnian		Course Evaluation
350	1	STAFF_CRYPT-641383	6	27		0	Other	Local	Male	NA	COURSE_CRYPT-171504		Australian Citizen	Bosnian		Course Evaluation
351	1	STAFF_CRYPT-641383	6	27		0	Other	International	Male	NA	COURSE_CRYPT-171504		Australian Citizen	Bosnian		Lecturer Evaluation
352	1	STAFF_CRYPT-641383	6	27		0	Other	Local	Female	NA	COURSE_CRYPT-171504		Australian Citizen	Bosnian		Lecturer Evaluation
353	1	STAFF_CRYPT-641383	6	27		0	Other	International	Male	NA	COURSE_CRYPT-171504		Australian Citizen	Bosnian		Lecturer Evaluation
354	1	STAFF_CRYPT-641383	5	27		0	Other	International	Male	NA	COURSE_CRYPT-171504		Australian Citizen	Bosnian		Lecturer Evaluation
355	1	STAFF_CRYPT-641383	6	27		0	Other	International	Female	NA	COURSE_CRYPT-171504		Australian Citizen	Bosnian		Lecturer Evaluation
356	1	STAFF_CRYPT-641383	5	27		0	Other	Local	Male	NA	COURSE_CRYPT-171504		Australian Citizen	Bosnian		Lecturer Evaluation
357	1	STAFF_CRYPT-641383	5	27		0	Other	International	Female	NA	COURSE_CRYPT-171504		Australian Citizen	Bosnian		Lecturer Evaluation
358	1	STAFF_CRYPT-641383	5	27		0	Other	International	Female	NA	COURSE_CRYPT-171504		Australian Citizen	Bosnian		Course Evaluation
359	1	STAFF_CRYPT-641383	6	27		0	Other	International	Male	NA	COURSE_CRYPT-171504		Australian Citizen	Bosnian		Course Evaluation
360	1	STAFF_CRYPT-641383	6	27		0	Other	Local	Male	NA	COURSE_CRYPT-171504		Australian Citizen	Bosnian		Lecturer Evaluation
361	1	STAFF_CRYPT-641383	6	27		0	Other	International	Female	NA	COURSE_CRYPT-171504		Australian Citizen	Bosnian		Lecturer Evaluation
362	1	STAFF_CRYPT-641383	5	27		0	Other	International	Female	NA	COURSE_CRYPT-171504		Australian Citizen	Bosnian		Lecturer Evaluation
363	1	STAFF_CRYPT-641383	4	27		0	Other	International	Female	NA	COURSE_CRYPT-171504		Australian Citizen	Bosnian		Course Evaluation
364	1	STAFF_CRYPT-641383	5	27		0	Other	International	Female	NA	COURSE_CRYPT-171504		Australian Citizen	Bosnian		Course Evaluation
365	1	STAFF_CRYPT-641383	4	27		0	Other	International	Male	NA	COURSE_CRYPT-171504		Australian Citizen	Bosnian		Lecturer Evaluation
366	1	STAFF_CRYPT-641383	5	27		0	Other	Local	Male	NA	COURSE_CRYPT-171504		Australian Citizen	Bosnian		Course Evaluation
367	1	STAFF_CRYPT-641383	6	27		0	Other	International	Male	NA	COURSE_CRYPT-171504		Australian Citizen	Bosnian		Lecturer Evaluation
368	1	STAFF_CRYPT-641383	4	27		0	Other	Local	Female	NA	COURSE_CRYPT-171504		Australian Citizen	Bosnian		Course Evaluation
369	1	STAFF_CRYPT-641383	6	27		0	Other	Local	Male	NA	COURSE_CRYPT-171504		Australian Citizen	Bosnian		Course Evaluation
370	1	STAFF_CRYPT-641383	6	27		0	Other	International	Male	NA	COURSE_CRYPT-171504		Australian Citizen	Bosnian		Course Evaluation
371	1	STAFF_CRYPT-641383	5	25		0	Other	International	Female	NA	COURSE_CRYPT-67606		Australian Citizen	Bosnian		Course Evaluation
372	1	STAFF_CRYPT-641383	5	25		0	Other	International	Male	NA	COURSE_CRYPT-67606		Australian Citizen	Bosnian		Course Evaluation
373	1	STAFF_CRYPT-641383	5	25		0	Other	International	Male	NA	COURSE_CRYPT-67606		Australian Citizen	Bosnian		Course Evaluation
374	1	STAFF_CRYPT-641383	6	25		0	Other	Local	Female	NA	COURSE_CRYPT-67606		Australian Citizen	Bosnian		Course Evaluation
375	1	STAFF_CRYPT-641383	5	25		0	Other	International	Male	NA	COURSE_CRYPT-67606		Australian Citizen	Bosnian		Course Evaluation
376	1	STAFF_CRYPT-641383	5	25		0	Other	International	Female	NA	COURSE_CRYPT-67606		Australian Citizen	Bosnian		Course Evaluation
377	1	STAFF_CRYPT-641383	6	25		0	Other	Local	Male	NA	COURSE_CRYPT-67606		Australian Citizen	Bosnian		Course Evaluation
378	1	STAFF_CRYPT-641383	5	25		0	Other	Local	Male	NA	COURSE_CRYPT-67606		Australian Citizen	Bosnian		Course Evaluation
379	1	STAFF_CRYPT-641383	5	25		0	Other	Local	Female	NA	COURSE_CRYPT-67606		Australian Citizen	Bosnian		Course Evaluation
380	1	STAFF_CRYPT-641383	6	25		0	Other	Local	Female	NA	COURSE_CRYPT-67606		Australian Citizen	Bosnian		Course Evaluation
381	1	STAFF_CRYPT-641383	4	25		0	Other	Local	Male	NA	COURSE_CRYPT-67606		Australian Citizen	Bosnian		Course Evaluation
382	1	STAFF_CRYPT-641383	5	25		0	Other	International	Female	NA	COURSE_CRYPT-67606		Australian Citizen	Bosnian		Course Evaluation
383	1	STAFF_CRYPT-641383	6	25		0	Other	International	Female	NA	COURSE_CRYPT-67606		Australian Citizen	Bosnian		Course Evaluation
384	1	STAFF_CRYPT-641383	4	25		0	Other	International	Female	NA	COURSE_CRYPT-67606		Australian Citizen	Bosnian		Course Evaluation
385	1	STAFF_CRYPT-641383	6	25		0	Other	Local	Male	NA	COURSE_CRYPT-67606		Australian Citizen	Bosnian		Course Evaluation
386	1	STAFF_CRYPT-641383	NA	25		0	Other	Local	Male	NA	COURSE_CRYPT-67606		Australian Citizen	Bosnian		Course Evaluation
387	1	STAFF_CRYPT-641383	6	25		0	Other	Local	Male	NA	COURSE_CRYPT-67606		Australian Citizen	Bosnian		Course Evaluation
388	1	STAFF_CRYPT-641383	5	25		0	Other	Local	Male	NA	COURSE_CRYPT-67606		Australian Citizen	Bosnian		Course Evaluation
389	1	STAFF_CRYPT-641383	5	25		0	Other	International	Male	NA	COURSE_CRYPT-67606		Australian Citizen	Bosnian		Course Evaluation
390	1	STAFF_CRYPT-641383	5	25		0	Other	International	Female	NA	COURSE_CRYPT-67606		Australian Citizen	Bosnian		Course Evaluation
391	1	STAFF_CRYPT-641383	5	25		0	Other	International	Male	NA	COURSE_CRYPT-67606		Australian Citizen	Bosnian		Course Evaluation
392	1	STAFF_CRYPT-641383	5	25		0	Other	Local	Female	NA	COURSE_CRYPT-67606		Australian Citizen	Bosnian		Course Evaluation
393	1	STAFF_CRYPT-641383	5	25		0	Other	Local	Male	NA	COURSE_CRYPT-67606		Australian Citizen	Bosnian		Course Evaluation
394	1	STAFF_CRYPT-641383	6	34		0	Other	International	Female	NA	COURSE_CRYPT-67606		Australian Citizen	Bosnian		Lecturer Evaluation
395	1	STAFF_CRYPT-641383	6	34		0	Other	Local	Female	NA	COURSE_CRYPT-67606		Australian Citizen	Bosnian		Lecturer Evaluation
396	1	STAFF_CRYPT-641383	4	34		0	Other	International	Female	NA	COURSE_CRYPT-67606		Australian Citizen	Bosnian		Lecturer Evaluation
397	1	STAFF_CRYPT-641383	6	34		0	Other	Local	Female	NA	COURSE_CRYPT-67606		Australian Citizen	Bosnian		Course Evaluation
398	1	STAFF_CRYPT-641383	5	34		0	Other	Local	Female	NA	COURSE_CRYPT-67606		Australian Citizen	Bosnian		Course Evaluation
399	1	STAFF_CRYPT-641383	5	34		0	Other	International	Female	NA	COURSE_CRYPT-67606		Australian Citizen	Bosnian		Course Evaluation
400	1	STAFF_CRYPT-641383	6	34		0	Other	International	Male	NA	COURSE_CRYPT-67606		Australian Citizen	Bosnian		Lecturer Evaluation
401	1	STAFF_CRYPT-641383	6	34		0	Other	Local	Female	NA	COURSE_CRYPT-67606		Australian Citizen	Bosnian		Course Evaluation
402	1	STAFF_CRYPT-641383	6	34		0	Other	Local	Female	NA	COURSE_CRYPT-67606		Australian Citizen	Bosnian		Course Evaluation
403	1	STAFF_CRYPT-641383	6	34		0	Other	International	Male	NA	COURSE_CRYPT-67606		Australian Citizen	Bosnian		Lecturer Evaluation
404	1	STAFF_CRYPT-641383	6	34		0	Other	Local	Female	NA	COURSE_CRYPT-67606		Australian Citizen	Bosnian		Course Evaluation
405	1	STAFF_CRYPT-641383	4	34		0	Other	Local	Female	NA	COURSE_CRYPT-67606		Australian Citizen	Bosnian		Course Evaluation
406	1	STAFF_CRYPT-641383	6	34		0	Other	Local	Female	NA	COURSE_CRYPT-67606		Australian Citizen	Bosnian		Lecturer Evaluation
407	1	STAFF_CRYPT-641383	5	34		0	Other	Local	Female	NA	COURSE_CRYPT-67606		Australian Citizen	Bosnian		Course Evaluation
408	1	STAFF_CRYPT-641383	5	34		0	Other	Local	Female	NA	COURSE_CRYPT-67606		Australian Citizen	Bosnian		Lecturer Evaluation
409	1	STAFF_CRYPT-641383	6	34		0	Other	Local	Female	NA	COURSE_CRYPT-67606		Australian Citizen	Bosnian		Lecturer Evaluation
410	1	STAFF_CRYPT-641383	5	34		0	Other	International	Male	NA	COURSE_CRYPT-67606		Australian Citizen	Bosnian		Lecturer Evaluation
411	1	STAFF_CRYPT-641383	5	34		0	Other	International	Female	NA	COURSE_CRYPT-67606		Australian Citizen	Bosnian		Lecturer Evaluation
412	1	STAFF_CRYPT-641383	6	34		0	Other	Local	Female	NA	COURSE_CRYPT-67606		Australian Citizen	Bosnian		Lecturer Evaluation
413	1	STAFF_CRYPT-641383	6	34		0	Other	International	Female	NA	COURSE_CRYPT-67606		Australian Citizen	Bosnian		Lecturer Evaluation
414	1	STAFF_CRYPT-641383	6	34		0	Other	International	Male	NA	COURSE_CRYPT-67606		Australian Citizen	Bosnian		Course Evaluation
415	1	STAFF_CRYPT-641383	5	34		0	Other	Local	Male	NA	COURSE_CRYPT-67606		Australian Citizen	Bosnian		Course Evaluation
416	1	STAFF_CRYPT-641383	6	34		0	Other	International	Female	NA	COURSE_CRYPT-67606		Australian Citizen	Bosnian		Course Evaluation
417	1	STAFF_CRYPT-641383	6	34		0	Other	International	Female	NA	COURSE_CRYPT-67606		Australian Citizen	Bosnian		Lecturer Evaluation
418	1	STAFF_CRYPT-641383	5	34		0	Other	Local	Female	NA	COURSE_CRYPT-67606		Australian Citizen	Bosnian		Lecturer Evaluation
419	1	STAFF_CRYPT-641383	6	34		0	Other	International	Male	NA	COURSE_CRYPT-67606		Australian Citizen	Bosnian		Course Evaluation
420	1	STAFF_CRYPT-641383	5	34		0	Other	Local	Female	NA	COURSE_CRYPT-67606		Australian Citizen	Bosnian		Lecturer Evaluation
421	1	STAFF_CRYPT-641383	6	34		0	Other	International	Female	NA	COURSE_CRYPT-67606		Australian Citizen	Bosnian		Course Evaluation
422	1	STAFF_CRYPT-641383	4	34		0	Other	Local	Female	NA	COURSE_CRYPT-67606		Australian Citizen	Bosnian		Course Evaluation
423	1	STAFF_CRYPT-641383	6	34		0	Other	Local	Female	NA	COURSE_CRYPT-67606		Australian Citizen	Bosnian		Lecturer Evaluation
424	1	STAFF_CRYPT-641383	5	34		0	Other	International	Male	NA	COURSE_CRYPT-67606		Australian Citizen	Bosnian		Course Evaluation
425	1	STAFF_CRYPT-641383	5	34		0	Other	Local	Female	NA	COURSE_CRYPT-67606		Australian Citizen	Bosnian		Lecturer Evaluation
426	1	STAFF_CRYPT-641383	6	34		0	Other	Local	Male	NA	COURSE_CRYPT-67606		Australian Citizen	Bosnian		Lecturer Evaluation
427	1	STAFF_CRYPT-641383	5	34		0	Other	Local	Female	NA	COURSE_CRYPT-67606		Australian Citizen	Bosnian		Course Evaluation
428	1	STAFF_CRYPT-641383	6	34		0	Other	International	Female	NA	COURSE_CRYPT-67606		Australian Citizen	Bosnian		Course Evaluation
429	1	STAFF_CRYPT-641383	6	34		0	Other	International	Female	NA	COURSE_CRYPT-67606		Australian Citizen	Bosnian		Lecturer Evaluation
430	1	STAFF_CRYPT-641383	4	34		0	Other	Local	Female	NA	COURSE_CRYPT-67606		Australian Citizen	Bosnian		Lecturer Evaluation
431	1	STAFF_CRYPT-641383	5	34		0	Other	Local	Female	NA	COURSE_CRYPT-67606		Australian Citizen	Bosnian		Course Evaluation
432	1	STAFF_CRYPT-641383	6	34		0	Other	International	Female	NA	COURSE_CRYPT-67606		Australian Citizen	Bosnian		Lecturer Evaluation
433	1	STAFF_CRYPT-641383	6	34		0	Other	International	Female	NA	COURSE_CRYPT-67606		Australian Citizen	Bosnian		Course Evaluation
434	1	STAFF_CRYPT-641383	6	34		0	Other	Local	Female	NA	COURSE_CRYPT-67606		Australian Citizen	Bosnian		Lecturer Evaluation
435	1	STAFF_CRYPT-641383	5	34		0	Other	Local	Female	NA	COURSE_CRYPT-67606		Australian Citizen	Bosnian		Lecturer Evaluation
436	1	STAFF_CRYPT-641383	6	34		0	Other	Local	Male	NA	COURSE_CRYPT-67606		Australian Citizen	Bosnian		Lecturer Evaluation
437	1	STAFF_CRYPT-641383	5	34		0	Other	Local	Male	NA	COURSE_CRYPT-67606		Australian Citizen	Bosnian		Course Evaluation
438	1	STAFF_CRYPT-641383	5	34		0	Other	Local	Female	NA	COURSE_CRYPT-67606		Australian Citizen	Bosnian		Lecturer Evaluation
439	1	STAFF_CRYPT-641383	6	34		0	Other	Local	Male	NA	COURSE_CRYPT-67606		Australian Citizen	Bosnian		Course Evaluation
440	1	STAFF_CRYPT-641383	4	34		0	Other	International	Female	NA	COURSE_CRYPT-67606		Australian Citizen	Bosnian		Lecturer Evaluation
441	1	STAFF_CRYPT-641383	4	34		0	Other	International	Female	NA	COURSE_CRYPT-67606		Australian Citizen	Bosnian		Course Evaluation
442	1	STAFF_CRYPT-641383	6	34		0	Other	International	Female	NA	COURSE_CRYPT-67606		Australian Citizen	Bosnian		Course Evaluation
443	1	STAFF_CRYPT-641383	6	34		0	Other	International	Female	NA	COURSE_CRYPT-67606		Australian Citizen	Bosnian		Lecturer Evaluation
444	1	STAFF_CRYPT-641383	4	34		0	Other	Local	Female	NA	COURSE_CRYPT-67606		Australian Citizen	Bosnian		Course Evaluation
445	1	STAFF_CRYPT-641383	5	34		0	Other	Local	Female	NA	COURSE_CRYPT-67606		Australian Citizen	Bosnian		Lecturer Evaluation
446	1	STAFF_CRYPT-641383	5	34		0	Other	International	Female	NA	COURSE_CRYPT-67606		Australian Citizen	Bosnian		Course Evaluation
447	1	STAFF_CRYPT-641383	5	34		0	Other	International	Female	NA	COURSE_CRYPT-67606		Australian Citizen	Bosnian		Course Evaluation
448	1	STAFF_CRYPT-641383	6	34		0	Other	Local	Female	NA	COURSE_CRYPT-67606		Australian Citizen	Bosnian		Lecturer Evaluation
449	1	STAFF_CRYPT-641383	6	34		0	Other	Local	Male	NA	COURSE_CRYPT-67606		Australian Citizen	Bosnian		Lecturer Evaluation
450	1	STAFF_CRYPT-641383	5	34		0	Other	International	Female	NA	COURSE_CRYPT-67606		Australian Citizen	Bosnian		Lecturer Evaluation
451	1	STAFF_CRYPT-641383	6	34		0	Other	Local	Female	NA	COURSE_CRYPT-67606		Australian Citizen	Bosnian		Lecturer Evaluation
452	1	STAFF_CRYPT-641383	6	48		0	Other	International	Female	NA	COURSE_CRYPT-171412		Australian Citizen	Bosnian		Course Evaluation
453	1	STAFF_CRYPT-641383	5	48		0	Other	International	Female	NA	COURSE_CRYPT-171412		Australian Citizen	Bosnian		Lecturer Evaluation
454	1	STAFF_CRYPT-641383	5	48		0	Other	International	Female	NA	COURSE_CRYPT-171412		Australian Citizen	Bosnian		Course Evaluation
455	1	STAFF_CRYPT-641383	5	48		0	Other	Local	Male	NA	COURSE_CRYPT-171412		Australian Citizen	Bosnian		Lecturer Evaluation
456	1	STAFF_CRYPT-641383	5	48		0	Other	International	Female	NA	COURSE_CRYPT-171412		Australian Citizen	Bosnian		Course Evaluation
457	1	STAFF_CRYPT-641383	6	48		0	Other	International	Male	NA	COURSE_CRYPT-171412		Australian Citizen	Bosnian		Course Evaluation
458	1	STAFF_CRYPT-641383	4	48		0	Other	International	Male	NA	COURSE_CRYPT-171412		Australian Citizen	Bosnian		Course Evaluation
459	1	STAFF_CRYPT-641383	6	48		0	Other	Local	Male	NA	COURSE_CRYPT-171412		Australian Citizen	Bosnian		Lecturer Evaluation
460	1	STAFF_CRYPT-641383	6	48		0	Other	International	Male	NA	COURSE_CRYPT-171412		Australian Citizen	Bosnian		Lecturer Evaluation
461	1	STAFF_CRYPT-641383	6	48		0	Other	Local	Female	NA	COURSE_CRYPT-171412		Australian Citizen	Bosnian		Course Evaluation
462	1	STAFF_CRYPT-641383	4	48		0	Other	Local	Male	NA	COURSE_CRYPT-171412		Australian Citizen	Bosnian		Course Evaluation
463	1	STAFF_CRYPT-641383	6	48		0	Other	Local	Female	NA	COURSE_CRYPT-171412		Australian Citizen	Bosnian		Course Evaluation
464	1	STAFF_CRYPT-641383	6	48		0	Other	Local	Female	NA	COURSE_CRYPT-171412		Australian Citizen	Bosnian		Lecturer Evaluation
465	1	STAFF_CRYPT-641383	5	48		0	Other	International	Female	NA	COURSE_CRYPT-171412		Australian Citizen	Bosnian		Course Evaluation
466	1	STAFF_CRYPT-641383	6	48		0	Other	International	Male	NA	COURSE_CRYPT-171412		Australian Citizen	Bosnian		Course Evaluation
467	1	STAFF_CRYPT-641383	5	48		0	Other	International	Female	NA	COURSE_CRYPT-171412		Australian Citizen	Bosnian		Course Evaluation
468	1	STAFF_CRYPT-641383	5	48		0	Other	Local	Female	NA	COURSE_CRYPT-171412		Australian Citizen	Bosnian		Course Evaluation
469	1	STAFF_CRYPT-641383	5	48		0	Other	Local	Male	NA	COURSE_CRYPT-171412		Australian Citizen	Bosnian		Course Evaluation
470	1	STAFF_CRYPT-641383	5	48		0	Other	Local	Female	NA	COURSE_CRYPT-171412		Australian Citizen	Bosnian		Course Evaluation
471	1	STAFF_CRYPT-641383	5	48		0	Other	Local	Female	NA	COURSE_CRYPT-171412		Australian Citizen	Bosnian		Course Evaluation
472	1	STAFF_CRYPT-641383	5	48		0	Other	Local	Female	NA	COURSE_CRYPT-171412		Australian Citizen	Bosnian		Course Evaluation
473	1	STAFF_CRYPT-641383	5	48		0	Other	International	Male	NA	COURSE_CRYPT-171412		Australian Citizen	Bosnian		Course Evaluation
474	1	STAFF_CRYPT-641383	5	48		0	Other	International	Female	NA	COURSE_CRYPT-171412		Australian Citizen	Bosnian		Course Evaluation
475	1	STAFF_CRYPT-641383	5	48		0	Other	International	Male	NA	COURSE_CRYPT-171412		Australian Citizen	Bosnian		Lecturer Evaluation
476	1	STAFF_CRYPT-641383	6	48		0	Other	Local	Female	NA	COURSE_CRYPT-171412		Australian Citizen	Bosnian		Lecturer Evaluation
477	1	STAFF_CRYPT-641383	6	48		0	Other	Local	Female	NA	COURSE_CRYPT-171412		Australian Citizen	Bosnian		Lecturer Evaluation
478	1	STAFF_CRYPT-641383	6	48		0	Other	Local	Female	NA	COURSE_CRYPT-171412		Australian Citizen	Bosnian		Course Evaluation
479	1	STAFF_CRYPT-641383	6	48		0	Other	Local	Female	NA	COURSE_CRYPT-171412		Australian Citizen	Bosnian		Course Evaluation
480	1	STAFF_CRYPT-641383	5	48		0	Other	Local	Female	NA	COURSE_CRYPT-171412		Australian Citizen	Bosnian		Course Evaluation
481	1	STAFF_CRYPT-641383	6	48		0	Other	International	Female	NA	COURSE_CRYPT-171412		Australian Citizen	Bosnian		Lecturer Evaluation
482	1	STAFF_CRYPT-641383	4	48		0	Other	Local	Male	NA	COURSE_CRYPT-171412		Australian Citizen	Bosnian		Lecturer Evaluation
483	1	STAFF_CRYPT-641383	5	48		0	Other	International	Female	NA	COURSE_CRYPT-171412		Australian Citizen	Bosnian		Lecturer Evaluation
484	1	STAFF_CRYPT-641383	5	48		0	Other	International	Male	NA	COURSE_CRYPT-171412		Australian Citizen	Bosnian		Lecturer Evaluation
485	1	STAFF_CRYPT-641383	5	48		0	Other	Local	Female	NA	COURSE_CRYPT-171412		Australian Citizen	Bosnian		Lecturer Evaluation
486	1	STAFF_CRYPT-641383	6	48		0	Other	International	Female	NA	COURSE_CRYPT-171412		Australian Citizen	Bosnian		Course Evaluation
487	1	STAFF_CRYPT-641383	5	48		0	Other	International	Female	NA	COURSE_CRYPT-171412		Australian Citizen	Bosnian		Lecturer Evaluation
488	1	STAFF_CRYPT-641383	6	48		0	Other	International	Female	NA	COURSE_CRYPT-171412		Australian Citizen	Bosnian		Lecturer Evaluation
489	1	STAFF_CRYPT-641383	5	48		0	Other	International	Female	NA	COURSE_CRYPT-171412		Australian Citizen	Bosnian		Lecturer Evaluation
490	1	STAFF_CRYPT-641383	5	48		0	Other	Local	Male	NA	COURSE_CRYPT-171412		Australian Citizen	Bosnian		Lecturer Evaluation
491	1	STAFF_CRYPT-641383	5	48		0	Other	International	Male	NA	COURSE_CRYPT-171412		Australian Citizen	Bosnian		Lecturer Evaluation
492	1	STAFF_CRYPT-641383	5	48		0	Other	Local	Female	NA	COURSE_CRYPT-171412		Australian Citizen	Bosnian		Course Evaluation
493	1	STAFF_CRYPT-641383	6	48		0	Other	Local	Female	NA	COURSE_CRYPT-171412		Australian Citizen	Bosnian		Lecturer Evaluation
494	1	STAFF_CRYPT-641383	5	48		0	Other	International	Male	NA	COURSE_CRYPT-171412		Australian Citizen	Bosnian		Course Evaluation
495	1	STAFF_CRYPT-641383	6	48		0	Other	Local	Female	NA	COURSE_CRYPT-171412		Australian Citizen	Bosnian		Lecturer Evaluation
496	1	STAFF_CRYPT-641383	6	48		0	Other	Local	Female	NA	COURSE_CRYPT-171412		Australian Citizen	Bosnian		Lecturer Evaluation
497	1	STAFF_CRYPT-641383	5	48		0	Other	Local	Female	NA	COURSE_CRYPT-171412		Australian Citizen	Bosnian		Lecturer Evaluation
498	1	STAFF_CRYPT-641383	4	48		0	Other	International	Male	NA	COURSE_CRYPT-171412		Australian Citizen	Bosnian		Lecturer Evaluation
499	1	STAFF_CRYPT-641383	5	48		0	Other	Local	Female	NA	COURSE_CRYPT-171412		Australian Citizen	Bosnian		Course Evaluation
500	1	STAFF_CRYPT-641383	5	48		0	Other	International	Female	NA	COURSE_CRYPT-171412		Australian Citizen	Bosnian		Lecturer Evaluation
501	1	STAFF_CRYPT-641383	5	48		0	Other	International	Male	NA	COURSE_CRYPT-171412		Australian Citizen	Bosnian		Course Evaluation
502	1	STAFF_CRYPT-641383	6	48		0	Other	International	Male	NA	COURSE_CRYPT-171412		Australian Citizen	Bosnian		Course Evaluation
503	1	STAFF_CRYPT-641383	5	48		0	Other	Local	Female	NA	COURSE_CRYPT-171412		Australian Citizen	Bosnian		Lecturer Evaluation
504	1	STAFF_CRYPT-641383	4	48		0	Other	Local	Male	NA	COURSE_CRYPT-171412		Australian Citizen	Bosnian		Course Evaluation
505	1	STAFF_CRYPT-641383	5	48		0	Other	International	Female	NA	COURSE_CRYPT-171412		Australian Citizen	Bosnian		Lecturer Evaluation
506	1	STAFF_CRYPT-641383	5	48		0	Other	Local	Male	NA	COURSE_CRYPT-171412		Australian Citizen	Bosnian		Course Evaluation
507	1	STAFF_CRYPT-641383	6	48		0	Other	Local	Female	NA	COURSE_CRYPT-171412		Australian Citizen	Bosnian		Course Evaluation
508	1	STAFF_CRYPT-641383	5	48		0	Other	International	Female	NA	COURSE_CRYPT-171412		Australian Citizen	Bosnian		Course Evaluation
509	1	STAFF_CRYPT-641383	5	48		0	Other	Local	Female	NA	COURSE_CRYPT-171412		Australian Citizen	Bosnian		Lecturer Evaluation
510	1	STAFF_CRYPT-641383	6	48		0	Other	Local	Male	NA	COURSE_CRYPT-171412		Australian Citizen	Bosnian		Lecturer Evaluation
511	1	STAFF_CRYPT-641383	6	48		0	Other	International	Female	NA	COURSE_CRYPT-171412		Australian Citizen	Bosnian		Course Evaluation
512	1	STAFF_CRYPT-641383	6	48		0	Other	International	Male	NA	COURSE_CRYPT-171412		Australian Citizen	Bosnian		Lecturer Evaluation
513	1	STAFF_CRYPT-641383	6	48		0	Other	International	Male	NA	COURSE_CRYPT-171412		Australian Citizen	Bosnian		Lecturer Evaluation
514	1	STAFF_CRYPT-641383	6	48		0	Other	International	Female	NA	COURSE_CRYPT-171412		Australian Citizen	Bosnian		Lecturer Evaluation
515	1	STAFF_CRYPT-641383	5	48		0	Other	International	Female	NA	COURSE_CRYPT-171412		Australian Citizen	Bosnian		Lecturer Evaluation
516	1	STAFF_CRYPT-641383	5	48		0	Other	Local	Female	NA	COURSE_CRYPT-171412		Australian Citizen	Bosnian		Lecturer Evaluation
517	1	STAFF_CRYPT-641383	6	48		0	Other	Local	Female	NA	COURSE_CRYPT-171412		Australian Citizen	Bosnian		Lecturer Evaluation
518	1	STAFF_CRYPT-641383	6	48		0	Other	International	Male	NA	COURSE_CRYPT-171412		Australian Citizen	Bosnian		Course Evaluation
519	1	STAFF_CRYPT-641383	5	48		0	Other	International	Male	NA	COURSE_CRYPT-171412		Australian Citizen	Bosnian		Course Evaluation
520	1	STAFF_CRYPT-641383	5	48		0	Other	Local	Female	NA	COURSE_CRYPT-171412		Australian Citizen	Bosnian		Lecturer Evaluation
521	1	STAFF_CRYPT-641383	6	48		0	Other	Local	Male	NA	COURSE_CRYPT-171412		Australian Citizen	Bosnian		Course Evaluation
522	1	STAFF_CRYPT-641383	5	48		0	Other	International	Female	NA	COURSE_CRYPT-171412		Australian Citizen	Bosnian		Course Evaluation
523	1	STAFF_CRYPT-641383	5	48		0	Other	International	Female	NA	COURSE_CRYPT-171412		Australian Citizen	Bosnian		Course Evaluation
524	1	STAFF_CRYPT-641383	5	48		0	Other	Local	Female	NA	COURSE_CRYPT-171412		Australian Citizen	Bosnian		Course Evaluation
525	1	STAFF_CRYPT-641383	5	48		0	Other	Local	Female	NA	COURSE_CRYPT-171412		Australian Citizen	Bosnian		Course Evaluation
526	1	STAFF_CRYPT-641383	4	28		0	Other	International	Female	NA	COURSE_CRYPT-67606		Australian Citizen	Bosnian		Lecturer Evaluation
527	1	STAFF_CRYPT-641383	3	28		0	Other	International	Female	NA	COURSE_CRYPT-67606		Australian Citizen	Bosnian		Lecturer Evaluation
528	1	STAFF_CRYPT-641383	5	28		0	Other	International	Male	NA	COURSE_CRYPT-67606		Australian Citizen	Bosnian		Lecturer Evaluation
529	1	STAFF_CRYPT-641383	4	28		0	Other	International	Female	NA	COURSE_CRYPT-67606		Australian Citizen	Bosnian		Lecturer Evaluation
530	1	STAFF_CRYPT-641383	4	28		0	Other	Local	Male	NA	COURSE_CRYPT-67606		Australian Citizen	Bosnian		Lecturer Evaluation
531	1	STAFF_CRYPT-641383	6	28		0	Other	International	Female	NA	COURSE_CRYPT-67606		Australian Citizen	Bosnian		Lecturer Evaluation
532	1	STAFF_CRYPT-641383	5	28		0	Other	Local	Female	NA	COURSE_CRYPT-67606		Australian Citizen	Bosnian		Lecturer Evaluation
533	1	STAFF_CRYPT-641383	5	28		0	Other	International	Female	NA	COURSE_CRYPT-67606		Australian Citizen	Bosnian		Lecturer Evaluation
534	1	STAFF_CRYPT-641383	3	28		0	Other	Local	Female	NA	COURSE_CRYPT-67606		Australian Citizen	Bosnian		Lecturer Evaluation
535	1	STAFF_CRYPT-641383	4	28		0	Other	Local	Female	NA	COURSE_CRYPT-67606		Australian Citizen	Bosnian		Lecturer Evaluation
536	1	STAFF_CRYPT-641383	6	28		0	Other	Local	Male	NA	COURSE_CRYPT-67606		Australian Citizen	Bosnian		Lecturer Evaluation
537	1	STAFF_CRYPT-641383	1	28		0	Other	Local	Female	NA	COURSE_CRYPT-67606		Australian Citizen	Bosnian		Lecturer Evaluation
538	1	STAFF_CRYPT-641383	NA	28		0	Other	International	Female	NA	COURSE_CRYPT-67606		Australian Citizen	Bosnian		Lecturer Evaluation
539	1	STAFF_CRYPT-641383	6	28		0	Other	International	Female	NA	COURSE_CRYPT-67606		Australian Citizen	Bosnian		Lecturer Evaluation
540	1	STAFF_CRYPT-641383	5	28		0	Other	International	Female	NA	COURSE_CRYPT-67606		Australian Citizen	Bosnian		Lecturer Evaluation
541	1	STAFF_CRYPT-641383	5	28		0	Other	International	Male	NA	COURSE_CRYPT-67606		Australian Citizen	Bosnian		Lecturer Evaluation
542	1	STAFF_CRYPT-641383	5	28		0	Other	International	Female	NA	COURSE_CRYPT-67606		Australian Citizen	Bosnian		Lecturer Evaluation
543	1	STAFF_CRYPT-641383	5	28		0	Other	International	Female	NA	COURSE_CRYPT-67606		Australian Citizen	Bosnian		Lecturer Evaluation
544	1	STAFF_CRYPT-641383	6	28		0	Other	Local	Female	NA	COURSE_CRYPT-67606		Australian Citizen	Bosnian		Lecturer Evaluation
545	1	STAFF_CRYPT-641383	3	28		0	Other	Local	Female	NA	COURSE_CRYPT-67606		Australian Citizen	Bosnian		Lecturer Evaluation
546	1	STAFF_CRYPT-641383	5	28		0	Other	Local	Male	NA	COURSE_CRYPT-67606		Australian Citizen	Bosnian		Lecturer Evaluation
547	1	STAFF_CRYPT-641383	6	28		0	Other	Local	Female	NA	COURSE_CRYPT-67606		Australian Citizen	Bosnian		Lecturer Evaluation
548	1	STAFF_CRYPT-641383	5	28		0	Other	International	Female	NA	COURSE_CRYPT-67606		Australian Citizen	Bosnian		Lecturer Evaluation
549	0	STAFF_CRYPT-641383	4	45		0	Other	International	Female	NA	COURSE_CRYPT-67606		Australian Citizen	Bosnian		Lecturer Evaluation
550	0	STAFF_CRYPT-641383	6	45		0	Other	International	Female	NA	COURSE_CRYPT-67606		Australian Citizen	Bosnian		Course Evaluation
551	0	STAFF_CRYPT-641383	5	45		0	Other	International	Female	NA	COURSE_CRYPT-67606		Australian Citizen	Bosnian		Course Evaluation
552	0	STAFF_CRYPT-641383	6	45		0	Other	International	Male	NA	COURSE_CRYPT-67606		Australian Citizen	Bosnian		Lecturer Evaluation
553	0	STAFF_CRYPT-641383	4	45		0	Other	Local	Female	NA	COURSE_CRYPT-67606		Australian Citizen	Bosnian		Lecturer Evaluation
554	0	STAFF_CRYPT-641383	5	45		0	Other	International	Female	NA	COURSE_CRYPT-67606		Australian Citizen	Bosnian		Lecturer Evaluation
555	0	STAFF_CRYPT-641383	6	45		0	Other	Local	Female	NA	COURSE_CRYPT-67606		Australian Citizen	Bosnian		Course Evaluation
556	0	STAFF_CRYPT-641383	6	45		0	Other	International	Female	NA	COURSE_CRYPT-67606		Australian Citizen	Bosnian		Course Evaluation
557	0	STAFF_CRYPT-641383	6	45		0	Other	Local	Female	NA	COURSE_CRYPT-67606		Australian Citizen	Bosnian		Lecturer Evaluation
558	0	STAFF_CRYPT-641383	5	45		0	Other	International	Female	NA	COURSE_CRYPT-67606		Australian Citizen	Bosnian		Lecturer Evaluation
559	0	STAFF_CRYPT-641383	5	45		0	Other	International	Female	NA	COURSE_CRYPT-67606		Australian Citizen	Bosnian		Course Evaluation
560	0	STAFF_CRYPT-641383	4	45		0	Other	Local	Female	NA	COURSE_CRYPT-67606		Australian Citizen	Bosnian		Course Evaluation
561	0	STAFF_CRYPT-641383	6	45		0	Other	International	Female	NA	COURSE_CRYPT-67606		Australian Citizen	Bosnian		Lecturer Evaluation
562	0	STAFF_CRYPT-641383	6	45		0	Other	International	Male	NA	COURSE_CRYPT-67606		Australian Citizen	Bosnian		Course Evaluation
563	0	STAFF_CRYPT-641383	5	45		0	Other	Local	Female	NA	COURSE_CRYPT-67606		Australian Citizen	Bosnian		Course Evaluation
564	0	STAFF_CRYPT-641383	6	45		0	Other	Local	Male	NA	COURSE_CRYPT-67606		Australian Citizen	Bosnian		Course Evaluation
565	0	STAFF_CRYPT-641383	5	45		0	Other	International	Female	NA	COURSE_CRYPT-67606		Australian Citizen	Bosnian		Lecturer Evaluation
566	0	STAFF_CRYPT-641383	5	45		0	Other	International	Female	NA	COURSE_CRYPT-67606		Australian Citizen	Bosnian		Lecturer Evaluation
567	0	STAFF_CRYPT-641383	6	45		0	Other	Local	Female	NA	COURSE_CRYPT-67606		Australian Citizen	Bosnian		Lecturer Evaluation
568	0	STAFF_CRYPT-641383	6	45		0	Other	International	Female	NA	COURSE_CRYPT-67606		Australian Citizen	Bosnian		Lecturer Evaluation
569	0	STAFF_CRYPT-641383	5	45		0	Other	International	Female	NA	COURSE_CRYPT-67606		Australian Citizen	Bosnian		Lecturer Evaluation
570	0	STAFF_CRYPT-641383	6	45		0	Other	International	Female	NA	COURSE_CRYPT-67606		Australian Citizen	Bosnian		Lecturer Evaluation
571	0	STAFF_CRYPT-641383	5	45		0	Other	International	Female	NA	COURSE_CRYPT-67606		Australian Citizen	Bosnian		Lecturer Evaluation
572	0	STAFF_CRYPT-641383	6	45		0	Other	International	Female	NA	COURSE_CRYPT-67606		Australian Citizen	Bosnian		Lecturer Evaluation
573	0	STAFF_CRYPT-641383	6	45		0	Other	Local	Female	NA	COURSE_CRYPT-67606		Australian Citizen	Bosnian		Lecturer Evaluation
574	0	STAFF_CRYPT-641383	6	45		0	Other	International	Female	NA	COURSE_CRYPT-67606		Australian Citizen	Bosnian		Course Evaluation
575	0	STAFF_CRYPT-641383	5	45		0	Other	Local	Female	NA	COURSE_CRYPT-67606		Australian Citizen	Bosnian		Lecturer Evaluation
576	0	STAFF_CRYPT-641383	6	45		0	Other	International	Female	NA	COURSE_CRYPT-67606		Australian Citizen	Bosnian		Lecturer Evaluation
577	0	STAFF_CRYPT-641383	6	45		0	Other	International	Female	NA	COURSE_CRYPT-67606		Australian Citizen	Bosnian		Course Evaluation
578	0	STAFF_CRYPT-641383	5	45		0	Other	Local	Female	NA	COURSE_CRYPT-67606		Australian Citizen	Bosnian		Lecturer Evaluation
579	0	STAFF_CRYPT-641383	6	45		0	Other	Local	Female	NA	COURSE_CRYPT-67606		Australian Citizen	Bosnian		Course Evaluation
580	0	STAFF_CRYPT-641383	5	45		0	Other	International	Female	NA	COURSE_CRYPT-67606		Australian Citizen	Bosnian		Course Evaluation
581	0	STAFF_CRYPT-641383	5	45		0	Other	International	Male	NA	COURSE_CRYPT-67606		Australian Citizen	Bosnian		Lecturer Evaluation
582	0	STAFF_CRYPT-641383	5	45		0	Other	International	Female	NA	COURSE_CRYPT-67606		Australian Citizen	Bosnian		Course Evaluation
583	0	STAFF_CRYPT-641383	6	45		0	Other	International	Female	NA	COURSE_CRYPT-67606		Australian Citizen	Bosnian		Lecturer Evaluation
584	0	STAFF_CRYPT-641383	6	45		0	Other	Local	Female	NA	COURSE_CRYPT-67606		Australian Citizen	Bosnian		Course Evaluation
585	0	STAFF_CRYPT-641383	4	45		0	Other	International	Male	NA	COURSE_CRYPT-67606		Australian Citizen	Bosnian		Course Evaluation
586	0	STAFF_CRYPT-641383	6	45		0	Other	International	Male	NA	COURSE_CRYPT-67606		Australian Citizen	Bosnian		Lecturer Evaluation
587	0	STAFF_CRYPT-641383	6	45		0	Other	International	Male	NA	COURSE_CRYPT-67606		Australian Citizen	Bosnian		Lecturer Evaluation
588	0	STAFF_CRYPT-641383	5	45		0	Other	International	Male	NA	COURSE_CRYPT-67606		Australian Citizen	Bosnian		Lecturer Evaluation
589	0	STAFF_CRYPT-641383	6	45		0	Other	International	Female	NA	COURSE_CRYPT-67606		Australian Citizen	Bosnian		Course Evaluation
590	0	STAFF_CRYPT-641383	5	45		0	Other	Local	Female	NA	COURSE_CRYPT-67606		Australian Citizen	Bosnian		Course Evaluation
591	0	STAFF_CRYPT-641383	6	45		0	Other	International	Male	NA	COURSE_CRYPT-67606		Australian Citizen	Bosnian		Course Evaluation
592	0	STAFF_CRYPT-641383	6	45		0	Other	International	Male	NA	COURSE_CRYPT-67606		Australian Citizen	Bosnian		Lecturer Evaluation
593	0	STAFF_CRYPT-641383	5	45		0	Other	International	Female	NA	COURSE_CRYPT-67606		Australian Citizen	Bosnian		Course Evaluation
594	0	STAFF_CRYPT-641383	6	45		0	Other	Local	Male	NA	COURSE_CRYPT-67606		Australian Citizen	Bosnian		Lecturer Evaluation
595	0	STAFF_CRYPT-641383	6	45		0	Other	International	Male	NA	COURSE_CRYPT-67606		Australian Citizen	Bosnian		Lecturer Evaluation
596	0	STAFF_CRYPT-641383	5	45		0	Other	International	Female	NA	COURSE_CRYPT-67606		Australian Citizen	Bosnian		Course Evaluation
597	0	STAFF_CRYPT-641383	6	45		0	Other	International	Male	NA	COURSE_CRYPT-67606		Australian Citizen	Bosnian		Lecturer Evaluation
598	0	STAFF_CRYPT-641383	6	45		0	Other	International	Male	NA	COURSE_CRYPT-67606		Australian Citizen	Bosnian		Course Evaluation
599	0	STAFF_CRYPT-641383	6	45		0	Other	International	Female	NA	COURSE_CRYPT-67606		Australian Citizen	Bosnian		Lecturer Evaluation
600	0	STAFF_CRYPT-641383	5	45		0	Other	International	Female	NA	COURSE_CRYPT-67606		Australian Citizen	Bosnian		Course Evaluation
601	0	STAFF_CRYPT-641383	6	45		0	Other	International	Female	NA	COURSE_CRYPT-67606		Australian Citizen	Bosnian		Lecturer Evaluation
602	0	STAFF_CRYPT-641383	5	45		0	Other	Local	Female	NA	COURSE_CRYPT-67606		Australian Citizen	Bosnian		Lecturer Evaluation
603	0	STAFF_CRYPT-641383	6	45		0	Other	Local	Male	NA	COURSE_CRYPT-67606		Australian Citizen	Bosnian		Course Evaluation
604	0	STAFF_CRYPT-641383	6	45		0	Other	Local	Female	NA	COURSE_CRYPT-67606		Australian Citizen	Bosnian		Lecturer Evaluation
605	0	STAFF_CRYPT-641383	5	45		0	Other	International	Female	NA	COURSE_CRYPT-67606		Australian Citizen	Bosnian		Course Evaluation
606	0	STAFF_CRYPT-641383	5	45		0	Other	Local	Female	NA	COURSE_CRYPT-67606		Australian Citizen	Bosnian		Course Evaluation
607	0	STAFF_CRYPT-641383	5	45		0	Other	International	Female	NA	COURSE_CRYPT-67606		Australian Citizen	Bosnian		Course Evaluation
608	0	STAFF_CRYPT-641383	5	45		0	Other	International	Female	NA	COURSE_CRYPT-67606		Australian Citizen	Bosnian		Course Evaluation
609	0	STAFF_CRYPT-641383	6	45		0	Other	International	Female	NA	COURSE_CRYPT-67606		Australian Citizen	Bosnian		Course Evaluation
610	0	STAFF_CRYPT-641383	6	45		0	Other	International	Female	NA	COURSE_CRYPT-67606		Australian Citizen	Bosnian		Lecturer Evaluation
611	0	STAFF_CRYPT-641383	5	45		0	Other	International	Female	NA	COURSE_CRYPT-67606		Australian Citizen	Bosnian		Lecturer Evaluation
612	0	STAFF_CRYPT-641383	6	45		0	Other	Local	Male	NA	COURSE_CRYPT-67606		Australian Citizen	Bosnian		Lecturer Evaluation
613	0	STAFF_CRYPT-641383	5	45		0	Other	International	Male	NA	COURSE_CRYPT-67606		Australian Citizen	Bosnian		Course Evaluation
614	0	STAFF_CRYPT-641383	6	45		0	Other	International	Male	NA	COURSE_CRYPT-67606		Australian Citizen	Bosnian		Course Evaluation
615	0	STAFF_CRYPT-641383	6	45		0	Other	International	Female	NA	COURSE_CRYPT-67606		Australian Citizen	Bosnian		Lecturer Evaluation
616	0	STAFF_CRYPT-641383	6	45		0	Other	Local	Female	NA	COURSE_CRYPT-67606		Australian Citizen	Bosnian		Course Evaluation
617	0	STAFF_CRYPT-641383	6	45		0	Other	International	Female	NA	COURSE_CRYPT-67606		Australian Citizen	Bosnian		Course Evaluation
618	0	STAFF_CRYPT-641383	5	45		0	Other	International	Female	NA	COURSE_CRYPT-67606		Australian Citizen	Bosnian		Course Evaluation
619	0	STAFF_CRYPT-641383	6	45		0	Other	International	Male	NA	COURSE_CRYPT-67606		Australian Citizen	Bosnian		Course Evaluation
620	0	STAFF_CRYPT-641383	6	45		0	Other	International	Male	NA	COURSE_CRYPT-67606		Australian Citizen	Bosnian		Course Evaluation
621	1	STAFF_CRYPT-641383	4	11		0	Other	Local	Female	NA	COURSE_CRYPT-204780		Australian Citizen	Bosnian		Tutor Evaluation
622	1	STAFF_CRYPT-641383	5	11		0	Other	Local	Female	NA	COURSE_CRYPT-204780		Australian Citizen	Bosnian		Tutor Evaluation
623	1	STAFF_CRYPT-641383	6	11		0	Other	International	Female	NA	COURSE_CRYPT-204780		Australian Citizen	Bosnian		Tutor Evaluation
624	1	STAFF_CRYPT-641383	5	11		0	Other	International	Male	NA	COURSE_CRYPT-204780		Australian Citizen	Bosnian		Course Evaluation
625	1	STAFF_CRYPT-641383	5	11		0	Other	Local	Female	NA	COURSE_CRYPT-204780		Australian Citizen	Bosnian		Course Evaluation
626	1	STAFF_CRYPT-641383	6	11		0	Other	International	Female	NA	COURSE_CRYPT-204780		Australian Citizen	Bosnian		Course Evaluation
627	1	STAFF_CRYPT-641383	6	11		0	Other	International	Male	NA	COURSE_CRYPT-204780		Australian Citizen	Bosnian		Course Evaluation
628	1	STAFF_CRYPT-641383	6	11		0	Other	Local	Female	NA	COURSE_CRYPT-204780		Australian Citizen	Bosnian		Tutor Evaluation
629	1	STAFF_CRYPT-641383	6	11		0	Other	International	Female	NA	COURSE_CRYPT-204780		Australian Citizen	Bosnian		Tutor Evaluation
630	1	STAFF_CRYPT-641383	6	11		0	Other	International	Male	NA	COURSE_CRYPT-204780		Australian Citizen	Bosnian		Tutor Evaluation
631	1	STAFF_CRYPT-641383	6	11		0	Other	International	Female	NA	COURSE_CRYPT-204780		Australian Citizen	Bosnian		Course Evaluation
632	1	STAFF_CRYPT-641383	5	11		0	Other	Local	Male	NA	COURSE_CRYPT-204780		Australian Citizen	Bosnian		Course Evaluation
633	1	STAFF_CRYPT-641383	6	11		0	Other	Local	Female	NA	COURSE_CRYPT-204780		Australian Citizen	Bosnian		Course Evaluation
634	1	STAFF_CRYPT-641383	5	11		0	Other	Local	Male	NA	COURSE_CRYPT-204780		Australian Citizen	Bosnian		Tutor Evaluation
635	1	STAFF_CRYPT-641383	5	11		0	Other	Local	Male	NA	COURSE_CRYPT-204780		Australian Citizen	Bosnian		Tutor Evaluation
636	1	STAFF_CRYPT-641383	6	11		0	Other	International	Female	NA	COURSE_CRYPT-204780		Australian Citizen	Bosnian		Course Evaluation
637	1	STAFF_CRYPT-641383	6	11		0	Other	International	Female	NA	COURSE_CRYPT-204780		Australian Citizen	Bosnian		Course Evaluation
638	1	STAFF_CRYPT-641383	6	11		0	Other	Local	Male	NA	COURSE_CRYPT-204780		Australian Citizen	Bosnian		Course Evaluation
639	1	STAFF_CRYPT-641383	6	11		0	Other	International	Female	NA	COURSE_CRYPT-204780		Australian Citizen	Bosnian		Tutor Evaluation
640	1	STAFF_CRYPT-641383	6	11		0	Other	International	Female	NA	COURSE_CRYPT-204780		Australian Citizen	Bosnian		Tutor Evaluation
641	1	STAFF_CRYPT-641383	5	11		0	Other	International	Male	NA	COURSE_CRYPT-204780		Australian Citizen	Bosnian		Tutor Evaluation
642	1	STAFF_CRYPT-641383	5	7		0	Other	Local	Female	NA	COURSE_CRYPT-171504		Australian Citizen	Bosnian		Lecturer Evaluation
643	1	STAFF_CRYPT-641383	5	7		0	Other	Local	Female	NA	COURSE_CRYPT-171504		Australian Citizen	Bosnian		Course Evaluation
644	1	STAFF_CRYPT-641383	5	7		0	Other	Local	Female	NA	COURSE_CRYPT-171504		Australian Citizen	Bosnian		Lecturer Evaluation
645	1	STAFF_CRYPT-641383	6	7		0	Other	International	Male	NA	COURSE_CRYPT-171504		Australian Citizen	Bosnian		Course Evaluation
646	1	STAFF_CRYPT-641383	6	7		0	Other	Local	Female	NA	COURSE_CRYPT-171504		Australian Citizen	Bosnian		Lecturer Evaluation
647	1	STAFF_CRYPT-641383	5	7		0	Other	Local	Female	NA	COURSE_CRYPT-171504		Australian Citizen	Bosnian		Course Evaluation
648	1	STAFF_CRYPT-641383	6	7		0	Other	Local	Male	NA	COURSE_CRYPT-171504		Australian Citizen	Bosnian		Lecturer Evaluation
649	1	STAFF_CRYPT-641383	5	7		0	Other	Local	Male	NA	COURSE_CRYPT-171504		Australian Citizen	Bosnian		Course Evaluation
650	1	STAFF_CRYPT-641383	5	7		0	Other	International	Male	NA	COURSE_CRYPT-171504		Australian Citizen	Bosnian		Lecturer Evaluation
651	1	STAFF_CRYPT-641383	6	7		0	Other	International	Female	NA	COURSE_CRYPT-171504		Australian Citizen	Bosnian		Course Evaluation
652	1	STAFF_CRYPT-641383	6	7		0	Other	International	Female	NA	COURSE_CRYPT-171504		Australian Citizen	Bosnian		Lecturer Evaluation
653	1	STAFF_CRYPT-641383	6	7		0	Other	Local	Female	NA	COURSE_CRYPT-171504		Australian Citizen	Bosnian		Course Evaluation
654	0	STAFF_CRYPT-623267	6	63		0	English	Local	Male	NA	COURSE_CRYPT-148618	Australia			HEW 10	Lecturer Evaluation
655	0	STAFF_CRYPT-623267	5	63		0	English	Local	Male	NA	COURSE_CRYPT-148618	Australia			HEW 10	Lecturer Evaluation
656	0	STAFF_CRYPT-623267	6	63		0	English	Local	Male	NA	COURSE_CRYPT-148618	Australia			HEW 10	Course Evaluation
657	0	STAFF_CRYPT-623267	6	63		0	English	Local	Male	NA	COURSE_CRYPT-148618	Australia			HEW 10	Course Evaluation
658	0	STAFF_CRYPT-623267	5	63		0	English	Local	Male	NA	COURSE_CRYPT-148618	Australia			HEW 10	Course Evaluation
659	0	STAFF_CRYPT-623267	6	63		0	English	International	Female	NA	COURSE_CRYPT-148618	Australia			HEW 10	Course Evaluation
660	0	STAFF_CRYPT-623267	6	63		0	English	Local	Male	NA	COURSE_CRYPT-148618	Australia			HEW 10	Lecturer Evaluation
661	0	STAFF_CRYPT-623267	5	63		0	English	Local	Male	NA	COURSE_CRYPT-148618	Australia			HEW 10	Course Evaluation
662	0	STAFF_CRYPT-623267	5	63		0	English	Local	Male	NA	COURSE_CRYPT-148618	Australia			HEW 10	Lecturer Evaluation
663	0	STAFF_CRYPT-623267	5	63		0	English	Local	Male	NA	COURSE_CRYPT-148618	Australia			HEW 10	Course Evaluation
664	0	STAFF_CRYPT-623267	5	63		0	English	Local	Male	NA	COURSE_CRYPT-148618	Australia			HEW 10	Lecturer Evaluation
665	0	STAFF_CRYPT-623267	5	63		0	English	Local	Female	NA	COURSE_CRYPT-148618	Australia			HEW 10	Course Evaluation
666	0	STAFF_CRYPT-623267	6	63		0	English	Local	Male	NA	COURSE_CRYPT-148618	Australia			HEW 10	Lecturer Evaluation
667	0	STAFF_CRYPT-623267	6	63		0	English	International	Female	NA	COURSE_CRYPT-148618	Australia			HEW 10	Lecturer Evaluation
668	0	STAFF_CRYPT-623267	5	63		0	English	Local	Male	NA	COURSE_CRYPT-148618	Australia			HEW 10	Course Evaluation
669	0	STAFF_CRYPT-623267	5	63		0	English	Local	Male	NA	COURSE_CRYPT-148618	Australia			HEW 10	Course Evaluation
670	0	STAFF_CRYPT-623267	5	63		0	English	Local	Male	NA	COURSE_CRYPT-148618	Australia			HEW 10	Lecturer Evaluation
671	0	STAFF_CRYPT-623267	6	63		0	English	Local	Male	NA	COURSE_CRYPT-148618	Australia			HEW 10	Course Evaluation
672	0	STAFF_CRYPT-623267	5	63		0	English	Local	Female	NA	COURSE_CRYPT-148618	Australia			HEW 10	Lecturer Evaluation
673	0	STAFF_CRYPT-623267	6	63		0	English	Local	Male	NA	COURSE_CRYPT-148618	Australia			HEW 10	Lecturer Evaluation
674	0	STAFF_CRYPT-623267	5	63		0	English	International	Male	NA	COURSE_CRYPT-148618	Australia			HEW 10	Lecturer Evaluation
675	0	STAFF_CRYPT-623267	5	63		0	English	Local	Male	NA	COURSE_CRYPT-148618	Australia			HEW 10	Lecturer Evaluation
676	0	STAFF_CRYPT-623267	5	63		0	English	Local	Male	NA	COURSE_CRYPT-148618	Australia			HEW 10	Lecturer Evaluation
677	0	STAFF_CRYPT-623267	3	63		0	English	International	Male	NA	COURSE_CRYPT-148618	Australia			HEW 10	Lecturer Evaluation
678	0	STAFF_CRYPT-623267	6	63		0	English	Local	Female	NA	COURSE_CRYPT-148618	Australia			HEW 10	Course Evaluation
679	0	STAFF_CRYPT-623267	5	63		0	English	Local	Male	NA	COURSE_CRYPT-148618	Australia			HEW 10	Lecturer Evaluation
680	0	STAFF_CRYPT-623267	5	63		0	English	International	Male	NA	COURSE_CRYPT-148618	Australia			HEW 10	Course Evaluation
681	0	STAFF_CRYPT-623267	6	63		0	English	Local	Female	NA	COURSE_CRYPT-148618	Australia			HEW 10	Lecturer Evaluation
682	0	STAFF_CRYPT-623267	4	63		0	English	Local	Male	NA	COURSE_CRYPT-148618	Australia			HEW 10	Course Evaluation
683	0	STAFF_CRYPT-623267	5	63		0	English	Local	Male	NA	COURSE_CRYPT-148618	Australia			HEW 10	Course Evaluation
684	0	STAFF_CRYPT-623267	6	63		0	English	Local	Female	NA	COURSE_CRYPT-148618	Australia			HEW 10	Lecturer Evaluation
685	0	STAFF_CRYPT-623267	5	63		0	English	International	Male	NA	COURSE_CRYPT-148618	Australia			HEW 10	Course Evaluation
686	0	STAFF_CRYPT-623267	5	63		0	English	Local	Male	NA	COURSE_CRYPT-148618	Australia			HEW 10	Course Evaluation
687	0	STAFF_CRYPT-623267	5	63		0	English	Local	Male	NA	COURSE_CRYPT-148618	Australia			HEW 10	Course Evaluation
688	0	STAFF_CRYPT-623267	5	63		0	English	Local	Male	NA	COURSE_CRYPT-148618	Australia			HEW 10	Lecturer Evaluation
689	0	STAFF_CRYPT-623267	4	63		0	English	International	Female	NA	COURSE_CRYPT-148618	Australia			HEW 10	Course Evaluation
690	0	STAFF_CRYPT-623267	5	63		0	English	Local	Male	NA	COURSE_CRYPT-148618	Australia			HEW 10	Course Evaluation
691	0	STAFF_CRYPT-623267	6	63		0	English	Local	Male	NA	COURSE_CRYPT-148618	Australia			HEW 10	Lecturer Evaluation
692	0	STAFF_CRYPT-623267	5	63		0	English	Local	Male	NA	COURSE_CRYPT-148618	Australia			HEW 10	Lecturer Evaluation
693	0	STAFF_CRYPT-623267	5	63		0	English	Local	Male	NA	COURSE_CRYPT-148618	Australia			HEW 10	Lecturer Evaluation
694	0	STAFF_CRYPT-623267	6	63		0	English	Local	Male	NA	COURSE_CRYPT-148618	Australia			HEW 10	Course Evaluation
695	0	STAFF_CRYPT-623267	6	63		0	English	Local	Male	NA	COURSE_CRYPT-148618	Australia			HEW 10	Course Evaluation
696	0	STAFF_CRYPT-623267	4	63		0	English	Local	Male	NA	COURSE_CRYPT-148618	Australia			HEW 10	Course Evaluation
697	0	STAFF_CRYPT-623267	6	63		0	English	Local	Male	NA	COURSE_CRYPT-148618	Australia			HEW 10	Course Evaluation
698	0	STAFF_CRYPT-623267	5	63		0	English	Local	Male	NA	COURSE_CRYPT-148618	Australia			HEW 10	Course Evaluation
699	0	STAFF_CRYPT-623267	5	63		0	English	Local	Male	NA	COURSE_CRYPT-148618	Australia			HEW 10	Lecturer Evaluation
700	0	STAFF_CRYPT-623267	5	63		0	English	Local	Male	NA	COURSE_CRYPT-148618	Australia			HEW 10	Lecturer Evaluation
701	0	STAFF_CRYPT-623267	6	63		0	English	Local	Female	NA	COURSE_CRYPT-148618	Australia			HEW 10	Lecturer Evaluation
702	0	STAFF_CRYPT-623267	5	63		0	English	Local	Male	NA	COURSE_CRYPT-148618	Australia			HEW 10	Lecturer Evaluation
703	0	STAFF_CRYPT-623267	5	63		0	English	Local	Male	NA	COURSE_CRYPT-148618	Australia			HEW 10	Course Evaluation
704	0	STAFF_CRYPT-623267	6	63		0	English	Local	Male	NA	COURSE_CRYPT-148618	Australia			HEW 10	Lecturer Evaluation
705	0	STAFF_CRYPT-623267	6	63		0	English	International	Female	NA	COURSE_CRYPT-148618	Australia			HEW 10	Lecturer Evaluation
706	0	STAFF_CRYPT-623267	5	63		0	English	International	Female	NA	COURSE_CRYPT-148618	Australia			HEW 10	Lecturer Evaluation
707	0	STAFF_CRYPT-623267	6	63		0	English	Local	Female	NA	COURSE_CRYPT-148618	Australia			HEW 10	Course Evaluation
708	0	STAFF_CRYPT-623267	6	63		0	English	Local	Female	NA	COURSE_CRYPT-148618	Australia			HEW 10	Lecturer Evaluation
709	0	STAFF_CRYPT-623267	6	63		0	English	Local	Male	NA	COURSE_CRYPT-148618	Australia			HEW 10	Lecturer Evaluation
710	0	STAFF_CRYPT-623267	6	63		0	English	Local	Female	NA	COURSE_CRYPT-148618	Australia			HEW 10	Lecturer Evaluation
711	0	STAFF_CRYPT-623267	5	63		0	English	Local	Female	NA	COURSE_CRYPT-148618	Australia			HEW 10	Lecturer Evaluation
712	0	STAFF_CRYPT-623267	6	63		0	English	Local	Female	NA	COURSE_CRYPT-148618	Australia			HEW 10	Lecturer Evaluation
713	0	STAFF_CRYPT-623267	5	63		0	English	Local	Male	NA	COURSE_CRYPT-148618	Australia			HEW 10	Lecturer Evaluation
714	0	STAFF_CRYPT-623267	6	63		0	English	Local	Male	NA	COURSE_CRYPT-148618	Australia			HEW 10	Lecturer Evaluation
715	0	STAFF_CRYPT-623267	6	63		0	English	Local	Male	NA	COURSE_CRYPT-148618	Australia			HEW 10	Course Evaluation
716	0	STAFF_CRYPT-623267	4	63		0	English	Local	Male	NA	COURSE_CRYPT-148618	Australia			HEW 10	Lecturer Evaluation
717	0	STAFF_CRYPT-623267	5	63		0	English	International	Female	NA	COURSE_CRYPT-148618	Australia			HEW 10	Course Evaluation
718	0	STAFF_CRYPT-623267	6	63		0	English	Local	Male	NA	COURSE_CRYPT-148618	Australia			HEW 10	Lecturer Evaluation
719	0	STAFF_CRYPT-623267	6	63		0	English	Local	Male	NA	COURSE_CRYPT-148618	Australia			HEW 10	Lecturer Evaluation
720	0	STAFF_CRYPT-623267	6	63		0	English	Local	Male	NA	COURSE_CRYPT-148618	Australia			HEW 10	Course Evaluation
721	0	STAFF_CRYPT-623267	6	63		0	English	Local	Male	NA	COURSE_CRYPT-148618	Australia			HEW 10	Lecturer Evaluation
722	0	STAFF_CRYPT-623267	6	63		0	English	Local	Male	NA	COURSE_CRYPT-148618	Australia			HEW 10	Course Evaluation
723	0	STAFF_CRYPT-623267	5	63		0	English	International	Female	NA	COURSE_CRYPT-148618	Australia			HEW 10	Lecturer Evaluation
724	0	STAFF_CRYPT-623267	6	63		0	English	Local	Male	NA	COURSE_CRYPT-148618	Australia			HEW 10	Course Evaluation
725	0	STAFF_CRYPT-623267	6	63		0	English	Local	Female	NA	COURSE_CRYPT-148618	Australia			HEW 10	Course Evaluation
726	0	STAFF_CRYPT-623267	6	63		0	English	Local	Male	NA	COURSE_CRYPT-148618	Australia			HEW 10	Lecturer Evaluation
727	0	STAFF_CRYPT-623267	5	63		0	English	Local	Female	NA	COURSE_CRYPT-148618	Australia			HEW 10	Course Evaluation
728	0	STAFF_CRYPT-623267	5	63		0	English	Local	Male	NA	COURSE_CRYPT-148618	Australia			HEW 10	Course Evaluation
729	0	STAFF_CRYPT-623267	5	63		0	English	Local	Female	NA	COURSE_CRYPT-148618	Australia			HEW 10	Lecturer Evaluation
730	0	STAFF_CRYPT-623267	5	63		0	English	Local	Female	NA	COURSE_CRYPT-148618	Australia			HEW 10	Course Evaluation
731	0	STAFF_CRYPT-623267	5	63		0	English	Local	Female	NA	COURSE_CRYPT-148618	Australia			HEW 10	Course Evaluation
732	0	STAFF_CRYPT-623267	6	63		0	English	Local	Male	NA	COURSE_CRYPT-148618	Australia			HEW 10	Course Evaluation
733	0	STAFF_CRYPT-623267	2	63		0	English	International	Male	NA	COURSE_CRYPT-148618	Australia			HEW 10	Course Evaluation
734	0	STAFF_CRYPT-623267	5	63		0	English	Local	Male	NA	COURSE_CRYPT-148618	Australia			HEW 10	Lecturer Evaluation
735	0	STAFF_CRYPT-623267	5	63		0	English	Local	Male	NA	COURSE_CRYPT-148618	Australia			HEW 10	Course Evaluation
736	0	STAFF_CRYPT-623267	6	63		0	English	International	Female	NA	COURSE_CRYPT-148618	Australia			HEW 10	Course Evaluation
737	0	STAFF_CRYPT-623267	5	63		0	English	Local	Male	NA	COURSE_CRYPT-148618	Australia			HEW 10	Course Evaluation
738	0	STAFF_CRYPT-623267	5	63		0	English	Local	Male	NA	COURSE_CRYPT-148618	Australia			HEW 10	Course Evaluation
739	0	STAFF_CRYPT-623267	5	63		0	English	Local	Male	NA	COURSE_CRYPT-148618	Australia			HEW 10	Course Evaluation
740	0	STAFF_CRYPT-623267	6	63		0	English	Local	Female	NA	COURSE_CRYPT-148618	Australia			HEW 10	Course Evaluation
741	0	STAFF_CRYPT-623267	6	63		0	English	Local	Male	NA	COURSE_CRYPT-148618	Australia			HEW 10	Lecturer Evaluation
742	0	STAFF_CRYPT-623267	5	63		0	English	Local	Female	NA	COURSE_CRYPT-148618	Australia			HEW 10	Course Evaluation
743	0	STAFF_CRYPT-623267	6	63		0	English	Local	Male	NA	COURSE_CRYPT-148618	Australia			HEW 10	Course Evaluation
744	0	STAFF_CRYPT-623267	NA	63		0	English	International	Male	NA	COURSE_CRYPT-148618	Australia			HEW 10	Lecturer Evaluation
745	0	STAFF_CRYPT-623267	6	63		0	English	Local	Male	NA	COURSE_CRYPT-148618	Australia			HEW 10	Course Evaluation
746	0	STAFF_CRYPT-623267	6	63		0	English	Local	Male	NA	COURSE_CRYPT-148618	Australia			HEW 10	Lecturer Evaluation
747	0	STAFF_CRYPT-623267	6	63		0	English	Local	Male	NA	COURSE_CRYPT-148618	Australia			HEW 10	Course Evaluation
748	0	STAFF_CRYPT-623267	6	63		0	English	Local	Male	NA	COURSE_CRYPT-148618	Australia			HEW 10	Lecturer Evaluation
749	0	STAFF_CRYPT-623267	5	63		0	English	Local	Female	NA	COURSE_CRYPT-148618	Australia			HEW 10	Lecturer Evaluation
750	0	STAFF_CRYPT-623267	4	63		0	English	Local	Male	NA	COURSE_CRYPT-148618	Australia			HEW 10	Lecturer Evaluation
751	0	STAFF_CRYPT-623267	6	63		0	English	Local	Male	NA	COURSE_CRYPT-148618	Australia			HEW 10	Course Evaluation
752	0	STAFF_CRYPT-623267	6	63		0	English	Local	Male	NA	COURSE_CRYPT-148618	Australia			HEW 10	Lecturer Evaluation
753	0	STAFF_CRYPT-623267	5	63		0	English	Local	Male	NA	COURSE_CRYPT-148618	Australia			HEW 10	Course Evaluation
754	0	STAFF_CRYPT-623267	6	63		0	English	Local	Male	NA	COURSE_CRYPT-148618	Australia			HEW 10	Lecturer Evaluation
755	0	STAFF_CRYPT-623267	6	63		0	English	Local	Male	NA	COURSE_CRYPT-148618	Australia			HEW 10	Lecturer Evaluation
756	0	STAFF_CRYPT-623267	6	63		0	English	Local	Male	NA	COURSE_CRYPT-148618	Australia			HEW 10	Course Evaluation
757	0	STAFF_CRYPT-623267	6	63		0	English	Local	Female	NA	COURSE_CRYPT-148618	Australia			HEW 10	Lecturer Evaluation
758	0	STAFF_CRYPT-623267	5	63		0	English	Local	Male	NA	COURSE_CRYPT-148618	Australia			HEW 10	Course Evaluation
759	0	STAFF_CRYPT-623267	5	30	UGRD	0	English	Local	Male	89	COURSE_CRYPT-148618	Australia			HEW 10	Lecturer Evaluation
760	0	STAFF_CRYPT-623267	5	30	UGRD	0	English	Local	Male	87	COURSE_CRYPT-148618	Australia			HEW 10	Course Evaluation
761	0	STAFF_CRYPT-623267	6	30	UGRD	0	English	Local	Male	82	COURSE_CRYPT-148618	Australia			HEW 10	Course Evaluation
762	0	STAFF_CRYPT-623267	5	30	UGRD	0	English	Local	Male	85	COURSE_CRYPT-148618	Australia			HEW 10	Lecturer Evaluation
763	0	STAFF_CRYPT-623267	4	30	UGRD	0	English	Local	Male	75	COURSE_CRYPT-148618	Australia			HEW 10	Course Evaluation
764	0	STAFF_CRYPT-623267	4	30	UGRD	0	English	Local	Male	85	COURSE_CRYPT-148618	Australia			HEW 10	Course Evaluation
765	0	STAFF_CRYPT-623267	6	30	UGRD	0	English	Local	Male	82	COURSE_CRYPT-148618	Australia			HEW 10	Lecturer Evaluation
766	0	STAFF_CRYPT-623267	5	30	UGRD	0	English	Local	Male	87	COURSE_CRYPT-148618	Australia			HEW 10	Lecturer Evaluation
767	0	STAFF_CRYPT-623267	5	30	UGRD	0	English	Local	Male	75	COURSE_CRYPT-148618	Australia			HEW 10	Lecturer Evaluation
768	0	STAFF_CRYPT-623267	4	30	UGRD	0	English	Local	Male	89	COURSE_CRYPT-148618	Australia			HEW 10	Course Evaluation
769	0	STAFF_CRYPT-623267	5	30	UGRD	0	English	Local	Male	89.5	COURSE_CRYPT-148618	Australia			HEW 10	Course Evaluation
770	0	STAFF_CRYPT-623267	4	30	UGRD	0	English	Local	Female	80	COURSE_CRYPT-148618	Australia			HEW 10	Course Evaluation
771	0	STAFF_CRYPT-623267	5	30	UGRD	0	English	Local	Male	89.5	COURSE_CRYPT-148618	Australia			HEW 10	Lecturer Evaluation
772	0	STAFF_CRYPT-623267	6	30	UGRD	0	English	Local	Female	80	COURSE_CRYPT-148618	Australia			HEW 10	Lecturer Evaluation
773	0	STAFF_CRYPT-623267	5	37	NAWD	0	English	Local	Male	77	COURSE_CRYPT-149360	Australia			HEW 10	Lecturer Evaluation
774	0	STAFF_CRYPT-623267	6	37	NAWD	0	English	Local	Female	83	COURSE_CRYPT-149360	Australia			HEW 10	Lecturer Evaluation
775	0	STAFF_CRYPT-623267	6	37	NAWD	0	English	Local	Male	77	COURSE_CRYPT-149360	Australia			HEW 10	Lecturer Evaluation
776	0	STAFF_CRYPT-623267	6	37	PGRD	0	English	Local	Male	64	COURSE_CRYPT-149360	Australia			HEW 10	Lecturer Evaluation
777	0	STAFF_CRYPT-623267	6	37	PGRD	0	English	International	Female	81	COURSE_CRYPT-149360	Australia			HEW 10	Lecturer Evaluation
778	0	STAFF_CRYPT-623267	5	37	PGRD	0	English	Local	Male	78	COURSE_CRYPT-149360	Australia			HEW 10	Lecturer Evaluation
779	1	STAFF_CRYPT-623267	4	44		0	English	Local	Female	NA	COURSE_CRYPT-148618	Australia			HEW 10	Lecturer Evaluation
780	1	STAFF_CRYPT-623267	6	44		0	English	Local	Male	NA	COURSE_CRYPT-148618	Australia			HEW 10	Lecturer Evaluation
781	1	STAFF_CRYPT-623267	1	71		0	English	Local	Female	NA	COURSE_CRYPT-148618	Australia			HEW 10	Course Evaluation
782	1	STAFF_CRYPT-623267	4	71		0	English	Local	Male	NA	COURSE_CRYPT-148618	Australia			HEW 10	Course Evaluation
783	1	STAFF_CRYPT-623267	4	44		0	English	Local	Male	NA	COURSE_CRYPT-148618	Australia			HEW 10	Lecturer Evaluation
784	1	STAFF_CRYPT-623267	6	44		0	English	International	Male	NA	COURSE_CRYPT-148618	Australia			HEW 10	Lecturer Evaluation
785	1	STAFF_CRYPT-623267	5	71		0	English	Local	Male	NA	COURSE_CRYPT-148618	Australia			HEW 10	Course Evaluation
786	1	STAFF_CRYPT-623267	5	71		0	English	Local	Male	NA	COURSE_CRYPT-148618	Australia			HEW 10	Course Evaluation
787	1	STAFF_CRYPT-623267	6	71		0	English	Local	Female	NA	COURSE_CRYPT-148618	Australia			HEW 10	Course Evaluation
788	1	STAFF_CRYPT-623267	6	44		0	English	Local	Male	NA	COURSE_CRYPT-148618	Australia			HEW 10	Lecturer Evaluation
789	1	STAFF_CRYPT-623267	4	44		0	English	International	Female	NA	COURSE_CRYPT-148618	Australia			HEW 10	Lecturer Evaluation
790	1	STAFF_CRYPT-623267	5	44		0	English	Local	Female	NA	COURSE_CRYPT-148618	Australia			HEW 10	Lecturer Evaluation
791	1	STAFF_CRYPT-623267	6	44		0	English	Local	Female	NA	COURSE_CRYPT-148618	Australia			HEW 10	Lecturer Evaluation
792	1	STAFF_CRYPT-623267	5	44		0	English	International	Female	NA	COURSE_CRYPT-148618	Australia			HEW 10	Lecturer Evaluation
793	1	STAFF_CRYPT-623267	6	44		0	English	Local	Female	NA	COURSE_CRYPT-148618	Australia			HEW 10	Lecturer Evaluation
794	1	STAFF_CRYPT-623267	1	44		0	English	Local	Female	NA	COURSE_CRYPT-148618	Australia			HEW 10	Lecturer Evaluation
795	1	STAFF_CRYPT-623267	6	71		0	English	Local	Male	NA	COURSE_CRYPT-148618	Australia			HEW 10	Course Evaluation
796	1	STAFF_CRYPT-623267	6	71		0	English	Local	Female	NA	COURSE_CRYPT-148618	Australia			HEW 10	Course Evaluation
797	1	STAFF_CRYPT-623267	6	44		0	English	Local	Male	NA	COURSE_CRYPT-148618	Australia			HEW 10	Lecturer Evaluation
798	1	STAFF_CRYPT-623267	5	71		0	English	International	Female	NA	COURSE_CRYPT-148618	Australia			HEW 10	Course Evaluation
799	1	STAFF_CRYPT-623267	6	44		0	English	Local	Male	NA	COURSE_CRYPT-148618	Australia			HEW 10	Lecturer Evaluation
800	1	STAFF_CRYPT-623267	6	71		0	English	Local	Male	NA	COURSE_CRYPT-148618	Australia			HEW 10	Course Evaluation
801	1	STAFF_CRYPT-623267	6	71		0	English	Local	Male	NA	COURSE_CRYPT-148618	Australia			HEW 10	Course Evaluation
802	1	STAFF_CRYPT-623267	5	44		0	English	Local	Female	NA	COURSE_CRYPT-148618	Australia			HEW 10	Lecturer Evaluation
803	1	STAFF_CRYPT-623267	6	71		0	English	Local	Male	NA	COURSE_CRYPT-148618	Australia			HEW 10	Course Evaluation
804	1	STAFF_CRYPT-623267	6	44		0	English	International	Male	NA	COURSE_CRYPT-148618	Australia			HEW 10	Lecturer Evaluation
805	1	STAFF_CRYPT-623267	5	44		0	English	Local	Male	NA	COURSE_CRYPT-148618	Australia			HEW 10	Lecturer Evaluation
806	1	STAFF_CRYPT-623267	6	44		0	English	Local	Male	NA	COURSE_CRYPT-148618	Australia			HEW 10	Lecturer Evaluation
807	1	STAFF_CRYPT-623267	5	44		0	English	Local	Female	NA	COURSE_CRYPT-148618	Australia			HEW 10	Lecturer Evaluation
808	1	STAFF_CRYPT-623267	5	71		0	English	Local	Female	NA	COURSE_CRYPT-148618	Australia			HEW 10	Course Evaluation
809	1	STAFF_CRYPT-623267	5	71		0	English	Local	Male	NA	COURSE_CRYPT-148618	Australia			HEW 10	Course Evaluation
810	1	STAFF_CRYPT-623267	5	71		0	English	Local	Male	NA	COURSE_CRYPT-148618	Australia			HEW 10	Course Evaluation
811	1	STAFF_CRYPT-623267	6	44		0	English	Local	Male	NA	COURSE_CRYPT-148618	Australia			HEW 10	Lecturer Evaluation
812	1	STAFF_CRYPT-623267	6	44		0	English	Local	Male	NA	COURSE_CRYPT-148618	Australia			HEW 10	Lecturer Evaluation
813	1	STAFF_CRYPT-623267	4	44		0	English	Local	Female	NA	COURSE_CRYPT-148618	Australia			HEW 10	Lecturer Evaluation
814	1	STAFF_CRYPT-623267	5	71		0	English	Local	Male	NA	COURSE_CRYPT-148618	Australia			HEW 10	Course Evaluation
815	1	STAFF_CRYPT-623267	5	71		0	English	Local	Male	NA	COURSE_CRYPT-148618	Australia			HEW 10	Course Evaluation
816	1	STAFF_CRYPT-623267	5	44		0	English	International	Female	NA	COURSE_CRYPT-148618	Australia			HEW 10	Lecturer Evaluation
817	1	STAFF_CRYPT-623267	6	44		0	English	Local	Male	NA	COURSE_CRYPT-148618	Australia			HEW 10	Lecturer Evaluation
818	1	STAFF_CRYPT-623267	6	44		0	English	Local	Male	NA	COURSE_CRYPT-148618	Australia			HEW 10	Lecturer Evaluation
819	1	STAFF_CRYPT-623267	4	44		0	English	International	Female	NA	COURSE_CRYPT-148618	Australia			HEW 10	Lecturer Evaluation
820	1	STAFF_CRYPT-623267	4	71		0	English	International	Female	NA	COURSE_CRYPT-148618	Australia			HEW 10	Course Evaluation
821	1	STAFF_CRYPT-623267	5	71		0	English	Local	Male	NA	COURSE_CRYPT-148618	Australia			HEW 10	Course Evaluation
822	1	STAFF_CRYPT-623267	5	71		0	English	Local	Male	NA	COURSE_CRYPT-148618	Australia			HEW 10	Course Evaluation
823	1	STAFF_CRYPT-623267	6	44		0	English	Local	Male	NA	COURSE_CRYPT-148618	Australia			HEW 10	Lecturer Evaluation
824	1	STAFF_CRYPT-623267	6	71		0	English	Local	Female	NA	COURSE_CRYPT-148618	Australia			HEW 10	Course Evaluation
825	1	STAFF_CRYPT-623267	6	71		0	English	Local	Male	NA	COURSE_CRYPT-148618	Australia			HEW 10	Course Evaluation
826	1	STAFF_CRYPT-623267	6	71		0	English	Local	Male	NA	COURSE_CRYPT-148618	Australia			HEW 10	Course Evaluation
827	1	STAFF_CRYPT-623267	4	44		0	English	Local	Male	NA	COURSE_CRYPT-148618	Australia			HEW 10	Lecturer Evaluation
828	1	STAFF_CRYPT-623267	5	71		0	English	Local	Female	NA	COURSE_CRYPT-148618	Australia			HEW 10	Course Evaluation
829	1	STAFF_CRYPT-623267	5	71		0	English	Local	Male	NA	COURSE_CRYPT-148618	Australia			HEW 10	Course Evaluation
830	1	STAFF_CRYPT-623267	6	71		0	English	Local	Male	NA	COURSE_CRYPT-148618	Australia			HEW 10	Course Evaluation
831	1	STAFF_CRYPT-623267	5	71		0	English	Local	Female	NA	COURSE_CRYPT-148618	Australia			HEW 10	Course Evaluation
832	1	STAFF_CRYPT-623267	6	71		0	English	International	Male	NA	COURSE_CRYPT-148618	Australia			HEW 10	Course Evaluation
833	1	STAFF_CRYPT-623267	2	71		0	English	Local	Male	NA	COURSE_CRYPT-148618	Australia			HEW 10	Course Evaluation
834	1	STAFF_CRYPT-623267	6	71		0	English	Local	Male	NA	COURSE_CRYPT-148618	Australia			HEW 10	Course Evaluation
835	1	STAFF_CRYPT-623267	6	44		0	English	Local	Female	NA	COURSE_CRYPT-148618	Australia			HEW 10	Lecturer Evaluation
836	1	STAFF_CRYPT-623267	6	71		0	English	Local	Male	NA	COURSE_CRYPT-148618	Australia			HEW 10	Course Evaluation
837	1	STAFF_CRYPT-623267	5	44		0	English	Local	Male	NA	COURSE_CRYPT-148618	Australia			HEW 10	Lecturer Evaluation
838	1	STAFF_CRYPT-623267	4	71		0	English	Local	Female	NA	COURSE_CRYPT-148618	Australia			HEW 10	Course Evaluation
839	1	STAFF_CRYPT-623267	4	44		0	English	International	Female	NA	COURSE_CRYPT-148618	Australia			HEW 10	Lecturer Evaluation
840	1	STAFF_CRYPT-623267	6	44		0	English	Local	Male	NA	COURSE_CRYPT-148618	Australia			HEW 10	Lecturer Evaluation
841	1	STAFF_CRYPT-623267	6	71		0	English	International	Male	NA	COURSE_CRYPT-148618	Australia			HEW 10	Course Evaluation
842	1	STAFF_CRYPT-623267	5	71		0	English	International	Female	NA	COURSE_CRYPT-148618	Australia			HEW 10	Course Evaluation
843	1	STAFF_CRYPT-623267	5	71		0	English	Local	Female	NA	COURSE_CRYPT-148618	Australia			HEW 10	Course Evaluation
844	1	STAFF_CRYPT-623267	5	44		0	English	Local	Male	NA	COURSE_CRYPT-148618	Australia			HEW 10	Lecturer Evaluation
845	1	STAFF_CRYPT-623267	4	71		0	English	Local	Male	NA	COURSE_CRYPT-148618	Australia			HEW 10	Course Evaluation
846	1	STAFF_CRYPT-623267	3	71		0	English	International	Female	NA	COURSE_CRYPT-148618	Australia			HEW 10	Course Evaluation
847	1	STAFF_CRYPT-623267	6	44		0	English	Local	Male	NA	COURSE_CRYPT-148618	Australia			HEW 10	Lecturer Evaluation
848	1	STAFF_CRYPT-623267	6	44		0	English	Local	Male	NA	COURSE_CRYPT-148618	Australia			HEW 10	Lecturer Evaluation
849	1	STAFF_CRYPT-623267	4	44		0	English	International	Female	NA	COURSE_CRYPT-148618	Australia			HEW 10	Lecturer Evaluation
850	1	STAFF_CRYPT-623267	6	71		0	English	Local	Male	NA	COURSE_CRYPT-148618	Australia			HEW 10	Course Evaluation
851	1	STAFF_CRYPT-623267	6	44		0	English	International	Male	NA	COURSE_CRYPT-148618	Australia			HEW 10	Lecturer Evaluation
852	1	STAFF_CRYPT-623267	6	44		0	English	Local	Male	NA	COURSE_CRYPT-148618	Australia			HEW 10	Lecturer Evaluation
853	1	STAFF_CRYPT-623267	5	44		0	English	Local	Female	NA	COURSE_CRYPT-148618	Australia			HEW 10	Lecturer Evaluation
854	1	STAFF_CRYPT-623267	6	71		0	English	Local	Male	NA	COURSE_CRYPT-148618	Australia			HEW 10	Course Evaluation
855	1	STAFF_CRYPT-623267	5	71		0	English	Local	Female	NA	COURSE_CRYPT-148618	Australia			HEW 10	Course Evaluation
856	1	STAFF_CRYPT-623267	6	44		0	English	Local	Male	NA	COURSE_CRYPT-148618	Australia			HEW 10	Lecturer Evaluation
857	1	STAFF_CRYPT-623267	5	71		0	English	Local	Male	NA	COURSE_CRYPT-148618	Australia			HEW 10	Course Evaluation
858	1	STAFF_CRYPT-623267	6	71		0	English	International	Female	NA	COURSE_CRYPT-148618	Australia			HEW 10	Course Evaluation
859	1	STAFF_CRYPT-623267	6	44		0	English	International	Female	NA	COURSE_CRYPT-148618	Australia			HEW 10	Lecturer Evaluation
860	1	STAFF_CRYPT-623267	5	71		0	English	Local	Male	NA	COURSE_CRYPT-148618	Australia			HEW 10	Course Evaluation
861	1	STAFF_CRYPT-623267	6	44		0	English	International	Male	NA	COURSE_CRYPT-148618	Australia			HEW 10	Lecturer Evaluation
862	1	STAFF_CRYPT-623267	5	44		0	English	Local	Male	NA	COURSE_CRYPT-148618	Australia			HEW 10	Lecturer Evaluation
863	1	STAFF_CRYPT-623267	5	44		0	English	Local	Male	NA	COURSE_CRYPT-148618	Australia			HEW 10	Lecturer Evaluation
864	1	STAFF_CRYPT-623267	5	71		0	English	Local	Female	NA	COURSE_CRYPT-148618	Australia			HEW 10	Course Evaluation
865	1	STAFF_CRYPT-623267	6	71		0	English	International	Male	NA	COURSE_CRYPT-148618	Australia			HEW 10	Course Evaluation
866	1	STAFF_CRYPT-623267	5	71		0	English	Local	Female	NA	COURSE_CRYPT-148618	Australia			HEW 10	Course Evaluation
867	1	STAFF_CRYPT-623267	6	44		0	English	Local	Male	NA	COURSE_CRYPT-148618	Australia			HEW 10	Lecturer Evaluation
868	1	STAFF_CRYPT-623267	5	44		0	English	Local	Male	NA	COURSE_CRYPT-148618	Australia			HEW 10	Lecturer Evaluation
869	1	STAFF_CRYPT-623267	6	44		0	English	International	Male	NA	COURSE_CRYPT-148618	Australia			HEW 10	Lecturer Evaluation
870	1	STAFF_CRYPT-623267	6	44		0	English	Local	Male	NA	COURSE_CRYPT-148618	Australia			HEW 10	Lecturer Evaluation
871	1	STAFF_CRYPT-623267	5	71		0	English	Local	Male	NA	COURSE_CRYPT-148618	Australia			HEW 10	Course Evaluation
872	1	STAFF_CRYPT-623267	6	44		0	English	Local	Male	NA	COURSE_CRYPT-148618	Australia			HEW 10	Lecturer Evaluation
873	1	STAFF_CRYPT-623267	6	71		0	English	Local	Male	NA	COURSE_CRYPT-148618	Australia			HEW 10	Course Evaluation
874	1	STAFF_CRYPT-623267	6	71		0	English	Local	Male	NA	COURSE_CRYPT-148618	Australia			HEW 10	Course Evaluation
875	1	STAFF_CRYPT-623267	5	44		0	English	Local	Male	NA	COURSE_CRYPT-148618	Australia			HEW 10	Lecturer Evaluation
876	1	STAFF_CRYPT-623267	5	71		0	English	Local	Male	NA	COURSE_CRYPT-148618	Australia			HEW 10	Course Evaluation
877	1	STAFF_CRYPT-623267	6	71		0	English	Local	Male	NA	COURSE_CRYPT-148618	Australia			HEW 10	Course Evaluation
878	1	STAFF_CRYPT-623267	6	44		0	English	Local	Male	NA	COURSE_CRYPT-148618	Australia			HEW 10	Lecturer Evaluation
879	1	STAFF_CRYPT-623267	5	71		0	English	Local	Male	NA	COURSE_CRYPT-148618	Australia			HEW 10	Course Evaluation
880	1	STAFF_CRYPT-623267	5	71		0	English	Local	Male	NA	COURSE_CRYPT-148618	Australia			HEW 10	Course Evaluation
881	1	STAFF_CRYPT-623267	6	71		0	English	International	Male	NA	COURSE_CRYPT-148618	Australia			HEW 10	Course Evaluation
882	1	STAFF_CRYPT-623267	6	44		0	English	International	Male	NA	COURSE_CRYPT-148618	Australia			HEW 10	Lecturer Evaluation
883	1	STAFF_CRYPT-623267	6	44		0	English	Local	Male	NA	COURSE_CRYPT-148618	Australia			HEW 10	Lecturer Evaluation
884	1	STAFF_CRYPT-623267	5	44		0	English	Local	Male	NA	COURSE_CRYPT-148618	Australia			HEW 10	Lecturer Evaluation
885	1	STAFF_CRYPT-623267	6	71		0	English	Local	Male	NA	COURSE_CRYPT-148618	Australia			HEW 10	Course Evaluation
886	1	STAFF_CRYPT-623267	5	44		0	English	Local	Male	NA	COURSE_CRYPT-148618	Australia			HEW 10	Lecturer Evaluation
887	1	STAFF_CRYPT-623267	5	71		0	English	Local	Male	NA	COURSE_CRYPT-148618	Australia			HEW 10	Course Evaluation
888	1	STAFF_CRYPT-623267	6	71		0	English	Local	Male	NA	COURSE_CRYPT-148618	Australia			HEW 10	Course Evaluation
889	1	STAFF_CRYPT-623267	6	44		0	English	Local	Female	NA	COURSE_CRYPT-148618	Australia			HEW 10	Lecturer Evaluation
890	1	STAFF_CRYPT-623267	6	71		0	English	International	Male	NA	COURSE_CRYPT-148618	Australia			HEW 10	Course Evaluation
891	1	STAFF_CRYPT-623267	2	44		0	English	Local	Male	NA	COURSE_CRYPT-148618	Australia			HEW 10	Lecturer Evaluation
892	1	STAFF_CRYPT-623267	6	71		0	English	Local	Male	NA	COURSE_CRYPT-148618	Australia			HEW 10	Course Evaluation
893	1	STAFF_CRYPT-623267	6	71		0	English	Local	Male	NA	COURSE_CRYPT-148618	Australia			HEW 10	Course Evaluation
894	1	STAFF_CRYPT-623267	6	71		0	English	International	Male	NA	COURSE_CRYPT-148618	Australia			HEW 10	Course Evaluation
895	1	STAFF_CRYPT-623267	6	44		0	English	Local	Male	NA	COURSE_CRYPT-148618	Australia			HEW 10	Lecturer Evaluation
896	1	STAFF_CRYPT-623267	5	44		0	English	Local	Male	NA	COURSE_CRYPT-148618	Australia			HEW 10	Lecturer Evaluation
897	1	STAFF_CRYPT-623267	5	44		0	English	Local	Male	NA	COURSE_CRYPT-148618	Australia			HEW 10	Lecturer Evaluation
898	1	STAFF_CRYPT-623267	6	71		0	English	International	Male	NA	COURSE_CRYPT-148618	Australia			HEW 10	Course Evaluation
899	1	STAFF_CRYPT-623267	5	44		0	English	Local	Female	NA	COURSE_CRYPT-148618	Australia			HEW 10	Lecturer Evaluation
900	1	STAFF_CRYPT-623267	5	44		0	English	Local	Female	NA	COURSE_CRYPT-148618	Australia			HEW 10	Lecturer Evaluation
901	1	STAFF_CRYPT-623267	6	44		0	English	Local	Female	NA	COURSE_CRYPT-148618	Australia			HEW 10	Lecturer Evaluation
902	1	STAFF_CRYPT-623267	6	44		0	English	Local	Male	NA	COURSE_CRYPT-148618	Australia			HEW 10	Lecturer Evaluation
903	1	STAFF_CRYPT-623267	6	44		0	English	Local	Male	NA	COURSE_CRYPT-148618	Australia			HEW 10	Lecturer Evaluation
904	1	STAFF_CRYPT-623267	5	44		0	English	Local	Male	NA	COURSE_CRYPT-148618	Australia			HEW 10	Lecturer Evaluation
905	1	STAFF_CRYPT-623267	6	44		0	English	Local	Male	NA	COURSE_CRYPT-148618	Australia			HEW 10	Lecturer Evaluation
906	1	STAFF_CRYPT-623267	6	71		0	English	Local	Male	NA	COURSE_CRYPT-148618	Australia			HEW 10	Course Evaluation
907	1	STAFF_CRYPT-623267	5	44		0	English	Local	Male	NA	COURSE_CRYPT-148618	Australia			HEW 10	Lecturer Evaluation
908	1	STAFF_CRYPT-623267	6	71		0	English	Local	Male	NA	COURSE_CRYPT-148618	Australia			HEW 10	Course Evaluation
909	1	STAFF_CRYPT-623267	5	71		0	English	Local	Male	NA	COURSE_CRYPT-148618	Australia			HEW 10	Course Evaluation
910	1	STAFF_CRYPT-623267	5	71		0	English	International	Female	NA	COURSE_CRYPT-148618	Australia			HEW 10	Course Evaluation
911	1	STAFF_CRYPT-623267	4	71		0	English	Local	Female	NA	COURSE_CRYPT-148618	Australia			HEW 10	Course Evaluation
912	1	STAFF_CRYPT-623267	6	38		0	English	International	Male	NA	COURSE_CRYPT-148618	Australia			HEW 10	Course Evaluation
913	1	STAFF_CRYPT-623267	5	38		0	English	Local	Male	NA	COURSE_CRYPT-148618	Australia			HEW 10	Course Evaluation
914	1	STAFF_CRYPT-623267	5	53		0	English	International	Male	NA	COURSE_CRYPT-197686	Australia			HEW 10	Lecturer Evaluation
915	1	STAFF_CRYPT-623267	5	38		0	English	Local	Male	NA	COURSE_CRYPT-148618	Australia			HEW 10	Lecturer Evaluation
916	1	STAFF_CRYPT-623267	6	53		0	English	International	Female	NA	COURSE_CRYPT-197686	Australia			HEW 10	Lecturer Evaluation
917	1	STAFF_CRYPT-623267	6	38		0	English	Local	Male	NA	COURSE_CRYPT-148618	Australia			HEW 10	Course Evaluation
918	1	STAFF_CRYPT-623267	5	38		0	English	International	Male	NA	COURSE_CRYPT-148618	Australia			HEW 10	Course Evaluation
919	1	STAFF_CRYPT-623267	5	38		0	English	Local	Male	NA	COURSE_CRYPT-148618	Australia			HEW 10	Lecturer Evaluation
920	1	STAFF_CRYPT-623267	6	38		0	English	International	Male	NA	COURSE_CRYPT-148618	Australia			HEW 10	Course Evaluation
921	1	STAFF_CRYPT-623267	6	38		0	English	Local	Male	NA	COURSE_CRYPT-148618	Australia			HEW 10	Course Evaluation
922	1	STAFF_CRYPT-623267	6	38		0	English	Local	Male	NA	COURSE_CRYPT-148618	Australia			HEW 10	Course Evaluation
923	1	STAFF_CRYPT-623267	6	38		0	English	Local	Male	NA	COURSE_CRYPT-148618	Australia			HEW 10	Course Evaluation
924	1	STAFF_CRYPT-623267	5	38		0	English	Local	Male	NA	COURSE_CRYPT-148618	Australia			HEW 10	Lecturer Evaluation
925	1	STAFF_CRYPT-623267	5	38		0	English	Local	Male	NA	COURSE_CRYPT-148618	Australia			HEW 10	Course Evaluation
926	1	STAFF_CRYPT-623267	6	38		0	English	Local	Male	NA	COURSE_CRYPT-148618	Australia			HEW 10	Course Evaluation
927	1	STAFF_CRYPT-623267	6	38		0	English	International	Female	NA	COURSE_CRYPT-148618	Australia			HEW 10	Course Evaluation
928	1	STAFF_CRYPT-623267	6	53		0	English	Local	Female	NA	COURSE_CRYPT-197686	Australia			HEW 10	Lecturer Evaluation
929	1	STAFF_CRYPT-623267	5	53		0	English	International	Female	NA	COURSE_CRYPT-197686	Australia			HEW 10	Lecturer Evaluation
930	1	STAFF_CRYPT-623267	5	38		0	English	Local	Female	NA	COURSE_CRYPT-148618	Australia			HEW 10	Lecturer Evaluation
931	1	STAFF_CRYPT-623267	6	53		0	English	International	Male	NA	COURSE_CRYPT-197686	Australia			HEW 10	Lecturer Evaluation
932	1	STAFF_CRYPT-623267	5	38		0	English	Local	Female	NA	COURSE_CRYPT-148618	Australia			HEW 10	Course Evaluation
933	1	STAFF_CRYPT-623267	6	53		0	English	Local	Male	NA	COURSE_CRYPT-197686	Australia			HEW 10	Lecturer Evaluation
934	1	STAFF_CRYPT-623267	6	38		0	English	Local	Male	NA	COURSE_CRYPT-148618	Australia			HEW 10	Lecturer Evaluation
935	1	STAFF_CRYPT-623267	6	38		0	English	Local	Female	NA	COURSE_CRYPT-148618	Australia			HEW 10	Lecturer Evaluation
936	1	STAFF_CRYPT-623267	6	38		0	English	Local	Male	NA	COURSE_CRYPT-148618	Australia			HEW 10	Course Evaluation
937	1	STAFF_CRYPT-623267	6	38		0	English	Local	Male	NA	COURSE_CRYPT-148618	Australia			HEW 10	Course Evaluation
938	1	STAFF_CRYPT-623267	5	38		0	English	Local	Female	NA	COURSE_CRYPT-148618	Australia			HEW 10	Course Evaluation
939	1	STAFF_CRYPT-623267	5	38		0	English	Local	Female	NA	COURSE_CRYPT-148618	Australia			HEW 10	Course Evaluation
940	1	STAFF_CRYPT-623267	6	38		0	English	Local	Male	NA	COURSE_CRYPT-148618	Australia			HEW 10	Lecturer Evaluation
941	1	STAFF_CRYPT-623267	6	53		0	English	Local	Male	NA	COURSE_CRYPT-197686	Australia			HEW 10	Lecturer Evaluation
942	1	STAFF_CRYPT-623267	5	38		0	English	International	Female	NA	COURSE_CRYPT-148618	Australia			HEW 10	Course Evaluation
943	1	STAFF_CRYPT-623267	6	38		0	English	Local	Male	NA	COURSE_CRYPT-148618	Australia			HEW 10	Course Evaluation
944	1	STAFF_CRYPT-623267	6	38		0	English	Local	Male	NA	COURSE_CRYPT-148618	Australia			HEW 10	Course Evaluation
945	1	STAFF_CRYPT-623267	6	53		0	English	International	Male	NA	COURSE_CRYPT-197686	Australia			HEW 10	Lecturer Evaluation
946	1	STAFF_CRYPT-623267	6	53		0	English	International	Female	NA	COURSE_CRYPT-197686	Australia			HEW 10	Lecturer Evaluation
947	1	STAFF_CRYPT-623267	6	38		0	English	Local	Male	NA	COURSE_CRYPT-148618	Australia			HEW 10	Lecturer Evaluation
948	1	STAFF_CRYPT-623267	6	38		0	English	Local	Male	NA	COURSE_CRYPT-148618	Australia			HEW 10	Lecturer Evaluation
949	1	STAFF_CRYPT-623267	5	38		0	English	Local	Male	NA	COURSE_CRYPT-148618	Australia			HEW 10	Course Evaluation
950	1	STAFF_CRYPT-623267	4	38		0	English	Local	Female	NA	COURSE_CRYPT-148618	Australia			HEW 10	Course Evaluation
951	1	STAFF_CRYPT-623267	6	38		0	English	Local	Male	NA	COURSE_CRYPT-148618	Australia			HEW 10	Course Evaluation
952	1	STAFF_CRYPT-623267	5	38		0	English	International	Female	NA	COURSE_CRYPT-148618	Australia			HEW 10	Course Evaluation
953	1	STAFF_CRYPT-623267	6	38		0	English	Local	Male	NA	COURSE_CRYPT-148618	Australia			HEW 10	Lecturer Evaluation
954	1	STAFF_CRYPT-623267	5	38		0	English	Local	Male	NA	COURSE_CRYPT-148618	Australia			HEW 10	Lecturer Evaluation
955	1	STAFF_CRYPT-623267	6	38		0	English	Local	Male	NA	COURSE_CRYPT-148618	Australia			HEW 10	Lecturer Evaluation
956	1	STAFF_CRYPT-623267	5	53		0	English	International	Female	NA	COURSE_CRYPT-197686	Australia			HEW 10	Lecturer Evaluation
957	1	STAFF_CRYPT-623267	6	53		0	English	International	Male	NA	COURSE_CRYPT-197686	Australia			HEW 10	Lecturer Evaluation
958	1	STAFF_CRYPT-623267	6	38		0	English	Local	Male	NA	COURSE_CRYPT-148618	Australia			HEW 10	Lecturer Evaluation
959	1	STAFF_CRYPT-623267	6	38		0	English	International	Female	NA	COURSE_CRYPT-148618	Australia			HEW 10	Lecturer Evaluation
960	1	STAFF_CRYPT-623267	6	38		0	English	Local	Male	NA	COURSE_CRYPT-148618	Australia			HEW 10	Lecturer Evaluation
961	1	STAFF_CRYPT-623267	4	53		0	English	International	Female	NA	COURSE_CRYPT-197686	Australia			HEW 10	Lecturer Evaluation
962	1	STAFF_CRYPT-623267	5	38		0	English	Local	Male	NA	COURSE_CRYPT-148618	Australia			HEW 10	Course Evaluation
963	1	STAFF_CRYPT-623267	5	38		0	English	Local	Female	NA	COURSE_CRYPT-148618	Australia			HEW 10	Lecturer Evaluation
964	1	STAFF_CRYPT-623267	6	38		0	English	Local	Male	NA	COURSE_CRYPT-148618	Australia			HEW 10	Course Evaluation
965	1	STAFF_CRYPT-623267	5	53		0	English	Local	Male	NA	COURSE_CRYPT-197686	Australia			HEW 10	Lecturer Evaluation
966	1	STAFF_CRYPT-623267	6	38		0	English	Local	Male	NA	COURSE_CRYPT-148618	Australia			HEW 10	Lecturer Evaluation
967	1	STAFF_CRYPT-623267	6	38		0	English	Local	Male	NA	COURSE_CRYPT-148618	Australia			HEW 10	Lecturer Evaluation
968	1	STAFF_CRYPT-623267	5	38		0	English	Local	Female	NA	COURSE_CRYPT-148618	Australia			HEW 10	Course Evaluation
969	1	STAFF_CRYPT-623267	5	38		0	English	Local	Male	NA	COURSE_CRYPT-148618	Australia			HEW 10	Lecturer Evaluation
970	1	STAFF_CRYPT-623267	5	38		0	English	Local	Male	NA	COURSE_CRYPT-148618	Australia			HEW 10	Course Evaluation
971	1	STAFF_CRYPT-623267	5	38		0	English	Local	Male	NA	COURSE_CRYPT-148618	Australia			HEW 10	Lecturer Evaluation
972	1	STAFF_CRYPT-623267	6	38		0	English	Local	Male	NA	COURSE_CRYPT-148618	Australia			HEW 10	Course Evaluation
973	1	STAFF_CRYPT-623267	5	38		0	English	Local	Male	NA	COURSE_CRYPT-148618	Australia			HEW 10	Lecturer Evaluation
974	1	STAFF_CRYPT-623267	6	38		0	English	International	Male	NA	COURSE_CRYPT-148618	Australia			HEW 10	Lecturer Evaluation
975	1	STAFF_CRYPT-623267	6	38		0	English	Local	Female	NA	COURSE_CRYPT-148618	Australia			HEW 10	Lecturer Evaluation
976	1	STAFF_CRYPT-623267	6	38		0	English	Local	Male	NA	COURSE_CRYPT-148618	Australia			HEW 10	Course Evaluation
977	1	STAFF_CRYPT-623267	6	38		0	English	Local	Male	NA	COURSE_CRYPT-148618	Australia			HEW 10	Course Evaluation
978	1	STAFF_CRYPT-623267	5	38		0	English	International	Female	NA	COURSE_CRYPT-148618	Australia			HEW 10	Lecturer Evaluation
979	1	STAFF_CRYPT-623267	4	53		0	English	Local	Female	NA	COURSE_CRYPT-197686	Australia			HEW 10	Lecturer Evaluation
980	1	STAFF_CRYPT-623267	6	38		0	English	Local	Female	NA	COURSE_CRYPT-148618	Australia			HEW 10	Lecturer Evaluation
981	1	STAFF_CRYPT-623267	6	53		0	English	International	Male	NA	COURSE_CRYPT-197686	Australia			HEW 10	Lecturer Evaluation
982	1	STAFF_CRYPT-623267	5	53		0	English	Local	Female	NA	COURSE_CRYPT-197686	Australia			HEW 10	Lecturer Evaluation
983	1	STAFF_CRYPT-623267	6	38		0	English	Local	Female	NA	COURSE_CRYPT-148618	Australia			HEW 10	Course Evaluation
984	1	STAFF_CRYPT-623267	6	38		0	English	Local	Male	NA	COURSE_CRYPT-148618	Australia			HEW 10	Course Evaluation
985	1	STAFF_CRYPT-623267	6	38		0	English	Local	Female	NA	COURSE_CRYPT-148618	Australia			HEW 10	Course Evaluation
986	1	STAFF_CRYPT-623267	6	53		0	English	International	Male	NA	COURSE_CRYPT-197686	Australia			HEW 10	Lecturer Evaluation
987	1	STAFF_CRYPT-623267	5	53		0	English	International	Male	NA	COURSE_CRYPT-197686	Australia			HEW 10	Lecturer Evaluation
988	1	STAFF_CRYPT-623267	6	38		0	English	Local	Male	NA	COURSE_CRYPT-148618	Australia			HEW 10	Lecturer Evaluation
989	1	STAFF_CRYPT-623267	5	38		0	English	International	Male	NA	COURSE_CRYPT-148618	Australia			HEW 10	Lecturer Evaluation
990	1	STAFF_CRYPT-623267	6	38		0	English	Local	Male	NA	COURSE_CRYPT-148618	Australia			HEW 10	Lecturer Evaluation
991	1	STAFF_CRYPT-623267	6	53		0	English	Local	Male	NA	COURSE_CRYPT-197686	Australia			HEW 10	Lecturer Evaluation
992	1	STAFF_CRYPT-623267	4	53		0	English	International	Female	NA	COURSE_CRYPT-197686	Australia			HEW 10	Lecturer Evaluation
993	1	STAFF_CRYPT-623267	6	38		0	English	Local	Male	NA	COURSE_CRYPT-148618	Australia			HEW 10	Course Evaluation
994	1	STAFF_CRYPT-623267	6	38		0	English	Local	Male	NA	COURSE_CRYPT-148618	Australia			HEW 10	Lecturer Evaluation
995	1	STAFF_CRYPT-623267	6	38		0	English	Local	Male	NA	COURSE_CRYPT-148618	Australia			HEW 10	Lecturer Evaluation
996	1	STAFF_CRYPT-623267	6	53		0	English	Local	Female	NA	COURSE_CRYPT-197686	Australia			HEW 10	Lecturer Evaluation
997	1	STAFF_CRYPT-623267	6	53		0	English	Local	Male	NA	COURSE_CRYPT-197686	Australia			HEW 10	Lecturer Evaluation
998	1	STAFF_CRYPT-623267	6	38		0	English	International	Male	NA	COURSE_CRYPT-148618	Australia			HEW 10	Lecturer Evaluation
999	1	STAFF_CRYPT-623267	6	38		0	English	Local	Male	NA	COURSE_CRYPT-148618	Australia			HEW 10	Lecturer Evaluation
1000	1	STAFF_CRYPT-623267	5	38		0	English	Local	Male	NA	COURSE_CRYPT-148618	Australia			HEW 10	Course Evaluation
1001	1	STAFF_CRYPT-623267	6	38		0	English	Local	Male	NA	COURSE_CRYPT-148618	Australia			HEW 10	Lecturer Evaluation
1002	1	STAFF_CRYPT-623267	5	38		0	English	Local	Male	NA	COURSE_CRYPT-148618	Australia			HEW 10	Course Evaluation
1003	1	STAFF_CRYPT-623267	6	38		0	English	Local	Male	NA	COURSE_CRYPT-148618	Australia			HEW 10	Lecturer Evaluation
1004	1	STAFF_CRYPT-623267	6	38		0	English	International	Male	NA	COURSE_CRYPT-148618	Australia			HEW 10	Lecturer Evaluation
1005	1	STAFF_CRYPT-623267	6	38		0	English	Local	Male	NA	COURSE_CRYPT-148618	Australia			HEW 10	Lecturer Evaluation
1006	1	STAFF_CRYPT-623267	6	38		0	English	Local	Male	NA	COURSE_CRYPT-148618	Australia			HEW 10	Course Evaluation
1007	1	STAFF_CRYPT-623267	6	38		0	English	Local	Male	NA	COURSE_CRYPT-148618	Australia			HEW 10	Course Evaluation
1008	1	STAFF_CRYPT-623267	5	38		0	English	Local	Male	NA	COURSE_CRYPT-148618	Australia			HEW 10	Course Evaluation
1009	1	STAFF_CRYPT-623267	6	38		0	English	Local	Male	NA	COURSE_CRYPT-148618	Australia			HEW 10	Lecturer Evaluation
1010	1	STAFF_CRYPT-623267	6	38		0	English	Local	Male	NA	COURSE_CRYPT-148618	Australia			HEW 10	Lecturer Evaluation
1011	1	STAFF_CRYPT-623267	5	38		0	English	Local	Male	NA	COURSE_CRYPT-148618	Australia			HEW 10	Course Evaluation
1012	1	STAFF_CRYPT-623267	6	38		0	English	Local	Male	NA	COURSE_CRYPT-148618	Australia			HEW 10	Lecturer Evaluation
1013	1	STAFF_CRYPT-623267	5	38		0	English	Local	Male	NA	COURSE_CRYPT-148618	Australia			HEW 10	Course Evaluation
1014	1	STAFF_CRYPT-623267	5	38		0	English	Local	Female	NA	COURSE_CRYPT-148618	Australia			HEW 10	Lecturer Evaluation
1015	1	STAFF_CRYPT-623267	6	38		0	English	Local	Male	NA	COURSE_CRYPT-148618	Australia			HEW 10	Course Evaluation
1016	1	STAFF_CRYPT-623267	5	38		0	English	Local	Female	NA	COURSE_CRYPT-148618	Australia			HEW 10	Course Evaluation
1017	1	STAFF_CRYPT-623267	6	38		0	English	Local	Male	NA	COURSE_CRYPT-148618	Australia			HEW 10	Lecturer Evaluation
1018	1	STAFF_CRYPT-623267	6	38		0	English	Local	Male	NA	COURSE_CRYPT-148618	Australia			HEW 10	Lecturer Evaluation
1019	1	STAFF_CRYPT-623267	6	53		0	English	International	Female	NA	COURSE_CRYPT-197686	Australia			HEW 10	Lecturer Evaluation
1020	1	STAFF_CRYPT-623267	5	53		0	English	Local	Male	NA	COURSE_CRYPT-197686	Australia			HEW 10	Lecturer Evaluation
1021	1	STAFF_CRYPT-623267	6	53		0	English	International	Male	NA	COURSE_CRYPT-197686	Australia			HEW 10	Lecturer Evaluation
1022	1	STAFF_CRYPT-623267	4	38		0	English	Local	Female	NA	COURSE_CRYPT-148618	Australia			HEW 10	Lecturer Evaluation
1023	1	STAFF_CRYPT-623267	5	53		0	English	International	Female	NA	COURSE_CRYPT-197686	Australia			HEW 10	Lecturer Evaluation
1024	1	STAFF_CRYPT-623267	5	38		0	English	Local	Female	NA	COURSE_CRYPT-148618	Australia			HEW 10	Lecturer Evaluation
1025	1	STAFF_CRYPT-623267	6	38		0	English	Local	Male	NA	COURSE_CRYPT-148618	Australia			HEW 10	Lecturer Evaluation
1026	1	STAFF_CRYPT-623267	6	38		0	English	Local	Male	NA	COURSE_CRYPT-148618	Australia			HEW 10	Lecturer Evaluation
1027	1	STAFF_CRYPT-623267	5	38		0	English	Local	Female	NA	COURSE_CRYPT-148618	Australia			HEW 10	Course Evaluation
1028	1	STAFF_CRYPT-623267	6	38		0	English	Local	Male	NA	COURSE_CRYPT-148618	Australia			HEW 10	Course Evaluation
1029	1	STAFF_CRYPT-623267	5	38		0	English	Local	Male	NA	COURSE_CRYPT-148618	Australia			HEW 10	Lecturer Evaluation
1030	1	STAFF_CRYPT-623267	5	53		0	English	Local	Female	NA	COURSE_CRYPT-197686	Australia			HEW 10	Lecturer Evaluation
1031	1	STAFF_CRYPT-623267	5	38		0	English	Local	Male	NA	COURSE_CRYPT-148618	Australia			HEW 10	Lecturer Evaluation
1032	1	STAFF_CRYPT-623267	6	38		0	English	Local	Male	NA	COURSE_CRYPT-148618	Australia			HEW 10	Course Evaluation
1033	1	STAFF_CRYPT-623267	6	38		0	English	Local	Male	NA	COURSE_CRYPT-148618	Australia			HEW 10	Lecturer Evaluation
1034	1	STAFF_CRYPT-623267	6	38		0	English	Local	Male	NA	COURSE_CRYPT-148618	Australia			HEW 10	Course Evaluation
1035	1	STAFF_CRYPT-623267	6	53		0	English	International	Male	NA	COURSE_CRYPT-197686	Australia			HEW 10	Lecturer Evaluation
1036	1	STAFF_CRYPT-623267	5	38		0	English	International	Male	NA	COURSE_CRYPT-148618	Australia			HEW 10	Course Evaluation
1037	1	STAFF_CRYPT-623267	6	38		0	English	Local	Male	NA	COURSE_CRYPT-148618	Australia			HEW 10	Course Evaluation
1038	1	STAFF_CRYPT-623267	6	53		0	English	International	Female	NA	COURSE_CRYPT-197686	Australia			HEW 10	Lecturer Evaluation
1039	1	STAFF_CRYPT-623267	6	53		0	English	International	Female	NA	COURSE_CRYPT-197686	Australia			HEW 10	Lecturer Evaluation
1040	1	STAFF_CRYPT-623267	6	53		0	English	International	Male	NA	COURSE_CRYPT-197686	Australia			HEW 10	Lecturer Evaluation
1041	1	STAFF_CRYPT-623267	6	38		0	English	Local	Male	NA	COURSE_CRYPT-148618	Australia			HEW 10	Course Evaluation
1042	1	STAFF_CRYPT-623267	6	38		0	English	Local	Male	NA	COURSE_CRYPT-148618	Australia			HEW 10	Lecturer Evaluation
1043	1	STAFF_CRYPT-623267	5	38		0	English	Local	Female	NA	COURSE_CRYPT-148618	Australia			HEW 10	Lecturer Evaluation
1044	1	STAFF_CRYPT-623267	6	53		0	English	International	Male	NA	COURSE_CRYPT-197686	Australia			HEW 10	Lecturer Evaluation
1045	1	STAFF_CRYPT-623267	6	38		0	English	International	Male	NA	COURSE_CRYPT-148618	Australia			HEW 10	Lecturer Evaluation
1046	1	STAFF_CRYPT-623267	4	53		0	English	International	Male	NA	COURSE_CRYPT-197686	Australia			HEW 10	Lecturer Evaluation
1047	1	STAFF_CRYPT-623267	5	38		0	English	Local	Male	NA	COURSE_CRYPT-148618	Australia			HEW 10	Course Evaluation
1048	1	STAFF_CRYPT-623267	4	53		0	English	Local	Male	NA	COURSE_CRYPT-197686	Australia			HEW 10	Lecturer Evaluation
1049	1	STAFF_CRYPT-623267	5	38		0	English	Local	Male	NA	COURSE_CRYPT-148618	Australia			HEW 10	Course Evaluation
1050	1	STAFF_CRYPT-623267	5	38		0	English	International	Female	NA	COURSE_CRYPT-148618	Australia			HEW 10	Lecturer Evaluation
1051	1	STAFF_CRYPT-623267	6	38		0	English	International	Male	NA	COURSE_CRYPT-148618	Australia			HEW 10	Lecturer Evaluation
1052	1	STAFF_CRYPT-623267	5	53		0	English	Local	Female	NA	COURSE_CRYPT-197686	Australia			HEW 10	Lecturer Evaluation
1053	1	STAFF_CRYPT-623267	6	38		0	English	International	Male	NA	COURSE_CRYPT-148618	Australia			HEW 10	Course Evaluation
1054	1	STAFF_CRYPT-623267	6	53		0	English	International	Male	NA	COURSE_CRYPT-197686	Australia			HEW 10	Lecturer Evaluation
1055	1	STAFF_CRYPT-623267	6	38		0	English	International	Female	NA	COURSE_CRYPT-148618	Australia			HEW 10	Lecturer Evaluation
1056	1	STAFF_CRYPT-623267	5	53		0	English	Local	Female	NA	COURSE_CRYPT-197686	Australia			HEW 10	Lecturer Evaluation
1057	1	STAFF_CRYPT-623267	5	53		0	English	International	Male	NA	COURSE_CRYPT-197686	Australia			HEW 10	Lecturer Evaluation
1058	1	STAFF_CRYPT-623267	6	38		0	English	Local	Male	NA	COURSE_CRYPT-148618	Australia			HEW 10	Course Evaluation
1059	1	STAFF_CRYPT-623267	6	38		0	English	Local	Female	NA	COURSE_CRYPT-148618	Australia			HEW 10	Lecturer Evaluation
1060	1	STAFF_CRYPT-623267	6	38		0	English	International	Male	NA	COURSE_CRYPT-148618	Australia			HEW 10	Course Evaluation
1061	1	STAFF_CRYPT-623267	5	38		0	English	Local	Female	NA	COURSE_CRYPT-148618	Australia			HEW 10	Lecturer Evaluation
1062	1	STAFF_CRYPT-623267	5	53		0	English	International	Female	NA	COURSE_CRYPT-197686	Australia			HEW 10	Lecturer Evaluation
1063	1	STAFF_CRYPT-623267	6	38		0	English	Local	Female	NA	COURSE_CRYPT-148618	Australia			HEW 10	Course Evaluation
1064	1	STAFF_CRYPT-623267	6	38		0	English	International	Female	NA	COURSE_CRYPT-148618	Australia			HEW 10	Course Evaluation
1065	1	STAFF_CRYPT-623267	5	38		0	English	Local	Female	NA	COURSE_CRYPT-148618	Australia			HEW 10	Course Evaluation
1066	1	STAFF_CRYPT-623267	6	38	UGRD	0	English	Local	Male	70	COURSE_CRYPT-148618	Australia			HEW 10	Lecturer Evaluation
1067	1	STAFF_CRYPT-623267	5	38	UGRD	0	English	Local	Male	81.75	COURSE_CRYPT-148618	Australia			HEW 10	Lecturer Evaluation
1068	1	STAFF_CRYPT-623267	5	38	UGRD	0	English	Local	Male	83.33	COURSE_CRYPT-148618	Australia			HEW 10	Lecturer Evaluation
1069	1	STAFF_CRYPT-623267	5	32	PGRD	0	English	International	Female	0	COURSE_CRYPT-149360	Australia			HEW 10	Lecturer Evaluation
1070	1	STAFF_CRYPT-623267	6	52	PGRD	0	English	Local	Male	74.33	COURSE_CRYPT-197686	Australia			HEW 10	Lecturer Evaluation
1071	1	STAFF_CRYPT-623267	5	32	PGRD	0	English	International	Female	72.5	COURSE_CRYPT-149360	Australia			HEW 10	Lecturer Evaluation
1072	1	STAFF_CRYPT-623267	5	52	PGRD	0	English	International	Female	67.5	COURSE_CRYPT-197686	Australia			HEW 10	Lecturer Evaluation
1073	1	STAFF_CRYPT-623267	5	52	PGRD	0	English	International	Female	79	COURSE_CRYPT-197686	Australia			HEW 10	Lecturer Evaluation
1074	1	STAFF_CRYPT-623267	6	52	PGRD	0	English	International	Female	63.25	COURSE_CRYPT-197686	Australia			HEW 10	Lecturer Evaluation
1075	1	STAFF_CRYPT-623267	5	52	PGRD	0	English	International	Male	79.5	COURSE_CRYPT-197686	Australia			HEW 10	Lecturer Evaluation
1076	1	STAFF_CRYPT-623267	1	52	PGRD	0	English	Local	Male	87.75	COURSE_CRYPT-197686	Australia			HEW 10	Lecturer Evaluation
1077	1	STAFF_CRYPT-623267	6	52	PGRD	0	English	International	Male	56	COURSE_CRYPT-197686	Australia			HEW 10	Lecturer Evaluation
1078	1	STAFF_CRYPT-623267	5	52	PGRD	0	English	Local	Male	61.5	COURSE_CRYPT-197686	Australia			HEW 10	Lecturer Evaluation
1079	1	STAFF_CRYPT-623267	6	52	PGRD	0	English	International	Male	62.25	COURSE_CRYPT-197686	Australia			HEW 10	Lecturer Evaluation
1080	1	STAFF_CRYPT-623267	4	52	PGRD	0	English	International	Female	77.33	COURSE_CRYPT-197686	Australia			HEW 10	Lecturer Evaluation
1081	1	STAFF_CRYPT-623267	2	52	PGRD	0	English	International	Male	79	COURSE_CRYPT-197686	Australia			HEW 10	Lecturer Evaluation
1082	1	STAFF_CRYPT-623267	5	52	PGRD	0	English	International	Male	76.67	COURSE_CRYPT-197686	Australia			HEW 10	Lecturer Evaluation
1083	1	STAFF_CRYPT-624360	5	27		0	Missing	International	Male	NA	COURSE_CRYPT-187216					Tutor Evaluation
1084	1	STAFF_CRYPT-624360	6	27		0	Missing	Local	Male	NA	COURSE_CRYPT-187216					Tutor Evaluation
1085	1	STAFF_CRYPT-624360	6	27		0	Missing	Local	Male	NA	COURSE_CRYPT-187216					Tutor Evaluation
1086	1	STAFF_CRYPT-624360	6	27		0	Missing	Local	Male	NA	COURSE_CRYPT-187216					Tutor Evaluation
1087	1	STAFF_CRYPT-624360	6	27		0	Missing	International	Male	NA	COURSE_CRYPT-187216					Tutor Evaluation
1088	1	STAFF_CRYPT-624360	6	27		0	Missing	Local	Male	NA	COURSE_CRYPT-187216					Tutor Evaluation
1089	1	STAFF_CRYPT-624360	NA	67		0	Missing	Local	Male	NA	COURSE_CRYPT-187216					Lecturer Evaluation
1090	1	STAFF_CRYPT-624360	NA	67		0	Missing	International	Female	NA	COURSE_CRYPT-187216					Course Evaluation
1091	1	STAFF_CRYPT-624360	5	27		0	Missing	International	Male	NA	COURSE_CRYPT-187216					Tutor Evaluation
1092	1	STAFF_CRYPT-624360	6	27		0	Missing	International	Female	NA	COURSE_CRYPT-187216					Tutor Evaluation
1093	1	STAFF_CRYPT-624360	NA	67		0	Missing	International	Male	NA	COURSE_CRYPT-187216					Course Evaluation
1094	1	STAFF_CRYPT-624360	6	27		0	Missing	International	Male	NA	COURSE_CRYPT-187216					Tutor Evaluation
1095	1	STAFF_CRYPT-624360	5	27		0	Missing	International	Female	NA	COURSE_CRYPT-187216					Tutor Evaluation
1096	1	STAFF_CRYPT-624360	6	27		0	Missing	Local	Male	NA	COURSE_CRYPT-187216					Tutor Evaluation
1097	1	STAFF_CRYPT-624360	5	27		0	Missing	Local	Female	NA	COURSE_CRYPT-187216					Tutor Evaluation
1098	1	STAFF_CRYPT-624360	NA	67		0	Missing	International	Female	NA	COURSE_CRYPT-187216					Lecturer Evaluation
1099	1	STAFF_CRYPT-624360	5	27		0	Missing	Local	Male	NA	COURSE_CRYPT-187216					Tutor Evaluation
1100	1	STAFF_CRYPT-624360	5	27		0	Missing	International	Female	NA	COURSE_CRYPT-187216					Tutor Evaluation
1101	1	STAFF_CRYPT-624360	4	27		0	Missing	International	Male	NA	COURSE_CRYPT-187216					Tutor Evaluation
1102	1	STAFF_CRYPT-624360	NA	67		0	Missing	Local	Male	NA	COURSE_CRYPT-187216					Course Evaluation
1103	1	STAFF_CRYPT-624360	6	27		0	Missing	Local	Female	NA	COURSE_CRYPT-187216					Tutor Evaluation
1104	1	STAFF_CRYPT-624360	6	27		0	Missing	Local	Male	NA	COURSE_CRYPT-187216					Tutor Evaluation
1105	1	STAFF_CRYPT-624360	5	27		0	Missing	Local	Male	NA	COURSE_CRYPT-187216					Tutor Evaluation
1106	1	STAFF_CRYPT-624360	5	27		0	Missing	International	Female	NA	COURSE_CRYPT-187216					Tutor Evaluation
1107	1	STAFF_CRYPT-624360	5	27		0	Missing	International	Female	NA	COURSE_CRYPT-187216					Tutor Evaluation
1108	1	STAFF_CRYPT-624360	6	27		0	Missing	International	Female	NA	COURSE_CRYPT-187216					Tutor Evaluation
1109	1	STAFF_CRYPT-623267	5	51		0	English	International	Female	NA	COURSE_CRYPT-148632	Australia			HEW 10	Course Evaluation
1110	1	STAFF_CRYPT-623267	5	51		0	English	Local	Male	NA	COURSE_CRYPT-148632	Australia			HEW 10	Lecturer Evaluation
1111	1	STAFF_CRYPT-623267	6	51		0	English	International	Female	NA	COURSE_CRYPT-148632	Australia			HEW 10	Lecturer Evaluation
1112	1	STAFF_CRYPT-623267	6	51		0	English	Local	Male	NA	COURSE_CRYPT-148632	Australia			HEW 10	Lecturer Evaluation
1113	1	STAFF_CRYPT-623267	6	51		0	English	Local	Male	NA	COURSE_CRYPT-148632	Australia			HEW 10	Lecturer Evaluation
1114	1	STAFF_CRYPT-623267	6	51		0	English	Local	Male	NA	COURSE_CRYPT-148632	Australia			HEW 10	Lecturer Evaluation
1115	1	STAFF_CRYPT-623267	6	51		0	English	Local	Male	NA	COURSE_CRYPT-148632	Australia			HEW 10	Lecturer Evaluation
1116	1	STAFF_CRYPT-623267	6	51		0	English	Local	Male	NA	COURSE_CRYPT-148632	Australia			HEW 10	Lecturer Evaluation
1117	1	STAFF_CRYPT-623267	5	51		0	English	International	Female	NA	COURSE_CRYPT-148632	Australia			HEW 10	Course Evaluation
1118	1	STAFF_CRYPT-623267	6	51		0	English	Local	Female	NA	COURSE_CRYPT-148632	Australia			HEW 10	Lecturer Evaluation
1119	1	STAFF_CRYPT-623267	6	51		0	English	International	Female	NA	COURSE_CRYPT-148632	Australia			HEW 10	Course Evaluation
1120	1	STAFF_CRYPT-623267	6	51		0	English	International	Female	NA	COURSE_CRYPT-148632	Australia			HEW 10	Lecturer Evaluation
1121	1	STAFF_CRYPT-623267	6	51		0	English	Local	Female	NA	COURSE_CRYPT-148632	Australia			HEW 10	Lecturer Evaluation
1122	1	STAFF_CRYPT-623267	6	51		0	English	Local	Male	NA	COURSE_CRYPT-148632	Australia			HEW 10	Lecturer Evaluation
1123	1	STAFF_CRYPT-623267	6	51		0	English	Local	Female	NA	COURSE_CRYPT-148632	Australia			HEW 10	Lecturer Evaluation
1124	1	STAFF_CRYPT-623267	6	51		0	English	Local	Female	NA	COURSE_CRYPT-148632	Australia			HEW 10	Lecturer Evaluation
1125	1	STAFF_CRYPT-623267	6	51		0	English	Local	Male	NA	COURSE_CRYPT-148632	Australia			HEW 10	Lecturer Evaluation
1126	1	STAFF_CRYPT-623267	6	51		0	English	Local	Male	NA	COURSE_CRYPT-148632	Australia			HEW 10	Course Evaluation
1127	1	STAFF_CRYPT-623267	6	51		0	English	Local	Female	NA	COURSE_CRYPT-148632	Australia			HEW 10	Lecturer Evaluation
1128	1	STAFF_CRYPT-623267	5	51		0	English	International	Female	NA	COURSE_CRYPT-148632	Australia			HEW 10	Lecturer Evaluation
1129	1	STAFF_CRYPT-623267	6	51		0	English	Local	Male	NA	COURSE_CRYPT-148632	Australia			HEW 10	Course Evaluation
1130	1	STAFF_CRYPT-623267	5	51		0	English	International	Female	NA	COURSE_CRYPT-148632	Australia			HEW 10	Course Evaluation
1131	1	STAFF_CRYPT-623267	5	51		0	English	Local	Male	NA	COURSE_CRYPT-148632	Australia			HEW 10	Course Evaluation
1132	1	STAFF_CRYPT-623267	5	51		0	English	Local	Male	NA	COURSE_CRYPT-148632	Australia			HEW 10	Course Evaluation
1133	1	STAFF_CRYPT-623267	5	51		0	English	Local	Male	NA	COURSE_CRYPT-148632	Australia			HEW 10	Course Evaluation
1134	1	STAFF_CRYPT-623267	6	51		0	English	Local	Male	NA	COURSE_CRYPT-148632	Australia			HEW 10	Course Evaluation
1135	1	STAFF_CRYPT-623267	6	51		0	English	Local	Female	NA	COURSE_CRYPT-148632	Australia			HEW 10	Course Evaluation
1136	1	STAFF_CRYPT-623267	5	51		0	English	Local	Male	NA	COURSE_CRYPT-148632	Australia			HEW 10	Course Evaluation
1137	1	STAFF_CRYPT-623267	6	51		0	English	Local	Male	NA	COURSE_CRYPT-148632	Australia			HEW 10	Course Evaluation
1138	1	STAFF_CRYPT-623267	6	51		0	English	Local	Male	NA	COURSE_CRYPT-148632	Australia			HEW 10	Course Evaluation
1139	1	STAFF_CRYPT-623267	6	51		0	English	Local	Male	NA	COURSE_CRYPT-148632	Australia			HEW 10	Lecturer Evaluation
1140	1	STAFF_CRYPT-623267	5	51		0	English	Local	Female	NA	COURSE_CRYPT-148632	Australia			HEW 10	Course Evaluation
1141	1	STAFF_CRYPT-623267	6	51		0	English	Local	Male	NA	COURSE_CRYPT-148632	Australia			HEW 10	Course Evaluation
1142	1	STAFF_CRYPT-623267	6	51		0	English	Local	Female	NA	COURSE_CRYPT-148632	Australia			HEW 10	Course Evaluation
1143	1	STAFF_CRYPT-623267	6	51		0	English	Local	Female	NA	COURSE_CRYPT-148632	Australia			HEW 10	Lecturer Evaluation
1144	1	STAFF_CRYPT-623267	6	51		0	English	Local	Male	NA	COURSE_CRYPT-148632	Australia			HEW 10	Course Evaluation
1145	1	STAFF_CRYPT-623267	5	51		0	English	Local	Male	NA	COURSE_CRYPT-148632	Australia			HEW 10	Course Evaluation
1146	1	STAFF_CRYPT-623267	6	51		0	English	Local	Male	NA	COURSE_CRYPT-148632	Australia			HEW 10	Lecturer Evaluation
1147	1	STAFF_CRYPT-623267	5	51		0	English	Local	Male	NA	COURSE_CRYPT-148632	Australia			HEW 10	Course Evaluation
1148	1	STAFF_CRYPT-623267	6	51		0	English	Local	Female	NA	COURSE_CRYPT-148632	Australia			HEW 10	Course Evaluation
1149	1	STAFF_CRYPT-623267	6	51		0	English	Local	Male	NA	COURSE_CRYPT-148632	Australia			HEW 10	Lecturer Evaluation
1150	1	STAFF_CRYPT-623267	5	51		0	English	Local	Male	NA	COURSE_CRYPT-148632	Australia			HEW 10	Lecturer Evaluation
1151	1	STAFF_CRYPT-623267	6	51		0	English	Local	Male	NA	COURSE_CRYPT-148632	Australia			HEW 10	Course Evaluation
1152	1	STAFF_CRYPT-623267	6	51		0	English	Local	Male	NA	COURSE_CRYPT-148632	Australia			HEW 10	Lecturer Evaluation
1153	1	STAFF_CRYPT-623267	5	51		0	English	Local	Male	NA	COURSE_CRYPT-148632	Australia			HEW 10	Course Evaluation
1154	1	STAFF_CRYPT-623267	6	51		0	English	Local	Male	NA	COURSE_CRYPT-148632	Australia			HEW 10	Course Evaluation
1155	1	STAFF_CRYPT-623267	6	51		0	English	Local	Male	NA	COURSE_CRYPT-148632	Australia			HEW 10	Lecturer Evaluation
1156	1	STAFF_CRYPT-623267	5	51		0	English	Local	Male	NA	COURSE_CRYPT-148632	Australia			HEW 10	Course Evaluation
1157	1	STAFF_CRYPT-623267	5	51		0	English	Local	Female	NA	COURSE_CRYPT-148632	Australia			HEW 10	Course Evaluation
1158	1	STAFF_CRYPT-623267	6	51		0	English	Local	Male	NA	COURSE_CRYPT-148632	Australia			HEW 10	Lecturer Evaluation
1159	1	STAFF_CRYPT-623267	6	51		0	English	Local	Male	NA	COURSE_CRYPT-148632	Australia			HEW 10	Lecturer Evaluation
1160	1	STAFF_CRYPT-623267	5	51		0	English	Local	Male	NA	COURSE_CRYPT-148632	Australia			HEW 10	Lecturer Evaluation
1161	1	STAFF_CRYPT-623267	6	51		0	English	Local	Female	NA	COURSE_CRYPT-148632	Australia			HEW 10	Lecturer Evaluation
1162	1	STAFF_CRYPT-623267	6	51		0	English	Local	Female	NA	COURSE_CRYPT-148632	Australia			HEW 10	Course Evaluation
1163	1	STAFF_CRYPT-623267	6	51		0	English	Local	Female	NA	COURSE_CRYPT-148632	Australia			HEW 10	Course Evaluation
1164	1	STAFF_CRYPT-623267	6	51		0	English	Local	Male	NA	COURSE_CRYPT-148632	Australia			HEW 10	Lecturer Evaluation
1165	1	STAFF_CRYPT-623267	5	51		0	English	International	Female	NA	COURSE_CRYPT-148632	Australia			HEW 10	Lecturer Evaluation
1166	1	STAFF_CRYPT-623267	6	51		0	English	Local	Male	NA	COURSE_CRYPT-148632	Australia			HEW 10	Lecturer Evaluation
1167	1	STAFF_CRYPT-623267	6	51		0	English	Local	Male	NA	COURSE_CRYPT-148632	Australia			HEW 10	Course Evaluation
1168	1	STAFF_CRYPT-623267	5	51		0	English	Local	Female	NA	COURSE_CRYPT-148632	Australia			HEW 10	Course Evaluation
1169	1	STAFF_CRYPT-623267	6	51		0	English	Local	Male	NA	COURSE_CRYPT-148632	Australia			HEW 10	Course Evaluation
1170	1	STAFF_CRYPT-623267	5	51		0	English	Local	Female	NA	COURSE_CRYPT-148632	Australia			HEW 10	Course Evaluation
1171	1	STAFF_CRYPT-623267	6	51		0	English	Local	Male	NA	COURSE_CRYPT-148632	Australia			HEW 10	Course Evaluation
1172	1	STAFF_CRYPT-623267	5	51		0	English	Local	Male	NA	COURSE_CRYPT-148632	Australia			HEW 10	Course Evaluation
1173	1	STAFF_CRYPT-623267	5	51		0	English	Local	Male	NA	COURSE_CRYPT-148632	Australia			HEW 10	Lecturer Evaluation
1174	1	STAFF_CRYPT-623267	6	51		0	English	Local	Male	NA	COURSE_CRYPT-148632	Australia			HEW 10	Lecturer Evaluation
1175	1	STAFF_CRYPT-623267	6	51		0	English	Local	Male	NA	COURSE_CRYPT-148632	Australia			HEW 10	Course Evaluation
1176	1	STAFF_CRYPT-623267	6	51		0	English	Local	Male	NA	COURSE_CRYPT-148632	Australia			HEW 10	Course Evaluation
1177	1	STAFF_CRYPT-623267	6	51		0	English	Local	Male	NA	COURSE_CRYPT-148632	Australia			HEW 10	Lecturer Evaluation
1178	1	STAFF_CRYPT-623267	6	51		0	English	Local	Male	NA	COURSE_CRYPT-148632	Australia			HEW 10	Lecturer Evaluation
1179	1	STAFF_CRYPT-623267	6	51		0	English	Local	Male	NA	COURSE_CRYPT-148632	Australia			HEW 10	Lecturer Evaluation
1180	1	STAFF_CRYPT-623267	6	51		0	English	Local	Male	NA	COURSE_CRYPT-148632	Australia			HEW 10	Course Evaluation
1181	1	STAFF_CRYPT-623267	5	51		0	English	Local	Female	NA	COURSE_CRYPT-148632	Australia			HEW 10	Lecturer Evaluation
1182	1	STAFF_CRYPT-623267	5	51		0	English	International	Female	NA	COURSE_CRYPT-148632	Australia			HEW 10	Course Evaluation
1183	1	STAFF_CRYPT-623267	5	51		0	English	Local	Male	NA	COURSE_CRYPT-148632	Australia			HEW 10	Course Evaluation
1184	1	STAFF_CRYPT-623267	6	51		0	English	International	Female	NA	COURSE_CRYPT-148632	Australia			HEW 10	Lecturer Evaluation
1185	1	STAFF_CRYPT-623267	6	51		0	English	Local	Male	NA	COURSE_CRYPT-148632	Australia			HEW 10	Course Evaluation
1186	1	STAFF_CRYPT-623267	6	51		0	English	Local	Male	NA	COURSE_CRYPT-148632	Australia			HEW 10	Lecturer Evaluation
1187	1	STAFF_CRYPT-623267	5	59		0	English	Local	Female	NA	COURSE_CRYPT-148632	Australia			HEW 10	Course Evaluation
1188	1	STAFF_CRYPT-623267	6	59		0	English	Local	Male	NA	COURSE_CRYPT-148632	Australia			HEW 10	Course Evaluation
1189	1	STAFF_CRYPT-623267	6	59		0	English	Local	Male	NA	COURSE_CRYPT-148632	Australia			HEW 10	Course Evaluation
1190	1	STAFF_CRYPT-623267	6	59		0	English	Local	Male	NA	COURSE_CRYPT-148632	Australia			HEW 10	Course Evaluation
1191	1	STAFF_CRYPT-623267	6	59		0	English	Local	Male	NA	COURSE_CRYPT-148632	Australia			HEW 10	Lecturer Evaluation
1192	1	STAFF_CRYPT-623267	6	59		0	English	Local	Male	NA	COURSE_CRYPT-148632	Australia			HEW 10	Course Evaluation
1193	1	STAFF_CRYPT-623267	5	59		0	English	International	Female	NA	COURSE_CRYPT-148632	Australia			HEW 10	Lecturer Evaluation
1194	1	STAFF_CRYPT-623267	6	59		0	English	Local	Male	NA	COURSE_CRYPT-148632	Australia			HEW 10	Lecturer Evaluation
1195	1	STAFF_CRYPT-623267	6	59		0	English	Local	Male	NA	COURSE_CRYPT-148632	Australia			HEW 10	Lecturer Evaluation
1196	1	STAFF_CRYPT-623267	5	59		0	English	Local	Male	NA	COURSE_CRYPT-148632	Australia			HEW 10	Lecturer Evaluation
1197	1	STAFF_CRYPT-623267	6	59		0	English	Local	Male	NA	COURSE_CRYPT-148632	Australia			HEW 10	Course Evaluation
1198	1	STAFF_CRYPT-623267	6	59		0	English	Local	Male	NA	COURSE_CRYPT-148632	Australia			HEW 10	Lecturer Evaluation
1199	1	STAFF_CRYPT-623267	5	59		0	English	Local	Male	NA	COURSE_CRYPT-148632	Australia			HEW 10	Course Evaluation
1200	1	STAFF_CRYPT-623267	6	59		0	English	International	Male	NA	COURSE_CRYPT-148632	Australia			HEW 10	Lecturer Evaluation
1201	1	STAFF_CRYPT-623267	5	59		0	English	Local	Female	NA	COURSE_CRYPT-148632	Australia			HEW 10	Course Evaluation
1202	1	STAFF_CRYPT-623267	6	59		0	English	Local	Male	NA	COURSE_CRYPT-148632	Australia			HEW 10	Lecturer Evaluation
1203	1	STAFF_CRYPT-623267	6	59		0	English	International	Male	NA	COURSE_CRYPT-148632	Australia			HEW 10	Lecturer Evaluation
1204	1	STAFF_CRYPT-623267	5	59		0	English	Local	Female	NA	COURSE_CRYPT-148632	Australia			HEW 10	Course Evaluation
1205	1	STAFF_CRYPT-623267	6	59		0	English	Local	Male	NA	COURSE_CRYPT-148632	Australia			HEW 10	Course Evaluation
1206	1	STAFF_CRYPT-623267	6	59		0	English	Local	Male	NA	COURSE_CRYPT-148632	Australia			HEW 10	Course Evaluation
1207	1	STAFF_CRYPT-623267	6	59		0	English	Local	Male	NA	COURSE_CRYPT-148632	Australia			HEW 10	Course Evaluation
1208	1	STAFF_CRYPT-623267	6	59		0	English	Local	Male	NA	COURSE_CRYPT-148632	Australia			HEW 10	Course Evaluation
1209	1	STAFF_CRYPT-623267	6	59		0	English	Local	Male	NA	COURSE_CRYPT-148632	Australia			HEW 10	Lecturer Evaluation
1210	1	STAFF_CRYPT-623267	6	59		0	English	Local	Male	NA	COURSE_CRYPT-148632	Australia			HEW 10	Course Evaluation
1211	1	STAFF_CRYPT-623267	6	59		0	English	Local	Male	NA	COURSE_CRYPT-148632	Australia			HEW 10	Lecturer Evaluation
1212	1	STAFF_CRYPT-623267	6	59		0	English	Local	Male	NA	COURSE_CRYPT-148632	Australia			HEW 10	Course Evaluation
1213	1	STAFF_CRYPT-623267	6	59		0	English	Local	Male	NA	COURSE_CRYPT-148632	Australia			HEW 10	Lecturer Evaluation
1214	1	STAFF_CRYPT-623267	6	59		0	English	Local	Male	NA	COURSE_CRYPT-148632	Australia			HEW 10	Course Evaluation
1215	1	STAFF_CRYPT-623267	6	59		0	English	Local	Male	NA	COURSE_CRYPT-148632	Australia			HEW 10	Lecturer Evaluation
1216	1	STAFF_CRYPT-623267	6	59		0	English	Local	Male	NA	COURSE_CRYPT-148632	Australia			HEW 10	Lecturer Evaluation
1217	1	STAFF_CRYPT-623267	5	59		0	English	Local	Female	NA	COURSE_CRYPT-148632	Australia			HEW 10	Course Evaluation
1218	1	STAFF_CRYPT-623267	5	59		0	English	Local	Male	NA	COURSE_CRYPT-148632	Australia			HEW 10	Lecturer Evaluation
1219	1	STAFF_CRYPT-623267	6	59		0	English	International	Male	NA	COURSE_CRYPT-148632	Australia			HEW 10	Course Evaluation
1220	1	STAFF_CRYPT-623267	6	59		0	English	International	Female	NA	COURSE_CRYPT-148632	Australia			HEW 10	Course Evaluation
1221	1	STAFF_CRYPT-623267	6	59		0	English	Local	Male	NA	COURSE_CRYPT-148632	Australia			HEW 10	Course Evaluation
1222	1	STAFF_CRYPT-623267	6	59		0	English	Local	Male	NA	COURSE_CRYPT-148632	Australia			HEW 10	Lecturer Evaluation
1223	1	STAFF_CRYPT-623267	6	59		0	English	Local	Female	NA	COURSE_CRYPT-148632	Australia			HEW 10	Course Evaluation
1224	1	STAFF_CRYPT-623267	4	59		0	English	Local	Male	NA	COURSE_CRYPT-148632	Australia			HEW 10	Lecturer Evaluation
1225	1	STAFF_CRYPT-623267	6	59		0	English	Local	Male	NA	COURSE_CRYPT-148632	Australia			HEW 10	Lecturer Evaluation
1226	1	STAFF_CRYPT-623267	6	59		0	English	Local	Male	NA	COURSE_CRYPT-148632	Australia			HEW 10	Lecturer Evaluation
1227	1	STAFF_CRYPT-623267	6	59		0	English	Local	Male	NA	COURSE_CRYPT-148632	Australia			HEW 10	Lecturer Evaluation
1228	1	STAFF_CRYPT-623267	5	59		0	English	International	Female	NA	COURSE_CRYPT-148632	Australia			HEW 10	Course Evaluation
1229	1	STAFF_CRYPT-623267	6	59		0	English	Local	Male	NA	COURSE_CRYPT-148632	Australia			HEW 10	Course Evaluation
1230	1	STAFF_CRYPT-623267	6	59		0	English	Local	Male	NA	COURSE_CRYPT-148632	Australia			HEW 10	Course Evaluation
1231	1	STAFF_CRYPT-623267	6	59		0	English	Local	Male	NA	COURSE_CRYPT-148632	Australia			HEW 10	Lecturer Evaluation
1232	1	STAFF_CRYPT-623267	6	59		0	English	Local	Female	NA	COURSE_CRYPT-148632	Australia			HEW 10	Lecturer Evaluation
1233	1	STAFF_CRYPT-623267	5	59		0	English	Local	Female	NA	COURSE_CRYPT-148632	Australia			HEW 10	Lecturer Evaluation
1234	1	STAFF_CRYPT-623267	5	59		0	English	Local	Male	NA	COURSE_CRYPT-148632	Australia			HEW 10	Course Evaluation
1235	1	STAFF_CRYPT-623267	5	59		0	English	Local	Female	NA	COURSE_CRYPT-148632	Australia			HEW 10	Course Evaluation
1236	1	STAFF_CRYPT-623267	5	59		0	English	Local	Male	NA	COURSE_CRYPT-148632	Australia			HEW 10	Course Evaluation
1237	1	STAFF_CRYPT-623267	6	59		0	English	Local	Male	NA	COURSE_CRYPT-148632	Australia			HEW 10	Lecturer Evaluation
1238	1	STAFF_CRYPT-623267	5	59		0	English	International	Male	NA	COURSE_CRYPT-148632	Australia			HEW 10	Course Evaluation
1239	1	STAFF_CRYPT-623267	5	59		0	English	Local	Male	NA	COURSE_CRYPT-148632	Australia			HEW 10	Course Evaluation
1240	1	STAFF_CRYPT-623267	6	59		0	English	Local	Male	NA	COURSE_CRYPT-148632	Australia			HEW 10	Course Evaluation
1241	1	STAFF_CRYPT-623267	5	59		0	English	Local	Female	NA	COURSE_CRYPT-148632	Australia			HEW 10	Course Evaluation
1242	1	STAFF_CRYPT-623267	5	59		0	English	Local	Male	NA	COURSE_CRYPT-148632	Australia			HEW 10	Lecturer Evaluation
1243	1	STAFF_CRYPT-623267	6	59		0	English	International	Female	NA	COURSE_CRYPT-148632	Australia			HEW 10	Lecturer Evaluation
1244	1	STAFF_CRYPT-623267	5	59		0	English	Local	Male	NA	COURSE_CRYPT-148632	Australia			HEW 10	Course Evaluation
1245	1	STAFF_CRYPT-623267	6	59		0	English	Local	Male	NA	COURSE_CRYPT-148632	Australia			HEW 10	Course Evaluation
1246	1	STAFF_CRYPT-623267	5	59		0	English	Local	Male	NA	COURSE_CRYPT-148632	Australia			HEW 10	Course Evaluation
1247	1	STAFF_CRYPT-623267	5	59		0	English	International	Female	NA	COURSE_CRYPT-148632	Australia			HEW 10	Lecturer Evaluation
1248	1	STAFF_CRYPT-623267	6	59		0	English	Local	Male	NA	COURSE_CRYPT-148632	Australia			HEW 10	Course Evaluation
1249	1	STAFF_CRYPT-623267	6	59		0	English	Local	Male	NA	COURSE_CRYPT-148632	Australia			HEW 10	Course Evaluation
1250	1	STAFF_CRYPT-623267	6	59		0	English	International	Female	NA	COURSE_CRYPT-148632	Australia			HEW 10	Course Evaluation
1251	1	STAFF_CRYPT-623267	6	59		0	English	Local	Male	NA	COURSE_CRYPT-148632	Australia			HEW 10	Course Evaluation
1252	1	STAFF_CRYPT-623267	6	59		0	English	Local	Male	NA	COURSE_CRYPT-148632	Australia			HEW 10	Lecturer Evaluation
1253	1	STAFF_CRYPT-623267	5	59		0	English	Local	Male	NA	COURSE_CRYPT-148632	Australia			HEW 10	Course Evaluation
1254	1	STAFF_CRYPT-623267	5	59		0	English	Local	Male	NA	COURSE_CRYPT-148632	Australia			HEW 10	Lecturer Evaluation
1255	1	STAFF_CRYPT-623267	6	59		0	English	Local	Male	NA	COURSE_CRYPT-148632	Australia			HEW 10	Lecturer Evaluation
1256	1	STAFF_CRYPT-623267	6	59		0	English	Local	Male	NA	COURSE_CRYPT-148632	Australia			HEW 10	Course Evaluation
1257	1	STAFF_CRYPT-623267	5	59		0	English	Local	Female	NA	COURSE_CRYPT-148632	Australia			HEW 10	Course Evaluation
1258	1	STAFF_CRYPT-623267	6	59		0	English	Local	Male	NA	COURSE_CRYPT-148632	Australia			HEW 10	Lecturer Evaluation
1259	1	STAFF_CRYPT-623267	5	59		0	English	International	Female	NA	COURSE_CRYPT-148632	Australia			HEW 10	Course Evaluation
1260	1	STAFF_CRYPT-623267	5	59		0	English	Local	Male	NA	COURSE_CRYPT-148632	Australia			HEW 10	Course Evaluation
1261	1	STAFF_CRYPT-623267	5	59		0	English	Local	Male	NA	COURSE_CRYPT-148632	Australia			HEW 10	Lecturer Evaluation
1262	1	STAFF_CRYPT-623267	6	59		0	English	Local	Male	NA	COURSE_CRYPT-148632	Australia			HEW 10	Lecturer Evaluation
1263	1	STAFF_CRYPT-623267	6	59		0	English	Local	Male	NA	COURSE_CRYPT-148632	Australia			HEW 10	Lecturer Evaluation
1264	1	STAFF_CRYPT-623267	6	59		0	English	Local	Female	NA	COURSE_CRYPT-148632	Australia			HEW 10	Lecturer Evaluation
1265	1	STAFF_CRYPT-623267	5	59		0	English	Local	Female	NA	COURSE_CRYPT-148632	Australia			HEW 10	Lecturer Evaluation
1266	1	STAFF_CRYPT-623267	6	59		0	English	International	Male	NA	COURSE_CRYPT-148632	Australia			HEW 10	Course Evaluation
1267	1	STAFF_CRYPT-623267	6	59		0	English	International	Male	NA	COURSE_CRYPT-148632	Australia			HEW 10	Lecturer Evaluation
1268	1	STAFF_CRYPT-623267	5	59		0	English	Local	Male	NA	COURSE_CRYPT-148632	Australia			HEW 10	Lecturer Evaluation
1269	1	STAFF_CRYPT-623267	6	59		0	English	Local	Female	NA	COURSE_CRYPT-148632	Australia			HEW 10	Course Evaluation
1270	1	STAFF_CRYPT-623267	5	59		0	English	Local	Male	NA	COURSE_CRYPT-148632	Australia			HEW 10	Lecturer Evaluation
1271	1	STAFF_CRYPT-623267	5	59		0	English	Local	Female	NA	COURSE_CRYPT-148632	Australia			HEW 10	Lecturer Evaluation
1272	1	STAFF_CRYPT-623267	5	59		0	English	Local	Male	NA	COURSE_CRYPT-148632	Australia			HEW 10	Course Evaluation
1273	1	STAFF_CRYPT-623267	6	59		0	English	Local	Male	NA	COURSE_CRYPT-148632	Australia			HEW 10	Lecturer Evaluation
1274	1	STAFF_CRYPT-623267	5	59		0	English	Local	Female	NA	COURSE_CRYPT-148632	Australia			HEW 10	Lecturer Evaluation
1275	1	STAFF_CRYPT-623267	5	59		0	English	Local	Male	NA	COURSE_CRYPT-148632	Australia			HEW 10	Course Evaluation
1276	1	STAFF_CRYPT-623267	6	59		0	English	Local	Male	NA	COURSE_CRYPT-148632	Australia			HEW 10	Lecturer Evaluation
1277	1	STAFF_CRYPT-623267	6	59		0	English	Local	Male	NA	COURSE_CRYPT-148632	Australia			HEW 10	Lecturer Evaluation
1278	1	STAFF_CRYPT-623267	6	59		0	English	Local	Female	NA	COURSE_CRYPT-148632	Australia			HEW 10	Lecturer Evaluation
1279	1	STAFF_CRYPT-623267	6	59		0	English	Local	Male	NA	COURSE_CRYPT-148632	Australia			HEW 10	Course Evaluation
1280	1	STAFF_CRYPT-623267	6	59		0	English	Local	Male	NA	COURSE_CRYPT-148632	Australia			HEW 10	Lecturer Evaluation
1281	1	STAFF_CRYPT-623267	5	59		0	English	Local	Female	NA	COURSE_CRYPT-148632	Australia			HEW 10	Lecturer Evaluation
1282	1	STAFF_CRYPT-623267	6	59		0	English	Local	Male	NA	COURSE_CRYPT-148632	Australia			HEW 10	Course Evaluation
1283	1	STAFF_CRYPT-623267	6	36	UGRD	0	English	Local	Male	80	COURSE_CRYPT-148632	Australia			HEW 10	Lecturer Evaluation
1284	1	STAFF_CRYPT-623267	6	36	UGRD	0	English	Local	Male	84.25	COURSE_CRYPT-148632	Australia			HEW 10	Lecturer Evaluation
1285	1	STAFF_CRYPT-623267	6	36	UGRD	0	English	Local	Male	81.75	COURSE_CRYPT-148632	Australia			HEW 10	Lecturer Evaluation
1286	1	STAFF_CRYPT-623267	6	36	UGRD	0	English	Local	Male	78.75	COURSE_CRYPT-148632	Australia			HEW 10	Lecturer Evaluation
1287	1	STAFF_CRYPT-623267	6	36	UGRD	0	English	Local	Male	79	COURSE_CRYPT-148632	Australia			HEW 10	Lecturer Evaluation
1288	1	STAFF_CRYPT-623267	5	36	UGRD	0	English	Local	Female	82	COURSE_CRYPT-148632	Australia			HEW 10	Lecturer Evaluation
1289	1	STAFF_CRYPT-623267	5	36	UGRD	0	English	Local	Male	75.25	COURSE_CRYPT-148632	Australia			HEW 10	Lecturer Evaluation
1290	1	STAFF_CRYPT-623267	6	24	PGRD	0	English	International	Male	78.5	COURSE_CRYPT-149372	Australia			HEW 10	Lecturer Evaluation
1291	1	STAFF_CRYPT-624360	6	23		0	Missing	Local	Male	NA	COURSE_CRYPT-187216					Tutor Evaluation
1292	1	STAFF_CRYPT-624360	6	24		0	Missing	International	Male	NA	COURSE_CRYPT-187216					Tutor Evaluation
1293	1	STAFF_CRYPT-624360	5	24		0	Missing	International	Female	NA	COURSE_CRYPT-187216					Tutor Evaluation
1294	1	STAFF_CRYPT-624360	5	23		0	Missing	International	Male	NA	COURSE_CRYPT-187216					Tutor Evaluation
1295	1	STAFF_CRYPT-624360	5	24		0	Missing	International	Male	NA	COURSE_CRYPT-187216					Tutor Evaluation
1296	1	STAFF_CRYPT-624360	6	24		0	Missing	Local	Female	NA	COURSE_CRYPT-187216					Tutor Evaluation
1297	1	STAFF_CRYPT-624360	5	24		0	Missing	Local	Female	NA	COURSE_CRYPT-187216					Tutor Evaluation
1298	1	STAFF_CRYPT-624360	2	23		0	Missing	International	Male	NA	COURSE_CRYPT-187216					Tutor Evaluation
1299	1	STAFF_CRYPT-624360	6	24		0	Missing	Local	Male	NA	COURSE_CRYPT-187216					Tutor Evaluation
1300	1	STAFF_CRYPT-624360	6	23		0	Missing	International	Male	NA	COURSE_CRYPT-187216					Tutor Evaluation
1301	1	STAFF_CRYPT-624360	5	23		0	Missing	Local	Male	NA	COURSE_CRYPT-187216					Tutor Evaluation
1302	1	STAFF_CRYPT-624360	6	23		0	Missing	International	Male	NA	COURSE_CRYPT-187216					Tutor Evaluation
1303	1	STAFF_CRYPT-624360	6	23		0	Missing	International	Male	NA	COURSE_CRYPT-187216					Tutor Evaluation
1304	1	STAFF_CRYPT-624360	4	23		0	Missing	International	Male	NA	COURSE_CRYPT-187216					Tutor Evaluation
1305	1	STAFF_CRYPT-624360	4	24		0	Missing	International	Male	NA	COURSE_CRYPT-187216					Tutor Evaluation
1306	1	STAFF_CRYPT-624360	6	23		0	Missing	Local	Female	NA	COURSE_CRYPT-187216					Tutor Evaluation
1307	1	STAFF_CRYPT-624360	6	23		0	Missing	International	Male	NA	COURSE_CRYPT-187216					Tutor Evaluation
1308	1	STAFF_CRYPT-624360	6	23		0	Missing	International	Female	NA	COURSE_CRYPT-187216					Tutor Evaluation
1309	1	STAFF_CRYPT-624360	5	24		0	Missing	Local	Male	NA	COURSE_CRYPT-187216					Tutor Evaluation
1310	1	STAFF_CRYPT-624360	6	24		0	Missing	International	Male	NA	COURSE_CRYPT-187216					Tutor Evaluation
1311	1	STAFF_CRYPT-624360	5	23		0	Missing	International	Female	NA	COURSE_CRYPT-187216					Tutor Evaluation
1312	1	STAFF_CRYPT-624360	6	23		0	Missing	International	Female	NA	COURSE_CRYPT-187216					Tutor Evaluation
1313	1	STAFF_CRYPT-624360	6	24		0	Missing	International	Male	NA	COURSE_CRYPT-187216					Tutor Evaluation
1314	1	STAFF_CRYPT-624360	5	24		0	Missing	Local	Male	NA	COURSE_CRYPT-187216					Tutor Evaluation
1315	1	STAFF_CRYPT-624360	5	24		0	Missing	International	Female	NA	COURSE_CRYPT-187216					Tutor Evaluation
1316	1	STAFF_CRYPT-624360	5	23		0	Missing	International	Female	NA	COURSE_CRYPT-187216					Tutor Evaluation
1317	1	STAFF_CRYPT-624360	5	24		0	Missing	International	Male	NA	COURSE_CRYPT-187216					Tutor Evaluation
1318	1	STAFF_CRYPT-624360	6	23		0	Missing	International	Female	NA	COURSE_CRYPT-187216					Tutor Evaluation
1319	1	STAFF_CRYPT-624360	5	23		0	Missing	International	Male	NA	COURSE_CRYPT-187216					Tutor Evaluation
1320	1	STAFF_CRYPT-624360	5	23		0	Missing	Local	Male	NA	COURSE_CRYPT-187216					Tutor Evaluation
1321	1	STAFF_CRYPT-624360	6	23		0	Missing	International	Male	NA	COURSE_CRYPT-187216					Tutor Evaluation
1322	1	STAFF_CRYPT-624360	5	24		0	Missing	International	Male	NA	COURSE_CRYPT-187216					Tutor Evaluation
1323	1	STAFF_CRYPT-624360	6	24		0	Missing	International	Male	NA	COURSE_CRYPT-187216					Tutor Evaluation
1324	1	STAFF_CRYPT-624360	5	24		0	Missing	Local	Female	NA	COURSE_CRYPT-187216					Tutor Evaluation
1325	1	STAFF_CRYPT-624360	6	24		0	Missing	International	Female	NA	COURSE_CRYPT-187216					Tutor Evaluation
1326	1	STAFF_CRYPT-624360	5	24		0	Missing	International	Male	NA	COURSE_CRYPT-187216					Tutor Evaluation
1327	1	STAFF_CRYPT-624360	5	24		0	Missing	International	Male	NA	COURSE_CRYPT-187216					Tutor Evaluation
1328	0	STAFF_CRYPT-624360	5	21		0	Missing	International	Male	NA	COURSE_CRYPT-59322					Course Evaluation
1329	0	STAFF_CRYPT-624360	5	27		0	Missing	Local	Female	NA	COURSE_CRYPT-58643					Lecturer Evaluation
1330	0	STAFF_CRYPT-624360	6	27		0	Missing	Local	Female	NA	COURSE_CRYPT-58643					Lecturer Evaluation
1331	0	STAFF_CRYPT-624360	6	21		0	Missing	International	Male	NA	COURSE_CRYPT-59322					Course Evaluation
1332	0	STAFF_CRYPT-624360	5	21		0	Missing	International	Female	NA	COURSE_CRYPT-59322					Course Evaluation
1333	0	STAFF_CRYPT-624360	5	21		0	Missing	International	Male	NA	COURSE_CRYPT-59322					Course Evaluation
1334	0	STAFF_CRYPT-624360	6	27		0	Missing	Local	Female	NA	COURSE_CRYPT-58643					Course Evaluation
1335	0	STAFF_CRYPT-624360	6	21		0	Missing	International	Female	NA	COURSE_CRYPT-59322					Lecturer Evaluation
1336	0	STAFF_CRYPT-624360	4	27		0	Missing	Local	Female	NA	COURSE_CRYPT-58643					Lecturer Evaluation
1337	0	STAFF_CRYPT-624360	5	21		0	Missing	International	Female	NA	COURSE_CRYPT-59322					Course Evaluation
1338	0	STAFF_CRYPT-624360	6	21		0	Missing	International	Male	NA	COURSE_CRYPT-59322					Lecturer Evaluation
1339	0	STAFF_CRYPT-624360	6	27		0	Missing	International	Female	NA	COURSE_CRYPT-58643					Course Evaluation
1340	0	STAFF_CRYPT-624360	4	27		0	Missing	Local	Female	NA	COURSE_CRYPT-58643					Lecturer Evaluation
1341	0	STAFF_CRYPT-624360	5	21		0	Missing	International	Female	NA	COURSE_CRYPT-59322					Lecturer Evaluation
1342	0	STAFF_CRYPT-624360	5	21		0	Missing	International	Female	NA	COURSE_CRYPT-59322					Lecturer Evaluation
1343	0	STAFF_CRYPT-624360	6	27		0	Missing	Local	Female	NA	COURSE_CRYPT-58643					Course Evaluation
1344	0	STAFF_CRYPT-624360	6	27		0	Missing	Local	Female	NA	COURSE_CRYPT-58643					Course Evaluation
1345	0	STAFF_CRYPT-624360	6	27		0	Missing	Local	Female	NA	COURSE_CRYPT-58643					Lecturer Evaluation
1346	0	STAFF_CRYPT-624360	6	27		0	Missing	International	Female	NA	COURSE_CRYPT-58643					Lecturer Evaluation
1347	0	STAFF_CRYPT-624360	4	27		0	Missing	Local	Female	NA	COURSE_CRYPT-58643					Lecturer Evaluation
1348	0	STAFF_CRYPT-624360	5	21		0	Missing	International	Female	NA	COURSE_CRYPT-59322					Lecturer Evaluation
1349	0	STAFF_CRYPT-624360	6	27		0	Missing	Local	Male	NA	COURSE_CRYPT-58643					Course Evaluation
1350	0	STAFF_CRYPT-624360	5	27		0	Missing	Local	Female	NA	COURSE_CRYPT-58643					Course Evaluation
1351	0	STAFF_CRYPT-624360	5	27		0	Missing	Local	Female	NA	COURSE_CRYPT-58643					Lecturer Evaluation
1352	0	STAFF_CRYPT-624360	6	21		0	Missing	Local	Female	NA	COURSE_CRYPT-59322					Course Evaluation
1353	0	STAFF_CRYPT-624360	6	27		0	Missing	Local	Male	NA	COURSE_CRYPT-58643					Course Evaluation
1354	0	STAFF_CRYPT-624360	5	27		0	Missing	Local	Female	NA	COURSE_CRYPT-58643					Lecturer Evaluation
1355	0	STAFF_CRYPT-624360	6	21		0	Missing	International	Female	NA	COURSE_CRYPT-59322					Course Evaluation
1356	0	STAFF_CRYPT-624360	4	21		0	Missing	International	Female	NA	COURSE_CRYPT-59322					Course Evaluation
1357	0	STAFF_CRYPT-624360	5	21		0	Missing	International	Female	NA	COURSE_CRYPT-59322					Course Evaluation
1358	0	STAFF_CRYPT-624360	6	27		0	Missing	Local	Male	NA	COURSE_CRYPT-58643					Lecturer Evaluation
1359	0	STAFF_CRYPT-624360	6	27		0	Missing	Local	Male	NA	COURSE_CRYPT-58643					Lecturer Evaluation
1360	0	STAFF_CRYPT-624360	6	27		0	Missing	International	Male	NA	COURSE_CRYPT-58643					Course Evaluation
1361	0	STAFF_CRYPT-624360	5	27		0	Missing	Local	Female	NA	COURSE_CRYPT-58643					Course Evaluation
1362	0	STAFF_CRYPT-624360	5	27		0	Missing	Local	Female	NA	COURSE_CRYPT-58643					Course Evaluation
1363	0	STAFF_CRYPT-624360	6	27		0	Missing	Local	Female	NA	COURSE_CRYPT-58643					Course Evaluation
1364	0	STAFF_CRYPT-624360	5	27		0	Missing	International	Male	NA	COURSE_CRYPT-58643					Lecturer Evaluation
1365	0	STAFF_CRYPT-624360	4	27		0	Missing	Local	Female	NA	COURSE_CRYPT-58643					Course Evaluation
1366	0	STAFF_CRYPT-624360	6	21		0	Missing	International	Male	NA	COURSE_CRYPT-59322					Lecturer Evaluation
1367	0	STAFF_CRYPT-624360	6	27		0	Missing	Local	Female	NA	COURSE_CRYPT-58643					Lecturer Evaluation
1368	0	STAFF_CRYPT-624360	6	27		0	Missing	Local	Female	NA	COURSE_CRYPT-58643					Lecturer Evaluation
1369	0	STAFF_CRYPT-624360	6	21		0	Missing	International	Male	NA	COURSE_CRYPT-59322					Course Evaluation
1370	0	STAFF_CRYPT-624360	6	27		0	Missing	Local	Female	NA	COURSE_CRYPT-58643					Lecturer Evaluation
1371	0	STAFF_CRYPT-624360	6	27		0	Missing	Local	Female	NA	COURSE_CRYPT-58643					Lecturer Evaluation
1372	0	STAFF_CRYPT-624360	5	21		0	Missing	Local	Female	NA	COURSE_CRYPT-59322					Lecturer Evaluation
1373	0	STAFF_CRYPT-624360	5	27		0	Missing	International	Male	NA	COURSE_CRYPT-58643					Course Evaluation
1374	0	STAFF_CRYPT-624360	5	21		0	Missing	International	Female	NA	COURSE_CRYPT-59322					Course Evaluation
1375	0	STAFF_CRYPT-624360	6	21		0	Missing	Local	Female	NA	COURSE_CRYPT-59322					Lecturer Evaluation
1376	0	STAFF_CRYPT-624360	5	27		0	Missing	Local	Female	NA	COURSE_CRYPT-58643					Course Evaluation
1377	0	STAFF_CRYPT-624360	6	27		0	Missing	Local	Female	NA	COURSE_CRYPT-58643					Lecturer Evaluation
1378	0	STAFF_CRYPT-624360	5	27		0	Missing	Local	Male	NA	COURSE_CRYPT-58643					Lecturer Evaluation
1379	0	STAFF_CRYPT-624360	5	27		0	Missing	Local	Male	NA	COURSE_CRYPT-58643					Course Evaluation
1380	0	STAFF_CRYPT-624360	5	21		0	Missing	International	Female	NA	COURSE_CRYPT-59322					Lecturer Evaluation
1381	0	STAFF_CRYPT-624360	5	21		0	Missing	International	Male	NA	COURSE_CRYPT-59322					Lecturer Evaluation
1382	0	STAFF_CRYPT-624360	4	21		0	Missing	International	Female	NA	COURSE_CRYPT-59322					Lecturer Evaluation
1383	0	STAFF_CRYPT-624360	6	21		0	Missing	International	Male	NA	COURSE_CRYPT-59322					Lecturer Evaluation
1384	0	STAFF_CRYPT-624360	5	27		0	Missing	Local	Female	NA	COURSE_CRYPT-58643					Course Evaluation
1385	0	STAFF_CRYPT-624360	6	21		0	Missing	Local	Female	NA	COURSE_CRYPT-59322					Lecturer Evaluation
1386	0	STAFF_CRYPT-624360	6	27		0	Missing	Local	Female	NA	COURSE_CRYPT-58643					Course Evaluation
1387	0	STAFF_CRYPT-624360	6	27		0	Missing	Local	Female	NA	COURSE_CRYPT-58643					Course Evaluation
1388	0	STAFF_CRYPT-624360	6	27		0	Missing	Local	Female	NA	COURSE_CRYPT-58643					Lecturer Evaluation
1389	0	STAFF_CRYPT-624360	6	27		0	Missing	International	Male	NA	COURSE_CRYPT-58643					Lecturer Evaluation
1390	0	STAFF_CRYPT-624360	5	27		0	Missing	Local	Male	NA	COURSE_CRYPT-58643					Lecturer Evaluation
1391	0	STAFF_CRYPT-624360	5	21		0	Missing	International	Female	NA	COURSE_CRYPT-59322					Course Evaluation
1392	0	STAFF_CRYPT-624360	6	21		0	Missing	International	Female	NA	COURSE_CRYPT-59322					Lecturer Evaluation
1393	0	STAFF_CRYPT-624360	5	27		0	Missing	International	Male	NA	COURSE_CRYPT-58643					Course Evaluation
1394	0	STAFF_CRYPT-624360	5	27		0	Missing	Local	Female	NA	COURSE_CRYPT-58643					Lecturer Evaluation
1395	0	STAFF_CRYPT-624360	6	27		0	Missing	Local	Male	NA	COURSE_CRYPT-58643					Lecturer Evaluation
1396	0	STAFF_CRYPT-624360	5	27		0	Missing	Local	Female	NA	COURSE_CRYPT-58643					Course Evaluation
1397	0	STAFF_CRYPT-624360	6	21		0	Missing	International	Female	NA	COURSE_CRYPT-59322					Course Evaluation
1398	0	STAFF_CRYPT-624360	5	21		0	Missing	International	Female	NA	COURSE_CRYPT-59322					Lecturer Evaluation
1399	0	STAFF_CRYPT-624360	6	21		0	Missing	International	Female	NA	COURSE_CRYPT-59322					Lecturer Evaluation
1400	0	STAFF_CRYPT-624360	5	21		0	Missing	Local	Female	NA	COURSE_CRYPT-59322					Course Evaluation
1401	0	STAFF_CRYPT-624360	6	21		0	Missing	International	Male	NA	COURSE_CRYPT-59322					Lecturer Evaluation
1402	0	STAFF_CRYPT-624360	6	21		0	Missing	Local	Female	NA	COURSE_CRYPT-59322					Course Evaluation
1403	0	STAFF_CRYPT-624360	6	27		0	Missing	Local	Female	NA	COURSE_CRYPT-58643					Course Evaluation
1404	0	STAFF_CRYPT-624360	4	21		0	Missing	Local	Female	NA	COURSE_CRYPT-59322					Course Evaluation
1405	0	STAFF_CRYPT-624360	6	21		0	Missing	International	Male	NA	COURSE_CRYPT-59322					Course Evaluation
1406	0	STAFF_CRYPT-624360	6	21		0	Missing	International	Male	NA	COURSE_CRYPT-59322					Course Evaluation
1407	0	STAFF_CRYPT-624360	6	21		0	Missing	International	Male	NA	COURSE_CRYPT-59322					Lecturer Evaluation
1408	0	STAFF_CRYPT-624360	5	21		0	Missing	Local	Female	NA	COURSE_CRYPT-59322					Lecturer Evaluation
1409	0	STAFF_CRYPT-624360	5	27		0	Missing	Local	Male	NA	COURSE_CRYPT-58643					Course Evaluation
1410	0	STAFF_CRYPT-624360	5	21		0	Missing	International	Female	NA	COURSE_CRYPT-59322					Course Evaluation
1411	0	STAFF_CRYPT-624360	4	27		0	Missing	Local	Female	NA	COURSE_CRYPT-58643					Course Evaluation
1412	1	STAFF_CRYPT-624360	6	21		0	Missing	International	Male	NA	COURSE_CRYPT-59145					Course Evaluation
1413	1	STAFF_CRYPT-624360	5	41		0	Missing	Local	Female	NA	COURSE_CRYPT-58643					Course Evaluation
1414	1	STAFF_CRYPT-624360	6	21		0	Missing	Local	Female	NA	COURSE_CRYPT-59145					Course Evaluation
1415	1	STAFF_CRYPT-624360	5	41		0	Missing	Local	Male	NA	COURSE_CRYPT-58643					Course Evaluation
1416	1	STAFF_CRYPT-624360	6	21		0	Missing	Local	Female	NA	COURSE_CRYPT-59145					Lecturer Evaluation
1417	1	STAFF_CRYPT-624360	6	41		0	Missing	Local	Female	NA	COURSE_CRYPT-58643					Lecturer Evaluation
1418	1	STAFF_CRYPT-624360	6	41		0	Missing	Local	Female	NA	COURSE_CRYPT-58643					Lecturer Evaluation
1419	1	STAFF_CRYPT-624360	5	21		0	Missing	International	Female	NA	COURSE_CRYPT-59145					Course Evaluation
1420	1	STAFF_CRYPT-624360	5	41		0	Missing	International	Female	NA	COURSE_CRYPT-58643					Course Evaluation
1421	1	STAFF_CRYPT-624360	6	21		0	Missing	Local	Male	NA	COURSE_CRYPT-59145					Lecturer Evaluation
1422	1	STAFF_CRYPT-624360	6	21		0	Missing	International	Male	NA	COURSE_CRYPT-59145					Lecturer Evaluation
1423	1	STAFF_CRYPT-624360	0	41		0	Missing	Local	Female	NA	COURSE_CRYPT-58643					Lecturer Evaluation
1424	1	STAFF_CRYPT-624360	6	21		0	Missing	Local	Female	NA	COURSE_CRYPT-59145					Course Evaluation
1425	1	STAFF_CRYPT-624360	4	41		0	Missing	Local	Female	NA	COURSE_CRYPT-58643					Lecturer Evaluation
1426	1	STAFF_CRYPT-624360	6	21		0	Missing	International	Female	NA	COURSE_CRYPT-59145					Course Evaluation
1427	1	STAFF_CRYPT-624360	6	41		0	Missing	Local	Female	NA	COURSE_CRYPT-58643					Course Evaluation
1428	1	STAFF_CRYPT-624360	5	41		0	Missing	Local	Female	NA	COURSE_CRYPT-58643					Lecturer Evaluation
1429	1	STAFF_CRYPT-624360	6	21		0	Missing	International	Male	NA	COURSE_CRYPT-59145					Course Evaluation
1430	1	STAFF_CRYPT-624360	5	21		0	Missing	Local	Male	NA	COURSE_CRYPT-59145					Course Evaluation
1431	1	STAFF_CRYPT-624360	6	21		0	Missing	International	Male	NA	COURSE_CRYPT-59145					Course Evaluation
1432	1	STAFF_CRYPT-624360	6	21		0	Missing	Local	Female	NA	COURSE_CRYPT-59145					Lecturer Evaluation
1433	1	STAFF_CRYPT-624360	5	21		0	Missing	International	Female	NA	COURSE_CRYPT-59145					Course Evaluation
1434	1	STAFF_CRYPT-624360	6	21		0	Missing	International	Female	NA	COURSE_CRYPT-59145					Course Evaluation
1435	1	STAFF_CRYPT-624360	6	21		0	Missing	Local	Male	NA	COURSE_CRYPT-59145					Lecturer Evaluation
1436	1	STAFF_CRYPT-624360	5	41		0	Missing	Local	Female	NA	COURSE_CRYPT-58643					Course Evaluation
1437	1	STAFF_CRYPT-624360	6	41		0	Missing	Local	Female	NA	COURSE_CRYPT-58643					Lecturer Evaluation
1438	1	STAFF_CRYPT-624360	6	41		0	Missing	Local	Female	NA	COURSE_CRYPT-58643					Lecturer Evaluation
1439	1	STAFF_CRYPT-624360	5	21		0	Missing	International	Female	NA	COURSE_CRYPT-59145					Lecturer Evaluation
1440	1	STAFF_CRYPT-624360	5	41		0	Missing	Local	Female	NA	COURSE_CRYPT-58643					Course Evaluation
1441	1	STAFF_CRYPT-624360	6	41		0	Missing	Local	Male	NA	COURSE_CRYPT-58643					Course Evaluation
1442	1	STAFF_CRYPT-624360	6	21		0	Missing	Local	Female	NA	COURSE_CRYPT-59145					Course Evaluation
1443	1	STAFF_CRYPT-624360	6	41		0	Missing	International	Male	NA	COURSE_CRYPT-58643					Lecturer Evaluation
1444	1	STAFF_CRYPT-624360	6	41		0	Missing	International	Female	NA	COURSE_CRYPT-58643					Lecturer Evaluation
1445	1	STAFF_CRYPT-624360	4	41		0	Missing	Local	Female	NA	COURSE_CRYPT-58643					Course Evaluation
1446	1	STAFF_CRYPT-624360	5	21		0	Missing	International	Female	NA	COURSE_CRYPT-59145					Course Evaluation
1447	1	STAFF_CRYPT-624360	6	21		0	Missing	Local	Female	NA	COURSE_CRYPT-59145					Lecturer Evaluation
1448	1	STAFF_CRYPT-624360	5	21		0	Missing	International	Female	NA	COURSE_CRYPT-59145					Lecturer Evaluation
1449	1	STAFF_CRYPT-624360	6	21		0	Missing	International	Male	NA	COURSE_CRYPT-59145					Lecturer Evaluation
1450	1	STAFF_CRYPT-624360	6	41		0	Missing	International	Female	NA	COURSE_CRYPT-58643					Lecturer Evaluation
1451	1	STAFF_CRYPT-624360	6	41		0	Missing	International	Male	NA	COURSE_CRYPT-58643					Lecturer Evaluation
1452	1	STAFF_CRYPT-624360	6	21		0	Missing	International	Male	NA	COURSE_CRYPT-59145					Lecturer Evaluation
1453	1	STAFF_CRYPT-624360	6	41		0	Missing	Local	Female	NA	COURSE_CRYPT-58643					Lecturer Evaluation
1454	1	STAFF_CRYPT-624360	6	41		0	Missing	Local	Male	NA	COURSE_CRYPT-58643					Course Evaluation
1455	1	STAFF_CRYPT-624360	6	21		0	Missing	Local	Male	NA	COURSE_CRYPT-59145					Course Evaluation
1456	1	STAFF_CRYPT-624360	5	41		0	Missing	Local	Female	NA	COURSE_CRYPT-58643					Course Evaluation
1457	1	STAFF_CRYPT-624360	6	41		0	Missing	International	Female	NA	COURSE_CRYPT-58643					Lecturer Evaluation
1458	1	STAFF_CRYPT-624360	6	41		0	Missing	Local	Male	NA	COURSE_CRYPT-58643					Lecturer Evaluation
1459	1	STAFF_CRYPT-624360	5	21		0	Missing	Local	Female	NA	COURSE_CRYPT-59145					Course Evaluation
1460	1	STAFF_CRYPT-624360	6	41		0	Missing	Local	Female	NA	COURSE_CRYPT-58643					Lecturer Evaluation
1461	1	STAFF_CRYPT-624360	6	41		0	Missing	International	Male	NA	COURSE_CRYPT-58643					Lecturer Evaluation
1462	1	STAFF_CRYPT-624360	6	41		0	Missing	Local	Female	NA	COURSE_CRYPT-58643					Course Evaluation
1463	1	STAFF_CRYPT-624360	6	41		0	Missing	Local	Female	NA	COURSE_CRYPT-58643					Course Evaluation
1464	1	STAFF_CRYPT-624360	5	41		0	Missing	International	Male	NA	COURSE_CRYPT-58643					Course Evaluation
1465	1	STAFF_CRYPT-624360	5	41		0	Missing	International	Female	NA	COURSE_CRYPT-58643					Lecturer Evaluation
1466	1	STAFF_CRYPT-624360	5	41		0	Missing	Local	Female	NA	COURSE_CRYPT-58643					Lecturer Evaluation
1467	1	STAFF_CRYPT-624360	6	41		0	Missing	International	Female	NA	COURSE_CRYPT-58643					Course Evaluation
1468	1	STAFF_CRYPT-624360	6	21		0	Missing	International	Female	NA	COURSE_CRYPT-59145					Lecturer Evaluation
1469	1	STAFF_CRYPT-624360	4	41		0	Missing	Local	Female	NA	COURSE_CRYPT-58643					Course Evaluation
1470	1	STAFF_CRYPT-624360	6	41		0	Missing	International	Male	NA	COURSE_CRYPT-58643					Course Evaluation
1471	1	STAFF_CRYPT-624360	5	41		0	Missing	Local	Female	NA	COURSE_CRYPT-58643					Course Evaluation
1472	1	STAFF_CRYPT-624360	6	21		0	Missing	International	Male	NA	COURSE_CRYPT-59145					Lecturer Evaluation
1473	1	STAFF_CRYPT-624360	6	41		0	Missing	Local	Male	NA	COURSE_CRYPT-58643					Lecturer Evaluation
1474	1	STAFF_CRYPT-624360	5	41		0	Missing	Local	Female	NA	COURSE_CRYPT-58643					Lecturer Evaluation
1475	1	STAFF_CRYPT-624360	5	21		0	Missing	International	Female	NA	COURSE_CRYPT-59145					Lecturer Evaluation
1476	1	STAFF_CRYPT-624360	6	21		0	Missing	International	Female	NA	COURSE_CRYPT-59145					Lecturer Evaluation
1477	1	STAFF_CRYPT-624360	5	41		0	Missing	Local	Female	NA	COURSE_CRYPT-58643					Course Evaluation
1478	1	STAFF_CRYPT-624360	6	21		0	Missing	International	Female	NA	COURSE_CRYPT-59145					Lecturer Evaluation
1479	1	STAFF_CRYPT-624360	6	41		0	Missing	Local	Male	NA	COURSE_CRYPT-58643					Lecturer Evaluation
1480	1	STAFF_CRYPT-624360	5	41		0	Missing	Local	Female	NA	COURSE_CRYPT-58643					Lecturer Evaluation
1481	1	STAFF_CRYPT-624360	6	41		0	Missing	Local	Female	NA	COURSE_CRYPT-58643					Course Evaluation
1482	1	STAFF_CRYPT-624360	6	41		0	Missing	Local	Female	NA	COURSE_CRYPT-58643					Lecturer Evaluation
1483	1	STAFF_CRYPT-624360	5	41		0	Missing	International	Female	NA	COURSE_CRYPT-58643					Course Evaluation
1484	1	STAFF_CRYPT-624360	6	41		0	Missing	Local	Female	NA	COURSE_CRYPT-58643					Course Evaluation
1485	1	STAFF_CRYPT-624360	6	21		0	Missing	International	Male	NA	COURSE_CRYPT-59145					Course Evaluation
1486	1	STAFF_CRYPT-624360	4	41		0	Missing	Local	Female	NA	COURSE_CRYPT-58643					Lecturer Evaluation
1487	1	STAFF_CRYPT-624360	6	41		0	Missing	Local	Female	NA	COURSE_CRYPT-58643					Course Evaluation
1488	1	STAFF_CRYPT-624360	6	21		0	Missing	International	Female	NA	COURSE_CRYPT-59145					Course Evaluation
1489	1	STAFF_CRYPT-624360	4	21		0	Missing	International	Female	NA	COURSE_CRYPT-59145					Course Evaluation
1490	1	STAFF_CRYPT-624360	6	21		0	Missing	International	Male	NA	COURSE_CRYPT-59145					Lecturer Evaluation
1491	1	STAFF_CRYPT-624360	6	41		0	Missing	International	Male	NA	COURSE_CRYPT-58643					Course Evaluation
1492	1	STAFF_CRYPT-624360	6	41		0	Missing	Local	Female	NA	COURSE_CRYPT-58643					Lecturer Evaluation
1493	1	STAFF_CRYPT-624360	6	21		0	Missing	International	Female	NA	COURSE_CRYPT-59145					Lecturer Evaluation
1494	1	STAFF_CRYPT-624360	5	41		0	Missing	Local	Female	NA	COURSE_CRYPT-58643					Course Evaluation
1495	1	STAFF_CRYPT-624360	6	41		0	Missing	International	Female	NA	COURSE_CRYPT-58643					Lecturer Evaluation
1496	1	STAFF_CRYPT-624360	5	21		0	Missing	International	Female	NA	COURSE_CRYPT-59145					Course Evaluation
1497	1	STAFF_CRYPT-624360	5	41		0	Missing	International	Female	NA	COURSE_CRYPT-58643					Course Evaluation
1498	1	STAFF_CRYPT-624360	5	21		0	Missing	International	Female	NA	COURSE_CRYPT-59145					Lecturer Evaluation
1499	1	STAFF_CRYPT-624360	5	21		0	Missing	Local	Female	NA	COURSE_CRYPT-59145					Lecturer Evaluation
1500	1	STAFF_CRYPT-624360	6	21		0	Missing	International	Female	NA	COURSE_CRYPT-59145					Course Evaluation
1501	1	STAFF_CRYPT-624360	6	13		0	Missing	International	Male	NA	COURSE_CRYPT-187216					Tutor Evaluation
1502	1	STAFF_CRYPT-624360	5	13		0	Missing	International	Male	NA	COURSE_CRYPT-187216					Tutor Evaluation
1503	1	STAFF_CRYPT-624360	6	19		0	Missing	Local	Male	NA	COURSE_CRYPT-187216					Tutor Evaluation
1504	1	STAFF_CRYPT-624360	6	13		0	Missing	International	Female	NA	COURSE_CRYPT-187216					Tutor Evaluation
1505	1	STAFF_CRYPT-624360	6	19		0	Missing	Local	Male	NA	COURSE_CRYPT-187216					Tutor Evaluation
1506	1	STAFF_CRYPT-624360	5	19		0	Missing	International	Female	NA	COURSE_CRYPT-187216					Tutor Evaluation
1507	1	STAFF_CRYPT-624360	5	19		0	Missing	International	Male	NA	COURSE_CRYPT-187216					Tutor Evaluation
1508	1	STAFF_CRYPT-624360	6	19		0	Missing	International	Female	NA	COURSE_CRYPT-187216					Tutor Evaluation
1509	1	STAFF_CRYPT-624360	6	19		0	Missing	International	Male	NA	COURSE_CRYPT-187216					Tutor Evaluation
1510	1	STAFF_CRYPT-624360	5	19		0	Missing	Local	Male	NA	COURSE_CRYPT-187216					Tutor Evaluation
1511	1	STAFF_CRYPT-624360	4	13		0	Missing	International	Male	NA	COURSE_CRYPT-187216					Tutor Evaluation
1512	1	STAFF_CRYPT-624360	6	13		0	Missing	International	Female	NA	COURSE_CRYPT-187216					Tutor Evaluation
1513	1	STAFF_CRYPT-624360	5	19		0	Missing	International	Male	NA	COURSE_CRYPT-187216					Tutor Evaluation
1514	1	STAFF_CRYPT-624360	6	13		0	Missing	Local	Male	NA	COURSE_CRYPT-187216					Tutor Evaluation
1515	1	STAFF_CRYPT-624360	6	19		0	Missing	International	Male	NA	COURSE_CRYPT-187216					Tutor Evaluation
1516	1	STAFF_CRYPT-624360	6	19		0	Missing	International	Female	NA	COURSE_CRYPT-187216					Tutor Evaluation
1517	1	STAFF_CRYPT-624360	6	19		0	Missing	International	Female	NA	COURSE_CRYPT-187216					Tutor Evaluation
1518	1	STAFF_CRYPT-624360	6	13		0	Missing	Local	Female	NA	COURSE_CRYPT-187216					Tutor Evaluation
1519	1	STAFF_CRYPT-624360	6	19		0	Missing	International	Female	NA	COURSE_CRYPT-187216					Tutor Evaluation
1520	1	STAFF_CRYPT-624360	6	19		0	Missing	International	Female	NA	COURSE_CRYPT-187216					Tutor Evaluation
1521	1	STAFF_CRYPT-624360	6	19		0	Missing	International	Female	NA	COURSE_CRYPT-187216					Tutor Evaluation
1522	1	STAFF_CRYPT-624360	6	19		0	Missing	International	Female	NA	COURSE_CRYPT-187216					Tutor Evaluation
1523	1	STAFF_CRYPT-624360	6	19		0	Missing	Local	Male	NA	COURSE_CRYPT-187216					Tutor Evaluation
1524	1	STAFF_CRYPT-624360	5	13		0	Missing	Local	Male	NA	COURSE_CRYPT-187216					Tutor Evaluation
1525	1	STAFF_CRYPT-624360	6	13		0	Missing	International	Female	NA	COURSE_CRYPT-187216					Tutor Evaluation
1526	1	STAFF_CRYPT-624360	5	13		0	Missing	International	Male	NA	COURSE_CRYPT-187216					Tutor Evaluation
1527	1	STAFF_CRYPT-624360	6	13		0	Missing	International	Female	NA	COURSE_CRYPT-187216					Tutor Evaluation
1528	1	STAFF_CRYPT-590387	5	126		1	Other	International	Female	NA	COURSE_CRYPT-155	China	Australian Citizen	Mandarin	HEW 5	Lecturer Evaluation
1529	1	STAFF_CRYPT-590387	5	126		1	Other	Local	Female	NA	COURSE_CRYPT-155	China	Australian Citizen	Mandarin	HEW 5	Lecturer Evaluation
1530	1	STAFF_CRYPT-590387	6	126		1	Other	Local	Male	NA	COURSE_CRYPT-155	China	Australian Citizen	Mandarin	HEW 5	Lecturer Evaluation
1531	1	STAFF_CRYPT-590387	6	126		1	Other	Local	Male	NA	COURSE_CRYPT-155	China	Australian Citizen	Mandarin	HEW 5	Lecturer Evaluation
1532	1	STAFF_CRYPT-590387	6	126		1	Other	International	Female	NA	COURSE_CRYPT-155	China	Australian Citizen	Mandarin	HEW 5	Lecturer Evaluation
1533	1	STAFF_CRYPT-590387	5	126		1	Other	International	Female	NA	COURSE_CRYPT-155	China	Australian Citizen	Mandarin	HEW 5	Lecturer Evaluation
1534	1	STAFF_CRYPT-590387	6	126		1	Other	Local	Female	NA	COURSE_CRYPT-155	China	Australian Citizen	Mandarin	HEW 5	Lecturer Evaluation
1535	1	STAFF_CRYPT-590387	5	126		1	Other	International	Female	NA	COURSE_CRYPT-155	China	Australian Citizen	Mandarin	HEW 5	Lecturer Evaluation
1536	1	STAFF_CRYPT-590387	6	126		1	Other	International	Female	NA	COURSE_CRYPT-155	China	Australian Citizen	Mandarin	HEW 5	Lecturer Evaluation
1537	1	STAFF_CRYPT-590387	6	126		1	Other	Local	Female	NA	COURSE_CRYPT-155	China	Australian Citizen	Mandarin	HEW 5	Lecturer Evaluation
1538	1	STAFF_CRYPT-590387	6	126		1	Other	Local	Male	NA	COURSE_CRYPT-155	China	Australian Citizen	Mandarin	HEW 5	Lecturer Evaluation
1539	1	STAFF_CRYPT-590387	5	126		1	Other	Local	Female	NA	COURSE_CRYPT-155	China	Australian Citizen	Mandarin	HEW 5	Lecturer Evaluation
1540	1	STAFF_CRYPT-590387	6	126		1	Other	International	Male	NA	COURSE_CRYPT-155	China	Australian Citizen	Mandarin	HEW 5	Lecturer Evaluation
1541	1	STAFF_CRYPT-590387	6	126		1	Other	Local	Female	NA	COURSE_CRYPT-155	China	Australian Citizen	Mandarin	HEW 5	Lecturer Evaluation
1542	1	STAFF_CRYPT-590387	NA	126		1	Other	Local	Female	NA	COURSE_CRYPT-155	China	Australian Citizen	Mandarin	HEW 5	Lecturer Evaluation
1543	1	STAFF_CRYPT-590387	6	126		1	Other	International	Male	NA	COURSE_CRYPT-155	China	Australian Citizen	Mandarin	HEW 5	Lecturer Evaluation
1544	1	STAFF_CRYPT-590387	5	126		1	Other	International	Male	NA	COURSE_CRYPT-155	China	Australian Citizen	Mandarin	HEW 5	Lecturer Evaluation
1545	1	STAFF_CRYPT-590387	6	126		1	Other	Local	Male	NA	COURSE_CRYPT-155	China	Australian Citizen	Mandarin	HEW 5	Lecturer Evaluation
1546	1	STAFF_CRYPT-590387	NA	126		1	Other	International	Female	NA	COURSE_CRYPT-155	China	Australian Citizen	Mandarin	HEW 5	Lecturer Evaluation
1547	1	STAFF_CRYPT-590387	NA	126		1	Other	Local	Male	NA	COURSE_CRYPT-155	China	Australian Citizen	Mandarin	HEW 5	Lecturer Evaluation
1548	1	STAFF_CRYPT-590387	6	126		1	Other	International	Female	NA	COURSE_CRYPT-155	China	Australian Citizen	Mandarin	HEW 5	Lecturer Evaluation
1549	1	STAFF_CRYPT-590387	5	126		1	Other	Local	Female	NA	COURSE_CRYPT-155	China	Australian Citizen	Mandarin	HEW 5	Lecturer Evaluation
1550	1	STAFF_CRYPT-590387	6	126		1	Other	Local	Female	NA	COURSE_CRYPT-155	China	Australian Citizen	Mandarin	HEW 5	Lecturer Evaluation
1551	1	STAFF_CRYPT-590387	6	126		1	Other	International	Female	NA	COURSE_CRYPT-155	China	Australian Citizen	Mandarin	HEW 5	Lecturer Evaluation
1552	1	STAFF_CRYPT-590387	6	126		1	Other	International	Female	NA	COURSE_CRYPT-155	China	Australian Citizen	Mandarin	HEW 5	Lecturer Evaluation
1553	1	STAFF_CRYPT-590387	5	126		1	Other	Local	Male	NA	COURSE_CRYPT-155	China	Australian Citizen	Mandarin	HEW 5	Lecturer Evaluation
1554	1	STAFF_CRYPT-590387	5	126		1	Other	Local	Male	NA	COURSE_CRYPT-155	China	Australian Citizen	Mandarin	HEW 5	Lecturer Evaluation
1555	1	STAFF_CRYPT-590387	6	126		1	Other	Local	Female	NA	COURSE_CRYPT-155	China	Australian Citizen	Mandarin	HEW 5	Lecturer Evaluation
1556	1	STAFF_CRYPT-590387	NA	126		1	Other	International	Female	NA	COURSE_CRYPT-155	China	Australian Citizen	Mandarin	HEW 5	Lecturer Evaluation
1557	1	STAFF_CRYPT-590387	6	126		1	Other	Local	Male	NA	COURSE_CRYPT-155	China	Australian Citizen	Mandarin	HEW 5	Lecturer Evaluation
1558	1	STAFF_CRYPT-590387	5	126		1	Other	Local	Female	NA	COURSE_CRYPT-155	China	Australian Citizen	Mandarin	HEW 5	Lecturer Evaluation
1559	1	STAFF_CRYPT-590387	6	126		1	Other	Local	Male	NA	COURSE_CRYPT-155	China	Australian Citizen	Mandarin	HEW 5	Lecturer Evaluation
1560	1	STAFF_CRYPT-590387	6	126		1	Other	Local	Male	NA	COURSE_CRYPT-155	China	Australian Citizen	Mandarin	HEW 5	Lecturer Evaluation
1561	1	STAFF_CRYPT-590387	6	126		1	Other	International	Male	NA	COURSE_CRYPT-155	China	Australian Citizen	Mandarin	HEW 5	Lecturer Evaluation
1562	1	STAFF_CRYPT-590387	6	126		1	Other	Local	Male	NA	COURSE_CRYPT-155	China	Australian Citizen	Mandarin	HEW 5	Lecturer Evaluation
1563	1	STAFF_CRYPT-590387	5	126		1	Other	International	Female	NA	COURSE_CRYPT-155	China	Australian Citizen	Mandarin	HEW 5	Lecturer Evaluation
1564	1	STAFF_CRYPT-590387	NA	126		1	Other	Local	Female	NA	COURSE_CRYPT-155	China	Australian Citizen	Mandarin	HEW 5	Lecturer Evaluation
1565	1	STAFF_CRYPT-590387	6	126		1	Other	International	Female	NA	COURSE_CRYPT-155	China	Australian Citizen	Mandarin	HEW 5	Lecturer Evaluation
1566	1	STAFF_CRYPT-590387	5	126		1	Other	Local	Female	NA	COURSE_CRYPT-155	China	Australian Citizen	Mandarin	HEW 5	Lecturer Evaluation
1567	1	STAFF_CRYPT-590387	6	126		1	Other	Local	Female	NA	COURSE_CRYPT-155	China	Australian Citizen	Mandarin	HEW 5	Lecturer Evaluation
1568	1	STAFF_CRYPT-590387	6	126		1	Other	International	Female	NA	COURSE_CRYPT-155	China	Australian Citizen	Mandarin	HEW 5	Lecturer Evaluation
1569	1	STAFF_CRYPT-590387	5	126		1	Other	Local	Male	NA	COURSE_CRYPT-155	China	Australian Citizen	Mandarin	HEW 5	Lecturer Evaluation
1570	1	STAFF_CRYPT-590387	6	126		1	Other	International	Female	NA	COURSE_CRYPT-155	China	Australian Citizen	Mandarin	HEW 5	Lecturer Evaluation
1571	1	STAFF_CRYPT-590387	6	126		1	Other	International	Male	NA	COURSE_CRYPT-155	China	Australian Citizen	Mandarin	HEW 5	Lecturer Evaluation
1572	1	STAFF_CRYPT-590387	6	126		1	Other	International	Female	NA	COURSE_CRYPT-155	China	Australian Citizen	Mandarin	HEW 5	Lecturer Evaluation
1573	1	STAFF_CRYPT-590387	6	126		1	Other	Local	Male	NA	COURSE_CRYPT-155	China	Australian Citizen	Mandarin	HEW 5	Lecturer Evaluation
1574	1	STAFF_CRYPT-590387	6	126		1	Other	Local	Male	NA	COURSE_CRYPT-155	China	Australian Citizen	Mandarin	HEW 5	Lecturer Evaluation
1575	1	STAFF_CRYPT-590387	5	126		1	Other	Local	Male	NA	COURSE_CRYPT-155	China	Australian Citizen	Mandarin	HEW 5	Lecturer Evaluation
1576	1	STAFF_CRYPT-590387	6	126		1	Other	International	Female	NA	COURSE_CRYPT-155	China	Australian Citizen	Mandarin	HEW 5	Lecturer Evaluation
1577	1	STAFF_CRYPT-590387	6	126		1	Other	International	Female	NA	COURSE_CRYPT-155	China	Australian Citizen	Mandarin	HEW 5	Lecturer Evaluation
1578	1	STAFF_CRYPT-590387	5	126		1	Other	International	Female	NA	COURSE_CRYPT-155	China	Australian Citizen	Mandarin	HEW 5	Lecturer Evaluation
1579	1	STAFF_CRYPT-590387	6	126		1	Other	International	Female	NA	COURSE_CRYPT-155	China	Australian Citizen	Mandarin	HEW 5	Lecturer Evaluation
1580	1	STAFF_CRYPT-590387	5	126		1	Other	International	Male	NA	COURSE_CRYPT-155	China	Australian Citizen	Mandarin	HEW 5	Lecturer Evaluation
1581	1	STAFF_CRYPT-590387	5	126		1	Other	International	Male	NA	COURSE_CRYPT-155	China	Australian Citizen	Mandarin	HEW 5	Lecturer Evaluation
1582	1	STAFF_CRYPT-590387	4	126		1	Other	Local	Male	NA	COURSE_CRYPT-155	China	Australian Citizen	Mandarin	HEW 5	Lecturer Evaluation
1583	1	STAFF_CRYPT-590387	6	126		1	Other	Local	Male	NA	COURSE_CRYPT-155	China	Australian Citizen	Mandarin	HEW 5	Lecturer Evaluation
1584	1	STAFF_CRYPT-590387	6	126		1	Other	International	Female	NA	COURSE_CRYPT-155	China	Australian Citizen	Mandarin	HEW 5	Lecturer Evaluation
1585	1	STAFF_CRYPT-590387	NA	126		1	Other	International	Female	NA	COURSE_CRYPT-155	China	Australian Citizen	Mandarin	HEW 5	Lecturer Evaluation
1586	1	STAFF_CRYPT-590387	NA	126		1	Other	International	Male	NA	COURSE_CRYPT-155	China	Australian Citizen	Mandarin	HEW 5	Lecturer Evaluation
1587	1	STAFF_CRYPT-590387	6	126		1	Other	Local	Male	NA	COURSE_CRYPT-155	China	Australian Citizen	Mandarin	HEW 5	Lecturer Evaluation
1588	1	STAFF_CRYPT-590387	NA	126		1	Other	International	Female	NA	COURSE_CRYPT-155	China	Australian Citizen	Mandarin	HEW 5	Lecturer Evaluation
1589	1	STAFF_CRYPT-590387	6	126		1	Other	International	Female	NA	COURSE_CRYPT-155	China	Australian Citizen	Mandarin	HEW 5	Lecturer Evaluation
1590	1	STAFF_CRYPT-590387	5	126		1	Other	Local	Female	NA	COURSE_CRYPT-155	China	Australian Citizen	Mandarin	HEW 5	Lecturer Evaluation
1591	1	STAFF_CRYPT-590387	5	126		1	Other	Local	Female	NA	COURSE_CRYPT-155	China	Australian Citizen	Mandarin	HEW 5	Lecturer Evaluation
1592	1	STAFF_CRYPT-590387	NA	126		1	Other	International	Female	NA	COURSE_CRYPT-155	China	Australian Citizen	Mandarin	HEW 5	Lecturer Evaluation
1593	1	STAFF_CRYPT-590387	6	126		1	Other	Local	Male	NA	COURSE_CRYPT-155	China	Australian Citizen	Mandarin	HEW 5	Lecturer Evaluation
1594	1	STAFF_CRYPT-590387	6	126		1	Other	International	Male	NA	COURSE_CRYPT-155	China	Australian Citizen	Mandarin	HEW 5	Lecturer Evaluation
1595	1	STAFF_CRYPT-590387	NA	126		1	Other	Local	Female	NA	COURSE_CRYPT-155	China	Australian Citizen	Mandarin	HEW 5	Lecturer Evaluation
1596	1	STAFF_CRYPT-590387	NA	126		1	Other	International	Female	NA	COURSE_CRYPT-155	China	Australian Citizen	Mandarin	HEW 5	Lecturer Evaluation
1597	1	STAFF_CRYPT-590387	6	126		1	Other	International	Male	NA	COURSE_CRYPT-155	China	Australian Citizen	Mandarin	HEW 5	Lecturer Evaluation
1598	1	STAFF_CRYPT-590387	6	126		1	Other	International	Male	NA	COURSE_CRYPT-155	China	Australian Citizen	Mandarin	HEW 5	Lecturer Evaluation
1599	1	STAFF_CRYPT-590387	6	126		1	Other	International	Female	NA	COURSE_CRYPT-155	China	Australian Citizen	Mandarin	HEW 5	Lecturer Evaluation
1600	1	STAFF_CRYPT-590387	6	126		1	Other	International	Female	NA	COURSE_CRYPT-155	China	Australian Citizen	Mandarin	HEW 5	Lecturer Evaluation
1601	1	STAFF_CRYPT-590387	6	126		1	Other	Local	Male	NA	COURSE_CRYPT-155	China	Australian Citizen	Mandarin	HEW 5	Lecturer Evaluation
1602	1	STAFF_CRYPT-590387	5	126		1	Other	International	Female	NA	COURSE_CRYPT-155	China	Australian Citizen	Mandarin	HEW 5	Lecturer Evaluation
1603	1	STAFF_CRYPT-590387	5	126		1	Other	Local	Female	NA	COURSE_CRYPT-155	China	Australian Citizen	Mandarin	HEW 5	Lecturer Evaluation
1604	1	STAFF_CRYPT-590387	6	126		1	Other	Local	Male	NA	COURSE_CRYPT-155	China	Australian Citizen	Mandarin	HEW 5	Lecturer Evaluation
1605	1	STAFF_CRYPT-590387	6	126		1	Other	International	Female	NA	COURSE_CRYPT-155	China	Australian Citizen	Mandarin	HEW 5	Lecturer Evaluation
1606	1	STAFF_CRYPT-590387	6	126		1	Other	International	Female	NA	COURSE_CRYPT-155	China	Australian Citizen	Mandarin	HEW 5	Lecturer Evaluation
1607	1	STAFF_CRYPT-590387	6	126		1	Other	Local	Female	NA	COURSE_CRYPT-155	China	Australian Citizen	Mandarin	HEW 5	Lecturer Evaluation
1608	1	STAFF_CRYPT-590387	NA	126		1	Other	International	Female	NA	COURSE_CRYPT-155	China	Australian Citizen	Mandarin	HEW 5	Lecturer Evaluation
1609	1	STAFF_CRYPT-590387	6	126		1	Other	Local	Male	NA	COURSE_CRYPT-155	China	Australian Citizen	Mandarin	HEW 5	Lecturer Evaluation
1610	1	STAFF_CRYPT-590387	6	126		1	Other	International	Female	NA	COURSE_CRYPT-155	China	Australian Citizen	Mandarin	HEW 5	Lecturer Evaluation
1611	1	STAFF_CRYPT-590387	6	126		1	Other	International	Male	NA	COURSE_CRYPT-155	China	Australian Citizen	Mandarin	HEW 5	Lecturer Evaluation
1612	1	STAFF_CRYPT-590387	NA	126		1	Other	International	Male	NA	COURSE_CRYPT-155	China	Australian Citizen	Mandarin	HEW 5	Lecturer Evaluation
1613	1	STAFF_CRYPT-590387	6	126		1	Other	Local	Female	NA	COURSE_CRYPT-155	China	Australian Citizen	Mandarin	HEW 5	Lecturer Evaluation
1614	1	STAFF_CRYPT-590387	6	126		1	Other	International	Female	NA	COURSE_CRYPT-155	China	Australian Citizen	Mandarin	HEW 5	Lecturer Evaluation
1615	1	STAFF_CRYPT-590387	6	126		1	Other	International	Male	NA	COURSE_CRYPT-155	China	Australian Citizen	Mandarin	HEW 5	Lecturer Evaluation
1616	1	STAFF_CRYPT-590387	5	126		1	Other	Local	Female	NA	COURSE_CRYPT-155	China	Australian Citizen	Mandarin	HEW 5	Lecturer Evaluation
1617	1	STAFF_CRYPT-590387	6	96	UGRD	1	Other	International	Male	65	COURSE_CRYPT-33	China	Australian Citizen	Mandarin	HEW 5	Tutor Evaluation
1618	1	STAFF_CRYPT-590387	6	96	UGRD	1	Other	International	Male	65	COURSE_CRYPT-33	China	Australian Citizen	Mandarin	HEW 5	Tutor Evaluation
1619	1	STAFF_CRYPT-590387	5	96	UGRD	1	Other	International	Female	52.25	COURSE_CRYPT-33	China	Australian Citizen	Mandarin	HEW 5	Tutor Evaluation
1620	1	STAFF_CRYPT-590387	5	96	UGRD	1	Other	International	Female	52.25	COURSE_CRYPT-33	China	Australian Citizen	Mandarin	HEW 5	Tutor Evaluation
1621	1	STAFF_CRYPT-590387	6	96	UGRD	1	Other	International	Male	81.75	COURSE_CRYPT-33	China	Australian Citizen	Mandarin	HEW 5	Tutor Evaluation
1622	1	STAFF_CRYPT-590387	6	96	UGRD	1	Other	International	Female	62.75	COURSE_CRYPT-33	China	Australian Citizen	Mandarin	HEW 5	Tutor Evaluation
1623	1	STAFF_CRYPT-590387	5	96	UGRD	1	Other	Local	Female	66.75	COURSE_CRYPT-33	China	Australian Citizen	Mandarin	HEW 5	Tutor Evaluation
1624	1	STAFF_CRYPT-590387	5	96	UGRD	1	Other	International	Female	66.25	COURSE_CRYPT-33	China	Australian Citizen	Mandarin	HEW 5	Tutor Evaluation
1625	1	STAFF_CRYPT-590387	5	96	UGRD	1	Other	Local	Female	66.75	COURSE_CRYPT-33	China	Australian Citizen	Mandarin	HEW 5	Tutor Evaluation
1626	1	STAFF_CRYPT-590387	5	96	UGRD	1	Other	International	Female	64.25	COURSE_CRYPT-33	China	Australian Citizen	Mandarin	HEW 5	Tutor Evaluation
1627	1	STAFF_CRYPT-590387	5	96	UGRD	1	Other	International	Female	66.25	COURSE_CRYPT-33	China	Australian Citizen	Mandarin	HEW 5	Tutor Evaluation
1628	1	STAFF_CRYPT-590387	5	96	UGRD	1	Other	International	Female	63	COURSE_CRYPT-33	China	Australian Citizen	Mandarin	HEW 5	Tutor Evaluation
1629	1	STAFF_CRYPT-590387	5	96	UGRD	1	Other	International	Female	63	COURSE_CRYPT-33	China	Australian Citizen	Mandarin	HEW 5	Tutor Evaluation
1630	1	STAFF_CRYPT-590387	6	96	UGRD	1	Other	International	Female	65	COURSE_CRYPT-33	China	Australian Citizen	Mandarin	HEW 5	Tutor Evaluation
1631	1	STAFF_CRYPT-590387	6	96	UGRD	1	Other	International	Female	65	COURSE_CRYPT-33	China	Australian Citizen	Mandarin	HEW 5	Tutor Evaluation
1632	1	STAFF_CRYPT-590387	4	96	UGRD	1	Other	International	Female	51	COURSE_CRYPT-33	China	Australian Citizen	Mandarin	HEW 5	Tutor Evaluation
1633	1	STAFF_CRYPT-590387	5	96	UGRD	1	Other	International	Male	70	COURSE_CRYPT-33	China	Australian Citizen	Mandarin	HEW 5	Tutor Evaluation
1634	1	STAFF_CRYPT-590387	6	96	UGRD	1	Other	International	Male	81.75	COURSE_CRYPT-33	China	Australian Citizen	Mandarin	HEW 5	Tutor Evaluation
1635	1	STAFF_CRYPT-590387	5	96	UGRD	1	Other	International	Male	70	COURSE_CRYPT-33	China	Australian Citizen	Mandarin	HEW 5	Tutor Evaluation
1636	1	STAFF_CRYPT-590387	4	96	UGRD	1	Other	International	Female	51	COURSE_CRYPT-33	China	Australian Citizen	Mandarin	HEW 5	Tutor Evaluation
1637	1	STAFF_CRYPT-590387	6	96	UGRD	1	Other	International	Female	63.75	COURSE_CRYPT-33	China	Australian Citizen	Mandarin	HEW 5	Tutor Evaluation
1638	1	STAFF_CRYPT-590387	6	96	UGRD	1	Other	International	Female	62.75	COURSE_CRYPT-33	China	Australian Citizen	Mandarin	HEW 5	Tutor Evaluation
1639	1	STAFF_CRYPT-590387	5	96	UGRD	1	Other	International	Female	64.25	COURSE_CRYPT-33	China	Australian Citizen	Mandarin	HEW 5	Tutor Evaluation
1640	1	STAFF_CRYPT-590387	6	96	UGRD	1	Other	International	Female	63.75	COURSE_CRYPT-33	China	Australian Citizen	Mandarin	HEW 5	Tutor Evaluation
1641	1	STAFF_CRYPT-590387	6	96	UGRD	1	Other	International	Female	67.75	COURSE_CRYPT-33	China	Australian Citizen	Mandarin	HEW 5	Tutor Evaluation
1642	1	STAFF_CRYPT-590387	6	96	UGRD	1	Other	International	Female	67.75	COURSE_CRYPT-33	China	Australian Citizen	Mandarin	HEW 5	Tutor Evaluation
1643	1	STAFF_CRYPT-590387	6	96	UGRD	1	Other	Local	Male	72.33	COURSE_CRYPT-33	China	Australian Citizen	Mandarin	HEW 5	Tutor Evaluation
1644	1	STAFF_CRYPT-590387	6	96	UGRD	1	Other	Local	Male	72.33	COURSE_CRYPT-33	China	Australian Citizen	Mandarin	HEW 5	Tutor Evaluation
1645	1	STAFF_CRYPT-590387	6	96	UGRD	1	Other	Local	Male	59.5	COURSE_CRYPT-33	China	Australian Citizen	Mandarin	HEW 5	Tutor Evaluation
1646	1	STAFF_CRYPT-590387	5	96	UGRD	1	Other	International	Female	75.5	COURSE_CRYPT-33	China	Australian Citizen	Mandarin	HEW 5	Tutor Evaluation
1647	1	STAFF_CRYPT-590387	5	96	UGRD	1	Other	International	Male	59.5	COURSE_CRYPT-33	China	Australian Citizen	Mandarin	HEW 5	Tutor Evaluation
1648	1	STAFF_CRYPT-590387	5	96	UGRD	1	Other	International	Female	75.5	COURSE_CRYPT-33	China	Australian Citizen	Mandarin	HEW 5	Tutor Evaluation
1649	1	STAFF_CRYPT-590387	5	96	UGRD	1	Other	International	Male	59.5	COURSE_CRYPT-33	China	Australian Citizen	Mandarin	HEW 5	Tutor Evaluation
1650	1	STAFF_CRYPT-590387	6	96	UGRD	1	Other	Local	Male	59.5	COURSE_CRYPT-33	China	Australian Citizen	Mandarin	HEW 5	Tutor Evaluation
1651	1	STAFF_CRYPT-590387	5	96	UGRD	1	Other	International	Male	76	COURSE_CRYPT-33	China	Australian Citizen	Mandarin	HEW 5	Tutor Evaluation
1652	1	STAFF_CRYPT-590387	5	96	UGRD	1	Other	International	Male	76	COURSE_CRYPT-33	China	Australian Citizen	Mandarin	HEW 5	Tutor Evaluation
1653	1	STAFF_CRYPT-590387	6	96	UGRD	1	Other	International	Male	54.75	COURSE_CRYPT-33	China	Australian Citizen	Mandarin	HEW 5	Tutor Evaluation
1654	1	STAFF_CRYPT-590387	6	96	UGRD	1	Other	International	Male	54.75	COURSE_CRYPT-33	China	Australian Citizen	Mandarin	HEW 5	Tutor Evaluation
1655	1	STAFF_CRYPT-590387	6	96	UGRD	1	Other	International	Male	34	COURSE_CRYPT-33	China	Australian Citizen	Mandarin	HEW 5	Tutor Evaluation
1656	1	STAFF_CRYPT-590387	6	96	UGRD	1	Other	International	Male	34	COURSE_CRYPT-33	China	Australian Citizen	Mandarin	HEW 5	Tutor Evaluation
1657	1	STAFF_CRYPT-590387	NA	192		1	Other	Local	Female	NA	COURSE_CRYPT-33	China	Australian Citizen	Mandarin	HEW 5	Tutor Evaluation
1658	1	STAFF_CRYPT-590387	6	192		1	Other	Local	Male	NA	COURSE_CRYPT-33	China	Australian Citizen	Mandarin	HEW 5	Tutor Evaluation
1659	1	STAFF_CRYPT-590387	6	138		1	Other	International	Male	NA	COURSE_CRYPT-61	China	Australian Citizen	Mandarin	HEW 5	Tutor Evaluation
1660	1	STAFF_CRYPT-590387	NA	138		1	Other	International	Female	NA	COURSE_CRYPT-61	China	Australian Citizen	Mandarin	HEW 5	Tutor Evaluation
1661	1	STAFF_CRYPT-590387	5	192		1	Other	International	Female	NA	COURSE_CRYPT-33	China	Australian Citizen	Mandarin	HEW 5	Tutor Evaluation
1662	1	STAFF_CRYPT-590387	NA	192		1	Other	Local	Female	NA	COURSE_CRYPT-33	China	Australian Citizen	Mandarin	HEW 5	Tutor Evaluation
1663	1	STAFF_CRYPT-590387	NA	138		1	Other	Local	Female	NA	COURSE_CRYPT-61	China	Australian Citizen	Mandarin	HEW 5	Tutor Evaluation
1664	1	STAFF_CRYPT-590387	5	192		1	Other	Local	Male	NA	COURSE_CRYPT-33	China	Australian Citizen	Mandarin	HEW 5	Tutor Evaluation
1665	1	STAFF_CRYPT-590387	NA	192		1	Other	Local	Female	NA	COURSE_CRYPT-33	China	Australian Citizen	Mandarin	HEW 5	Tutor Evaluation
1666	1	STAFF_CRYPT-590387	6	138		1	Other	International	Female	NA	COURSE_CRYPT-61	China	Australian Citizen	Mandarin	HEW 5	Tutor Evaluation
1667	1	STAFF_CRYPT-590387	6	138		1	Other	Local	Male	NA	COURSE_CRYPT-61	China	Australian Citizen	Mandarin	HEW 5	Tutor Evaluation
1668	1	STAFF_CRYPT-590387	6	192		1	Other	Local	Male	NA	COURSE_CRYPT-33	China	Australian Citizen	Mandarin	HEW 5	Tutor Evaluation
1669	1	STAFF_CRYPT-590387	6	138		1	Other	International	Female	NA	COURSE_CRYPT-61	China	Australian Citizen	Mandarin	HEW 5	Tutor Evaluation
1670	1	STAFF_CRYPT-590387	6	138		1	Other	Local	Male	NA	COURSE_CRYPT-61	China	Australian Citizen	Mandarin	HEW 5	Tutor Evaluation
1671	1	STAFF_CRYPT-590387	6	138		1	Other	Local	Male	NA	COURSE_CRYPT-61	China	Australian Citizen	Mandarin	HEW 5	Tutor Evaluation
1672	1	STAFF_CRYPT-590387	6	138		1	Other	Local	Male	NA	COURSE_CRYPT-61	China	Australian Citizen	Mandarin	HEW 5	Tutor Evaluation
1673	1	STAFF_CRYPT-590387	5	192		1	Other	Local	Male	NA	COURSE_CRYPT-33	China	Australian Citizen	Mandarin	HEW 5	Tutor Evaluation
1674	1	STAFF_CRYPT-590387	5	192		1	Other	Local	Female	NA	COURSE_CRYPT-33	China	Australian Citizen	Mandarin	HEW 5	Tutor Evaluation
1675	1	STAFF_CRYPT-590387	5	192		1	Other	Local	Female	NA	COURSE_CRYPT-33	China	Australian Citizen	Mandarin	HEW 5	Tutor Evaluation
1676	1	STAFF_CRYPT-590387	5	192		1	Other	Local	Male	NA	COURSE_CRYPT-33	China	Australian Citizen	Mandarin	HEW 5	Tutor Evaluation
1677	1	STAFF_CRYPT-590387	5	138		1	Other	Local	Female	NA	COURSE_CRYPT-61	China	Australian Citizen	Mandarin	HEW 5	Tutor Evaluation
1678	1	STAFF_CRYPT-590387	6	138		1	Other	International	Male	NA	COURSE_CRYPT-61	China	Australian Citizen	Mandarin	HEW 5	Tutor Evaluation
1679	1	STAFF_CRYPT-590387	6	138		1	Other	International	Female	NA	COURSE_CRYPT-61	China	Australian Citizen	Mandarin	HEW 5	Tutor Evaluation
1680	1	STAFF_CRYPT-590387	6	192		1	Other	Local	Male	NA	COURSE_CRYPT-33	China	Australian Citizen	Mandarin	HEW 5	Tutor Evaluation
1681	1	STAFF_CRYPT-590387	6	192		1	Other	International	Male	NA	COURSE_CRYPT-33	China	Australian Citizen	Mandarin	HEW 5	Tutor Evaluation
1682	1	STAFF_CRYPT-590387	6	138		1	Other	International	Female	NA	COURSE_CRYPT-61	China	Australian Citizen	Mandarin	HEW 5	Tutor Evaluation
1683	1	STAFF_CRYPT-590387	6	192		1	Other	Local	Female	NA	COURSE_CRYPT-33	China	Australian Citizen	Mandarin	HEW 5	Tutor Evaluation
1684	1	STAFF_CRYPT-590387	6	138		1	Other	Local	Female	NA	COURSE_CRYPT-61	China	Australian Citizen	Mandarin	HEW 5	Tutor Evaluation
1685	1	STAFF_CRYPT-590387	6	192		1	Other	Local	Male	NA	COURSE_CRYPT-33	China	Australian Citizen	Mandarin	HEW 5	Tutor Evaluation
1686	1	STAFF_CRYPT-590387	4	138		1	Other	Local	Male	NA	COURSE_CRYPT-61	China	Australian Citizen	Mandarin	HEW 5	Tutor Evaluation
1687	1	STAFF_CRYPT-590387	5	192		1	Other	Local	Male	NA	COURSE_CRYPT-33	China	Australian Citizen	Mandarin	HEW 5	Tutor Evaluation
1688	1	STAFF_CRYPT-590387	5	138		1	Other	Local	Male	NA	COURSE_CRYPT-61	China	Australian Citizen	Mandarin	HEW 5	Tutor Evaluation
1689	1	STAFF_CRYPT-590387	6	192		1	Other	International	Female	NA	COURSE_CRYPT-33	China	Australian Citizen	Mandarin	HEW 5	Tutor Evaluation
1690	1	STAFF_CRYPT-590387	6	138		1	Other	Local	Male	NA	COURSE_CRYPT-61	China	Australian Citizen	Mandarin	HEW 5	Tutor Evaluation
1691	1	STAFF_CRYPT-590387	5	138		1	Other	Local	Male	NA	COURSE_CRYPT-61	China	Australian Citizen	Mandarin	HEW 5	Tutor Evaluation
1692	1	STAFF_CRYPT-590387	6	138		1	Other	Local	Male	NA	COURSE_CRYPT-61	China	Australian Citizen	Mandarin	HEW 5	Tutor Evaluation
1693	1	STAFF_CRYPT-590387	6	138		1	Other	International	Male	NA	COURSE_CRYPT-61	China	Australian Citizen	Mandarin	HEW 5	Tutor Evaluation
1694	1	STAFF_CRYPT-590387	6	138		1	Other	International	Female	NA	COURSE_CRYPT-61	China	Australian Citizen	Mandarin	HEW 5	Tutor Evaluation
1695	1	STAFF_CRYPT-590387	6	138		1	Other	Local	Female	NA	COURSE_CRYPT-61	China	Australian Citizen	Mandarin	HEW 5	Tutor Evaluation
1696	1	STAFF_CRYPT-590387	6	192		1	Other	International	Male	NA	COURSE_CRYPT-33	China	Australian Citizen	Mandarin	HEW 5	Tutor Evaluation
1697	1	STAFF_CRYPT-590387	NA	192		1	Other	Local	Male	NA	COURSE_CRYPT-33	China	Australian Citizen	Mandarin	HEW 5	Tutor Evaluation
1698	1	STAFF_CRYPT-590387	6	192		1	Other	Local	Female	NA	COURSE_CRYPT-33	China	Australian Citizen	Mandarin	HEW 5	Tutor Evaluation
1699	1	STAFF_CRYPT-590387	6	192		1	Other	Local	Female	NA	COURSE_CRYPT-33	China	Australian Citizen	Mandarin	HEW 5	Tutor Evaluation
1700	1	STAFF_CRYPT-590387	5	138		1	Other	Local	Male	NA	COURSE_CRYPT-61	China	Australian Citizen	Mandarin	HEW 5	Tutor Evaluation
1701	1	STAFF_CRYPT-590387	5	192		1	Other	International	Female	NA	COURSE_CRYPT-33	China	Australian Citizen	Mandarin	HEW 5	Tutor Evaluation
1702	1	STAFF_CRYPT-590387	6	192		1	Other	Local	Male	NA	COURSE_CRYPT-33	China	Australian Citizen	Mandarin	HEW 5	Tutor Evaluation
1703	1	STAFF_CRYPT-590387	6	192		1	Other	International	Male	NA	COURSE_CRYPT-33	China	Australian Citizen	Mandarin	HEW 5	Tutor Evaluation
1704	1	STAFF_CRYPT-590387	6	192		1	Other	Local	Female	NA	COURSE_CRYPT-33	China	Australian Citizen	Mandarin	HEW 5	Tutor Evaluation
1705	1	STAFF_CRYPT-590387	6	138		1	Other	Local	Male	NA	COURSE_CRYPT-61	China	Australian Citizen	Mandarin	HEW 5	Tutor Evaluation
1706	1	STAFF_CRYPT-590387	6	192		1	Other	International	Female	NA	COURSE_CRYPT-33	China	Australian Citizen	Mandarin	HEW 5	Tutor Evaluation
1707	1	STAFF_CRYPT-590387	6	192		1	Other	International	Male	NA	COURSE_CRYPT-33	China	Australian Citizen	Mandarin	HEW 5	Tutor Evaluation
1708	1	STAFF_CRYPT-590387	6	192		1	Other	International	Female	NA	COURSE_CRYPT-33	China	Australian Citizen	Mandarin	HEW 5	Tutor Evaluation
1709	1	STAFF_CRYPT-590387	6	192		1	Other	Local	Male	NA	COURSE_CRYPT-33	China	Australian Citizen	Mandarin	HEW 5	Tutor Evaluation
1710	1	STAFF_CRYPT-590387	6	192		1	Other	Local	Female	NA	COURSE_CRYPT-33	China	Australian Citizen	Mandarin	HEW 5	Tutor Evaluation
1711	1	STAFF_CRYPT-590387	6	192		1	Other	International	Female	NA	COURSE_CRYPT-33	China	Australian Citizen	Mandarin	HEW 5	Tutor Evaluation
1712	1	STAFF_CRYPT-590387	6	192		1	Other	Local	Female	NA	COURSE_CRYPT-33	China	Australian Citizen	Mandarin	HEW 5	Tutor Evaluation
1713	1	STAFF_CRYPT-590387	5	192		1	Other	Local	Male	NA	COURSE_CRYPT-33	China	Australian Citizen	Mandarin	HEW 5	Tutor Evaluation
1714	1	STAFF_CRYPT-590387	5	192		1	Other	International	Male	NA	COURSE_CRYPT-33	China	Australian Citizen	Mandarin	HEW 5	Tutor Evaluation
1715	1	STAFF_CRYPT-590387	6	192		1	Other	Local	Male	NA	COURSE_CRYPT-33	China	Australian Citizen	Mandarin	HEW 5	Tutor Evaluation
1716	1	STAFF_CRYPT-590387	4	192		1	Other	Local	Female	NA	COURSE_CRYPT-33	China	Australian Citizen	Mandarin	HEW 5	Tutor Evaluation
1717	1	STAFF_CRYPT-590387	5	192		1	Other	International	Male	NA	COURSE_CRYPT-33	China	Australian Citizen	Mandarin	HEW 5	Tutor Evaluation
1718	1	STAFF_CRYPT-590387	5	192		1	Other	Local	Male	NA	COURSE_CRYPT-33	China	Australian Citizen	Mandarin	HEW 5	Tutor Evaluation
1719	1	STAFF_CRYPT-590387	6	138		1	Other	International	Female	NA	COURSE_CRYPT-61	China	Australian Citizen	Mandarin	HEW 5	Tutor Evaluation
1720	1	STAFF_CRYPT-590387	6	138		1	Other	International	Female	NA	COURSE_CRYPT-61	China	Australian Citizen	Mandarin	HEW 5	Tutor Evaluation
1721	1	STAFF_CRYPT-590387	NA	138		1	Other	Local	Male	NA	COURSE_CRYPT-61	China	Australian Citizen	Mandarin	HEW 5	Tutor Evaluation
1722	1	STAFF_CRYPT-590387	6	138		1	Other	Local	Female	NA	COURSE_CRYPT-61	China	Australian Citizen	Mandarin	HEW 5	Tutor Evaluation
1723	1	STAFF_CRYPT-590387	6	138		1	Other	International	Female	NA	COURSE_CRYPT-61	China	Australian Citizen	Mandarin	HEW 5	Tutor Evaluation
1724	1	STAFF_CRYPT-590387	6	138		1	Other	Local	Female	NA	COURSE_CRYPT-61	China	Australian Citizen	Mandarin	HEW 5	Tutor Evaluation
1725	1	STAFF_CRYPT-590387	6	192		1	Other	Local	Female	NA	COURSE_CRYPT-33	China	Australian Citizen	Mandarin	HEW 5	Tutor Evaluation
1726	1	STAFF_CRYPT-590387	6	138		1	Other	International	Female	NA	COURSE_CRYPT-61	China	Australian Citizen	Mandarin	HEW 5	Tutor Evaluation
1727	1	STAFF_CRYPT-590387	NA	138		1	Other	Local	Female	NA	COURSE_CRYPT-61	China	Australian Citizen	Mandarin	HEW 5	Tutor Evaluation
1728	1	STAFF_CRYPT-590387	NA	192		1	Other	Local	Male	NA	COURSE_CRYPT-33	China	Australian Citizen	Mandarin	HEW 5	Tutor Evaluation
1729	1	STAFF_CRYPT-590387	5	138		1	Other	International	Male	NA	COURSE_CRYPT-61	China	Australian Citizen	Mandarin	HEW 5	Tutor Evaluation
1730	1	STAFF_CRYPT-590387	NA	192		1	Other	Local	Female	NA	COURSE_CRYPT-33	China	Australian Citizen	Mandarin	HEW 5	Tutor Evaluation
1731	1	STAFF_CRYPT-590387	6	192		1	Other	Local	Male	NA	COURSE_CRYPT-33	China	Australian Citizen	Mandarin	HEW 5	Tutor Evaluation
1732	1	STAFF_CRYPT-590387	6	138		1	Other	Local	Female	NA	COURSE_CRYPT-61	China	Australian Citizen	Mandarin	HEW 5	Tutor Evaluation
1733	1	STAFF_CRYPT-590387	5	192		1	Other	Local	Male	NA	COURSE_CRYPT-33	China	Australian Citizen	Mandarin	HEW 5	Tutor Evaluation
1734	1	STAFF_CRYPT-590387	6	138		1	Other	Local	Male	NA	COURSE_CRYPT-61	China	Australian Citizen	Mandarin	HEW 5	Tutor Evaluation
1735	1	STAFF_CRYPT-590387	6	192		1	Other	Local	Male	NA	COURSE_CRYPT-33	China	Australian Citizen	Mandarin	HEW 5	Tutor Evaluation
1736	1	STAFF_CRYPT-590387	5	138		1	Other	International	Female	NA	COURSE_CRYPT-61	China	Australian Citizen	Mandarin	HEW 5	Tutor Evaluation
1737	1	STAFF_CRYPT-590387	6	192		1	Other	Local	Female	NA	COURSE_CRYPT-33	China	Australian Citizen	Mandarin	HEW 5	Tutor Evaluation
1738	1	STAFF_CRYPT-590387	6	192		1	Other	Local	Female	NA	COURSE_CRYPT-33	China	Australian Citizen	Mandarin	HEW 5	Tutor Evaluation
1739	1	STAFF_CRYPT-590387	5	192		1	Other	International	Male	NA	COURSE_CRYPT-33	China	Australian Citizen	Mandarin	HEW 5	Tutor Evaluation
1740	1	STAFF_CRYPT-590387	6	192		1	Other	Local	Male	NA	COURSE_CRYPT-33	China	Australian Citizen	Mandarin	HEW 5	Tutor Evaluation
1741	1	STAFF_CRYPT-590387	6	192		1	Other	Local	Female	NA	COURSE_CRYPT-33	China	Australian Citizen	Mandarin	HEW 5	Tutor Evaluation
1742	1	STAFF_CRYPT-590387	5	192		1	Other	Local	Female	NA	COURSE_CRYPT-33	China	Australian Citizen	Mandarin	HEW 5	Tutor Evaluation
1743	1	STAFF_CRYPT-590387	6	192		1	Other	International	Female	NA	COURSE_CRYPT-33	China	Australian Citizen	Mandarin	HEW 5	Tutor Evaluation
1744	1	STAFF_CRYPT-590387	6	192		1	Other	International	Female	NA	COURSE_CRYPT-33	China	Australian Citizen	Mandarin	HEW 5	Tutor Evaluation
1745	1	STAFF_CRYPT-590387	6	192		1	Other	Local	Male	NA	COURSE_CRYPT-33	China	Australian Citizen	Mandarin	HEW 5	Tutor Evaluation
1746	1	STAFF_CRYPT-590387	6	138		1	Other	Local	Male	NA	COURSE_CRYPT-61	China	Australian Citizen	Mandarin	HEW 5	Tutor Evaluation
1747	1	STAFF_CRYPT-590387	5	138		1	Other	Local	Female	NA	COURSE_CRYPT-61	China	Australian Citizen	Mandarin	HEW 5	Tutor Evaluation
1748	1	STAFF_CRYPT-590387	6	138		1	Other	International	Male	NA	COURSE_CRYPT-61	China	Australian Citizen	Mandarin	HEW 5	Tutor Evaluation
1749	1	STAFF_CRYPT-590387	6	192		1	Other	International	Male	NA	COURSE_CRYPT-33	China	Australian Citizen	Mandarin	HEW 5	Tutor Evaluation
1750	1	STAFF_CRYPT-590387	NA	192		1	Other	Local	Male	NA	COURSE_CRYPT-33	China	Australian Citizen	Mandarin	HEW 5	Tutor Evaluation
1751	1	STAFF_CRYPT-590387	5	138		1	Other	Local	Male	NA	COURSE_CRYPT-61	China	Australian Citizen	Mandarin	HEW 5	Tutor Evaluation
1752	1	STAFF_CRYPT-590387	5	192		1	Other	Local	Female	NA	COURSE_CRYPT-33	China	Australian Citizen	Mandarin	HEW 5	Tutor Evaluation
1753	1	STAFF_CRYPT-590387	6	192		1	Other	International	Male	NA	COURSE_CRYPT-33	China	Australian Citizen	Mandarin	HEW 5	Tutor Evaluation
1754	1	STAFF_CRYPT-590387	6	138		1	Other	Local	Female	NA	COURSE_CRYPT-61	China	Australian Citizen	Mandarin	HEW 5	Tutor Evaluation
1755	1	STAFF_CRYPT-590387	5	192		1	Other	International	Female	NA	COURSE_CRYPT-33	China	Australian Citizen	Mandarin	HEW 5	Tutor Evaluation
1756	1	STAFF_CRYPT-590387	6	192		1	Other	Local	Male	NA	COURSE_CRYPT-33	China	Australian Citizen	Mandarin	HEW 5	Tutor Evaluation
1757	1	STAFF_CRYPT-590387	NA	138		1	Other	Local	Female	NA	COURSE_CRYPT-61	China	Australian Citizen	Mandarin	HEW 5	Tutor Evaluation
1758	1	STAFF_CRYPT-590387	6	138		1	Other	Local	Male	NA	COURSE_CRYPT-61	China	Australian Citizen	Mandarin	HEW 5	Tutor Evaluation
1759	1	STAFF_CRYPT-590387	5	138		1	Other	Local	Male	NA	COURSE_CRYPT-61	China	Australian Citizen	Mandarin	HEW 5	Tutor Evaluation
1760	1	STAFF_CRYPT-590387	6	138		1	Other	International	Male	NA	COURSE_CRYPT-61	China	Australian Citizen	Mandarin	HEW 5	Tutor Evaluation
1761	1	STAFF_CRYPT-590387	5	192		1	Other	Local	Female	NA	COURSE_CRYPT-33	China	Australian Citizen	Mandarin	HEW 5	Tutor Evaluation
1762	1	STAFF_CRYPT-590387	6	138		1	Other	Local	Female	NA	COURSE_CRYPT-61	China	Australian Citizen	Mandarin	HEW 5	Tutor Evaluation
1763	1	STAFF_CRYPT-590387	5	192		1	Other	Local	Male	NA	COURSE_CRYPT-33	China	Australian Citizen	Mandarin	HEW 5	Tutor Evaluation
1764	1	STAFF_CRYPT-590387	4	138		1	Other	International	Male	NA	COURSE_CRYPT-61	China	Australian Citizen	Mandarin	HEW 5	Tutor Evaluation
1765	1	STAFF_CRYPT-590387	NA	192		1	Other	Local	Female	NA	COURSE_CRYPT-33	China	Australian Citizen	Mandarin	HEW 5	Tutor Evaluation
1766	1	STAFF_CRYPT-590387	6	192		1	Other	Local	Male	NA	COURSE_CRYPT-33	China	Australian Citizen	Mandarin	HEW 5	Tutor Evaluation
1767	1	STAFF_CRYPT-590387	6	192		1	Other	Local	Male	NA	COURSE_CRYPT-33	China	Australian Citizen	Mandarin	HEW 5	Tutor Evaluation
1768	1	STAFF_CRYPT-590387	6	192		1	Other	Local	Female	NA	COURSE_CRYPT-33	China	Australian Citizen	Mandarin	HEW 5	Tutor Evaluation
1769	1	STAFF_CRYPT-590387	6	138		1	Other	Local	Female	NA	COURSE_CRYPT-61	China	Australian Citizen	Mandarin	HEW 5	Tutor Evaluation
1770	1	STAFF_CRYPT-590387	5	192		1	Other	Local	Female	NA	COURSE_CRYPT-33	China	Australian Citizen	Mandarin	HEW 5	Tutor Evaluation
1771	1	STAFF_CRYPT-590387	6	138		1	Other	Local	Female	NA	COURSE_CRYPT-61	China	Australian Citizen	Mandarin	HEW 5	Tutor Evaluation
1772	1	STAFF_CRYPT-590387	6	192		1	Other	International	Male	NA	COURSE_CRYPT-33	China	Australian Citizen	Mandarin	HEW 5	Tutor Evaluation
1773	1	STAFF_CRYPT-590387	6	138		1	Other	International	Male	NA	COURSE_CRYPT-61	China	Australian Citizen	Mandarin	HEW 5	Tutor Evaluation
1774	1	STAFF_CRYPT-590387	6	192		1	Other	Local	Female	NA	COURSE_CRYPT-33	China	Australian Citizen	Mandarin	HEW 5	Tutor Evaluation
1775	1	STAFF_CRYPT-590387	5	138		1	Other	Local	Male	NA	COURSE_CRYPT-61	China	Australian Citizen	Mandarin	HEW 5	Tutor Evaluation
1776	1	STAFF_CRYPT-590387	6	192		1	Other	Local	Male	NA	COURSE_CRYPT-33	China	Australian Citizen	Mandarin	HEW 5	Tutor Evaluation
1777	1	STAFF_CRYPT-590387	6	138		1	Other	Local	Male	NA	COURSE_CRYPT-61	China	Australian Citizen	Mandarin	HEW 5	Tutor Evaluation
1778	1	STAFF_CRYPT-590387	6	138		1	Other	Local	Female	NA	COURSE_CRYPT-61	China	Australian Citizen	Mandarin	HEW 5	Tutor Evaluation
1779	1	STAFF_CRYPT-590387	5	192		1	Other	Local	Female	NA	COURSE_CRYPT-33	China	Australian Citizen	Mandarin	HEW 5	Tutor Evaluation
1780	1	STAFF_CRYPT-590387	5	192		1	Other	Local	Male	NA	COURSE_CRYPT-33	China	Australian Citizen	Mandarin	HEW 5	Tutor Evaluation
1781	1	STAFF_CRYPT-590387	6	138		1	Other	Local	Male	NA	COURSE_CRYPT-61	China	Australian Citizen	Mandarin	HEW 5	Tutor Evaluation
1782	1	STAFF_CRYPT-590387	6	138		1	Other	International	Female	NA	COURSE_CRYPT-61	China	Australian Citizen	Mandarin	HEW 5	Tutor Evaluation
1783	1	STAFF_CRYPT-590387	6	192		1	Other	Local	Female	NA	COURSE_CRYPT-33	China	Australian Citizen	Mandarin	HEW 5	Tutor Evaluation
1784	1	STAFF_CRYPT-590387	6	192		1	Other	Local	Female	NA	COURSE_CRYPT-33	China	Australian Citizen	Mandarin	HEW 5	Tutor Evaluation
1785	1	STAFF_CRYPT-590387	4	138		1	Other	Local	Male	NA	COURSE_CRYPT-61	China	Australian Citizen	Mandarin	HEW 5	Tutor Evaluation
1786	1	STAFF_CRYPT-590387	5	192		1	Other	Local	Male	NA	COURSE_CRYPT-33	China	Australian Citizen	Mandarin	HEW 5	Tutor Evaluation
1787	1	STAFF_CRYPT-590387	5	192		1	Other	Local	Male	NA	COURSE_CRYPT-33	China	Australian Citizen	Mandarin	HEW 5	Tutor Evaluation
1788	1	STAFF_CRYPT-590387	6	192		1	Other	Local	Male	NA	COURSE_CRYPT-33	China	Australian Citizen	Mandarin	HEW 5	Tutor Evaluation
1789	1	STAFF_CRYPT-590387	NA	138		1	Other	Local	Male	NA	COURSE_CRYPT-61	China	Australian Citizen	Mandarin	HEW 5	Tutor Evaluation
1790	1	STAFF_CRYPT-590387	5	192		1	Other	Local	Female	NA	COURSE_CRYPT-33	China	Australian Citizen	Mandarin	HEW 5	Tutor Evaluation
1791	1	STAFF_CRYPT-590387	5	138		1	Other	Local	Female	NA	COURSE_CRYPT-61	China	Australian Citizen	Mandarin	HEW 5	Tutor Evaluation
1792	1	STAFF_CRYPT-590387	5	138		1	Other	Local	Male	NA	COURSE_CRYPT-61	China	Australian Citizen	Mandarin	HEW 5	Tutor Evaluation
1793	1	STAFF_CRYPT-590387	6	192		1	Other	Local	Female	NA	COURSE_CRYPT-33	China	Australian Citizen	Mandarin	HEW 5	Tutor Evaluation
1794	1	STAFF_CRYPT-590387	6	192		1	Other	Local	Female	NA	COURSE_CRYPT-33	China	Australian Citizen	Mandarin	HEW 5	Tutor Evaluation
1795	1	STAFF_CRYPT-590387	6	192		1	Other	Local	Female	NA	COURSE_CRYPT-33	China	Australian Citizen	Mandarin	HEW 5	Tutor Evaluation
1796	1	STAFF_CRYPT-590387	4	138		1	Other	Local	Male	NA	COURSE_CRYPT-61	China	Australian Citizen	Mandarin	HEW 5	Tutor Evaluation
1797	1	STAFF_CRYPT-590387	6	192		1	Other	Local	Female	NA	COURSE_CRYPT-33	China	Australian Citizen	Mandarin	HEW 5	Tutor Evaluation
1798	1	STAFF_CRYPT-590387	6	138		1	Other	International	Female	NA	COURSE_CRYPT-61	China	Australian Citizen	Mandarin	HEW 5	Tutor Evaluation
1799	1	STAFF_CRYPT-590387	4	138		1	Other	International	Male	NA	COURSE_CRYPT-61	China	Australian Citizen	Mandarin	HEW 5	Tutor Evaluation
1800	1	STAFF_CRYPT-590387	5	192		1	Other	Local	Female	NA	COURSE_CRYPT-33	China	Australian Citizen	Mandarin	HEW 5	Tutor Evaluation
1801	1	STAFF_CRYPT-590387	5	138		1	Other	International	Female	NA	COURSE_CRYPT-61	China	Australian Citizen	Mandarin	HEW 5	Tutor Evaluation
1802	1	STAFF_CRYPT-590387	6	192		1	Other	International	Female	NA	COURSE_CRYPT-33	China	Australian Citizen	Mandarin	HEW 5	Tutor Evaluation
1803	1	STAFF_CRYPT-590387	5	192		1	Other	International	Female	NA	COURSE_CRYPT-33	China	Australian Citizen	Mandarin	HEW 5	Tutor Evaluation
1804	1	STAFF_CRYPT-590387	4	192		1	Other	Local	Female	NA	COURSE_CRYPT-33	China	Australian Citizen	Mandarin	HEW 5	Tutor Evaluation
1805	1	STAFF_CRYPT-590387	6	138		1	Other	Local	Female	NA	COURSE_CRYPT-61	China	Australian Citizen	Mandarin	HEW 5	Tutor Evaluation
1806	1	STAFF_CRYPT-590387	6	138		1	Other	International	Female	NA	COURSE_CRYPT-61	China	Australian Citizen	Mandarin	HEW 5	Tutor Evaluation
1807	1	STAFF_CRYPT-590387	6	138		1	Other	International	Female	NA	COURSE_CRYPT-61	China	Australian Citizen	Mandarin	HEW 5	Tutor Evaluation
1808	1	STAFF_CRYPT-590387	6	192		1	Other	Local	Male	NA	COURSE_CRYPT-33	China	Australian Citizen	Mandarin	HEW 5	Tutor Evaluation
1809	1	STAFF_CRYPT-590387	6	138		1	Other	International	Male	NA	COURSE_CRYPT-61	China	Australian Citizen	Mandarin	HEW 5	Tutor Evaluation
1810	1	STAFF_CRYPT-590387	5	138		1	Other	Local	Male	NA	COURSE_CRYPT-61	China	Australian Citizen	Mandarin	HEW 5	Tutor Evaluation
1811	1	STAFF_CRYPT-590387	5	138		1	Other	Local	Male	NA	COURSE_CRYPT-61	China	Australian Citizen	Mandarin	HEW 5	Tutor Evaluation
1812	1	STAFF_CRYPT-590387	5	192		1	Other	Local	Male	NA	COURSE_CRYPT-33	China	Australian Citizen	Mandarin	HEW 5	Tutor Evaluation
1813	1	STAFF_CRYPT-590387	5	138		1	Other	International	Female	NA	COURSE_CRYPT-61	China	Australian Citizen	Mandarin	HEW 5	Tutor Evaluation
1814	1	STAFF_CRYPT-590387	5	192		1	Other	Local	Male	NA	COURSE_CRYPT-33	China	Australian Citizen	Mandarin	HEW 5	Tutor Evaluation
1815	1	STAFF_CRYPT-590387	6	138		1	Other	International	Female	NA	COURSE_CRYPT-61	China	Australian Citizen	Mandarin	HEW 5	Tutor Evaluation
1816	1	STAFF_CRYPT-590387	5	138		1	Other	Local	Male	NA	COURSE_CRYPT-61	China	Australian Citizen	Mandarin	HEW 5	Tutor Evaluation
1817	1	STAFF_CRYPT-590387	5	138		1	Other	International	Male	NA	COURSE_CRYPT-61	China	Australian Citizen	Mandarin	HEW 5	Tutor Evaluation
1818	1	STAFF_CRYPT-590387	6	192		1	Other	Local	Male	NA	COURSE_CRYPT-33	China	Australian Citizen	Mandarin	HEW 5	Tutor Evaluation
1819	1	STAFF_CRYPT-590387	6	192		1	Other	International	Female	NA	COURSE_CRYPT-33	China	Australian Citizen	Mandarin	HEW 5	Tutor Evaluation
1820	1	STAFF_CRYPT-590387	NA	138		1	Other	International	Male	NA	COURSE_CRYPT-61	China	Australian Citizen	Mandarin	HEW 5	Tutor Evaluation
1821	1	STAFF_CRYPT-590387	6	138		1	Other	International	Male	NA	COURSE_CRYPT-61	China	Australian Citizen	Mandarin	HEW 5	Tutor Evaluation
1822	1	STAFF_CRYPT-590387	6	138		1	Other	Local	Male	NA	COURSE_CRYPT-61	China	Australian Citizen	Mandarin	HEW 5	Tutor Evaluation
1823	1	STAFF_CRYPT-590387	6	138		1	Other	International	Male	NA	COURSE_CRYPT-61	China	Australian Citizen	Mandarin	HEW 5	Tutor Evaluation
1824	1	STAFF_CRYPT-590387	6	192		1	Other	Local	Female	NA	COURSE_CRYPT-33	China	Australian Citizen	Mandarin	HEW 5	Tutor Evaluation
1825	1	STAFF_CRYPT-590387	NA	192		1	Other	International	Female	NA	COURSE_CRYPT-33	China	Australian Citizen	Mandarin	HEW 5	Tutor Evaluation
1826	1	STAFF_CRYPT-590387	NA	192		1	Other	Local	Male	NA	COURSE_CRYPT-33	China	Australian Citizen	Mandarin	HEW 5	Tutor Evaluation
1827	1	STAFF_CRYPT-590387	6	192		1	Other	Local	Female	NA	COURSE_CRYPT-33	China	Australian Citizen	Mandarin	HEW 5	Tutor Evaluation
1828	1	STAFF_CRYPT-590387	NA	192		1	Other	Local	Male	NA	COURSE_CRYPT-33	China	Australian Citizen	Mandarin	HEW 5	Tutor Evaluation
1829	1	STAFF_CRYPT-590387	NA	192		1	Other	Local	Male	NA	COURSE_CRYPT-33	China	Australian Citizen	Mandarin	HEW 5	Tutor Evaluation
1830	1	STAFF_CRYPT-590387	NA	138		1	Other	International	Female	NA	COURSE_CRYPT-61	China	Australian Citizen	Mandarin	HEW 5	Tutor Evaluation
1831	1	STAFF_CRYPT-590387	6	138		1	Other	Local	Male	NA	COURSE_CRYPT-61	China	Australian Citizen	Mandarin	HEW 5	Tutor Evaluation
1832	1	STAFF_CRYPT-590387	6	192		1	Other	Local	Female	NA	COURSE_CRYPT-33	China	Australian Citizen	Mandarin	HEW 5	Tutor Evaluation
1833	1	STAFF_CRYPT-590387	NA	192		1	Other	Local	Female	NA	COURSE_CRYPT-33	China	Australian Citizen	Mandarin	HEW 5	Tutor Evaluation
1834	1	STAFF_CRYPT-590387	6	192		1	Other	Local	Male	NA	COURSE_CRYPT-33	China	Australian Citizen	Mandarin	HEW 5	Tutor Evaluation
1835	1	STAFF_CRYPT-590387	6	192		1	Other	International	Female	NA	COURSE_CRYPT-33	China	Australian Citizen	Mandarin	HEW 5	Tutor Evaluation
1836	1	STAFF_CRYPT-590387	NA	192		1	Other	Local	Male	NA	COURSE_CRYPT-33	China	Australian Citizen	Mandarin	HEW 5	Tutor Evaluation
1837	1	STAFF_CRYPT-590387	6	192		1	Other	Local	Female	NA	COURSE_CRYPT-33	China	Australian Citizen	Mandarin	HEW 5	Tutor Evaluation
1838	1	STAFF_CRYPT-590387	6	192		1	Other	Local	Male	NA	COURSE_CRYPT-33	China	Australian Citizen	Mandarin	HEW 5	Tutor Evaluation
1839	1	STAFF_CRYPT-590387	5	192		1	Other	Local	Female	NA	COURSE_CRYPT-33	China	Australian Citizen	Mandarin	HEW 5	Tutor Evaluation
1840	1	STAFF_CRYPT-590387	5	192		1	Other	Local	Female	NA	COURSE_CRYPT-33	China	Australian Citizen	Mandarin	HEW 5	Tutor Evaluation
1841	1	STAFF_CRYPT-590387	6	192		1	Other	International	Male	NA	COURSE_CRYPT-33	China	Australian Citizen	Mandarin	HEW 5	Tutor Evaluation
1842	1	STAFF_CRYPT-590387	5	192		1	Other	Local	Male	NA	COURSE_CRYPT-33	China	Australian Citizen	Mandarin	HEW 5	Tutor Evaluation
1843	1	STAFF_CRYPT-590387	6	192		1	Other	Local	Male	NA	COURSE_CRYPT-33	China	Australian Citizen	Mandarin	HEW 5	Tutor Evaluation
1844	1	STAFF_CRYPT-590387	6	192		1	Other	International	Female	NA	COURSE_CRYPT-33	China	Australian Citizen	Mandarin	HEW 5	Tutor Evaluation
1845	1	STAFF_CRYPT-590387	6	192		1	Other	Local	Male	NA	COURSE_CRYPT-33	China	Australian Citizen	Mandarin	HEW 5	Tutor Evaluation
1846	1	STAFF_CRYPT-590387	6	192		1	Other	Local	Female	NA	COURSE_CRYPT-33	China	Australian Citizen	Mandarin	HEW 5	Tutor Evaluation
1847	1	STAFF_CRYPT-590387	6	192		1	Other	Local	Female	NA	COURSE_CRYPT-33	China	Australian Citizen	Mandarin	HEW 5	Tutor Evaluation
1848	1	STAFF_CRYPT-590387	5	192		1	Other	Local	Female	NA	COURSE_CRYPT-33	China	Australian Citizen	Mandarin	HEW 5	Tutor Evaluation
1849	1	STAFF_CRYPT-590387	5	138		1	Other	Local	Female	NA	COURSE_CRYPT-61	China	Australian Citizen	Mandarin	HEW 5	Tutor Evaluation
1850	1	STAFF_CRYPT-590387	5	138		1	Other	Local	Male	NA	COURSE_CRYPT-61	China	Australian Citizen	Mandarin	HEW 5	Tutor Evaluation
1851	1	STAFF_CRYPT-590387	6	192		1	Other	Local	Male	NA	COURSE_CRYPT-33	China	Australian Citizen	Mandarin	HEW 5	Tutor Evaluation
1852	1	STAFF_CRYPT-590387	6	192		1	Other	Local	Female	NA	COURSE_CRYPT-33	China	Australian Citizen	Mandarin	HEW 5	Tutor Evaluation
1853	1	STAFF_CRYPT-590387	NA	192		1	Other	International	Female	NA	COURSE_CRYPT-33	China	Australian Citizen	Mandarin	HEW 5	Tutor Evaluation
1854	1	STAFF_CRYPT-590387	6	138		1	Other	Local	Female	NA	COURSE_CRYPT-61	China	Australian Citizen	Mandarin	HEW 5	Tutor Evaluation
1855	1	STAFF_CRYPT-590387	6	138		1	Other	Local	Female	NA	COURSE_CRYPT-61	China	Australian Citizen	Mandarin	HEW 5	Tutor Evaluation
1856	1	STAFF_CRYPT-590387	6	138		1	Other	Local	Female	NA	COURSE_CRYPT-61	China	Australian Citizen	Mandarin	HEW 5	Tutor Evaluation
1857	1	STAFF_CRYPT-590387	NA	192		1	Other	Local	Male	NA	COURSE_CRYPT-33	China	Australian Citizen	Mandarin	HEW 5	Tutor Evaluation
1858	1	STAFF_CRYPT-590387	5	192		1	Other	International	Male	NA	COURSE_CRYPT-33	China	Australian Citizen	Mandarin	HEW 5	Tutor Evaluation
1859	1	STAFF_CRYPT-590387	6	192		1	Other	International	Female	NA	COURSE_CRYPT-33	China	Australian Citizen	Mandarin	HEW 5	Tutor Evaluation
1860	1	STAFF_CRYPT-590387	NA	192		1	Other	Local	Female	NA	COURSE_CRYPT-33	China	Australian Citizen	Mandarin	HEW 5	Tutor Evaluation
1861	1	STAFF_CRYPT-590387	6	192		1	Other	Local	Male	NA	COURSE_CRYPT-33	China	Australian Citizen	Mandarin	HEW 5	Tutor Evaluation
1862	1	STAFF_CRYPT-590387	6	138		1	Other	International	Male	NA	COURSE_CRYPT-61	China	Australian Citizen	Mandarin	HEW 5	Tutor Evaluation
1863	1	STAFF_CRYPT-590387	5	138		1	Other	Local	Male	NA	COURSE_CRYPT-61	China	Australian Citizen	Mandarin	HEW 5	Tutor Evaluation
1864	1	STAFF_CRYPT-590387	5	192		1	Other	Local	Male	NA	COURSE_CRYPT-33	China	Australian Citizen	Mandarin	HEW 5	Tutor Evaluation
1865	1	STAFF_CRYPT-590387	6	192		1	Other	Local	Male	NA	COURSE_CRYPT-33	China	Australian Citizen	Mandarin	HEW 5	Tutor Evaluation
1866	1	STAFF_CRYPT-590387	6	192		1	Other	Local	Female	NA	COURSE_CRYPT-33	China	Australian Citizen	Mandarin	HEW 5	Tutor Evaluation
1867	1	STAFF_CRYPT-590387	NA	138		1	Other	Local	Male	NA	COURSE_CRYPT-61	China	Australian Citizen	Mandarin	HEW 5	Tutor Evaluation
1868	1	STAFF_CRYPT-590387	6	192		1	Other	Local	Male	NA	COURSE_CRYPT-33	China	Australian Citizen	Mandarin	HEW 5	Tutor Evaluation
1869	1	STAFF_CRYPT-590387	NA	138		1	Other	Local	Male	NA	COURSE_CRYPT-61	China	Australian Citizen	Mandarin	HEW 5	Tutor Evaluation
1870	1	STAFF_CRYPT-590387	5	138		1	Other	International	Male	NA	COURSE_CRYPT-61	China	Australian Citizen	Mandarin	HEW 5	Tutor Evaluation
1871	1	STAFF_CRYPT-590387	5	138		1	Other	International	Male	NA	COURSE_CRYPT-61	China	Australian Citizen	Mandarin	HEW 5	Tutor Evaluation
1872	1	STAFF_CRYPT-590387	6	192		1	Other	Local	Female	NA	COURSE_CRYPT-33	China	Australian Citizen	Mandarin	HEW 5	Tutor Evaluation
1873	1	STAFF_CRYPT-590387	5	192		1	Other	International	Male	NA	COURSE_CRYPT-33	China	Australian Citizen	Mandarin	HEW 5	Tutor Evaluation
1874	1	STAFF_CRYPT-590387	5	192		1	Other	Local	Male	NA	COURSE_CRYPT-33	China	Australian Citizen	Mandarin	HEW 5	Tutor Evaluation
1875	1	STAFF_CRYPT-590387	6	138		1	Other	Local	Female	NA	COURSE_CRYPT-61	China	Australian Citizen	Mandarin	HEW 5	Tutor Evaluation
1876	1	STAFF_CRYPT-590387	5	192		1	Other	Local	Female	NA	COURSE_CRYPT-33	China	Australian Citizen	Mandarin	HEW 5	Tutor Evaluation
1877	1	STAFF_CRYPT-590387	5	138		1	Other	Local	Female	NA	COURSE_CRYPT-61	China	Australian Citizen	Mandarin	HEW 5	Tutor Evaluation
1878	1	STAFF_CRYPT-590387	5	192		1	Other	Local	Male	NA	COURSE_CRYPT-33	China	Australian Citizen	Mandarin	HEW 5	Tutor Evaluation
1879	1	STAFF_CRYPT-590387	5	192		1	Other	Local	Male	NA	COURSE_CRYPT-33	China	Australian Citizen	Mandarin	HEW 5	Tutor Evaluation
1880	1	STAFF_CRYPT-590387	5	192		1	Other	Local	Female	NA	COURSE_CRYPT-33	China	Australian Citizen	Mandarin	HEW 5	Tutor Evaluation
1881	1	STAFF_CRYPT-590387	6	192		1	Other	Local	Male	NA	COURSE_CRYPT-33	China	Australian Citizen	Mandarin	HEW 5	Tutor Evaluation
1882	1	STAFF_CRYPT-590387	5	192		1	Other	Local	Male	NA	COURSE_CRYPT-33	China	Australian Citizen	Mandarin	HEW 5	Tutor Evaluation
1883	1	STAFF_CRYPT-590387	6	138		1	Other	International	Female	NA	COURSE_CRYPT-61	China	Australian Citizen	Mandarin	HEW 5	Tutor Evaluation
1884	1	STAFF_CRYPT-590387	5	192		1	Other	International	Female	NA	COURSE_CRYPT-33	China	Australian Citizen	Mandarin	HEW 5	Tutor Evaluation
1885	1	STAFF_CRYPT-590387	6	138		1	Other	International	Male	NA	COURSE_CRYPT-61	China	Australian Citizen	Mandarin	HEW 5	Tutor Evaluation
1886	1	STAFF_CRYPT-590387	5	192		1	Other	Local	Male	NA	COURSE_CRYPT-33	China	Australian Citizen	Mandarin	HEW 5	Tutor Evaluation
1887	1	STAFF_CRYPT-590387	6	138		1	Other	International	Male	NA	COURSE_CRYPT-61	China	Australian Citizen	Mandarin	HEW 5	Tutor Evaluation
1888	1	STAFF_CRYPT-590387	5	192		1	Other	Local	Female	NA	COURSE_CRYPT-33	China	Australian Citizen	Mandarin	HEW 5	Tutor Evaluation
1889	1	STAFF_CRYPT-590387	6	192		1	Other	Local	Female	NA	COURSE_CRYPT-33	China	Australian Citizen	Mandarin	HEW 5	Tutor Evaluation
1890	1	STAFF_CRYPT-590387	5	192		1	Other	Local	Female	NA	COURSE_CRYPT-33	China	Australian Citizen	Mandarin	HEW 5	Tutor Evaluation
1891	1	STAFF_CRYPT-590387	6	138		1	Other	Local	Male	NA	COURSE_CRYPT-61	China	Australian Citizen	Mandarin	HEW 5	Tutor Evaluation
1892	1	STAFF_CRYPT-590387	6	192		1	Other	Local	Female	NA	COURSE_CRYPT-33	China	Australian Citizen	Mandarin	HEW 5	Tutor Evaluation
1893	1	STAFF_CRYPT-590387	6	192		1	Other	Local	Female	NA	COURSE_CRYPT-33	China	Australian Citizen	Mandarin	HEW 5	Tutor Evaluation
1894	1	STAFF_CRYPT-590387	6	192		1	Other	Local	Male	NA	COURSE_CRYPT-33	China	Australian Citizen	Mandarin	HEW 5	Tutor Evaluation
1895	1	STAFF_CRYPT-590387	6	192		1	Other	International	Male	NA	COURSE_CRYPT-33	China	Australian Citizen	Mandarin	HEW 5	Tutor Evaluation
1896	1	STAFF_CRYPT-590387	5	138		1	Other	Local	Female	NA	COURSE_CRYPT-61	China	Australian Citizen	Mandarin	HEW 5	Tutor Evaluation
1897	1	STAFF_CRYPT-590387	6	138		1	Other	Local	Female	NA	COURSE_CRYPT-61	China	Australian Citizen	Mandarin	HEW 5	Tutor Evaluation
1898	1	STAFF_CRYPT-590387	6	192		1	Other	Local	Female	NA	COURSE_CRYPT-33	China	Australian Citizen	Mandarin	HEW 5	Tutor Evaluation
1899	1	STAFF_CRYPT-590387	5	192		1	Other	Local	Male	NA	COURSE_CRYPT-33	China	Australian Citizen	Mandarin	HEW 5	Tutor Evaluation
1900	1	STAFF_CRYPT-590387	5	192		1	Other	Local	Male	NA	COURSE_CRYPT-33	China	Australian Citizen	Mandarin	HEW 5	Tutor Evaluation
1901	1	STAFF_CRYPT-590387	6	192		1	Other	Local	Female	NA	COURSE_CRYPT-33	China	Australian Citizen	Mandarin	HEW 5	Tutor Evaluation
1902	1	STAFF_CRYPT-590387	5	192		1	Other	Local	Female	NA	COURSE_CRYPT-33	China	Australian Citizen	Mandarin	HEW 5	Tutor Evaluation
1903	1	STAFF_CRYPT-590387	6	138		1	Other	Local	Male	NA	COURSE_CRYPT-61	China	Australian Citizen	Mandarin	HEW 5	Tutor Evaluation
1904	1	STAFF_CRYPT-590387	5	192		1	Other	Local	Male	NA	COURSE_CRYPT-33	China	Australian Citizen	Mandarin	HEW 5	Tutor Evaluation
1905	1	STAFF_CRYPT-590387	6	67		1	Other	International	Female	NA	COURSE_CRYPT-661	China	Australian Citizen	Mandarin	HEW 6	Lecturer Evaluation
1906	1	STAFF_CRYPT-590387	5	67		1	Other	International	Female	NA	COURSE_CRYPT-661	China	Australian Citizen	Mandarin	HEW 6	Lecturer Evaluation
1907	1	STAFF_CRYPT-590387	6	67		1	Other	International	Female	NA	COURSE_CRYPT-661	China	Australian Citizen	Mandarin	HEW 6	Lecturer Evaluation
1908	1	STAFF_CRYPT-590387	6	67		1	Other	International	Female	NA	COURSE_CRYPT-661	China	Australian Citizen	Mandarin	HEW 6	Lecturer Evaluation
1909	1	STAFF_CRYPT-590387	6	67		1	Other	International	Female	NA	COURSE_CRYPT-661	China	Australian Citizen	Mandarin	HEW 6	Lecturer Evaluation
1910	1	STAFF_CRYPT-590387	4	67		1	Other	International	Female	NA	COURSE_CRYPT-661	China	Australian Citizen	Mandarin	HEW 6	Lecturer Evaluation
1911	1	STAFF_CRYPT-590387	5	67		1	Other	International	Female	NA	COURSE_CRYPT-661	China	Australian Citizen	Mandarin	HEW 6	Lecturer Evaluation
1912	1	STAFF_CRYPT-590387	5	67		1	Other	International	Female	NA	COURSE_CRYPT-661	China	Australian Citizen	Mandarin	HEW 6	Lecturer Evaluation
1913	1	STAFF_CRYPT-590387	5	67		1	Other	International	Female	NA	COURSE_CRYPT-661	China	Australian Citizen	Mandarin	HEW 6	Lecturer Evaluation
1914	1	STAFF_CRYPT-590387	6	67		1	Other	International	Female	NA	COURSE_CRYPT-661	China	Australian Citizen	Mandarin	HEW 6	Lecturer Evaluation
1915	1	STAFF_CRYPT-590387	5	67		1	Other	International	Male	NA	COURSE_CRYPT-661	China	Australian Citizen	Mandarin	HEW 6	Lecturer Evaluation
1916	1	STAFF_CRYPT-590387	6	67		1	Other	International	Male	NA	COURSE_CRYPT-661	China	Australian Citizen	Mandarin	HEW 6	Lecturer Evaluation
1917	1	STAFF_CRYPT-590387	5	67		1	Other	International	Male	NA	COURSE_CRYPT-661	China	Australian Citizen	Mandarin	HEW 6	Lecturer Evaluation
1918	1	STAFF_CRYPT-590387	6	67		1	Other	International	Female	NA	COURSE_CRYPT-661	China	Australian Citizen	Mandarin	HEW 6	Lecturer Evaluation
1919	1	STAFF_CRYPT-590387	5	67		1	Other	Local	Male	NA	COURSE_CRYPT-661	China	Australian Citizen	Mandarin	HEW 6	Lecturer Evaluation
1920	1	STAFF_CRYPT-590387	5	67		1	Other	International	Male	NA	COURSE_CRYPT-661	China	Australian Citizen	Mandarin	HEW 6	Lecturer Evaluation
1921	1	STAFF_CRYPT-590387	6	67		1	Other	International	Male	NA	COURSE_CRYPT-661	China	Australian Citizen	Mandarin	HEW 6	Lecturer Evaluation
1922	1	STAFF_CRYPT-590387	5	67		1	Other	International	Female	NA	COURSE_CRYPT-661	China	Australian Citizen	Mandarin	HEW 6	Lecturer Evaluation
1923	1	STAFF_CRYPT-590387	5	67		1	Other	International	Female	NA	COURSE_CRYPT-661	China	Australian Citizen	Mandarin	HEW 6	Lecturer Evaluation
1924	1	STAFF_CRYPT-590387	5	67		1	Other	International	Female	NA	COURSE_CRYPT-661	China	Australian Citizen	Mandarin	HEW 6	Lecturer Evaluation
1925	1	STAFF_CRYPT-590387	5	67		1	Other	International	Female	NA	COURSE_CRYPT-661	China	Australian Citizen	Mandarin	HEW 6	Lecturer Evaluation
1926	1	STAFF_CRYPT-590387	5	67		1	Other	International	Female	NA	COURSE_CRYPT-661	China	Australian Citizen	Mandarin	HEW 6	Lecturer Evaluation
1927	1	STAFF_CRYPT-590387	5	67		1	Other	Local	Female	NA	COURSE_CRYPT-661	China	Australian Citizen	Mandarin	HEW 6	Lecturer Evaluation
1928	1	STAFF_CRYPT-590387	6	67		1	Other	International	Female	NA	COURSE_CRYPT-661	China	Australian Citizen	Mandarin	HEW 6	Lecturer Evaluation
1929	1	STAFF_CRYPT-590387	5	67		1	Other	International	Female	NA	COURSE_CRYPT-661	China	Australian Citizen	Mandarin	HEW 6	Lecturer Evaluation
1930	1	STAFF_CRYPT-590387	6	67		1	Other	International	Female	NA	COURSE_CRYPT-661	China	Australian Citizen	Mandarin	HEW 6	Lecturer Evaluation
1931	1	STAFF_CRYPT-590387	5	67		1	Other	International	Female	NA	COURSE_CRYPT-661	China	Australian Citizen	Mandarin	HEW 6	Lecturer Evaluation
1932	1	STAFF_CRYPT-590387	6	67		1	Other	International	Male	NA	COURSE_CRYPT-661	China	Australian Citizen	Mandarin	HEW 6	Lecturer Evaluation
1933	1	STAFF_CRYPT-590387	5	67		1	Other	International	Female	NA	COURSE_CRYPT-661	China	Australian Citizen	Mandarin	HEW 6	Lecturer Evaluation
1934	1	STAFF_CRYPT-590387	4	67		1	Other	International	Female	NA	COURSE_CRYPT-661	China	Australian Citizen	Mandarin	HEW 6	Lecturer Evaluation
1935	1	STAFF_CRYPT-590387	6	67		1	Other	International	Male	NA	COURSE_CRYPT-661	China	Australian Citizen	Mandarin	HEW 6	Lecturer Evaluation
1936	1	STAFF_CRYPT-590387	6	67		1	Other	International	Male	NA	COURSE_CRYPT-661	China	Australian Citizen	Mandarin	HEW 6	Lecturer Evaluation
1937	1	STAFF_CRYPT-590387	6	67		1	Other	International	Female	NA	COURSE_CRYPT-661	China	Australian Citizen	Mandarin	HEW 6	Lecturer Evaluation
1938	1	STAFF_CRYPT-590387	6	67		1	Other	International	Female	NA	COURSE_CRYPT-661	China	Australian Citizen	Mandarin	HEW 6	Lecturer Evaluation
1939	1	STAFF_CRYPT-590387	5	67		1	Other	International	Male	NA	COURSE_CRYPT-661	China	Australian Citizen	Mandarin	HEW 6	Lecturer Evaluation
1940	1	STAFF_CRYPT-590387	6	67		1	Other	International	Female	NA	COURSE_CRYPT-661	China	Australian Citizen	Mandarin	HEW 6	Lecturer Evaluation
1941	1	STAFF_CRYPT-590387	5	67		1	Other	International	Male	NA	COURSE_CRYPT-661	China	Australian Citizen	Mandarin	HEW 6	Lecturer Evaluation
1942	1	STAFF_CRYPT-590387	6	67		1	Other	International	Male	NA	COURSE_CRYPT-661	China	Australian Citizen	Mandarin	HEW 6	Lecturer Evaluation
1943	1	STAFF_CRYPT-590387	5	67		1	Other	International	Male	NA	COURSE_CRYPT-661	China	Australian Citizen	Mandarin	HEW 6	Lecturer Evaluation
1944	1	STAFF_CRYPT-590387	6	67		1	Other	International	Male	NA	COURSE_CRYPT-661	China	Australian Citizen	Mandarin	HEW 6	Lecturer Evaluation
1945	1	STAFF_CRYPT-590387	5	67		1	Other	International	Male	NA	COURSE_CRYPT-661	China	Australian Citizen	Mandarin	HEW 6	Lecturer Evaluation
1946	1	STAFF_CRYPT-590387	6	67		1	Other	International	Female	NA	COURSE_CRYPT-661	China	Australian Citizen	Mandarin	HEW 6	Lecturer Evaluation
1947	1	STAFF_CRYPT-590387	5	67		1	Other	International	Female	NA	COURSE_CRYPT-661	China	Australian Citizen	Mandarin	HEW 6	Lecturer Evaluation
1948	1	STAFF_CRYPT-590387	4	67		1	Other	International	Female	NA	COURSE_CRYPT-661	China	Australian Citizen	Mandarin	HEW 6	Lecturer Evaluation
1949	1	STAFF_CRYPT-590387	6	67		1	Other	International	Male	NA	COURSE_CRYPT-661	China	Australian Citizen	Mandarin	HEW 6	Lecturer Evaluation
1950	1	STAFF_CRYPT-590387	5	67		1	Other	International	Female	NA	COURSE_CRYPT-661	China	Australian Citizen	Mandarin	HEW 6	Lecturer Evaluation
1951	1	STAFF_CRYPT-590387	6	67		1	Other	International	Female	NA	COURSE_CRYPT-661	China	Australian Citizen	Mandarin	HEW 6	Lecturer Evaluation
1952	1	STAFF_CRYPT-590387	5	67		1	Other	International	Female	NA	COURSE_CRYPT-661	China	Australian Citizen	Mandarin	HEW 6	Lecturer Evaluation
1953	1	STAFF_CRYPT-590387	6	67		1	Other	International	Female	NA	COURSE_CRYPT-661	China	Australian Citizen	Mandarin	HEW 6	Lecturer Evaluation
1954	1	STAFF_CRYPT-590387	5	67		1	Other	International	Male	NA	COURSE_CRYPT-661	China	Australian Citizen	Mandarin	HEW 6	Lecturer Evaluation
1955	1	STAFF_CRYPT-590387	5	67		1	Other	International	Female	NA	COURSE_CRYPT-661	China	Australian Citizen	Mandarin	HEW 6	Lecturer Evaluation
1956	1	STAFF_CRYPT-590387	5	67		1	Other	International	Female	NA	COURSE_CRYPT-661	China	Australian Citizen	Mandarin	HEW 6	Lecturer Evaluation
1957	1	STAFF_CRYPT-590387	6	67		1	Other	International	Female	NA	COURSE_CRYPT-661	China	Australian Citizen	Mandarin	HEW 6	Lecturer Evaluation
1958	1	STAFF_CRYPT-590387	5	67		1	Other	International	Male	NA	COURSE_CRYPT-661	China	Australian Citizen	Mandarin	HEW 6	Lecturer Evaluation
1959	1	STAFF_CRYPT-590387	6	67		1	Other	International	Male	NA	COURSE_CRYPT-661	China	Australian Citizen	Mandarin	HEW 6	Lecturer Evaluation
1960	1	STAFF_CRYPT-590387	5	67		1	Other	International	Female	NA	COURSE_CRYPT-661	China	Australian Citizen	Mandarin	HEW 6	Lecturer Evaluation
1961	1	STAFF_CRYPT-590387	5	67		1	Other	International	Female	NA	COURSE_CRYPT-661	China	Australian Citizen	Mandarin	HEW 6	Lecturer Evaluation
1962	1	STAFF_CRYPT-590387	4	67		1	Other	International	Female	NA	COURSE_CRYPT-661	China	Australian Citizen	Mandarin	HEW 6	Lecturer Evaluation
1963	1	STAFF_CRYPT-590387	6	67		1	Other	International	Female	NA	COURSE_CRYPT-661	China	Australian Citizen	Mandarin	HEW 6	Lecturer Evaluation
1964	1	STAFF_CRYPT-590387	5	67		1	Other	International	Female	NA	COURSE_CRYPT-661	China	Australian Citizen	Mandarin	HEW 6	Lecturer Evaluation
1965	1	STAFF_CRYPT-590387	5	67		1	Other	International	Female	NA	COURSE_CRYPT-661	China	Australian Citizen	Mandarin	HEW 6	Lecturer Evaluation
1966	1	STAFF_CRYPT-590387	6	90		1	Other	International	Female	NA	COURSE_CRYPT-155	China	Australian Citizen	Mandarin	HEW 6	Course Evaluation
1967	1	STAFF_CRYPT-590387	5	90		1	Other	International	Male	NA	COURSE_CRYPT-155	China	Australian Citizen	Mandarin	HEW 6	Course Evaluation
1968	1	STAFF_CRYPT-590387	6	90		1	Other	Local	Female	NA	COURSE_CRYPT-155	China	Australian Citizen	Mandarin	HEW 6	Course Evaluation
1969	1	STAFF_CRYPT-590387	6	90		1	Other	Local	Male	NA	COURSE_CRYPT-155	China	Australian Citizen	Mandarin	HEW 6	Course Evaluation
1970	1	STAFF_CRYPT-590387	6	90		1	Other	Local	Male	NA	COURSE_CRYPT-155	China	Australian Citizen	Mandarin	HEW 6	Course Evaluation
1971	1	STAFF_CRYPT-590387	5	90		1	Other	International	Female	NA	COURSE_CRYPT-155	China	Australian Citizen	Mandarin	HEW 6	Course Evaluation
1972	1	STAFF_CRYPT-590387	6	90		1	Other	Local	Male	NA	COURSE_CRYPT-155	China	Australian Citizen	Mandarin	HEW 6	Course Evaluation
1973	1	STAFF_CRYPT-590387	6	90		1	Other	Local	Female	NA	COURSE_CRYPT-155	China	Australian Citizen	Mandarin	HEW 6	Course Evaluation
1974	1	STAFF_CRYPT-590387	6	90		1	Other	Local	Female	NA	COURSE_CRYPT-155	China	Australian Citizen	Mandarin	HEW 6	Course Evaluation
1975	1	STAFF_CRYPT-590387	6	90		1	Other	International	Female	NA	COURSE_CRYPT-155	China	Australian Citizen	Mandarin	HEW 6	Course Evaluation
1976	1	STAFF_CRYPT-590387	6	90		1	Other	Local	Male	NA	COURSE_CRYPT-155	China	Australian Citizen	Mandarin	HEW 6	Course Evaluation
1977	1	STAFF_CRYPT-590387	6	90		1	Other	Local	Female	NA	COURSE_CRYPT-155	China	Australian Citizen	Mandarin	HEW 6	Course Evaluation
1978	1	STAFF_CRYPT-590387	5	90		1	Other	Local	Male	NA	COURSE_CRYPT-155	China	Australian Citizen	Mandarin	HEW 6	Course Evaluation
1979	1	STAFF_CRYPT-590387	5	90		1	Other	International	Female	NA	COURSE_CRYPT-155	China	Australian Citizen	Mandarin	HEW 6	Course Evaluation
1980	1	STAFF_CRYPT-590387	6	90		1	Other	International	Male	NA	COURSE_CRYPT-155	China	Australian Citizen	Mandarin	HEW 6	Course Evaluation
1981	1	STAFF_CRYPT-590387	6	90		1	Other	International	Male	NA	COURSE_CRYPT-155	China	Australian Citizen	Mandarin	HEW 6	Course Evaluation
1982	1	STAFF_CRYPT-590387	6	90		1	Other	Local	Male	NA	COURSE_CRYPT-155	China	Australian Citizen	Mandarin	HEW 6	Course Evaluation
1983	1	STAFF_CRYPT-590387	6	90		1	Other	Local	Female	NA	COURSE_CRYPT-155	China	Australian Citizen	Mandarin	HEW 6	Course Evaluation
1984	1	STAFF_CRYPT-590387	6	90		1	Other	International	Female	NA	COURSE_CRYPT-155	China	Australian Citizen	Mandarin	HEW 6	Course Evaluation
1985	1	STAFF_CRYPT-590387	6	90		1	Other	Local	Male	NA	COURSE_CRYPT-155	China	Australian Citizen	Mandarin	HEW 6	Course Evaluation
1986	1	STAFF_CRYPT-590387	6	90		1	Other	Local	Female	NA	COURSE_CRYPT-155	China	Australian Citizen	Mandarin	HEW 6	Course Evaluation
1987	1	STAFF_CRYPT-590387	5	90		1	Other	Local	Female	NA	COURSE_CRYPT-155	China	Australian Citizen	Mandarin	HEW 6	Course Evaluation
1988	1	STAFF_CRYPT-590387	6	90		1	Other	Local	Female	NA	COURSE_CRYPT-155	China	Australian Citizen	Mandarin	HEW 6	Course Evaluation
1989	1	STAFF_CRYPT-590387	6	90		1	Other	International	Female	NA	COURSE_CRYPT-155	China	Australian Citizen	Mandarin	HEW 6	Course Evaluation
1990	1	STAFF_CRYPT-590387	6	90		1	Other	Local	Male	NA	COURSE_CRYPT-155	China	Australian Citizen	Mandarin	HEW 6	Course Evaluation
1991	1	STAFF_CRYPT-590387	6	90		1	Other	Local	Female	NA	COURSE_CRYPT-155	China	Australian Citizen	Mandarin	HEW 6	Course Evaluation
1992	1	STAFF_CRYPT-590387	6	90		1	Other	Local	Male	NA	COURSE_CRYPT-155	China	Australian Citizen	Mandarin	HEW 6	Course Evaluation
1993	1	STAFF_CRYPT-590387	1	90		1	Other	Local	Female	NA	COURSE_CRYPT-155	China	Australian Citizen	Mandarin	HEW 6	Course Evaluation
1994	1	STAFF_CRYPT-590387	6	90		1	Other	Local	Female	NA	COURSE_CRYPT-155	China	Australian Citizen	Mandarin	HEW 6	Course Evaluation
1995	1	STAFF_CRYPT-590387	6	90		1	Other	International	Female	NA	COURSE_CRYPT-155	China	Australian Citizen	Mandarin	HEW 6	Course Evaluation
1996	1	STAFF_CRYPT-590387	5	90		1	Other	International	Female	NA	COURSE_CRYPT-155	China	Australian Citizen	Mandarin	HEW 6	Course Evaluation
1997	1	STAFF_CRYPT-590387	5	90		1	Other	Local	Female	NA	COURSE_CRYPT-155	China	Australian Citizen	Mandarin	HEW 6	Course Evaluation
1998	1	STAFF_CRYPT-590387	6	90		1	Other	Local	Male	NA	COURSE_CRYPT-155	China	Australian Citizen	Mandarin	HEW 6	Course Evaluation
1999	1	STAFF_CRYPT-590387	6	90		1	Other	Local	Female	NA	COURSE_CRYPT-155	China	Australian Citizen	Mandarin	HEW 6	Course Evaluation
[truncated: 538,281 more rows]
