# Supplementary material for: Gender and cultural bias in student evaluations: Why representation matters
Source: PLoS One. 2019 Feb 13;14(2):e0209749. doi: 10.1371/journal.pone.0209749 (PMC6373838; doi:10.1371/journal.pone.0209749)
Supplement: S1 File — (ZIP) [file pone.0209749.s001.zip › Datasets/ENG.csv]

	TeachingCourse_NotFirstTime	STAFF_CRYPT	Q010_ANS_RESPONSE_VALUE	TOTAL_STUDENTS	PROGRAM_ACADEMIC_CAREER	TEACHERGENDERFEMALE	STAFF_LANGUAGE_BACKGROUND	RESIDENCY_RESPONSE	GENDER_RESPONSE	SEMESTER_WAM	COURSE_CRYPT	STAFF_BIRTH_COUNTRY_DESCR	STAFF_CITIZENSHIP_STATUS_DESCR	STAFF_LANGUAGE_SPOKEN_AT_HOME	HEW_ACTUAL_LEVEL	EVALUATION_TYPE
1	1	STAFF_CRYPT-647472	5	170		1	Other	International	Male	NA	COURSE_CRYPT-178735	Indonesia	Temporary Resident Visa	Indonesian	HEW 6	Course Evaluation
2	1	STAFF_CRYPT-647472	5	170		1	Other	Local	Male	NA	COURSE_CRYPT-178735	Indonesia	Temporary Resident Visa	Indonesian	HEW 6	Course Evaluation
3	1	STAFF_CRYPT-647472	4	66		1	Other	International	Female	NA	COURSE_CRYPT-200164	Indonesia	Temporary Resident Visa	Indonesian	HEW 6	Course Evaluation
4	1	STAFF_CRYPT-647472	6	150		1	Other	Local	Male	NA	COURSE_CRYPT-178684	Indonesia	Temporary Resident Visa	Indonesian	HEW 6	Course Evaluation
5	1	STAFF_CRYPT-647472	5	151		1	Other	Local	Male	NA	COURSE_CRYPT-178705	Indonesia	Temporary Resident Visa	Indonesian	HEW 6	Course Evaluation
6	1	STAFF_CRYPT-647472	5	214		1	Other	Local	Male	NA	COURSE_CRYPT-181450	Indonesia	Temporary Resident Visa	Indonesian	HEW 6	Course Evaluation
7	1	STAFF_CRYPT-647472	5	151		1	Other	International	Male	NA	COURSE_CRYPT-178705	Indonesia	Temporary Resident Visa	Indonesian	HEW 6	Course Evaluation
8	1	STAFF_CRYPT-647472	6	151		1	Other	International	Male	NA	COURSE_CRYPT-178705	Indonesia	Temporary Resident Visa	Indonesian	HEW 6	Course Evaluation
9	1	STAFF_CRYPT-647472	6	150		1	Other	International	Male	NA	COURSE_CRYPT-178684	Indonesia	Temporary Resident Visa	Indonesian	HEW 6	Course Evaluation
10	1	STAFF_CRYPT-647472	5	150		1	Other	International	Male	NA	COURSE_CRYPT-178684	Indonesia	Temporary Resident Visa	Indonesian	HEW 6	Course Evaluation
11	1	STAFF_CRYPT-647472	5	151		1	Other	Local	Male	NA	COURSE_CRYPT-178705	Indonesia	Temporary Resident Visa	Indonesian	HEW 6	Course Evaluation
12	1	STAFF_CRYPT-647472	5	66		1	Other	International	Male	NA	COURSE_CRYPT-200164	Indonesia	Temporary Resident Visa	Indonesian	HEW 6	Course Evaluation
13	1	STAFF_CRYPT-647472	6	151		1	Other	International	Male	NA	COURSE_CRYPT-178705	Indonesia	Temporary Resident Visa	Indonesian	HEW 6	Course Evaluation
14	1	STAFF_CRYPT-647472	1	170		1	Other	International	Male	NA	COURSE_CRYPT-178735	Indonesia	Temporary Resident Visa	Indonesian	HEW 6	Course Evaluation
15	1	STAFF_CRYPT-647472	6	151		1	Other	International	Female	NA	COURSE_CRYPT-178705	Indonesia	Temporary Resident Visa	Indonesian	HEW 6	Course Evaluation
16	1	STAFF_CRYPT-647472	6	151		1	Other	International	Female	NA	COURSE_CRYPT-178705	Indonesia	Temporary Resident Visa	Indonesian	HEW 6	Course Evaluation
17	1	STAFF_CRYPT-647472	NA	151		1	Other	Local	Male	NA	COURSE_CRYPT-178705	Indonesia	Temporary Resident Visa	Indonesian	HEW 6	Course Evaluation
18	1	STAFF_CRYPT-647472	5	151		1	Other	Local	Male	NA	COURSE_CRYPT-178705	Indonesia	Temporary Resident Visa	Indonesian	HEW 6	Course Evaluation
19	1	STAFF_CRYPT-647472	5	150		1	Other	International	Male	NA	COURSE_CRYPT-178684	Indonesia	Temporary Resident Visa	Indonesian	HEW 6	Course Evaluation
20	1	STAFF_CRYPT-647472	6	150		1	Other	International	Male	NA	COURSE_CRYPT-178684	Indonesia	Temporary Resident Visa	Indonesian	HEW 6	Course Evaluation
21	1	STAFF_CRYPT-647472	5	170		1	Other	Local	Male	NA	COURSE_CRYPT-178735	Indonesia	Temporary Resident Visa	Indonesian	HEW 6	Course Evaluation
22	1	STAFF_CRYPT-647472	6	170		1	Other	Local	Male	NA	COURSE_CRYPT-178735	Indonesia	Temporary Resident Visa	Indonesian	HEW 6	Course Evaluation
23	1	STAFF_CRYPT-647472	6	151		1	Other	Local	Female	NA	COURSE_CRYPT-178705	Indonesia	Temporary Resident Visa	Indonesian	HEW 6	Course Evaluation
24	1	STAFF_CRYPT-647472	3	214		1	Other	Local	Male	NA	COURSE_CRYPT-181450	Indonesia	Temporary Resident Visa	Indonesian	HEW 6	Course Evaluation
25	1	STAFF_CRYPT-647472	5	151		1	Other	International	Male	NA	COURSE_CRYPT-178705	Indonesia	Temporary Resident Visa	Indonesian	HEW 6	Course Evaluation
26	1	STAFF_CRYPT-647472	2	151		1	Other	International	Male	NA	COURSE_CRYPT-178705	Indonesia	Temporary Resident Visa	Indonesian	HEW 6	Course Evaluation
27	1	STAFF_CRYPT-647472	0	214		1	Other	Local	Female	NA	COURSE_CRYPT-181450	Indonesia	Temporary Resident Visa	Indonesian	HEW 6	Course Evaluation
28	1	STAFF_CRYPT-647472	5	150		1	Other	Local	Male	NA	COURSE_CRYPT-178684	Indonesia	Temporary Resident Visa	Indonesian	HEW 6	Course Evaluation
29	1	STAFF_CRYPT-647472	5	150		1	Other	Local	Male	NA	COURSE_CRYPT-178684	Indonesia	Temporary Resident Visa	Indonesian	HEW 6	Course Evaluation
30	1	STAFF_CRYPT-647472	4	66		1	Other	International	Female	NA	COURSE_CRYPT-200164	Indonesia	Temporary Resident Visa	Indonesian	HEW 6	Course Evaluation
31	1	STAFF_CRYPT-647472	4	151		1	Other	Local	Female	NA	COURSE_CRYPT-178705	Indonesia	Temporary Resident Visa	Indonesian	HEW 6	Course Evaluation
32	1	STAFF_CRYPT-647472	5	151		1	Other	International	Male	NA	COURSE_CRYPT-178705	Indonesia	Temporary Resident Visa	Indonesian	HEW 6	Course Evaluation
33	1	STAFF_CRYPT-647472	6	151		1	Other	International	Male	NA	COURSE_CRYPT-178705	Indonesia	Temporary Resident Visa	Indonesian	HEW 6	Course Evaluation
34	1	STAFF_CRYPT-647472	3	66		1	Other	Local	Male	NA	COURSE_CRYPT-200164	Indonesia	Temporary Resident Visa	Indonesian	HEW 6	Course Evaluation
35	1	STAFF_CRYPT-647472	5	151		1	Other	Local	Male	NA	COURSE_CRYPT-178705	Indonesia	Temporary Resident Visa	Indonesian	HEW 6	Course Evaluation
36	1	STAFF_CRYPT-647472	6	151		1	Other	International	Female	NA	COURSE_CRYPT-178705	Indonesia	Temporary Resident Visa	Indonesian	HEW 6	Course Evaluation
37	1	STAFF_CRYPT-647472	6	170		1	Other	International	Male	NA	COURSE_CRYPT-178735	Indonesia	Temporary Resident Visa	Indonesian	HEW 6	Course Evaluation
38	1	STAFF_CRYPT-647472	6	151		1	Other	Local	Male	NA	COURSE_CRYPT-178705	Indonesia	Temporary Resident Visa	Indonesian	HEW 6	Course Evaluation
39	1	STAFF_CRYPT-647472	6	151		1	Other	Local	Male	NA	COURSE_CRYPT-178705	Indonesia	Temporary Resident Visa	Indonesian	HEW 6	Course Evaluation
40	1	STAFF_CRYPT-647472	5	151		1	Other	Local	Male	NA	COURSE_CRYPT-178705	Indonesia	Temporary Resident Visa	Indonesian	HEW 6	Course Evaluation
41	1	STAFF_CRYPT-647472	4	214		1	Other	Local	Male	NA	COURSE_CRYPT-181450	Indonesia	Temporary Resident Visa	Indonesian	HEW 6	Course Evaluation
42	1	STAFF_CRYPT-647472	4	151		1	Other	Local	Male	NA	COURSE_CRYPT-178705	Indonesia	Temporary Resident Visa	Indonesian	HEW 6	Course Evaluation
43	1	STAFF_CRYPT-647472	5	151		1	Other	Local	Male	NA	COURSE_CRYPT-178705	Indonesia	Temporary Resident Visa	Indonesian	HEW 6	Course Evaluation
44	1	STAFF_CRYPT-647472	4	170		1	Other	Local	Male	NA	COURSE_CRYPT-178735	Indonesia	Temporary Resident Visa	Indonesian	HEW 6	Course Evaluation
45	1	STAFF_CRYPT-647472	5	151		1	Other	Local	Male	NA	COURSE_CRYPT-178705	Indonesia	Temporary Resident Visa	Indonesian	HEW 6	Course Evaluation
46	1	STAFF_CRYPT-647472	3	214		1	Other	Local	Female	NA	COURSE_CRYPT-181450	Indonesia	Temporary Resident Visa	Indonesian	HEW 6	Course Evaluation
47	1	STAFF_CRYPT-647472	5	214		1	Other	International	Female	NA	COURSE_CRYPT-181450	Indonesia	Temporary Resident Visa	Indonesian	HEW 6	Course Evaluation
48	1	STAFF_CRYPT-647472	4	170		1	Other	International	Male	NA	COURSE_CRYPT-178735	Indonesia	Temporary Resident Visa	Indonesian	HEW 6	Course Evaluation
49	1	STAFF_CRYPT-647472	4	170		1	Other	International	Male	NA	COURSE_CRYPT-178735	Indonesia	Temporary Resident Visa	Indonesian	HEW 6	Course Evaluation
50	1	STAFF_CRYPT-647472	5	151		1	Other	Local	Male	NA	COURSE_CRYPT-178705	Indonesia	Temporary Resident Visa	Indonesian	HEW 6	Course Evaluation
51	1	STAFF_CRYPT-647472	4	150		1	Other	Local	Male	NA	COURSE_CRYPT-178684	Indonesia	Temporary Resident Visa	Indonesian	HEW 6	Course Evaluation
52	1	STAFF_CRYPT-647472	4	214		1	Other	Local	Male	NA	COURSE_CRYPT-181450	Indonesia	Temporary Resident Visa	Indonesian	HEW 6	Course Evaluation
53	1	STAFF_CRYPT-647472	5	151		1	Other	Local	Male	NA	COURSE_CRYPT-178705	Indonesia	Temporary Resident Visa	Indonesian	HEW 6	Course Evaluation
54	1	STAFF_CRYPT-647472	5	214		1	Other	Local	Male	NA	COURSE_CRYPT-181450	Indonesia	Temporary Resident Visa	Indonesian	HEW 6	Course Evaluation
55	1	STAFF_CRYPT-647472	4	170		1	Other	International	Male	NA	COURSE_CRYPT-178735	Indonesia	Temporary Resident Visa	Indonesian	HEW 6	Course Evaluation
56	1	STAFF_CRYPT-647472	5	214		1	Other	Local	Male	NA	COURSE_CRYPT-181450	Indonesia	Temporary Resident Visa	Indonesian	HEW 6	Course Evaluation
57	1	STAFF_CRYPT-647472	5	214		1	Other	International	Female	NA	COURSE_CRYPT-181450	Indonesia	Temporary Resident Visa	Indonesian	HEW 6	Course Evaluation
58	1	STAFF_CRYPT-647472	5	170		1	Other	Local	Male	NA	COURSE_CRYPT-178735	Indonesia	Temporary Resident Visa	Indonesian	HEW 6	Course Evaluation
59	1	STAFF_CRYPT-647472	4	151		1	Other	Local	Male	NA	COURSE_CRYPT-178705	Indonesia	Temporary Resident Visa	Indonesian	HEW 6	Course Evaluation
60	1	STAFF_CRYPT-647472	6	151		1	Other	Local	Male	NA	COURSE_CRYPT-178705	Indonesia	Temporary Resident Visa	Indonesian	HEW 6	Course Evaluation
61	1	STAFF_CRYPT-647472	3	150		1	Other	International	Male	NA	COURSE_CRYPT-178684	Indonesia	Temporary Resident Visa	Indonesian	HEW 6	Course Evaluation
62	1	STAFF_CRYPT-647472	4	214		1	Other	International	Male	NA	COURSE_CRYPT-181450	Indonesia	Temporary Resident Visa	Indonesian	HEW 6	Course Evaluation
63	1	STAFF_CRYPT-647472	5	150		1	Other	Local	Male	NA	COURSE_CRYPT-178684	Indonesia	Temporary Resident Visa	Indonesian	HEW 6	Course Evaluation
64	1	STAFF_CRYPT-647472	6	151		1	Other	International	Male	NA	COURSE_CRYPT-178705	Indonesia	Temporary Resident Visa	Indonesian	HEW 6	Course Evaluation
65	1	STAFF_CRYPT-647472	6	151		1	Other	Local	Male	NA	COURSE_CRYPT-178705	Indonesia	Temporary Resident Visa	Indonesian	HEW 6	Course Evaluation
66	1	STAFF_CRYPT-647472	6	151		1	Other	Local	Female	NA	COURSE_CRYPT-178705	Indonesia	Temporary Resident Visa	Indonesian	HEW 6	Course Evaluation
67	1	STAFF_CRYPT-647472	5	150		1	Other	International	Male	NA	COURSE_CRYPT-178684	Indonesia	Temporary Resident Visa	Indonesian	HEW 6	Course Evaluation
68	1	STAFF_CRYPT-647472	6	151		1	Other	Local	Male	NA	COURSE_CRYPT-178705	Indonesia	Temporary Resident Visa	Indonesian	HEW 6	Course Evaluation
69	1	STAFF_CRYPT-647472	4	170		1	Other	Local	Male	NA	COURSE_CRYPT-178735	Indonesia	Temporary Resident Visa	Indonesian	HEW 6	Course Evaluation
70	1	STAFF_CRYPT-647472	6	151		1	Other	Local	Male	NA	COURSE_CRYPT-178705	Indonesia	Temporary Resident Visa	Indonesian	HEW 6	Course Evaluation
71	1	STAFF_CRYPT-647472	6	151		1	Other	Local	Male	NA	COURSE_CRYPT-178705	Indonesia	Temporary Resident Visa	Indonesian	HEW 6	Course Evaluation
72	1	STAFF_CRYPT-647472	5	151		1	Other	International	Male	NA	COURSE_CRYPT-178705	Indonesia	Temporary Resident Visa	Indonesian	HEW 6	Course Evaluation
73	1	STAFF_CRYPT-647472	4	170		1	Other	Local	Female	NA	COURSE_CRYPT-178735	Indonesia	Temporary Resident Visa	Indonesian	HEW 6	Course Evaluation
74	1	STAFF_CRYPT-647472	5	151		1	Other	Local	Female	NA	COURSE_CRYPT-178705	Indonesia	Temporary Resident Visa	Indonesian	HEW 6	Course Evaluation
75	1	STAFF_CRYPT-647472	5	151		1	Other	Local	Female	NA	COURSE_CRYPT-178705	Indonesia	Temporary Resident Visa	Indonesian	HEW 6	Course Evaluation
76	1	STAFF_CRYPT-647472	5	151		1	Other	Local	Male	NA	COURSE_CRYPT-178705	Indonesia	Temporary Resident Visa	Indonesian	HEW 6	Course Evaluation
77	1	STAFF_CRYPT-647472	4	66		1	Other	Local	Male	NA	COURSE_CRYPT-200164	Indonesia	Temporary Resident Visa	Indonesian	HEW 6	Course Evaluation
78	1	STAFF_CRYPT-647472	5	170		1	Other	Local	Male	NA	COURSE_CRYPT-178735	Indonesia	Temporary Resident Visa	Indonesian	HEW 6	Course Evaluation
79	1	STAFF_CRYPT-647472	3	170		1	Other	Local	Male	NA	COURSE_CRYPT-178735	Indonesia	Temporary Resident Visa	Indonesian	HEW 6	Course Evaluation
80	1	STAFF_CRYPT-647472	5	151		1	Other	Local	Male	NA	COURSE_CRYPT-178705	Indonesia	Temporary Resident Visa	Indonesian	HEW 6	Course Evaluation
81	1	STAFF_CRYPT-647472	4	170		1	Other	Local	Male	NA	COURSE_CRYPT-178735	Indonesia	Temporary Resident Visa	Indonesian	HEW 6	Course Evaluation
82	1	STAFF_CRYPT-647472	4	150		1	Other	Local	Male	NA	COURSE_CRYPT-178684	Indonesia	Temporary Resident Visa	Indonesian	HEW 6	Course Evaluation
83	1	STAFF_CRYPT-647472	6	170		1	Other	International	Male	NA	COURSE_CRYPT-178735	Indonesia	Temporary Resident Visa	Indonesian	HEW 6	Course Evaluation
84	1	STAFF_CRYPT-647472	4	170		1	Other	International	Male	NA	COURSE_CRYPT-178735	Indonesia	Temporary Resident Visa	Indonesian	HEW 6	Course Evaluation
85	1	STAFF_CRYPT-647472	6	151		1	Other	International	Male	NA	COURSE_CRYPT-178705	Indonesia	Temporary Resident Visa	Indonesian	HEW 6	Course Evaluation
86	1	STAFF_CRYPT-647472	5	66		1	Other	International	Male	NA	COURSE_CRYPT-200164	Indonesia	Temporary Resident Visa	Indonesian	HEW 6	Course Evaluation
87	1	STAFF_CRYPT-647472	6	151		1	Other	International	Male	NA	COURSE_CRYPT-178705	Indonesia	Temporary Resident Visa	Indonesian	HEW 6	Course Evaluation
88	1	STAFF_CRYPT-647472	5	170		1	Other	Local	Male	NA	COURSE_CRYPT-178735	Indonesia	Temporary Resident Visa	Indonesian	HEW 6	Course Evaluation
89	1	STAFF_CRYPT-647472	5	214		1	Other	Local	Male	NA	COURSE_CRYPT-181450	Indonesia	Temporary Resident Visa	Indonesian	HEW 6	Course Evaluation
90	1	STAFF_CRYPT-647472	6	151		1	Other	Local	Male	NA	COURSE_CRYPT-178705	Indonesia	Temporary Resident Visa	Indonesian	HEW 6	Course Evaluation
91	1	STAFF_CRYPT-647472	5	66		1	Other	International	Male	NA	COURSE_CRYPT-200164	Indonesia	Temporary Resident Visa	Indonesian	HEW 6	Course Evaluation
92	1	STAFF_CRYPT-647472	5	66		1	Other	Local	Male	NA	COURSE_CRYPT-200164	Indonesia	Temporary Resident Visa	Indonesian	HEW 6	Course Evaluation
93	1	STAFF_CRYPT-647472	5	66		1	Other	International	Male	NA	COURSE_CRYPT-200164	Indonesia	Temporary Resident Visa	Indonesian	HEW 6	Course Evaluation
94	1	STAFF_CRYPT-647472	5	151		1	Other	International	Male	NA	COURSE_CRYPT-178705	Indonesia	Temporary Resident Visa	Indonesian	HEW 6	Course Evaluation
95	1	STAFF_CRYPT-647472	4	170		1	Other	Local	Female	NA	COURSE_CRYPT-178735	Indonesia	Temporary Resident Visa	Indonesian	HEW 6	Course Evaluation
96	1	STAFF_CRYPT-647472	5	214		1	Other	International	Female	NA	COURSE_CRYPT-181450	Indonesia	Temporary Resident Visa	Indonesian	HEW 6	Course Evaluation
97	1	STAFF_CRYPT-647472	3	151		1	Other	Local	Male	NA	COURSE_CRYPT-178705	Indonesia	Temporary Resident Visa	Indonesian	HEW 6	Course Evaluation
98	1	STAFF_CRYPT-647472	5	170		1	Other	International	Female	NA	COURSE_CRYPT-178735	Indonesia	Temporary Resident Visa	Indonesian	HEW 6	Course Evaluation
99	1	STAFF_CRYPT-647472	4	214		1	Other	Local	Male	NA	COURSE_CRYPT-181450	Indonesia	Temporary Resident Visa	Indonesian	HEW 6	Course Evaluation
100	1	STAFF_CRYPT-647472	4	214		1	Other	International	Male	NA	COURSE_CRYPT-181450	Indonesia	Temporary Resident Visa	Indonesian	HEW 6	Course Evaluation
101	1	STAFF_CRYPT-647472	4	170		1	Other	International	Male	NA	COURSE_CRYPT-178735	Indonesia	Temporary Resident Visa	Indonesian	HEW 6	Course Evaluation
102	1	STAFF_CRYPT-647472	5	150		1	Other	Local	Male	NA	COURSE_CRYPT-178684	Indonesia	Temporary Resident Visa	Indonesian	HEW 6	Course Evaluation
103	1	STAFF_CRYPT-647472	4	214		1	Other	International	Male	NA	COURSE_CRYPT-181450	Indonesia	Temporary Resident Visa	Indonesian	HEW 6	Course Evaluation
104	1	STAFF_CRYPT-647472	6	151		1	Other	Local	Female	NA	COURSE_CRYPT-178705	Indonesia	Temporary Resident Visa	Indonesian	HEW 6	Course Evaluation
105	1	STAFF_CRYPT-647472	3	150		1	Other	Local	Male	NA	COURSE_CRYPT-178684	Indonesia	Temporary Resident Visa	Indonesian	HEW 6	Course Evaluation
106	1	STAFF_CRYPT-647472	4	151		1	Other	International	Male	NA	COURSE_CRYPT-178705	Indonesia	Temporary Resident Visa	Indonesian	HEW 6	Course Evaluation
107	1	STAFF_CRYPT-647472	4	214		1	Other	Local	Male	NA	COURSE_CRYPT-181450	Indonesia	Temporary Resident Visa	Indonesian	HEW 6	Course Evaluation
108	1	STAFF_CRYPT-647472	5	151		1	Other	Local	Male	NA	COURSE_CRYPT-178705	Indonesia	Temporary Resident Visa	Indonesian	HEW 6	Course Evaluation
109	1	STAFF_CRYPT-647472	4	150		1	Other	International	Male	NA	COURSE_CRYPT-178684	Indonesia	Temporary Resident Visa	Indonesian	HEW 6	Course Evaluation
110	1	STAFF_CRYPT-647472	6	66		1	Other	International	Male	NA	COURSE_CRYPT-200164	Indonesia	Temporary Resident Visa	Indonesian	HEW 6	Course Evaluation
111	1	STAFF_CRYPT-647472	4	151		1	Other	International	Male	NA	COURSE_CRYPT-178705	Indonesia	Temporary Resident Visa	Indonesian	HEW 6	Course Evaluation
112	1	STAFF_CRYPT-647472	1	170		1	Other	International	Male	NA	COURSE_CRYPT-178735	Indonesia	Temporary Resident Visa	Indonesian	HEW 6	Course Evaluation
113	1	STAFF_CRYPT-647472	5	151		1	Other	International	Female	NA	COURSE_CRYPT-178705	Indonesia	Temporary Resident Visa	Indonesian	HEW 6	Course Evaluation
114	1	STAFF_CRYPT-647472	4	150		1	Other	Local	Male	NA	COURSE_CRYPT-178684	Indonesia	Temporary Resident Visa	Indonesian	HEW 6	Course Evaluation
115	1	STAFF_CRYPT-647472	6	151		1	Other	International	Male	NA	COURSE_CRYPT-178705	Indonesia	Temporary Resident Visa	Indonesian	HEW 6	Course Evaluation
116	1	STAFF_CRYPT-647472	3	66		1	Other	International	Male	NA	COURSE_CRYPT-200164	Indonesia	Temporary Resident Visa	Indonesian	HEW 6	Course Evaluation
117	1	STAFF_CRYPT-647472	4	214		1	Other	International	Male	NA	COURSE_CRYPT-181450	Indonesia	Temporary Resident Visa	Indonesian	HEW 6	Course Evaluation
118	1	STAFF_CRYPT-647472	5	151		1	Other	Local	Female	NA	COURSE_CRYPT-178705	Indonesia	Temporary Resident Visa	Indonesian	HEW 6	Course Evaluation
119	1	STAFF_CRYPT-647472	5	150		1	Other	Local	Male	NA	COURSE_CRYPT-178684	Indonesia	Temporary Resident Visa	Indonesian	HEW 6	Course Evaluation
120	1	STAFF_CRYPT-647472	5	151		1	Other	Local	Male	NA	COURSE_CRYPT-178705	Indonesia	Temporary Resident Visa	Indonesian	HEW 6	Course Evaluation
121	1	STAFF_CRYPT-647472	5	170		1	Other	Local	Male	NA	COURSE_CRYPT-178735	Indonesia	Temporary Resident Visa	Indonesian	HEW 6	Course Evaluation
122	1	STAFF_CRYPT-647472	3	150		1	Other	Local	Male	NA	COURSE_CRYPT-178684	Indonesia	Temporary Resident Visa	Indonesian	HEW 6	Course Evaluation
123	1	STAFF_CRYPT-647472	4	214		1	Other	Local	Male	NA	COURSE_CRYPT-181450	Indonesia	Temporary Resident Visa	Indonesian	HEW 6	Course Evaluation
124	1	STAFF_CRYPT-647472	6	151		1	Other	Local	Male	NA	COURSE_CRYPT-178705	Indonesia	Temporary Resident Visa	Indonesian	HEW 6	Course Evaluation
125	1	STAFF_CRYPT-647472	5	66		1	Other	Local	Male	NA	COURSE_CRYPT-200164	Indonesia	Temporary Resident Visa	Indonesian	HEW 6	Course Evaluation
126	1	STAFF_CRYPT-647472	6	214		1	Other	Local	Male	NA	COURSE_CRYPT-181450	Indonesia	Temporary Resident Visa	Indonesian	HEW 6	Course Evaluation
127	1	STAFF_CRYPT-647472	5	170		1	Other	Local	Male	NA	COURSE_CRYPT-178735	Indonesia	Temporary Resident Visa	Indonesian	HEW 6	Course Evaluation
128	1	STAFF_CRYPT-647472	4	214		1	Other	Local	Male	NA	COURSE_CRYPT-181450	Indonesia	Temporary Resident Visa	Indonesian	HEW 6	Course Evaluation
129	1	STAFF_CRYPT-647472	6	150		1	Other	Local	Female	NA	COURSE_CRYPT-178684	Indonesia	Temporary Resident Visa	Indonesian	HEW 6	Course Evaluation
130	1	STAFF_CRYPT-647472	4	170		1	Other	International	Male	NA	COURSE_CRYPT-178735	Indonesia	Temporary Resident Visa	Indonesian	HEW 6	Course Evaluation
131	1	STAFF_CRYPT-647472	4	66		1	Other	Local	Male	NA	COURSE_CRYPT-200164	Indonesia	Temporary Resident Visa	Indonesian	HEW 6	Course Evaluation
132	1	STAFF_CRYPT-647472	4	214		1	Other	Local	Male	NA	COURSE_CRYPT-181450	Indonesia	Temporary Resident Visa	Indonesian	HEW 6	Course Evaluation
133	1	STAFF_CRYPT-647472	5	150		1	Other	Local	Male	NA	COURSE_CRYPT-178684	Indonesia	Temporary Resident Visa	Indonesian	HEW 6	Course Evaluation
134	1	STAFF_CRYPT-647472	5	170		1	Other	Local	Male	NA	COURSE_CRYPT-178735	Indonesia	Temporary Resident Visa	Indonesian	HEW 6	Course Evaluation
135	1	STAFF_CRYPT-647472	5	150		1	Other	Local	Male	NA	COURSE_CRYPT-178684	Indonesia	Temporary Resident Visa	Indonesian	HEW 6	Course Evaluation
136	1	STAFF_CRYPT-647472	5	150		1	Other	Local	Male	NA	COURSE_CRYPT-178684	Indonesia	Temporary Resident Visa	Indonesian	HEW 6	Course Evaluation
137	1	STAFF_CRYPT-647472	4	170		1	Other	International	Male	NA	COURSE_CRYPT-178735	Indonesia	Temporary Resident Visa	Indonesian	HEW 6	Course Evaluation
138	1	STAFF_CRYPT-647472	3	214		1	Other	Local	Male	NA	COURSE_CRYPT-181450	Indonesia	Temporary Resident Visa	Indonesian	HEW 6	Course Evaluation
139	1	STAFF_CRYPT-647472	5	214		1	Other	Local	Male	NA	COURSE_CRYPT-181450	Indonesia	Temporary Resident Visa	Indonesian	HEW 6	Course Evaluation
140	1	STAFF_CRYPT-647472	5	151		1	Other	International	Male	NA	COURSE_CRYPT-178705	Indonesia	Temporary Resident Visa	Indonesian	HEW 6	Course Evaluation
141	1	STAFF_CRYPT-647472	5	151		1	Other	International	Male	NA	COURSE_CRYPT-178705	Indonesia	Temporary Resident Visa	Indonesian	HEW 6	Course Evaluation
142	1	STAFF_CRYPT-647472	3	151		1	Other	Local	Male	NA	COURSE_CRYPT-178705	Indonesia	Temporary Resident Visa	Indonesian	HEW 6	Course Evaluation
143	1	STAFF_CRYPT-647472	4	170		1	Other	Local	Male	NA	COURSE_CRYPT-178735	Indonesia	Temporary Resident Visa	Indonesian	HEW 6	Course Evaluation
144	1	STAFF_CRYPT-647472	6	170		1	Other	Local	Male	NA	COURSE_CRYPT-178735	Indonesia	Temporary Resident Visa	Indonesian	HEW 6	Course Evaluation
145	1	STAFF_CRYPT-647472	1	170		1	Other	Local	Male	NA	COURSE_CRYPT-178735	Indonesia	Temporary Resident Visa	Indonesian	HEW 6	Course Evaluation
146	1	STAFF_CRYPT-647472	2	170		1	Other	International	Male	NA	COURSE_CRYPT-178735	Indonesia	Temporary Resident Visa	Indonesian	HEW 6	Course Evaluation
147	1	STAFF_CRYPT-647472	5	151		1	Other	International	Male	NA	COURSE_CRYPT-178705	Indonesia	Temporary Resident Visa	Indonesian	HEW 6	Course Evaluation
148	1	STAFF_CRYPT-647472	5	151		1	Other	Local	Male	NA	COURSE_CRYPT-178705	Indonesia	Temporary Resident Visa	Indonesian	HEW 6	Course Evaluation
149	1	STAFF_CRYPT-647472	5	151		1	Other	Local	Male	NA	COURSE_CRYPT-178705	Indonesia	Temporary Resident Visa	Indonesian	HEW 6	Course Evaluation
150	1	STAFF_CRYPT-647472	4	151		1	Other	Local	Female	NA	COURSE_CRYPT-178705	Indonesia	Temporary Resident Visa	Indonesian	HEW 6	Course Evaluation
151	1	STAFF_CRYPT-647472	5	214		1	Other	Local	Male	NA	COURSE_CRYPT-181450	Indonesia	Temporary Resident Visa	Indonesian	HEW 6	Course Evaluation
152	1	STAFF_CRYPT-647472	6	151		1	Other	Local	Male	NA	COURSE_CRYPT-178705	Indonesia	Temporary Resident Visa	Indonesian	HEW 6	Course Evaluation
153	1	STAFF_CRYPT-647472	3	170		1	Other	Local	Male	NA	COURSE_CRYPT-178735	Indonesia	Temporary Resident Visa	Indonesian	HEW 6	Course Evaluation
154	1	STAFF_CRYPT-647472	4	214		1	Other	Local	Female	NA	COURSE_CRYPT-181450	Indonesia	Temporary Resident Visa	Indonesian	HEW 6	Course Evaluation
155	1	STAFF_CRYPT-647472	5	151		1	Other	International	Male	NA	COURSE_CRYPT-178705	Indonesia	Temporary Resident Visa	Indonesian	HEW 6	Course Evaluation
156	1	STAFF_CRYPT-647472	6	151		1	Other	Local	Male	NA	COURSE_CRYPT-178705	Indonesia	Temporary Resident Visa	Indonesian	HEW 6	Course Evaluation
157	1	STAFF_CRYPT-647472	5	151		1	Other	International	Male	NA	COURSE_CRYPT-178705	Indonesia	Temporary Resident Visa	Indonesian	HEW 6	Course Evaluation
158	1	STAFF_CRYPT-647472	2	66		1	Other	International	Male	NA	COURSE_CRYPT-200164	Indonesia	Temporary Resident Visa	Indonesian	HEW 6	Course Evaluation
159	1	STAFF_CRYPT-647472	5	151		1	Other	International	Male	NA	COURSE_CRYPT-178705	Indonesia	Temporary Resident Visa	Indonesian	HEW 6	Course Evaluation
160	1	STAFF_CRYPT-647472	5	214		1	Other	Local	Male	NA	COURSE_CRYPT-181450	Indonesia	Temporary Resident Visa	Indonesian	HEW 6	Course Evaluation
161	1	STAFF_CRYPT-647472	6	151		1	Other	International	Male	NA	COURSE_CRYPT-178705	Indonesia	Temporary Resident Visa	Indonesian	HEW 6	Course Evaluation
162	1	STAFF_CRYPT-647472	5	66		1	Other	Local	Male	NA	COURSE_CRYPT-200164	Indonesia	Temporary Resident Visa	Indonesian	HEW 6	Course Evaluation
163	1	STAFF_CRYPT-647472	5	150		1	Other	International	Male	NA	COURSE_CRYPT-178684	Indonesia	Temporary Resident Visa	Indonesian	HEW 6	Course Evaluation
164	1	STAFF_CRYPT-647472	5	151		1	Other	International	Female	NA	COURSE_CRYPT-178705	Indonesia	Temporary Resident Visa	Indonesian	HEW 6	Course Evaluation
165	1	STAFF_CRYPT-647472	4	150		1	Other	Local	Male	NA	COURSE_CRYPT-178684	Indonesia	Temporary Resident Visa	Indonesian	HEW 6	Course Evaluation
166	1	STAFF_CRYPT-647472	5	150		1	Other	International	Female	NA	COURSE_CRYPT-178684	Indonesia	Temporary Resident Visa	Indonesian	HEW 6	Course Evaluation
167	1	STAFF_CRYPT-647472	5	66		1	Other	Local	Male	NA	COURSE_CRYPT-200164	Indonesia	Temporary Resident Visa	Indonesian	HEW 6	Course Evaluation
168	1	STAFF_CRYPT-647472	6	150		1	Other	Local	Male	NA	COURSE_CRYPT-178684	Indonesia	Temporary Resident Visa	Indonesian	HEW 6	Course Evaluation
169	1	STAFF_CRYPT-647472	5	170		1	Other	International	Male	NA	COURSE_CRYPT-178735	Indonesia	Temporary Resident Visa	Indonesian	HEW 6	Course Evaluation
170	1	STAFF_CRYPT-647472	6	66		1	Other	International	Male	NA	COURSE_CRYPT-200164	Indonesia	Temporary Resident Visa	Indonesian	HEW 6	Course Evaluation
171	1	STAFF_CRYPT-647472	6	170		1	Other	International	Male	NA	COURSE_CRYPT-178735	Indonesia	Temporary Resident Visa	Indonesian	HEW 6	Course Evaluation
172	1	STAFF_CRYPT-647472	5	66		1	Other	Local	Male	NA	COURSE_CRYPT-200164	Indonesia	Temporary Resident Visa	Indonesian	HEW 6	Course Evaluation
173	1	STAFF_CRYPT-647472	5	151		1	Other	International	Male	NA	COURSE_CRYPT-178705	Indonesia	Temporary Resident Visa	Indonesian	HEW 6	Course Evaluation
174	1	STAFF_CRYPT-647472	2	170		1	Other	Local	Male	NA	COURSE_CRYPT-178735	Indonesia	Temporary Resident Visa	Indonesian	HEW 6	Course Evaluation
175	1	STAFF_CRYPT-647472	2	170		1	Other	International	Male	NA	COURSE_CRYPT-178735	Indonesia	Temporary Resident Visa	Indonesian	HEW 6	Course Evaluation
176	1	STAFF_CRYPT-647472	6	170		1	Other	Local	Male	NA	COURSE_CRYPT-178735	Indonesia	Temporary Resident Visa	Indonesian	HEW 6	Course Evaluation
177	1	STAFF_CRYPT-647472	5	170		1	Other	Local	Male	NA	COURSE_CRYPT-178735	Indonesia	Temporary Resident Visa	Indonesian	HEW 6	Course Evaluation
178	1	STAFF_CRYPT-647472	5	150		1	Other	Local	Male	NA	COURSE_CRYPT-178684	Indonesia	Temporary Resident Visa	Indonesian	HEW 6	Course Evaluation
179	1	STAFF_CRYPT-647472	3	214		1	Other	Local	Male	NA	COURSE_CRYPT-181450	Indonesia	Temporary Resident Visa	Indonesian	HEW 6	Course Evaluation
180	1	STAFF_CRYPT-647472	5	150		1	Other	International	Male	NA	COURSE_CRYPT-178684	Indonesia	Temporary Resident Visa	Indonesian	HEW 6	Course Evaluation
181	1	STAFF_CRYPT-647472	1	170		1	Other	International	Male	NA	COURSE_CRYPT-178735	Indonesia	Temporary Resident Visa	Indonesian	HEW 6	Course Evaluation
182	1	STAFF_CRYPT-647472	5	151		1	Other	Local	Male	NA	COURSE_CRYPT-178705	Indonesia	Temporary Resident Visa	Indonesian	HEW 6	Course Evaluation
183	1	STAFF_CRYPT-647472	1	170		1	Other	International	Male	NA	COURSE_CRYPT-178735	Indonesia	Temporary Resident Visa	Indonesian	HEW 6	Course Evaluation
184	1	STAFF_CRYPT-647472	4	214		1	Other	Local	Male	NA	COURSE_CRYPT-181450	Indonesia	Temporary Resident Visa	Indonesian	HEW 6	Course Evaluation
185	1	STAFF_CRYPT-647472	3	214		1	Other	International	Male	NA	COURSE_CRYPT-181450	Indonesia	Temporary Resident Visa	Indonesian	HEW 6	Course Evaluation
186	1	STAFF_CRYPT-647472	6	151		1	Other	International	Female	NA	COURSE_CRYPT-178705	Indonesia	Temporary Resident Visa	Indonesian	HEW 6	Course Evaluation
187	1	STAFF_CRYPT-647472	4	150		1	Other	International	Male	NA	COURSE_CRYPT-178684	Indonesia	Temporary Resident Visa	Indonesian	HEW 6	Course Evaluation
188	1	STAFF_CRYPT-647472	3	214		1	Other	Local	Male	NA	COURSE_CRYPT-181450	Indonesia	Temporary Resident Visa	Indonesian	HEW 6	Course Evaluation
189	1	STAFF_CRYPT-647472	2	150		1	Other	Local	Male	NA	COURSE_CRYPT-178684	Indonesia	Temporary Resident Visa	Indonesian	HEW 6	Course Evaluation
190	1	STAFF_CRYPT-647472	6	214		1	Other	International	Male	NA	COURSE_CRYPT-181450	Indonesia	Temporary Resident Visa	Indonesian	HEW 6	Course Evaluation
191	1	STAFF_CRYPT-647472	6	151		1	Other	Local	Male	NA	COURSE_CRYPT-178705	Indonesia	Temporary Resident Visa	Indonesian	HEW 6	Course Evaluation
192	1	STAFF_CRYPT-647472	5	66		1	Other	Local	Male	NA	COURSE_CRYPT-200164	Indonesia	Temporary Resident Visa	Indonesian	HEW 6	Course Evaluation
193	1	STAFF_CRYPT-647472	4	214		1	Other	International	Male	NA	COURSE_CRYPT-181450	Indonesia	Temporary Resident Visa	Indonesian	HEW 6	Course Evaluation
194	1	STAFF_CRYPT-647472	5	151		1	Other	International	Female	NA	COURSE_CRYPT-178705	Indonesia	Temporary Resident Visa	Indonesian	HEW 6	Course Evaluation
195	1	STAFF_CRYPT-647472	6	214		1	Other	International	Male	NA	COURSE_CRYPT-181450	Indonesia	Temporary Resident Visa	Indonesian	HEW 6	Course Evaluation
196	1	STAFF_CRYPT-647472	3	214		1	Other	Local	Male	NA	COURSE_CRYPT-181450	Indonesia	Temporary Resident Visa	Indonesian	HEW 6	Course Evaluation
197	1	STAFF_CRYPT-647472	5	66		1	Other	International	Male	NA	COURSE_CRYPT-200164	Indonesia	Temporary Resident Visa	Indonesian	HEW 6	Course Evaluation
198	1	STAFF_CRYPT-647472	5	150		1	Other	International	Female	NA	COURSE_CRYPT-178684	Indonesia	Temporary Resident Visa	Indonesian	HEW 6	Course Evaluation
199	1	STAFF_CRYPT-647472	5	151		1	Other	Local	Female	NA	COURSE_CRYPT-178705	Indonesia	Temporary Resident Visa	Indonesian	HEW 6	Course Evaluation
200	1	STAFF_CRYPT-647472	3	170		1	Other	International	Male	NA	COURSE_CRYPT-178735	Indonesia	Temporary Resident Visa	Indonesian	HEW 6	Course Evaluation
201	1	STAFF_CRYPT-647472	5	151		1	Other	International	Male	NA	COURSE_CRYPT-178705	Indonesia	Temporary Resident Visa	Indonesian	HEW 6	Course Evaluation
202	1	STAFF_CRYPT-647472	6	151		1	Other	International	Female	NA	COURSE_CRYPT-178705	Indonesia	Temporary Resident Visa	Indonesian	HEW 6	Course Evaluation
203	1	STAFF_CRYPT-647472	4	214		1	Other	International	Male	NA	COURSE_CRYPT-181450	Indonesia	Temporary Resident Visa	Indonesian	HEW 6	Course Evaluation
204	1	STAFF_CRYPT-647472	5	151		1	Other	International	Male	NA	COURSE_CRYPT-178705	Indonesia	Temporary Resident Visa	Indonesian	HEW 6	Course Evaluation
205	1	STAFF_CRYPT-647472	4	170		1	Other	Local	Male	NA	COURSE_CRYPT-178735	Indonesia	Temporary Resident Visa	Indonesian	HEW 6	Course Evaluation
206	1	STAFF_CRYPT-647472	5	170		1	Other	Local	Female	NA	COURSE_CRYPT-178735	Indonesia	Temporary Resident Visa	Indonesian	HEW 6	Course Evaluation
207	1	STAFF_CRYPT-647472	6	170		1	Other	International	Female	NA	COURSE_CRYPT-178735	Indonesia	Temporary Resident Visa	Indonesian	HEW 6	Course Evaluation
208	1	STAFF_CRYPT-647472	4	214		1	Other	International	Male	NA	COURSE_CRYPT-181450	Indonesia	Temporary Resident Visa	Indonesian	HEW 6	Course Evaluation
209	1	STAFF_CRYPT-647472	3	214		1	Other	Local	Female	NA	COURSE_CRYPT-181450	Indonesia	Temporary Resident Visa	Indonesian	HEW 6	Course Evaluation
210	1	STAFF_CRYPT-647472	5	170		1	Other	Local	Male	NA	COURSE_CRYPT-178735	Indonesia	Temporary Resident Visa	Indonesian	HEW 6	Course Evaluation
211	1	STAFF_CRYPT-647472	4	214		1	Other	Local	Male	NA	COURSE_CRYPT-181450	Indonesia	Temporary Resident Visa	Indonesian	HEW 6	Course Evaluation
212	1	STAFF_CRYPT-647472	5	150		1	Other	Local	Male	NA	COURSE_CRYPT-178684	Indonesia	Temporary Resident Visa	Indonesian	HEW 6	Course Evaluation
213	1	STAFF_CRYPT-647472	4	150		1	Other	International	Male	NA	COURSE_CRYPT-178684	Indonesia	Temporary Resident Visa	Indonesian	HEW 6	Course Evaluation
214	1	STAFF_CRYPT-647472	5	66		1	Other	Local	Female	NA	COURSE_CRYPT-200164	Indonesia	Temporary Resident Visa	Indonesian	HEW 6	Course Evaluation
215	1	STAFF_CRYPT-647472	4	214		1	Other	International	Female	NA	COURSE_CRYPT-181450	Indonesia	Temporary Resident Visa	Indonesian	HEW 6	Course Evaluation
216	1	STAFF_CRYPT-647472	4	214		1	Other	Local	Male	NA	COURSE_CRYPT-181450	Indonesia	Temporary Resident Visa	Indonesian	HEW 6	Course Evaluation
217	1	STAFF_CRYPT-647472	4	214		1	Other	Local	Male	NA	COURSE_CRYPT-181450	Indonesia	Temporary Resident Visa	Indonesian	HEW 6	Course Evaluation
218	1	STAFF_CRYPT-647472	6	150		1	Other	International	Male	NA	COURSE_CRYPT-178684	Indonesia	Temporary Resident Visa	Indonesian	HEW 6	Course Evaluation
219	1	STAFF_CRYPT-647472	4	151		1	Other	International	Male	NA	COURSE_CRYPT-178705	Indonesia	Temporary Resident Visa	Indonesian	HEW 6	Course Evaluation
220	1	STAFF_CRYPT-647472	4	150		1	Other	Local	Female	NA	COURSE_CRYPT-178684	Indonesia	Temporary Resident Visa	Indonesian	HEW 6	Course Evaluation
221	1	STAFF_CRYPT-647472	4	170		1	Other	International	Male	NA	COURSE_CRYPT-178735	Indonesia	Temporary Resident Visa	Indonesian	HEW 6	Course Evaluation
222	1	STAFF_CRYPT-647472	4	214		1	Other	International	Male	NA	COURSE_CRYPT-181450	Indonesia	Temporary Resident Visa	Indonesian	HEW 6	Course Evaluation
223	1	STAFF_CRYPT-647472	4	214		1	Other	Local	Male	NA	COURSE_CRYPT-181450	Indonesia	Temporary Resident Visa	Indonesian	HEW 6	Course Evaluation
224	1	STAFF_CRYPT-647472	5	150		1	Other	Local	Male	NA	COURSE_CRYPT-178684	Indonesia	Temporary Resident Visa	Indonesian	HEW 6	Course Evaluation
225	1	STAFF_CRYPT-647472	6	150		1	Other	International	Male	NA	COURSE_CRYPT-178684	Indonesia	Temporary Resident Visa	Indonesian	HEW 6	Course Evaluation
226	1	STAFF_CRYPT-647472	4	170		1	Other	Local	Male	NA	COURSE_CRYPT-178735	Indonesia	Temporary Resident Visa	Indonesian	HEW 6	Course Evaluation
227	1	STAFF_CRYPT-647472	5	151		1	Other	Local	Male	NA	COURSE_CRYPT-178705	Indonesia	Temporary Resident Visa	Indonesian	HEW 6	Course Evaluation
228	1	STAFF_CRYPT-647472	6	151		1	Other	International	Male	NA	COURSE_CRYPT-178705	Indonesia	Temporary Resident Visa	Indonesian	HEW 6	Course Evaluation
229	1	STAFF_CRYPT-647472	3	170		1	Other	Local	Male	NA	COURSE_CRYPT-178735	Indonesia	Temporary Resident Visa	Indonesian	HEW 6	Course Evaluation
230	1	STAFF_CRYPT-647472	6	66		1	Other	International	Male	NA	COURSE_CRYPT-200164	Indonesia	Temporary Resident Visa	Indonesian	HEW 6	Course Evaluation
231	1	STAFF_CRYPT-647472	6	151		1	Other	Local	Male	NA	COURSE_CRYPT-178705	Indonesia	Temporary Resident Visa	Indonesian	HEW 6	Course Evaluation
232	1	STAFF_CRYPT-647472	4	214		1	Other	Local	Male	NA	COURSE_CRYPT-181450	Indonesia	Temporary Resident Visa	Indonesian	HEW 6	Course Evaluation
233	1	STAFF_CRYPT-647472	2	150		1	Other	Local	Male	NA	COURSE_CRYPT-178684	Indonesia	Temporary Resident Visa	Indonesian	HEW 6	Course Evaluation
234	1	STAFF_CRYPT-647472	5	214		1	Other	International	Male	NA	COURSE_CRYPT-181450	Indonesia	Temporary Resident Visa	Indonesian	HEW 6	Course Evaluation
235	1	STAFF_CRYPT-647472	5	66		1	Other	International	Male	NA	COURSE_CRYPT-200164	Indonesia	Temporary Resident Visa	Indonesian	HEW 6	Course Evaluation
236	1	STAFF_CRYPT-647472	5	214		1	Other	Local	Male	NA	COURSE_CRYPT-181450	Indonesia	Temporary Resident Visa	Indonesian	HEW 6	Course Evaluation
237	1	STAFF_CRYPT-647472	5	151		1	Other	International	Male	NA	COURSE_CRYPT-178705	Indonesia	Temporary Resident Visa	Indonesian	HEW 6	Course Evaluation
238	1	STAFF_CRYPT-647472	5	170		1	Other	Local	Male	NA	COURSE_CRYPT-178735	Indonesia	Temporary Resident Visa	Indonesian	HEW 6	Course Evaluation
239	1	STAFF_CRYPT-647472	5	151		1	Other	International	Male	NA	COURSE_CRYPT-178705	Indonesia	Temporary Resident Visa	Indonesian	HEW 6	Course Evaluation
240	1	STAFF_CRYPT-647472	4	150		1	Other	Local	Female	NA	COURSE_CRYPT-178684	Indonesia	Temporary Resident Visa	Indonesian	HEW 6	Course Evaluation
241	1	STAFF_CRYPT-647472	4	150		1	Other	Local	Male	NA	COURSE_CRYPT-178684	Indonesia	Temporary Resident Visa	Indonesian	HEW 6	Course Evaluation
242	1	STAFF_CRYPT-647472	5	214		1	Other	International	Male	NA	COURSE_CRYPT-181450	Indonesia	Temporary Resident Visa	Indonesian	HEW 6	Course Evaluation
243	1	STAFF_CRYPT-647472	3	66		1	Other	Local	Male	NA	COURSE_CRYPT-200164	Indonesia	Temporary Resident Visa	Indonesian	HEW 6	Course Evaluation
244	1	STAFF_CRYPT-647472	4	150		1	Other	Local	Male	NA	COURSE_CRYPT-178684	Indonesia	Temporary Resident Visa	Indonesian	HEW 6	Course Evaluation
245	1	STAFF_CRYPT-647472	4	214		1	Other	Local	Male	NA	COURSE_CRYPT-181450	Indonesia	Temporary Resident Visa	Indonesian	HEW 6	Course Evaluation
246	1	STAFF_CRYPT-647472	3	214		1	Other	Local	Male	NA	COURSE_CRYPT-181450	Indonesia	Temporary Resident Visa	Indonesian	HEW 6	Course Evaluation
247	1	STAFF_CRYPT-647472	5	151		1	Other	Local	Male	NA	COURSE_CRYPT-178705	Indonesia	Temporary Resident Visa	Indonesian	HEW 6	Course Evaluation
248	1	STAFF_CRYPT-647472	6	214		1	Other	International	Male	NA	COURSE_CRYPT-181450	Indonesia	Temporary Resident Visa	Indonesian	HEW 6	Course Evaluation
249	1	STAFF_CRYPT-647472	3	170		1	Other	International	Male	NA	COURSE_CRYPT-178735	Indonesia	Temporary Resident Visa	Indonesian	HEW 6	Course Evaluation
250	1	STAFF_CRYPT-647472	6	151		1	Other	International	Male	NA	COURSE_CRYPT-178705	Indonesia	Temporary Resident Visa	Indonesian	HEW 6	Course Evaluation
251	1	STAFF_CRYPT-647472	5	151		1	Other	International	Male	NA	COURSE_CRYPT-178705	Indonesia	Temporary Resident Visa	Indonesian	HEW 6	Course Evaluation
252	1	STAFF_CRYPT-647472	1	214		1	Other	Local	Male	NA	COURSE_CRYPT-181450	Indonesia	Temporary Resident Visa	Indonesian	HEW 6	Course Evaluation
253	1	STAFF_CRYPT-647472	5	150		1	Other	Local	Male	NA	COURSE_CRYPT-178684	Indonesia	Temporary Resident Visa	Indonesian	HEW 6	Course Evaluation
254	1	STAFF_CRYPT-647472	4	150		1	Other	Local	Male	NA	COURSE_CRYPT-178684	Indonesia	Temporary Resident Visa	Indonesian	HEW 6	Course Evaluation
255	1	STAFF_CRYPT-647472	4	214		1	Other	Local	Male	NA	COURSE_CRYPT-181450	Indonesia	Temporary Resident Visa	Indonesian	HEW 6	Course Evaluation
256	1	STAFF_CRYPT-647472	5	151		1	Other	International	Male	NA	COURSE_CRYPT-178705	Indonesia	Temporary Resident Visa	Indonesian	HEW 6	Course Evaluation
257	1	STAFF_CRYPT-647472	2	214		1	Other	Local	Male	NA	COURSE_CRYPT-181450	Indonesia	Temporary Resident Visa	Indonesian	HEW 6	Course Evaluation
258	1	STAFF_CRYPT-647472	4	66		1	Other	International	Male	NA	COURSE_CRYPT-200164	Indonesia	Temporary Resident Visa	Indonesian	HEW 6	Course Evaluation
259	1	STAFF_CRYPT-647472	4	150		1	Other	Local	Male	NA	COURSE_CRYPT-178684	Indonesia	Temporary Resident Visa	Indonesian	HEW 6	Course Evaluation
260	1	STAFF_CRYPT-647472	4	170		1	Other	Local	Male	NA	COURSE_CRYPT-178735	Indonesia	Temporary Resident Visa	Indonesian	HEW 6	Course Evaluation
261	1	STAFF_CRYPT-647472	5	214		1	Other	Local	Male	NA	COURSE_CRYPT-181450	Indonesia	Temporary Resident Visa	Indonesian	HEW 6	Course Evaluation
262	1	STAFF_CRYPT-647472	4	170		1	Other	Local	Female	NA	COURSE_CRYPT-178735	Indonesia	Temporary Resident Visa	Indonesian	HEW 6	Course Evaluation
263	1	STAFF_CRYPT-647472	2	150		1	Other	Local	Male	NA	COURSE_CRYPT-178684	Indonesia	Temporary Resident Visa	Indonesian	HEW 6	Course Evaluation
264	1	STAFF_CRYPT-647472	5	151		1	Other	International	Female	NA	COURSE_CRYPT-178705	Indonesia	Temporary Resident Visa	Indonesian	HEW 6	Course Evaluation
265	1	STAFF_CRYPT-647472	5	151		1	Other	International	Male	NA	COURSE_CRYPT-178705	Indonesia	Temporary Resident Visa	Indonesian	HEW 6	Course Evaluation
266	1	STAFF_CRYPT-647472	5	151		1	Other	Local	Female	NA	COURSE_CRYPT-178705	Indonesia	Temporary Resident Visa	Indonesian	HEW 6	Course Evaluation
267	1	STAFF_CRYPT-647472	5	151		1	Other	Local	Male	NA	COURSE_CRYPT-178705	Indonesia	Temporary Resident Visa	Indonesian	HEW 6	Course Evaluation
268	1	STAFF_CRYPT-647472	5	170		1	Other	Local	Male	NA	COURSE_CRYPT-178735	Indonesia	Temporary Resident Visa	Indonesian	HEW 6	Course Evaluation
269	1	STAFF_CRYPT-647472	5	150		1	Other	Local	Male	NA	COURSE_CRYPT-178684	Indonesia	Temporary Resident Visa	Indonesian	HEW 6	Course Evaluation
270	1	STAFF_CRYPT-647472	6	150		1	Other	International	Female	NA	COURSE_CRYPT-178684	Indonesia	Temporary Resident Visa	Indonesian	HEW 6	Course Evaluation
271	1	STAFF_CRYPT-647472	6	151		1	Other	Local	Male	NA	COURSE_CRYPT-178705	Indonesia	Temporary Resident Visa	Indonesian	HEW 6	Course Evaluation
272	1	STAFF_CRYPT-647472	5	66		1	Other	Local	Female	NA	COURSE_CRYPT-200164	Indonesia	Temporary Resident Visa	Indonesian	HEW 6	Course Evaluation
273	1	STAFF_CRYPT-647472	6	150		1	Other	International	Male	NA	COURSE_CRYPT-178684	Indonesia	Temporary Resident Visa	Indonesian	HEW 6	Course Evaluation
274	1	STAFF_CRYPT-647472	4	150		1	Other	Local	Male	NA	COURSE_CRYPT-178684	Indonesia	Temporary Resident Visa	Indonesian	HEW 6	Course Evaluation
275	1	STAFF_CRYPT-647472	4	170		1	Other	Local	Female	NA	COURSE_CRYPT-178735	Indonesia	Temporary Resident Visa	Indonesian	HEW 6	Course Evaluation
276	1	STAFF_CRYPT-647472	5	150		1	Other	Local	Male	NA	COURSE_CRYPT-178684	Indonesia	Temporary Resident Visa	Indonesian	HEW 6	Course Evaluation
277	1	STAFF_CRYPT-647472	4	170		1	Other	International	Male	NA	COURSE_CRYPT-178735	Indonesia	Temporary Resident Visa	Indonesian	HEW 6	Course Evaluation
278	1	STAFF_CRYPT-647472	5	151		1	Other	Local	Male	NA	COURSE_CRYPT-178705	Indonesia	Temporary Resident Visa	Indonesian	HEW 6	Course Evaluation
279	1	STAFF_CRYPT-647472	4	170		1	Other	Local	Male	NA	COURSE_CRYPT-178735	Indonesia	Temporary Resident Visa	Indonesian	HEW 6	Course Evaluation
280	1	STAFF_CRYPT-647472	5	151		1	Other	Local	Male	NA	COURSE_CRYPT-178705	Indonesia	Temporary Resident Visa	Indonesian	HEW 6	Course Evaluation
281	1	STAFF_CRYPT-647472	5	170		1	Other	International	Male	NA	COURSE_CRYPT-178735	Indonesia	Temporary Resident Visa	Indonesian	HEW 6	Course Evaluation
282	1	STAFF_CRYPT-647472	2	170		1	Other	Local	Male	NA	COURSE_CRYPT-178735	Indonesia	Temporary Resident Visa	Indonesian	HEW 6	Course Evaluation
283	1	STAFF_CRYPT-647472	5	151		1	Other	International	Male	NA	COURSE_CRYPT-178705	Indonesia	Temporary Resident Visa	Indonesian	HEW 6	Course Evaluation
284	1	STAFF_CRYPT-647472	5	151		1	Other	International	Male	NA	COURSE_CRYPT-178705	Indonesia	Temporary Resident Visa	Indonesian	HEW 6	Course Evaluation
285	1	STAFF_CRYPT-647472	5	151		1	Other	International	Male	NA	COURSE_CRYPT-178705	Indonesia	Temporary Resident Visa	Indonesian	HEW 6	Course Evaluation
286	1	STAFF_CRYPT-647472	5	151		1	Other	International	Female	NA	COURSE_CRYPT-178705	Indonesia	Temporary Resident Visa	Indonesian	HEW 6	Course Evaluation
287	1	STAFF_CRYPT-647472	6	151		1	Other	International	Male	NA	COURSE_CRYPT-178705	Indonesia	Temporary Resident Visa	Indonesian	HEW 6	Course Evaluation
288	1	STAFF_CRYPT-647472	6	170		1	Other	International	Male	NA	COURSE_CRYPT-178735	Indonesia	Temporary Resident Visa	Indonesian	HEW 6	Course Evaluation
289	1	STAFF_CRYPT-647472	6	150		1	Other	International	Male	NA	COURSE_CRYPT-178684	Indonesia	Temporary Resident Visa	Indonesian	HEW 6	Course Evaluation
290	1	STAFF_CRYPT-647472	5	151		1	Other	International	Male	NA	COURSE_CRYPT-178705	Indonesia	Temporary Resident Visa	Indonesian	HEW 6	Course Evaluation
291	1	STAFF_CRYPT-647472	4	151		1	Other	Local	Male	NA	COURSE_CRYPT-178705	Indonesia	Temporary Resident Visa	Indonesian	HEW 6	Course Evaluation
292	1	STAFF_CRYPT-647472	5	151		1	Other	Local	Male	NA	COURSE_CRYPT-178705	Indonesia	Temporary Resident Visa	Indonesian	HEW 6	Course Evaluation
293	1	STAFF_CRYPT-647472	4	66		1	Other	Local	Male	NA	COURSE_CRYPT-200164	Indonesia	Temporary Resident Visa	Indonesian	HEW 6	Course Evaluation
294	1	STAFF_CRYPT-647472	6	214		1	Other	International	Male	NA	COURSE_CRYPT-181450	Indonesia	Temporary Resident Visa	Indonesian	HEW 6	Course Evaluation
295	1	STAFF_CRYPT-647472	5	151		1	Other	Local	Male	NA	COURSE_CRYPT-178705	Indonesia	Temporary Resident Visa	Indonesian	HEW 6	Course Evaluation
296	1	STAFF_CRYPT-647472	4	150		1	Other	Local	Male	NA	COURSE_CRYPT-178684	Indonesia	Temporary Resident Visa	Indonesian	HEW 6	Course Evaluation
297	1	STAFF_CRYPT-647472	4	151		1	Other	International	Male	NA	COURSE_CRYPT-178705	Indonesia	Temporary Resident Visa	Indonesian	HEW 6	Course Evaluation
298	1	STAFF_CRYPT-647472	6	151		1	Other	Local	Male	NA	COURSE_CRYPT-178705	Indonesia	Temporary Resident Visa	Indonesian	HEW 6	Course Evaluation
299	1	STAFF_CRYPT-647472	2	150		1	Other	Local	Male	NA	COURSE_CRYPT-178684	Indonesia	Temporary Resident Visa	Indonesian	HEW 6	Course Evaluation
300	1	STAFF_CRYPT-647472	4	66		1	Other	Local	Male	NA	COURSE_CRYPT-200164	Indonesia	Temporary Resident Visa	Indonesian	HEW 6	Course Evaluation
301	1	STAFF_CRYPT-647472	4	170		1	Other	Local	Male	NA	COURSE_CRYPT-178735	Indonesia	Temporary Resident Visa	Indonesian	HEW 6	Course Evaluation
302	1	STAFF_CRYPT-647472	3	170		1	Other	Local	Female	NA	COURSE_CRYPT-178735	Indonesia	Temporary Resident Visa	Indonesian	HEW 6	Course Evaluation
303	1	STAFF_CRYPT-647472	4	151		1	Other	International	Male	NA	COURSE_CRYPT-178705	Indonesia	Temporary Resident Visa	Indonesian	HEW 6	Course Evaluation
304	1	STAFF_CRYPT-647472	5	150		1	Other	International	Male	NA	COURSE_CRYPT-178684	Indonesia	Temporary Resident Visa	Indonesian	HEW 6	Course Evaluation
305	1	STAFF_CRYPT-647472	5	170		1	Other	International	Male	NA	COURSE_CRYPT-178735	Indonesia	Temporary Resident Visa	Indonesian	HEW 6	Course Evaluation
306	1	STAFF_CRYPT-647472	5	151		1	Other	International	Male	NA	COURSE_CRYPT-178705	Indonesia	Temporary Resident Visa	Indonesian	HEW 6	Course Evaluation
307	1	STAFF_CRYPT-647472	5	151		1	Other	Local	Male	NA	COURSE_CRYPT-178705	Indonesia	Temporary Resident Visa	Indonesian	HEW 6	Course Evaluation
308	1	STAFF_CRYPT-647472	1	170		1	Other	Local	Male	NA	COURSE_CRYPT-178735	Indonesia	Temporary Resident Visa	Indonesian	HEW 6	Course Evaluation
309	1	STAFF_CRYPT-647472	3	170		1	Other	International	Male	NA	COURSE_CRYPT-178735	Indonesia	Temporary Resident Visa	Indonesian	HEW 6	Course Evaluation
310	1	STAFF_CRYPT-647472	3	151		1	Other	Local	Male	NA	COURSE_CRYPT-178705	Indonesia	Temporary Resident Visa	Indonesian	HEW 6	Course Evaluation
311	1	STAFF_CRYPT-647472	6	151		1	Other	Local	Male	NA	COURSE_CRYPT-178705	Indonesia	Temporary Resident Visa	Indonesian	HEW 6	Course Evaluation
312	1	STAFF_CRYPT-647472	5	214		1	Other	International	Male	NA	COURSE_CRYPT-181450	Indonesia	Temporary Resident Visa	Indonesian	HEW 6	Course Evaluation
313	1	STAFF_CRYPT-647472	4	170		1	Other	Local	Male	NA	COURSE_CRYPT-178735	Indonesia	Temporary Resident Visa	Indonesian	HEW 6	Course Evaluation
314	1	STAFF_CRYPT-647472	5	170		1	Other	Local	Male	NA	COURSE_CRYPT-178735	Indonesia	Temporary Resident Visa	Indonesian	HEW 6	Course Evaluation
315	1	STAFF_CRYPT-647472	4	170		1	Other	Local	Male	NA	COURSE_CRYPT-178735	Indonesia	Temporary Resident Visa	Indonesian	HEW 6	Course Evaluation
316	1	STAFF_CRYPT-647472	4	150		1	Other	Local	Male	NA	COURSE_CRYPT-178684	Indonesia	Temporary Resident Visa	Indonesian	HEW 6	Course Evaluation
317	1	STAFF_CRYPT-647472	5	150		1	Other	Local	Male	NA	COURSE_CRYPT-178684	Indonesia	Temporary Resident Visa	Indonesian	HEW 6	Course Evaluation
318	1	STAFF_CRYPT-647472	4	170		1	Other	International	Male	NA	COURSE_CRYPT-178735	Indonesia	Temporary Resident Visa	Indonesian	HEW 6	Course Evaluation
319	1	STAFF_CRYPT-647472	2	214		1	Other	Local	Male	NA	COURSE_CRYPT-181450	Indonesia	Temporary Resident Visa	Indonesian	HEW 6	Course Evaluation
320	1	STAFF_CRYPT-647472	4	214		1	Other	Local	Male	NA	COURSE_CRYPT-181450	Indonesia	Temporary Resident Visa	Indonesian	HEW 6	Course Evaluation
321	1	STAFF_CRYPT-647472	4	170		1	Other	International	Male	NA	COURSE_CRYPT-178735	Indonesia	Temporary Resident Visa	Indonesian	HEW 6	Course Evaluation
322	1	STAFF_CRYPT-647472	5	16		1	Other	International	Male	NA	COURSE_CRYPT-199905	Indonesia	Temporary Resident Visa	Indonesian	HEW 6	Course Evaluation
323	1	STAFF_CRYPT-647472	2	170		1	Other	Local	Male	NA	COURSE_CRYPT-178735	Indonesia	Temporary Resident Visa	Indonesian	HEW 6	Course Evaluation
324	1	STAFF_CRYPT-647472	4	170		1	Other	Local	Male	NA	COURSE_CRYPT-178735	Indonesia	Temporary Resident Visa	Indonesian	HEW 6	Course Evaluation
325	1	STAFF_CRYPT-647472	5	16		1	Other	International	Female	NA	COURSE_CRYPT-199905	Indonesia	Temporary Resident Visa	Indonesian	HEW 6	Course Evaluation
326	1	STAFF_CRYPT-647472	4	170		1	Other	Local	Male	NA	COURSE_CRYPT-178735	Indonesia	Temporary Resident Visa	Indonesian	HEW 6	Course Evaluation
327	1	STAFF_CRYPT-647472	6	170		1	Other	International	Male	NA	COURSE_CRYPT-178735	Indonesia	Temporary Resident Visa	Indonesian	HEW 6	Course Evaluation
328	1	STAFF_CRYPT-647472	5	170		1	Other	Local	Male	NA	COURSE_CRYPT-178735	Indonesia	Temporary Resident Visa	Indonesian	HEW 6	Course Evaluation
329	1	STAFF_CRYPT-647472	5	170		1	Other	Local	Male	NA	COURSE_CRYPT-178735	Indonesia	Temporary Resident Visa	Indonesian	HEW 6	Course Evaluation
330	1	STAFF_CRYPT-647472	5	16		1	Other	International	Male	NA	COURSE_CRYPT-199905	Indonesia	Temporary Resident Visa	Indonesian	HEW 6	Course Evaluation
331	1	STAFF_CRYPT-647472	4	170		1	Other	International	Male	NA	COURSE_CRYPT-178735	Indonesia	Temporary Resident Visa	Indonesian	HEW 6	Course Evaluation
332	1	STAFF_CRYPT-647472	6	170		1	Other	International	Male	NA	COURSE_CRYPT-178735	Indonesia	Temporary Resident Visa	Indonesian	HEW 6	Course Evaluation
333	1	STAFF_CRYPT-647472	0	170		1	Other	International	Female	NA	COURSE_CRYPT-178735	Indonesia	Temporary Resident Visa	Indonesian	HEW 6	Course Evaluation
334	1	STAFF_CRYPT-647472	5	170		1	Other	Local	Male	NA	COURSE_CRYPT-178735	Indonesia	Temporary Resident Visa	Indonesian	HEW 6	Course Evaluation
335	1	STAFF_CRYPT-647472	5	16		1	Other	International	Female	NA	COURSE_CRYPT-199905	Indonesia	Temporary Resident Visa	Indonesian	HEW 6	Course Evaluation
336	1	STAFF_CRYPT-647472	4	16		1	Other	International	Male	NA	COURSE_CRYPT-199905	Indonesia	Temporary Resident Visa	Indonesian	HEW 6	Course Evaluation
337	1	STAFF_CRYPT-647472	3	170		1	Other	Local	Female	NA	COURSE_CRYPT-178735	Indonesia	Temporary Resident Visa	Indonesian	HEW 6	Course Evaluation
338	1	STAFF_CRYPT-647472	6	16		1	Other	International	Male	NA	COURSE_CRYPT-199905	Indonesia	Temporary Resident Visa	Indonesian	HEW 6	Course Evaluation
339	1	STAFF_CRYPT-647472	4	170		1	Other	International	Male	NA	COURSE_CRYPT-178735	Indonesia	Temporary Resident Visa	Indonesian	HEW 6	Course Evaluation
340	1	STAFF_CRYPT-647472	1	170		1	Other	Local	Male	NA	COURSE_CRYPT-178735	Indonesia	Temporary Resident Visa	Indonesian	HEW 6	Course Evaluation
341	1	STAFF_CRYPT-647472	4	170		1	Other	Local	Male	NA	COURSE_CRYPT-178735	Indonesia	Temporary Resident Visa	Indonesian	HEW 6	Course Evaluation
342	1	STAFF_CRYPT-647472	6	16		1	Other	International	Male	NA	COURSE_CRYPT-199905	Indonesia	Temporary Resident Visa	Indonesian	HEW 6	Course Evaluation
343	1	STAFF_CRYPT-647472	6	16		1	Other	International	Male	NA	COURSE_CRYPT-199905	Indonesia	Temporary Resident Visa	Indonesian	HEW 6	Course Evaluation
344	1	STAFF_CRYPT-647472	6	170		1	Other	International	Male	NA	COURSE_CRYPT-178735	Indonesia	Temporary Resident Visa	Indonesian	HEW 6	Course Evaluation
345	1	STAFF_CRYPT-647472	5	170		1	Other	International	Male	NA	COURSE_CRYPT-178735	Indonesia	Temporary Resident Visa	Indonesian	HEW 6	Course Evaluation
346	1	STAFF_CRYPT-647472	5	16		1	Other	International	Male	NA	COURSE_CRYPT-199905	Indonesia	Temporary Resident Visa	Indonesian	HEW 6	Course Evaluation
347	1	STAFF_CRYPT-647472	5	170		1	Other	Local	Female	NA	COURSE_CRYPT-178735	Indonesia	Temporary Resident Visa	Indonesian	HEW 6	Course Evaluation
348	1	STAFF_CRYPT-647472	4	170		1	Other	Local	Male	NA	COURSE_CRYPT-178735	Indonesia	Temporary Resident Visa	Indonesian	HEW 6	Course Evaluation
349	1	STAFF_CRYPT-647472	6	16		1	Other	International	Male	NA	COURSE_CRYPT-199905	Indonesia	Temporary Resident Visa	Indonesian	HEW 6	Course Evaluation
350	1	STAFF_CRYPT-647472	5	170		1	Other	International	Female	NA	COURSE_CRYPT-178735	Indonesia	Temporary Resident Visa	Indonesian	HEW 6	Course Evaluation
351	1	STAFF_CRYPT-647472	2	170		1	Other	International	Female	NA	COURSE_CRYPT-178735	Indonesia	Temporary Resident Visa	Indonesian	HEW 6	Course Evaluation
352	1	STAFF_CRYPT-647472	5	170		1	Other	Local	Male	NA	COURSE_CRYPT-178735	Indonesia	Temporary Resident Visa	Indonesian	HEW 6	Course Evaluation
353	1	STAFF_CRYPT-647472	6	16		1	Other	International	Male	NA	COURSE_CRYPT-199905	Indonesia	Temporary Resident Visa	Indonesian	HEW 6	Course Evaluation
354	1	STAFF_CRYPT-647472	4	170		1	Other	Local	Male	NA	COURSE_CRYPT-178735	Indonesia	Temporary Resident Visa	Indonesian	HEW 6	Course Evaluation
355	1	STAFF_CRYPT-647472	4	16		1	Other	International	Male	NA	COURSE_CRYPT-199905	Indonesia	Temporary Resident Visa	Indonesian	HEW 6	Course Evaluation
356	1	STAFF_CRYPT-647472	5	16		1	Other	International	Female	NA	COURSE_CRYPT-199905	Indonesia	Temporary Resident Visa	Indonesian	HEW 6	Course Evaluation
357	1	STAFF_CRYPT-647472	6	54		1	Other	International	Male	NA	COURSE_CRYPT-184920	Indonesia	Temporary Resident Visa	Indonesian	HEW 6	Course Evaluation
358	1	STAFF_CRYPT-647472	4	170		1	Other	Local	Male	NA	COURSE_CRYPT-178735	Indonesia	Temporary Resident Visa	Indonesian	HEW 6	Course Evaluation
359	1	STAFF_CRYPT-647472	3	170		1	Other	Local	Male	NA	COURSE_CRYPT-178735	Indonesia	Temporary Resident Visa	Indonesian	HEW 6	Course Evaluation
360	1	STAFF_CRYPT-647472	5	170		1	Other	Local	Male	NA	COURSE_CRYPT-178735	Indonesia	Temporary Resident Visa	Indonesian	HEW 6	Course Evaluation
361	1	STAFF_CRYPT-647472	5	16		1	Other	International	Male	NA	COURSE_CRYPT-199905	Indonesia	Temporary Resident Visa	Indonesian	HEW 6	Course Evaluation
362	1	STAFF_CRYPT-647472	2	170		1	Other	Local	Female	NA	COURSE_CRYPT-178735	Indonesia	Temporary Resident Visa	Indonesian	HEW 6	Course Evaluation
363	1	STAFF_CRYPT-647472	5	170		1	Other	International	Female	NA	COURSE_CRYPT-178735	Indonesia	Temporary Resident Visa	Indonesian	HEW 6	Course Evaluation
364	1	STAFF_CRYPT-647472	5	170		1	Other	Local	Male	NA	COURSE_CRYPT-178735	Indonesia	Temporary Resident Visa	Indonesian	HEW 6	Course Evaluation
365	1	STAFF_CRYPT-647472	2	170		1	Other	International	Male	NA	COURSE_CRYPT-178735	Indonesia	Temporary Resident Visa	Indonesian	HEW 6	Course Evaluation
366	1	STAFF_CRYPT-647472	6	170		1	Other	International	Male	NA	COURSE_CRYPT-178735	Indonesia	Temporary Resident Visa	Indonesian	HEW 6	Course Evaluation
367	1	STAFF_CRYPT-647472	6	16		1	Other	International	Male	NA	COURSE_CRYPT-199905	Indonesia	Temporary Resident Visa	Indonesian	HEW 6	Course Evaluation
368	1	STAFF_CRYPT-647472	1	170		1	Other	International	Male	NA	COURSE_CRYPT-178735	Indonesia	Temporary Resident Visa	Indonesian	HEW 6	Course Evaluation
369	1	STAFF_CRYPT-647472	6	26	RSCH	1	Other	International	Female	0	COURSE_CRYPT-178841	Indonesia	Temporary Resident Visa	Indonesian	HEW 6	Course Evaluation
370	1	STAFF_CRYPT-647472	6	44	RSCH	1	Other	International	Male	0	COURSE_CRYPT-178886	Indonesia	Temporary Resident Visa	Indonesian	HEW 6	Course Evaluation
371	1	STAFF_CRYPT-647472	5	100	RSCH	1	Other	International	Female	0	COURSE_CRYPT-178836	Indonesia	Temporary Resident Visa	Indonesian	HEW 6	Course Evaluation
372	1	STAFF_CRYPT-647472	5	100	RSCH	1	Other	International	Female	0	COURSE_CRYPT-178836	Indonesia	Temporary Resident Visa	Indonesian	HEW 6	Course Evaluation
373	1	STAFF_CRYPT-647472	6	26	RSCH	1	Other	International	Female	0	COURSE_CRYPT-178841	Indonesia	Temporary Resident Visa	Indonesian	HEW 6	Course Evaluation
374	1	STAFF_CRYPT-647472	6	44	RSCH	1	Other	International	Male	0	COURSE_CRYPT-178886	Indonesia	Temporary Resident Visa	Indonesian	HEW 6	Course Evaluation
375	1	STAFF_CRYPT-647472	6	39	RSCH	1	Other	International	Male	0	COURSE_CRYPT-187892	Indonesia	Temporary Resident Visa	Indonesian	HEW 6	Course Evaluation
376	1	STAFF_CRYPT-647472	6	26	RSCH	1	Other	Local	Male	0	COURSE_CRYPT-178841	Indonesia	Temporary Resident Visa	Indonesian	HEW 6	Course Evaluation
377	1	STAFF_CRYPT-647472	6	26	RSCH	1	Other	Local	Male	0	COURSE_CRYPT-178841	Indonesia	Temporary Resident Visa	Indonesian	HEW 6	Course Evaluation
378	1	STAFF_CRYPT-647472	6	25	RSCH	1	Other	Local	Male	0	COURSE_CRYPT-178811	Indonesia	Temporary Resident Visa	Indonesian	HEW 6	Course Evaluation
379	1	STAFF_CRYPT-647472	5	7	RSCH	1	Other	Local	Female	0	COURSE_CRYPT-184936	Indonesia	Temporary Resident Visa	Indonesian	HEW 6	Course Evaluation
380	1	STAFF_CRYPT-647472	6	26	RSCH	1	Other	International	Male	0	COURSE_CRYPT-178841	Indonesia	Temporary Resident Visa	Indonesian	HEW 6	Course Evaluation
381	1	STAFF_CRYPT-647472	6	25	RSCH	1	Other	Local	Male	0	COURSE_CRYPT-178811	Indonesia	Temporary Resident Visa	Indonesian	HEW 6	Course Evaluation
382	1	STAFF_CRYPT-647472	6	26	RSCH	1	Other	International	Male	0	COURSE_CRYPT-178841	Indonesia	Temporary Resident Visa	Indonesian	HEW 6	Course Evaluation
383	1	STAFF_CRYPT-647472	4	196	UGRD	1	Other	Local	Male	56.75	COURSE_CRYPT-178692	Indonesia	Temporary Resident Visa	Indonesian	HEW 6	Course Evaluation
384	1	STAFF_CRYPT-647472	6	196	UGRD	1	Other	Local	Male	82.33	COURSE_CRYPT-178692	Indonesia	Temporary Resident Visa	Indonesian	HEW 6	Course Evaluation
385	1	STAFF_CRYPT-647472	4	196	UGRD	1	Other	Local	Male	56.75	COURSE_CRYPT-178692	Indonesia	Temporary Resident Visa	Indonesian	HEW 6	Course Evaluation
386	1	STAFF_CRYPT-647472	6	196	UGRD	1	Other	Local	Male	82.33	COURSE_CRYPT-178692	Indonesia	Temporary Resident Visa	Indonesian	HEW 6	Course Evaluation
387	1	STAFF_CRYPT-647472	5	155	UGRD	1	Other	Local	Male	82.33	COURSE_CRYPT-178718	Indonesia	Temporary Resident Visa	Indonesian	HEW 6	Course Evaluation
388	1	STAFF_CRYPT-647472	5	155	UGRD	1	Other	Local	Male	82.33	COURSE_CRYPT-178718	Indonesia	Temporary Resident Visa	Indonesian	HEW 6	Course Evaluation
389	1	STAFF_CRYPT-647472	5	28	UGRD	1	Other	Local	Female	56	COURSE_CRYPT-178908	Indonesia	Temporary Resident Visa	Indonesian	HEW 6	Course Evaluation
390	1	STAFF_CRYPT-647472	4	28	UGRD	1	Other	International	Male	63.5	COURSE_CRYPT-178908	Indonesia	Temporary Resident Visa	Indonesian	HEW 6	Course Evaluation
391	1	STAFF_CRYPT-647472	3	155	UGRD	1	Other	Local	Male	85	COURSE_CRYPT-178718	Indonesia	Temporary Resident Visa	Indonesian	HEW 6	Course Evaluation
392	1	STAFF_CRYPT-647472	5	155	UGRD	1	Other	International	Female	65.25	COURSE_CRYPT-178718	Indonesia	Temporary Resident Visa	Indonesian	HEW 6	Course Evaluation
393	1	STAFF_CRYPT-647472	5	196	UGRD	1	Other	Local	Female	54	COURSE_CRYPT-178692	Indonesia	Temporary Resident Visa	Indonesian	HEW 6	Course Evaluation
394	1	STAFF_CRYPT-647472	6	196	UGRD	1	Other	Local	Female	77.75	COURSE_CRYPT-178692	Indonesia	Temporary Resident Visa	Indonesian	HEW 6	Course Evaluation
395	1	STAFF_CRYPT-647472	5	196	UGRD	1	Other	Local	Male	78.25	COURSE_CRYPT-178692	Indonesia	Temporary Resident Visa	Indonesian	HEW 6	Course Evaluation
396	1	STAFF_CRYPT-647472	4	155	UGRD	1	Other	Local	Female	84	COURSE_CRYPT-178718	Indonesia	Temporary Resident Visa	Indonesian	HEW 6	Course Evaluation
397	1	STAFF_CRYPT-647472	5	155	UGRD	1	Other	International	Male	68.25	COURSE_CRYPT-178718	Indonesia	Temporary Resident Visa	Indonesian	HEW 6	Course Evaluation
398	1	STAFF_CRYPT-647472	5	155	UGRD	1	Other	International	Male	68.25	COURSE_CRYPT-178718	Indonesia	Temporary Resident Visa	Indonesian	HEW 6	Course Evaluation
399	1	STAFF_CRYPT-647472	5	28	UGRD	1	Other	International	Female	25.5	COURSE_CRYPT-178908	Indonesia	Temporary Resident Visa	Indonesian	HEW 6	Course Evaluation
400	1	STAFF_CRYPT-647472	6	196	UGRD	1	Other	Local	Male	55.25	COURSE_CRYPT-178692	Indonesia	Temporary Resident Visa	Indonesian	HEW 6	Course Evaluation
401	1	STAFF_CRYPT-647472	6	196	UGRD	1	Other	Local	Female	91.75	COURSE_CRYPT-178692	Indonesia	Temporary Resident Visa	Indonesian	HEW 6	Course Evaluation
402	1	STAFF_CRYPT-647472	4	196	UGRD	1	Other	Local	Male	73.67	COURSE_CRYPT-178692	Indonesia	Temporary Resident Visa	Indonesian	HEW 6	Course Evaluation
403	1	STAFF_CRYPT-647472	4	196	UGRD	1	Other	International	Male	93.5	COURSE_CRYPT-178692	Indonesia	Temporary Resident Visa	Indonesian	HEW 6	Course Evaluation
404	1	STAFF_CRYPT-647472	5	196	UGRD	1	Other	International	Male	72.71	COURSE_CRYPT-178692	Indonesia	Temporary Resident Visa	Indonesian	HEW 6	Course Evaluation
405	1	STAFF_CRYPT-647472	3	196	UGRD	1	Other	International	Male	53.33	COURSE_CRYPT-178692	Indonesia	Temporary Resident Visa	Indonesian	HEW 6	Course Evaluation
406	1	STAFF_CRYPT-647472	5	196	UGRD	1	Other	International	Male	61.5	COURSE_CRYPT-178692	Indonesia	Temporary Resident Visa	Indonesian	HEW 6	Course Evaluation
407	1	STAFF_CRYPT-647472	4	196	UGRD	1	Other	Local	Female	56	COURSE_CRYPT-178692	Indonesia	Temporary Resident Visa	Indonesian	HEW 6	Course Evaluation
408	1	STAFF_CRYPT-647472	3	196	UGRD	1	Other	International	Male	54.75	COURSE_CRYPT-178692	Indonesia	Temporary Resident Visa	Indonesian	HEW 6	Course Evaluation
409	1	STAFF_CRYPT-647472	6	196	UGRD	1	Other	International	Male	74.75	COURSE_CRYPT-178692	Indonesia	Temporary Resident Visa	Indonesian	HEW 6	Course Evaluation
410	1	STAFF_CRYPT-647472	5	155	UGRD	1	Other	International	Male	71.75	COURSE_CRYPT-178718	Indonesia	Temporary Resident Visa	Indonesian	HEW 6	Course Evaluation
411	1	STAFF_CRYPT-647472	6	196	UGRD	1	Other	Local	Male	88	COURSE_CRYPT-178692	Indonesia	Temporary Resident Visa	Indonesian	HEW 6	Course Evaluation
412	1	STAFF_CRYPT-647472	4	196	UGRD	1	Other	International	Male	93.5	COURSE_CRYPT-178692	Indonesia	Temporary Resident Visa	Indonesian	HEW 6	Course Evaluation
413	1	STAFF_CRYPT-647472	6	196	UGRD	1	Other	Local	Male	94.5	COURSE_CRYPT-178692	Indonesia	Temporary Resident Visa	Indonesian	HEW 6	Course Evaluation
414	1	STAFF_CRYPT-647472	3	196	UGRD	1	Other	International	Male	53.33	COURSE_CRYPT-178692	Indonesia	Temporary Resident Visa	Indonesian	HEW 6	Course Evaluation
415	1	STAFF_CRYPT-647472	6	28	UGRD	1	Other	International	Male	68	COURSE_CRYPT-178908	Indonesia	Temporary Resident Visa	Indonesian	HEW 6	Course Evaluation
416	1	STAFF_CRYPT-647472	4	28	UGRD	1	Other	International	Male	55	COURSE_CRYPT-178908	Indonesia	Temporary Resident Visa	Indonesian	HEW 6	Course Evaluation
417	1	STAFF_CRYPT-647472	6	196	UGRD	1	Other	International	Male	91.25	COURSE_CRYPT-178692	Indonesia	Temporary Resident Visa	Indonesian	HEW 6	Course Evaluation
418	1	STAFF_CRYPT-647472	5	28	UGRD	1	Other	International	Male	59	COURSE_CRYPT-178908	Indonesia	Temporary Resident Visa	Indonesian	HEW 6	Course Evaluation
419	1	STAFF_CRYPT-647472	6	196	UGRD	1	Other	Local	Female	91.75	COURSE_CRYPT-178692	Indonesia	Temporary Resident Visa	Indonesian	HEW 6	Course Evaluation
420	1	STAFF_CRYPT-647472	5	28	UGRD	1	Other	International	Male	59	COURSE_CRYPT-178908	Indonesia	Temporary Resident Visa	Indonesian	HEW 6	Course Evaluation
421	1	STAFF_CRYPT-647472	5	196	UGRD	1	Other	Local	Female	54	COURSE_CRYPT-178692	Indonesia	Temporary Resident Visa	Indonesian	HEW 6	Course Evaluation
422	1	STAFF_CRYPT-647472	4	28	UGRD	1	Other	International	Male	63.5	COURSE_CRYPT-178908	Indonesia	Temporary Resident Visa	Indonesian	HEW 6	Course Evaluation
423	1	STAFF_CRYPT-647472	4	28	UGRD	1	Other	Local	Male	53.33	COURSE_CRYPT-178908	Indonesia	Temporary Resident Visa	Indonesian	HEW 6	Course Evaluation
424	1	STAFF_CRYPT-647472	6	196	UGRD	1	Other	Local	Male	68.5	COURSE_CRYPT-178692	Indonesia	Temporary Resident Visa	Indonesian	HEW 6	Course Evaluation
425	1	STAFF_CRYPT-647472	5	28	UGRD	1	Other	Local	Male	54	COURSE_CRYPT-178908	Indonesia	Temporary Resident Visa	Indonesian	HEW 6	Course Evaluation
426	1	STAFF_CRYPT-647472	5	196	UGRD	1	Other	International	Male	61.5	COURSE_CRYPT-178692	Indonesia	Temporary Resident Visa	Indonesian	HEW 6	Course Evaluation
427	1	STAFF_CRYPT-647472	5	28	UGRD	1	Other	International	Male	77	COURSE_CRYPT-178908	Indonesia	Temporary Resident Visa	Indonesian	HEW 6	Course Evaluation
428	1	STAFF_CRYPT-647472	6	196	UGRD	1	Other	Local	Male	68.5	COURSE_CRYPT-178692	Indonesia	Temporary Resident Visa	Indonesian	HEW 6	Course Evaluation
429	1	STAFF_CRYPT-647472	5	196	UGRD	1	Other	Local	Male	78.25	COURSE_CRYPT-178692	Indonesia	Temporary Resident Visa	Indonesian	HEW 6	Course Evaluation
430	1	STAFF_CRYPT-647472	6	196	UGRD	1	Other	Local	Male	55.25	COURSE_CRYPT-178692	Indonesia	Temporary Resident Visa	Indonesian	HEW 6	Course Evaluation
431	1	STAFF_CRYPT-647472	4	196	UGRD	1	Other	International	Male	61.25	COURSE_CRYPT-178692	Indonesia	Temporary Resident Visa	Indonesian	HEW 6	Course Evaluation
432	1	STAFF_CRYPT-647472	4	196	UGRD	1	Other	Local	Male	69.5	COURSE_CRYPT-178692	Indonesia	Temporary Resident Visa	Indonesian	HEW 6	Course Evaluation
433	1	STAFF_CRYPT-647472	4	196	UGRD	1	Other	Local	Female	56	COURSE_CRYPT-178692	Indonesia	Temporary Resident Visa	Indonesian	HEW 6	Course Evaluation
434	1	STAFF_CRYPT-647472	5	196	UGRD	1	Other	International	Male	59	COURSE_CRYPT-178692	Indonesia	Temporary Resident Visa	Indonesian	HEW 6	Course Evaluation
435	1	STAFF_CRYPT-647472	5	196	UGRD	1	Other	Local	Male	72.5	COURSE_CRYPT-178692	Indonesia	Temporary Resident Visa	Indonesian	HEW 6	Course Evaluation
436	1	STAFF_CRYPT-647472	4	196	UGRD	1	Other	Local	Male	73.67	COURSE_CRYPT-178692	Indonesia	Temporary Resident Visa	Indonesian	HEW 6	Course Evaluation
437	1	STAFF_CRYPT-647472	4	28	UGRD	1	Other	International	Male	46.25	COURSE_CRYPT-178908	Indonesia	Temporary Resident Visa	Indonesian	HEW 6	Course Evaluation
438	1	STAFF_CRYPT-647472	5	28	UGRD	1	Other	Local	Female	56	COURSE_CRYPT-178908	Indonesia	Temporary Resident Visa	Indonesian	HEW 6	Course Evaluation
439	1	STAFF_CRYPT-647472	6	196	UGRD	1	Other	International	Male	74.75	COURSE_CRYPT-178692	Indonesia	Temporary Resident Visa	Indonesian	HEW 6	Course Evaluation
440	1	STAFF_CRYPT-647472	6	196	UGRD	1	Other	Local	Female	77.75	COURSE_CRYPT-178692	Indonesia	Temporary Resident Visa	Indonesian	HEW 6	Course Evaluation
441	1	STAFF_CRYPT-647472	5	196	UGRD	1	Other	International	Male	77	COURSE_CRYPT-178692	Indonesia	Temporary Resident Visa	Indonesian	HEW 6	Course Evaluation
442	1	STAFF_CRYPT-647472	6	196	UGRD	1	Other	International	Male	91.25	COURSE_CRYPT-178692	Indonesia	Temporary Resident Visa	Indonesian	HEW 6	Course Evaluation
443	1	STAFF_CRYPT-647472	5	196	UGRD	1	Other	International	Male	77	COURSE_CRYPT-178692	Indonesia	Temporary Resident Visa	Indonesian	HEW 6	Course Evaluation
444	1	STAFF_CRYPT-647472	4	155	UGRD	1	Other	International	Male	68	COURSE_CRYPT-178718	Indonesia	Temporary Resident Visa	Indonesian	HEW 6	Course Evaluation
445	1	STAFF_CRYPT-647472	3	196	UGRD	1	Other	International	Male	54.75	COURSE_CRYPT-178692	Indonesia	Temporary Resident Visa	Indonesian	HEW 6	Course Evaluation
446	1	STAFF_CRYPT-647472	5	28	UGRD	1	Other	Local	Male	54	COURSE_CRYPT-178908	Indonesia	Temporary Resident Visa	Indonesian	HEW 6	Course Evaluation
447	1	STAFF_CRYPT-647472	5	28	UGRD	1	Other	International	Male	61.5	COURSE_CRYPT-178908	Indonesia	Temporary Resident Visa	Indonesian	HEW 6	Course Evaluation
448	1	STAFF_CRYPT-647472	4	196	UGRD	1	Other	Local	Male	69.5	COURSE_CRYPT-178692	Indonesia	Temporary Resident Visa	Indonesian	HEW 6	Course Evaluation
449	1	STAFF_CRYPT-647472	5	28	UGRD	1	Other	International	Female	25.5	COURSE_CRYPT-178908	Indonesia	Temporary Resident Visa	Indonesian	HEW 6	Course Evaluation
450	1	STAFF_CRYPT-647472	5	196	UGRD	1	Other	International	Male	72.71	COURSE_CRYPT-178692	Indonesia	Temporary Resident Visa	Indonesian	HEW 6	Course Evaluation
451	1	STAFF_CRYPT-647472	5	28	UGRD	1	Other	International	Female	41.25	COURSE_CRYPT-178908	Indonesia	Temporary Resident Visa	Indonesian	HEW 6	Course Evaluation
452	1	STAFF_CRYPT-647472	5	28	UGRD	1	Other	International	Male	61.5	COURSE_CRYPT-178908	Indonesia	Temporary Resident Visa	Indonesian	HEW 6	Course Evaluation
453	1	STAFF_CRYPT-647472	5	196	UGRD	1	Other	International	Male	59	COURSE_CRYPT-178692	Indonesia	Temporary Resident Visa	Indonesian	HEW 6	Course Evaluation
454	1	STAFF_CRYPT-647472	6	196	UGRD	1	Other	Local	Male	94.5	COURSE_CRYPT-178692	Indonesia	Temporary Resident Visa	Indonesian	HEW 6	Course Evaluation
455	1	STAFF_CRYPT-647472	4	28	UGRD	1	Other	International	Male	46.25	COURSE_CRYPT-178908	Indonesia	Temporary Resident Visa	Indonesian	HEW 6	Course Evaluation
456	1	STAFF_CRYPT-647472	5	196	UGRD	1	Other	Local	Male	72.5	COURSE_CRYPT-178692	Indonesia	Temporary Resident Visa	Indonesian	HEW 6	Course Evaluation
457	1	STAFF_CRYPT-647472	5	28	UGRD	1	Other	International	Female	41.25	COURSE_CRYPT-178908	Indonesia	Temporary Resident Visa	Indonesian	HEW 6	Course Evaluation
458	1	STAFF_CRYPT-647472	4	155	UGRD	1	Other	International	Male	68	COURSE_CRYPT-178718	Indonesia	Temporary Resident Visa	Indonesian	HEW 6	Course Evaluation
459	1	STAFF_CRYPT-647472	6	155	UGRD	1	Other	International	Male	95	COURSE_CRYPT-178718	Indonesia	Temporary Resident Visa	Indonesian	HEW 6	Course Evaluation
460	1	STAFF_CRYPT-647472	4	28	UGRD	1	Other	International	Male	55	COURSE_CRYPT-178908	Indonesia	Temporary Resident Visa	Indonesian	HEW 6	Course Evaluation
461	1	STAFF_CRYPT-647472	5	155	UGRD	1	Other	Local	Male	74	COURSE_CRYPT-178718	Indonesia	Temporary Resident Visa	Indonesian	HEW 6	Course Evaluation
462	1	STAFF_CRYPT-647472	6	155	UGRD	1	Other	Local	Male	89.75	COURSE_CRYPT-178718	Indonesia	Temporary Resident Visa	Indonesian	HEW 6	Course Evaluation
463	1	STAFF_CRYPT-647472	6	28	UGRD	1	Other	International	Male	68	COURSE_CRYPT-178908	Indonesia	Temporary Resident Visa	Indonesian	HEW 6	Course Evaluation
464	1	STAFF_CRYPT-647472	4	28	UGRD	1	Other	Local	Male	53.33	COURSE_CRYPT-178908	Indonesia	Temporary Resident Visa	Indonesian	HEW 6	Course Evaluation
465	1	STAFF_CRYPT-647472	6	155	UGRD	1	Other	International	Male	95	COURSE_CRYPT-178718	Indonesia	Temporary Resident Visa	Indonesian	HEW 6	Course Evaluation
466	1	STAFF_CRYPT-647472	6	196	UGRD	1	Other	Local	Male	88	COURSE_CRYPT-178692	Indonesia	Temporary Resident Visa	Indonesian	HEW 6	Course Evaluation
467	1	STAFF_CRYPT-647472	5	28	UGRD	1	Other	International	Male	77	COURSE_CRYPT-178908	Indonesia	Temporary Resident Visa	Indonesian	HEW 6	Course Evaluation
468	1	STAFF_CRYPT-647472	4	196	UGRD	1	Other	International	Male	61.25	COURSE_CRYPT-178692	Indonesia	Temporary Resident Visa	Indonesian	HEW 6	Course Evaluation
469	1	STAFF_CRYPT-647472	4	44	UGRD	1	Other	International	Male	57.75	COURSE_CRYPT-178886	Indonesia	Temporary Resident Visa	Indonesian	HEW 6	Course Evaluation
470	1	STAFF_CRYPT-647472	6	91	UGRD	1	Other	International	Male	72.5	COURSE_CRYPT-178768	Indonesia	Temporary Resident Visa	Indonesian	HEW 6	Course Evaluation
471	1	STAFF_CRYPT-647472	6	91	UGRD	1	Other	Local	Male	60	COURSE_CRYPT-178768	Indonesia	Temporary Resident Visa	Indonesian	HEW 6	Course Evaluation
472	1	STAFF_CRYPT-647472	6	44	UGRD	1	Other	International	Male	78.75	COURSE_CRYPT-178886	Indonesia	Temporary Resident Visa	Indonesian	HEW 6	Course Evaluation
473	1	STAFF_CRYPT-647472	6	91	UGRD	1	Other	International	Male	70.75	COURSE_CRYPT-178768	Indonesia	Temporary Resident Visa	Indonesian	HEW 6	Course Evaluation
474	1	STAFF_CRYPT-647472	4	91	UGRD	1	Other	Local	Male	59.75	COURSE_CRYPT-178768	Indonesia	Temporary Resident Visa	Indonesian	HEW 6	Course Evaluation
475	1	STAFF_CRYPT-647472	6	91	UGRD	1	Other	International	Male	70.75	COURSE_CRYPT-178768	Indonesia	Temporary Resident Visa	Indonesian	HEW 6	Course Evaluation
476	1	STAFF_CRYPT-647472	6	44	UGRD	1	Other	Local	Female	64.5	COURSE_CRYPT-178886	Indonesia	Temporary Resident Visa	Indonesian	HEW 6	Course Evaluation
477	1	STAFF_CRYPT-647472	2	37	UGRD	1	Other	Local	Male	75.75	COURSE_CRYPT-178880	Indonesia	Temporary Resident Visa	Indonesian	HEW 6	Course Evaluation
478	1	STAFF_CRYPT-647472	6	91	UGRD	1	Other	International	Male	48	COURSE_CRYPT-178768	Indonesia	Temporary Resident Visa	Indonesian	HEW 6	Course Evaluation
479	1	STAFF_CRYPT-647472	6	44	UGRD	1	Other	International	Male	78.75	COURSE_CRYPT-178886	Indonesia	Temporary Resident Visa	Indonesian	HEW 6	Course Evaluation
480	1	STAFF_CRYPT-647472	4	44	UGRD	1	Other	International	Male	57.75	COURSE_CRYPT-178886	Indonesia	Temporary Resident Visa	Indonesian	HEW 6	Course Evaluation
481	1	STAFF_CRYPT-647472	2	37	UGRD	1	Other	Local	Male	75.75	COURSE_CRYPT-178880	Indonesia	Temporary Resident Visa	Indonesian	HEW 6	Course Evaluation
482	1	STAFF_CRYPT-647472	5	44	UGRD	1	Other	Local	Male	75	COURSE_CRYPT-178886	Indonesia	Temporary Resident Visa	Indonesian	HEW 6	Course Evaluation
483	1	STAFF_CRYPT-647472	6	44	UGRD	1	Other	Local	Female	64.5	COURSE_CRYPT-178886	Indonesia	Temporary Resident Visa	Indonesian	HEW 6	Course Evaluation
484	1	STAFF_CRYPT-647472	6	91	UGRD	1	Other	International	Male	72.5	COURSE_CRYPT-178768	Indonesia	Temporary Resident Visa	Indonesian	HEW 6	Course Evaluation
485	1	STAFF_CRYPT-647472	2	37	UGRD	1	Other	Local	Female	64.5	COURSE_CRYPT-178880	Indonesia	Temporary Resident Visa	Indonesian	HEW 6	Course Evaluation
486	1	STAFF_CRYPT-647472	6	91	UGRD	1	Other	International	Male	71.75	COURSE_CRYPT-178768	Indonesia	Temporary Resident Visa	Indonesian	HEW 6	Course Evaluation
487	1	STAFF_CRYPT-647472	2	37	UGRD	1	Other	Local	Female	64.5	COURSE_CRYPT-178880	Indonesia	Temporary Resident Visa	Indonesian	HEW 6	Course Evaluation
488	1	STAFF_CRYPT-647472	5	44	UGRD	1	Other	Local	Male	54.67	COURSE_CRYPT-178886	Indonesia	Temporary Resident Visa	Indonesian	HEW 6	Course Evaluation
489	1	STAFF_CRYPT-647472	5	44	UGRD	1	Other	Local	Female	73	COURSE_CRYPT-178886	Indonesia	Temporary Resident Visa	Indonesian	HEW 6	Course Evaluation
490	1	STAFF_CRYPT-647472	5	44	UGRD	1	Other	Local	Male	54.67	COURSE_CRYPT-178886	Indonesia	Temporary Resident Visa	Indonesian	HEW 6	Course Evaluation
491	1	STAFF_CRYPT-647472	6	44	UGRD	1	Other	Local	Female	60	COURSE_CRYPT-178886	Indonesia	Temporary Resident Visa	Indonesian	HEW 6	Course Evaluation
492	1	STAFF_CRYPT-647472	5	44	UGRD	1	Other	Local	Male	75	COURSE_CRYPT-178886	Indonesia	Temporary Resident Visa	Indonesian	HEW 6	Course Evaluation
493	1	STAFF_CRYPT-647472	6	91	UGRD	1	Other	International	Male	71.75	COURSE_CRYPT-178768	Indonesia	Temporary Resident Visa	Indonesian	HEW 6	Course Evaluation
494	1	STAFF_CRYPT-647472	6	91	UGRD	1	Other	Local	Male	60	COURSE_CRYPT-178768	Indonesia	Temporary Resident Visa	Indonesian	HEW 6	Course Evaluation
495	1	STAFF_CRYPT-647472	5	44	UGRD	1	Other	International	Female	85	COURSE_CRYPT-178886	Indonesia	Temporary Resident Visa	Indonesian	HEW 6	Course Evaluation
496	1	STAFF_CRYPT-647472	5	44	UGRD	1	Other	International	Female	85	COURSE_CRYPT-178886	Indonesia	Temporary Resident Visa	Indonesian	HEW 6	Course Evaluation
497	1	STAFF_CRYPT-647472	5	44	UGRD	1	Other	Local	Male	63	COURSE_CRYPT-178886	Indonesia	Temporary Resident Visa	Indonesian	HEW 6	Course Evaluation
498	1	STAFF_CRYPT-647472	5	44	UGRD	1	Other	Local	Male	63	COURSE_CRYPT-178886	Indonesia	Temporary Resident Visa	Indonesian	HEW 6	Course Evaluation
499	1	STAFF_CRYPT-647472	5	44	UGRD	1	Other	Local	Female	73	COURSE_CRYPT-178886	Indonesia	Temporary Resident Visa	Indonesian	HEW 6	Course Evaluation
500	1	STAFF_CRYPT-647472	4	91	UGRD	1	Other	Local	Male	59.75	COURSE_CRYPT-178768	Indonesia	Temporary Resident Visa	Indonesian	HEW 6	Course Evaluation
501	1	STAFF_CRYPT-647472	6	26	UGRD	1	Other	Local	Male	70	COURSE_CRYPT-178841	Indonesia	Temporary Resident Visa	Indonesian	HEW 6	Course Evaluation
502	1	STAFF_CRYPT-647472	5	40	UGRD	1	Other	International	Female	65.25	COURSE_CRYPT-178857	Indonesia	Temporary Resident Visa	Indonesian	HEW 6	Course Evaluation
503	1	STAFF_CRYPT-647472	5	50	UGRD	1	Other	International	Female	57.5	COURSE_CRYPT-178865	Indonesia	Temporary Resident Visa	Indonesian	HEW 6	Course Evaluation
504	1	STAFF_CRYPT-647472	5	100	UGRD	1	Other	Local	Female	60	COURSE_CRYPT-178836	Indonesia	Temporary Resident Visa	Indonesian	HEW 6	Course Evaluation
505	1	STAFF_CRYPT-647472	5	96	UGRD	1	Other	International	Female	57.5	COURSE_CRYPT-178821	Indonesia	Temporary Resident Visa	Indonesian	HEW 6	Course Evaluation
506	1	STAFF_CRYPT-647472	4	77	UGRD	1	Other	International	Female	74.75	COURSE_CRYPT-178785	Indonesia	Temporary Resident Visa	Indonesian	HEW 6	Course Evaluation
507	1	STAFF_CRYPT-647472	6	96	UGRD	1	Other	Local	Male	88.25	COURSE_CRYPT-178821	Indonesia	Temporary Resident Visa	Indonesian	HEW 6	Course Evaluation
508	1	STAFF_CRYPT-647472	6	91	UGRD	1	Other	Local	Female	84	COURSE_CRYPT-178768	Indonesia	Temporary Resident Visa	Indonesian	HEW 6	Course Evaluation
509	1	STAFF_CRYPT-647472	6	100	UGRD	1	Other	International	Male	64.75	COURSE_CRYPT-178836	Indonesia	Temporary Resident Visa	Indonesian	HEW 6	Course Evaluation
510	1	STAFF_CRYPT-647472	5	96	UGRD	1	Other	International	Female	73.25	COURSE_CRYPT-178821	Indonesia	Temporary Resident Visa	Indonesian	HEW 6	Course Evaluation
511	1	STAFF_CRYPT-647472	6	77	UGRD	1	Other	International	Female	75	COURSE_CRYPT-178785	Indonesia	Temporary Resident Visa	Indonesian	HEW 6	Course Evaluation
512	1	STAFF_CRYPT-647472	6	100	UGRD	1	Other	International	Male	78.75	COURSE_CRYPT-178836	Indonesia	Temporary Resident Visa	Indonesian	HEW 6	Course Evaluation
513	1	STAFF_CRYPT-647472	6	40	UGRD	1	Other	Local	Male	76.5	COURSE_CRYPT-178857	Indonesia	Temporary Resident Visa	Indonesian	HEW 6	Course Evaluation
514	1	STAFF_CRYPT-647472	4	96	UGRD	1	Other	International	Female	75	COURSE_CRYPT-178821	Indonesia	Temporary Resident Visa	Indonesian	HEW 6	Course Evaluation
515	1	STAFF_CRYPT-647472	1	77	UGRD	1	Other	International	Female	57.5	COURSE_CRYPT-178785	Indonesia	Temporary Resident Visa	Indonesian	HEW 6	Course Evaluation
516	1	STAFF_CRYPT-647472	2	96	UGRD	1	Other	Local	Female	73	COURSE_CRYPT-178821	Indonesia	Temporary Resident Visa	Indonesian	HEW 6	Course Evaluation
517	1	STAFF_CRYPT-647472	4	100	UGRD	1	Other	International	Male	65.75	COURSE_CRYPT-178836	Indonesia	Temporary Resident Visa	Indonesian	HEW 6	Course Evaluation
518	1	STAFF_CRYPT-647472	6	155	UGRD	1	Other	International	Male	73	COURSE_CRYPT-178718	Indonesia	Temporary Resident Visa	Indonesian	HEW 6	Course Evaluation
519	1	STAFF_CRYPT-647472	6	155	UGRD	1	Other	International	Male	73	COURSE_CRYPT-178718	Indonesia	Temporary Resident Visa	Indonesian	HEW 6	Course Evaluation
520	1	STAFF_CRYPT-647472	6	21	UGRD	1	Other	Local	Male	95	COURSE_CRYPT-178817	Indonesia	Temporary Resident Visa	Indonesian	HEW 6	Course Evaluation
521	1	STAFF_CRYPT-647472	5	77	UGRD	1	Other	Local	Male	90.25	COURSE_CRYPT-178785	Indonesia	Temporary Resident Visa	Indonesian	HEW 6	Course Evaluation
522	1	STAFF_CRYPT-647472	1	77	UGRD	1	Other	International	Female	85	COURSE_CRYPT-178785	Indonesia	Temporary Resident Visa	Indonesian	HEW 6	Course Evaluation
523	1	STAFF_CRYPT-647472	4	40	UGRD	1	Other	International	Male	68	COURSE_CRYPT-178857	Indonesia	Temporary Resident Visa	Indonesian	HEW 6	Course Evaluation
524	1	STAFF_CRYPT-647472	1	77	UGRD	1	Other	International	Male	69.25	COURSE_CRYPT-178785	Indonesia	Temporary Resident Visa	Indonesian	HEW 6	Course Evaluation
525	1	STAFF_CRYPT-647472	5	100	UGRD	1	Other	International	Female	74.75	COURSE_CRYPT-178836	Indonesia	Temporary Resident Visa	Indonesian	HEW 6	Course Evaluation
526	1	STAFF_CRYPT-647472	5	155	UGRD	1	Other	Local	Male	60	COURSE_CRYPT-178718	Indonesia	Temporary Resident Visa	Indonesian	HEW 6	Course Evaluation
527	1	STAFF_CRYPT-647472	4	40	UGRD	1	Other	Local	Male	51	COURSE_CRYPT-178857	Indonesia	Temporary Resident Visa	Indonesian	HEW 6	Course Evaluation
528	1	STAFF_CRYPT-647472	4	16	UGRD	1	Other	International	Male	46.25	COURSE_CRYPT-178764	Indonesia	Temporary Resident Visa	Indonesian	HEW 6	Course Evaluation
529	1	STAFF_CRYPT-647472	3	40	UGRD	1	Other	International	Male	57.75	COURSE_CRYPT-178857	Indonesia	Temporary Resident Visa	Indonesian	HEW 6	Course Evaluation
530	1	STAFF_CRYPT-647472	1	77	UGRD	1	Other	International	Female	85	COURSE_CRYPT-178785	Indonesia	Temporary Resident Visa	Indonesian	HEW 6	Course Evaluation
531	1	STAFF_CRYPT-647472	6	25	UGRD	1	Other	International	Male	44.33	COURSE_CRYPT-178811	Indonesia	Temporary Resident Visa	Indonesian	HEW 6	Course Evaluation
532	1	STAFF_CRYPT-647472	6	21	UGRD	1	Other	International	Male	79	COURSE_CRYPT-178817	Indonesia	Temporary Resident Visa	Indonesian	HEW 6	Course Evaluation
533	1	STAFF_CRYPT-647472	6	155	UGRD	1	Other	Local	Male	89.75	COURSE_CRYPT-178718	Indonesia	Temporary Resident Visa	Indonesian	HEW 6	Course Evaluation
534	1	STAFF_CRYPT-647472	4	50	UGRD	1	Other	Local	Male	84.25	COURSE_CRYPT-178865	Indonesia	Temporary Resident Visa	Indonesian	HEW 6	Course Evaluation
535	1	STAFF_CRYPT-647472	5	96	UGRD	1	Other	International	Female	74.75	COURSE_CRYPT-178821	Indonesia	Temporary Resident Visa	Indonesian	HEW 6	Course Evaluation
536	1	STAFF_CRYPT-647472	5	91	UGRD	1	Other	International	Male	65	COURSE_CRYPT-178768	Indonesia	Temporary Resident Visa	Indonesian	HEW 6	Course Evaluation
537	1	STAFF_CRYPT-647472	5	100	UGRD	1	Other	International	Female	75	COURSE_CRYPT-178836	Indonesia	Temporary Resident Visa	Indonesian	HEW 6	Course Evaluation
538	1	STAFF_CRYPT-647472	1	77	UGRD	1	Other	International	Male	62	COURSE_CRYPT-178785	Indonesia	Temporary Resident Visa	Indonesian	HEW 6	Course Evaluation
539	1	STAFF_CRYPT-647472	5	96	UGRD	1	Other	International	Male	44.33	COURSE_CRYPT-178821	Indonesia	Temporary Resident Visa	Indonesian	HEW 6	Course Evaluation
540	1	STAFF_CRYPT-647472	5	96	UGRD	1	Other	Local	Male	85	COURSE_CRYPT-178821	Indonesia	Temporary Resident Visa	Indonesian	HEW 6	Course Evaluation
541	1	STAFF_CRYPT-647472	5	91	UGRD	1	Other	Local	Male	85	COURSE_CRYPT-178768	Indonesia	Temporary Resident Visa	Indonesian	HEW 6	Course Evaluation
542	1	STAFF_CRYPT-647472	5	77	UGRD	1	Other	Local	Male	95	COURSE_CRYPT-178785	Indonesia	Temporary Resident Visa	Indonesian	HEW 6	Course Evaluation
543	1	STAFF_CRYPT-647472	2	77	UGRD	1	Other	International	Male	63.25	COURSE_CRYPT-178785	Indonesia	Temporary Resident Visa	Indonesian	HEW 6	Course Evaluation
544	1	STAFF_CRYPT-647472	4	100	UGRD	1	Other	International	Male	65.75	COURSE_CRYPT-178836	Indonesia	Temporary Resident Visa	Indonesian	HEW 6	Course Evaluation
545	1	STAFF_CRYPT-647472	5	100	UGRD	1	Other	International	Male	68.25	COURSE_CRYPT-178836	Indonesia	Temporary Resident Visa	Indonesian	HEW 6	Course Evaluation
546	1	STAFF_CRYPT-647472	5	100	UGRD	1	Other	Local	Female	60	COURSE_CRYPT-178836	Indonesia	Temporary Resident Visa	Indonesian	HEW 6	Course Evaluation
547	1	STAFF_CRYPT-647472	5	100	UGRD	1	Other	International	Male	50.33	COURSE_CRYPT-178836	Indonesia	Temporary Resident Visa	Indonesian	HEW 6	Course Evaluation
548	1	STAFF_CRYPT-647472	5	96	UGRD	1	Other	Local	Male	75.5	COURSE_CRYPT-178821	Indonesia	Temporary Resident Visa	Indonesian	HEW 6	Course Evaluation
549	1	STAFF_CRYPT-647472	6	16	UGRD	1	Other	International	Female	41.25	COURSE_CRYPT-178764	Indonesia	Temporary Resident Visa	Indonesian	HEW 6	Course Evaluation
550	1	STAFF_CRYPT-647472	4	155	UGRD	1	Other	Local	Female	84	COURSE_CRYPT-178718	Indonesia	Temporary Resident Visa	Indonesian	HEW 6	Course Evaluation
551	1	STAFF_CRYPT-647472	6	100	UGRD	1	Other	International	Male	79	COURSE_CRYPT-178836	Indonesia	Temporary Resident Visa	Indonesian	HEW 6	Course Evaluation
552	1	STAFF_CRYPT-647472	5	91	UGRD	1	Other	International	Male	77	COURSE_CRYPT-178768	Indonesia	Temporary Resident Visa	Indonesian	HEW 6	Course Evaluation
553	1	STAFF_CRYPT-647472	6	50	UGRD	1	Other	International	Male	62	COURSE_CRYPT-178865	Indonesia	Temporary Resident Visa	Indonesian	HEW 6	Course Evaluation
554	1	STAFF_CRYPT-647472	5	77	UGRD	1	Other	Local	Male	95	COURSE_CRYPT-178785	Indonesia	Temporary Resident Visa	Indonesian	HEW 6	Course Evaluation
555	1	STAFF_CRYPT-647472	5	155	UGRD	1	Other	International	Male	75.67	COURSE_CRYPT-178718	Indonesia	Temporary Resident Visa	Indonesian	HEW 6	Course Evaluation
556	1	STAFF_CRYPT-647472	5	96	UGRD	1	Other	Local	Male	85	COURSE_CRYPT-178821	Indonesia	Temporary Resident Visa	Indonesian	HEW 6	Course Evaluation
557	1	STAFF_CRYPT-647472	5	25	UGRD	1	Other	International	Male	68	COURSE_CRYPT-178811	Indonesia	Temporary Resident Visa	Indonesian	HEW 6	Course Evaluation
558	1	STAFF_CRYPT-647472	5	96	UGRD	1	Other	International	Male	62	COURSE_CRYPT-178821	Indonesia	Temporary Resident Visa	Indonesian	HEW 6	Course Evaluation
559	1	STAFF_CRYPT-647472	6	96	UGRD	1	Other	International	Male	64.75	COURSE_CRYPT-178821	Indonesia	Temporary Resident Visa	Indonesian	HEW 6	Course Evaluation
560	1	STAFF_CRYPT-647472	5	96	UGRD	1	Other	International	Male	44.33	COURSE_CRYPT-178821	Indonesia	Temporary Resident Visa	Indonesian	HEW 6	Course Evaluation
561	1	STAFF_CRYPT-647472	5	96	UGRD	1	Other	International	Male	70.75	COURSE_CRYPT-178821	Indonesia	Temporary Resident Visa	Indonesian	HEW 6	Course Evaluation
562	1	STAFF_CRYPT-647472	1	77	UGRD	1	Other	International	Female	57.5	COURSE_CRYPT-178785	Indonesia	Temporary Resident Visa	Indonesian	HEW 6	Course Evaluation
563	1	STAFF_CRYPT-647472	2	155	UGRD	1	Other	International	Female	45.5	COURSE_CRYPT-178718	Indonesia	Temporary Resident Visa	Indonesian	HEW 6	Course Evaluation
564	1	STAFF_CRYPT-647472	4	77	UGRD	1	Other	International	Male	68	COURSE_CRYPT-178785	Indonesia	Temporary Resident Visa	Indonesian	HEW 6	Course Evaluation
565	1	STAFF_CRYPT-647472	5	100	UGRD	1	Other	International	Male	70.75	COURSE_CRYPT-178836	Indonesia	Temporary Resident Visa	Indonesian	HEW 6	Course Evaluation
566	1	STAFF_CRYPT-647472	6	96	UGRD	1	Other	Local	Male	90.25	COURSE_CRYPT-178821	Indonesia	Temporary Resident Visa	Indonesian	HEW 6	Course Evaluation
567	1	STAFF_CRYPT-647472	5	155	UGRD	1	Other	Local	Male	59.75	COURSE_CRYPT-178718	Indonesia	Temporary Resident Visa	Indonesian	HEW 6	Course Evaluation
568	1	STAFF_CRYPT-647472	6	77	UGRD	1	Other	Local	Male	88.25	COURSE_CRYPT-178785	Indonesia	Temporary Resident Visa	Indonesian	HEW 6	Course Evaluation
569	1	STAFF_CRYPT-647472	4	40	UGRD	1	Other	International	Male	68	COURSE_CRYPT-178857	Indonesia	Temporary Resident Visa	Indonesian	HEW 6	Course Evaluation
570	1	STAFF_CRYPT-647472	4	40	UGRD	1	Other	Local	Male	51	COURSE_CRYPT-178857	Indonesia	Temporary Resident Visa	Indonesian	HEW 6	Course Evaluation
571	1	STAFF_CRYPT-647472	6	77	UGRD	1	Other	Local	Male	93	COURSE_CRYPT-178785	Indonesia	Temporary Resident Visa	Indonesian	HEW 6	Course Evaluation
572	1	STAFF_CRYPT-647472	6	77	UGRD	1	Other	Local	Male	75.75	COURSE_CRYPT-178785	Indonesia	Temporary Resident Visa	Indonesian	HEW 6	Course Evaluation
573	1	STAFF_CRYPT-647472	3	77	UGRD	1	Other	International	Male	75.5	COURSE_CRYPT-178785	Indonesia	Temporary Resident Visa	Indonesian	HEW 6	Course Evaluation
574	1	STAFF_CRYPT-647472	4	155	UGRD	1	Other	International	Male	66.25	COURSE_CRYPT-178718	Indonesia	Temporary Resident Visa	Indonesian	HEW 6	Course Evaluation
575	1	STAFF_CRYPT-647472	5	100	UGRD	1	Other	International	Female	74.75	COURSE_CRYPT-178836	Indonesia	Temporary Resident Visa	Indonesian	HEW 6	Course Evaluation
576	1	STAFF_CRYPT-647472	5	25	UGRD	1	Other	International	Male	68	COURSE_CRYPT-178811	Indonesia	Temporary Resident Visa	Indonesian	HEW 6	Course Evaluation
577	1	STAFF_CRYPT-647472	4	16	UGRD	1	Other	International	Female	25.5	COURSE_CRYPT-178764	Indonesia	Temporary Resident Visa	Indonesian	HEW 6	Course Evaluation
578	1	STAFF_CRYPT-647472	6	77	UGRD	1	Other	Local	Male	93	COURSE_CRYPT-178785	Indonesia	Temporary Resident Visa	Indonesian	HEW 6	Course Evaluation
579	1	STAFF_CRYPT-647472	4	155	UGRD	1	Other	Local	Male	45	COURSE_CRYPT-178718	Indonesia	Temporary Resident Visa	Indonesian	HEW 6	Course Evaluation
580	1	STAFF_CRYPT-647472	3	77	UGRD	1	Other	International	Male	78.75	COURSE_CRYPT-178785	Indonesia	Temporary Resident Visa	Indonesian	HEW 6	Course Evaluation
581	1	STAFF_CRYPT-647472	4	100	UGRD	1	Other	International	Male	68	COURSE_CRYPT-178836	Indonesia	Temporary Resident Visa	Indonesian	HEW 6	Course Evaluation
582	1	STAFF_CRYPT-647472	6	21	UGRD	1	Other	Local	Male	95	COURSE_CRYPT-178817	Indonesia	Temporary Resident Visa	Indonesian	HEW 6	Course Evaluation
583	1	STAFF_CRYPT-647472	5	100	UGRD	1	Other	Local	Male	89.25	COURSE_CRYPT-178836	Indonesia	Temporary Resident Visa	Indonesian	HEW 6	Course Evaluation
584	1	STAFF_CRYPT-647472	5	77	UGRD	1	Other	International	Male	70.75	COURSE_CRYPT-178785	Indonesia	Temporary Resident Visa	Indonesian	HEW 6	Course Evaluation
585	1	STAFF_CRYPT-647472	4	100	UGRD	1	Other	International	Male	68	COURSE_CRYPT-178836	Indonesia	Temporary Resident Visa	Indonesian	HEW 6	Course Evaluation
586	1	STAFF_CRYPT-647472	5	50	UGRD	1	Other	International	Female	57.5	COURSE_CRYPT-178865	Indonesia	Temporary Resident Visa	Indonesian	HEW 6	Course Evaluation
587	1	STAFF_CRYPT-647472	5	100	UGRD	1	Other	International	Male	68.25	COURSE_CRYPT-178836	Indonesia	Temporary Resident Visa	Indonesian	HEW 6	Course Evaluation
588	1	STAFF_CRYPT-647472	5	100	UGRD	1	Other	International	Female	75	COURSE_CRYPT-178836	Indonesia	Temporary Resident Visa	Indonesian	HEW 6	Course Evaluation
589	1	STAFF_CRYPT-647472	6	100	UGRD	1	Other	Local	Male	88.25	COURSE_CRYPT-178836	Indonesia	Temporary Resident Visa	Indonesian	HEW 6	Course Evaluation
590	1	STAFF_CRYPT-647472	5	96	UGRD	1	Other	Local	Male	93	COURSE_CRYPT-178821	Indonesia	Temporary Resident Visa	Indonesian	HEW 6	Course Evaluation
591	1	STAFF_CRYPT-647472	1	77	UGRD	1	Other	International	Female	73.25	COURSE_CRYPT-178785	Indonesia	Temporary Resident Visa	Indonesian	HEW 6	Course Evaluation
592	1	STAFF_CRYPT-647472	5	66	UGRD	1	Other	International	Male	70.5	COURSE_CRYPT-193336	Indonesia	Temporary Resident Visa	Indonesian	HEW 6	Course Evaluation
593	1	STAFF_CRYPT-647472	5	77	UGRD	1	Other	International	Male	79	COURSE_CRYPT-178785	Indonesia	Temporary Resident Visa	Indonesian	HEW 6	Course Evaluation
594	1	STAFF_CRYPT-647472	5	40	UGRD	1	Other	International	Male	70	COURSE_CRYPT-178857	Indonesia	Temporary Resident Visa	Indonesian	HEW 6	Course Evaluation
595	1	STAFF_CRYPT-647472	3	50	UGRD	1	Other	Local	Male	75.75	COURSE_CRYPT-178865	Indonesia	Temporary Resident Visa	Indonesian	HEW 6	Course Evaluation
596	1	STAFF_CRYPT-647472	5	96	UGRD	1	Other	International	Male	70.75	COURSE_CRYPT-178821	Indonesia	Temporary Resident Visa	Indonesian	HEW 6	Course Evaluation
597	1	STAFF_CRYPT-647472	2	77	UGRD	1	Other	International	Male	63.25	COURSE_CRYPT-178785	Indonesia	Temporary Resident Visa	Indonesian	HEW 6	Course Evaluation
598	1	STAFF_CRYPT-647472	5	155	UGRD	1	Other	International	Male	49.5	COURSE_CRYPT-178718	Indonesia	Temporary Resident Visa	Indonesian	HEW 6	Course Evaluation
599	1	STAFF_CRYPT-647472	5	155	UGRD	1	Other	International	Male	75.67	COURSE_CRYPT-178718	Indonesia	Temporary Resident Visa	Indonesian	HEW 6	Course Evaluation
600	1	STAFF_CRYPT-647472	4	77	UGRD	1	Other	International	Male	65.75	COURSE_CRYPT-178785	Indonesia	Temporary Resident Visa	Indonesian	HEW 6	Course Evaluation
601	1	STAFF_CRYPT-647472	6	96	UGRD	1	Other	Local	Male	90.25	COURSE_CRYPT-178821	Indonesia	Temporary Resident Visa	Indonesian	HEW 6	Course Evaluation
602	1	STAFF_CRYPT-647472	2	77	UGRD	1	Other	International	Male	72.5	COURSE_CRYPT-178785	Indonesia	Temporary Resident Visa	Indonesian	HEW 6	Course Evaluation
603	1	STAFF_CRYPT-647472	6	100	UGRD	1	Other	International	Male	64.75	COURSE_CRYPT-178836	Indonesia	Temporary Resident Visa	Indonesian	HEW 6	Course Evaluation
604	1	STAFF_CRYPT-647472	4	16	UGRD	1	Other	International	Female	25.5	COURSE_CRYPT-178764	Indonesia	Temporary Resident Visa	Indonesian	HEW 6	Course Evaluation
605	1	STAFF_CRYPT-647472	5	96	UGRD	1	Other	Local	Male	93	COURSE_CRYPT-178821	Indonesia	Temporary Resident Visa	Indonesian	HEW 6	Course Evaluation
606	1	STAFF_CRYPT-647472	6	21	UGRD	1	Other	International	Male	72.5	COURSE_CRYPT-178817	Indonesia	Temporary Resident Visa	Indonesian	HEW 6	Course Evaluation
607	1	STAFF_CRYPT-647472	5	21	UGRD	1	Other	International	Male	79	COURSE_CRYPT-178817	Indonesia	Temporary Resident Visa	Indonesian	HEW 6	Course Evaluation
608	1	STAFF_CRYPT-647472	6	16	UGRD	1	Other	International	Female	41.25	COURSE_CRYPT-178764	Indonesia	Temporary Resident Visa	Indonesian	HEW 6	Course Evaluation
609	1	STAFF_CRYPT-647472	3	77	UGRD	1	Other	International	Male	78.75	COURSE_CRYPT-178785	Indonesia	Temporary Resident Visa	Indonesian	HEW 6	Course Evaluation
610	1	STAFF_CRYPT-647472	4	100	UGRD	1	Other	Local	Male	93	COURSE_CRYPT-178836	Indonesia	Temporary Resident Visa	Indonesian	HEW 6	Course Evaluation
611	1	STAFF_CRYPT-647472	6	91	UGRD	1	Other	International	Male	48	COURSE_CRYPT-178768	Indonesia	Temporary Resident Visa	Indonesian	HEW 6	Course Evaluation
612	1	STAFF_CRYPT-647472	3	40	UGRD	1	Other	International	Male	69.25	COURSE_CRYPT-178857	Indonesia	Temporary Resident Visa	Indonesian	HEW 6	Course Evaluation
613	1	STAFF_CRYPT-647472	6	50	UGRD	1	Other	International	Male	62	COURSE_CRYPT-178865	Indonesia	Temporary Resident Visa	Indonesian	HEW 6	Course Evaluation
614	1	STAFF_CRYPT-647472	1	77	UGRD	1	Other	International	Female	60.75	COURSE_CRYPT-178785	Indonesia	Temporary Resident Visa	Indonesian	HEW 6	Course Evaluation
615	1	STAFF_CRYPT-647472	6	96	UGRD	1	Other	Local	Male	88.25	COURSE_CRYPT-178821	Indonesia	Temporary Resident Visa	Indonesian	HEW 6	Course Evaluation
616	1	STAFF_CRYPT-647472	5	100	UGRD	1	Other	International	Male	70.75	COURSE_CRYPT-178836	Indonesia	Temporary Resident Visa	Indonesian	HEW 6	Course Evaluation
617	1	STAFF_CRYPT-647472	6	21	UGRD	1	Other	International	Male	79	COURSE_CRYPT-178817	Indonesia	Temporary Resident Visa	Indonesian	HEW 6	Course Evaluation
618	1	STAFF_CRYPT-647472	3	155	UGRD	1	Other	Local	Male	85	COURSE_CRYPT-178718	Indonesia	Temporary Resident Visa	Indonesian	HEW 6	Course Evaluation
619	1	STAFF_CRYPT-647472	5	77	UGRD	1	Other	International	Male	70.75	COURSE_CRYPT-178785	Indonesia	Temporary Resident Visa	Indonesian	HEW 6	Course Evaluation
620	1	STAFF_CRYPT-647472	2	66	UGRD	1	Other	Local	Male	67	COURSE_CRYPT-193336	Indonesia	Temporary Resident Visa	Indonesian	HEW 6	Course Evaluation
621	1	STAFF_CRYPT-647472	4	155	UGRD	1	Other	International	Male	66.25	COURSE_CRYPT-178718	Indonesia	Temporary Resident Visa	Indonesian	HEW 6	Course Evaluation
622	1	STAFF_CRYPT-647472	5	155	UGRD	1	Other	Local	Male	60	COURSE_CRYPT-178718	Indonesia	Temporary Resident Visa	Indonesian	HEW 6	Course Evaluation
623	1	STAFF_CRYPT-647472	5	155	UGRD	1	Other	International	Male	49.5	COURSE_CRYPT-178718	Indonesia	Temporary Resident Visa	Indonesian	HEW 6	Course Evaluation
624	1	STAFF_CRYPT-647472	4	77	UGRD	1	Other	International	Male	65.75	COURSE_CRYPT-178785	Indonesia	Temporary Resident Visa	Indonesian	HEW 6	Course Evaluation
625	1	STAFF_CRYPT-647472	4	100	UGRD	1	Other	Local	Male	71.25	COURSE_CRYPT-178836	Indonesia	Temporary Resident Visa	Indonesian	HEW 6	Course Evaluation
626	1	STAFF_CRYPT-647472	6	96	UGRD	1	Other	Local	Male	75.25	COURSE_CRYPT-178821	Indonesia	Temporary Resident Visa	Indonesian	HEW 6	Course Evaluation
627	1	STAFF_CRYPT-647472	4	77	UGRD	1	Other	Local	Female	73	COURSE_CRYPT-178785	Indonesia	Temporary Resident Visa	Indonesian	HEW 6	Course Evaluation
628	1	STAFF_CRYPT-647472	6	26	UGRD	1	Other	Local	Male	70	COURSE_CRYPT-178841	Indonesia	Temporary Resident Visa	Indonesian	HEW 6	Course Evaluation
629	1	STAFF_CRYPT-647472	1	77	UGRD	1	Other	International	Male	62	COURSE_CRYPT-178785	Indonesia	Temporary Resident Visa	Indonesian	HEW 6	Course Evaluation
630	1	STAFF_CRYPT-647472	5	66	UGRD	1	Other	Local	Male	75.5	COURSE_CRYPT-193336	Indonesia	Temporary Resident Visa	Indonesian	HEW 6	Course Evaluation
631	1	STAFF_CRYPT-647472	4	16	UGRD	1	Other	International	Male	46.25	COURSE_CRYPT-178764	Indonesia	Temporary Resident Visa	Indonesian	HEW 6	Course Evaluation
632	1	STAFF_CRYPT-647472	3	16	UGRD	1	Other	International	Male	95	COURSE_CRYPT-178764	Indonesia	Temporary Resident Visa	Indonesian	HEW 6	Course Evaluation
633	1	STAFF_CRYPT-647472	6	100	UGRD	1	Other	Local	Male	76.5	COURSE_CRYPT-178836	Indonesia	Temporary Resident Visa	Indonesian	HEW 6	Course Evaluation
634	1	STAFF_CRYPT-647472	1	77	UGRD	1	Other	International	Female	73.25	COURSE_CRYPT-178785	Indonesia	Temporary Resident Visa	Indonesian	HEW 6	Course Evaluation
635	1	STAFF_CRYPT-647472	5	155	UGRD	1	Other	Local	Male	74	COURSE_CRYPT-178718	Indonesia	Temporary Resident Visa	Indonesian	HEW 6	Course Evaluation
636	1	STAFF_CRYPT-647472	4	77	UGRD	1	Other	Local	Male	85	COURSE_CRYPT-178785	Indonesia	Temporary Resident Visa	Indonesian	HEW 6	Course Evaluation
637	1	STAFF_CRYPT-647472	5	100	UGRD	1	Other	Local	Male	93	COURSE_CRYPT-178836	Indonesia	Temporary Resident Visa	Indonesian	HEW 6	Course Evaluation
638	1	STAFF_CRYPT-647472	2	96	UGRD	1	Other	Local	Female	73	COURSE_CRYPT-178821	Indonesia	Temporary Resident Visa	Indonesian	HEW 6	Course Evaluation
639	1	STAFF_CRYPT-647472	6	26	UGRD	1	Other	Local	Male	90.25	COURSE_CRYPT-178841	Indonesia	Temporary Resident Visa	Indonesian	HEW 6	Course Evaluation
640	1	STAFF_CRYPT-647472	5	96	UGRD	1	Other	Local	Male	75.5	COURSE_CRYPT-178821	Indonesia	Temporary Resident Visa	Indonesian	HEW 6	Course Evaluation
641	1	STAFF_CRYPT-647472	1	77	UGRD	1	Other	International	Female	60.75	COURSE_CRYPT-178785	Indonesia	Temporary Resident Visa	Indonesian	HEW 6	Course Evaluation
642	1	STAFF_CRYPT-647472	6	77	UGRD	1	Other	Local	Male	88.25	COURSE_CRYPT-178785	Indonesia	Temporary Resident Visa	Indonesian	HEW 6	Course Evaluation
643	1	STAFF_CRYPT-647472	6	91	UGRD	1	Other	Local	Female	84	COURSE_CRYPT-178768	Indonesia	Temporary Resident Visa	Indonesian	HEW 6	Course Evaluation
644	1	STAFF_CRYPT-647472	4	12	UGRD	1	Other	International	Male	72.25	COURSE_CRYPT-178892	Indonesia	Temporary Resident Visa	Indonesian	HEW 6	Course Evaluation
645	1	STAFF_CRYPT-647472	4	100	UGRD	1	Other	International	Male	68	COURSE_CRYPT-178836	Indonesia	Temporary Resident Visa	Indonesian	HEW 6	Course Evaluation
646	1	STAFF_CRYPT-647472	4	77	UGRD	1	Other	Local	Female	73	COURSE_CRYPT-178785	Indonesia	Temporary Resident Visa	Indonesian	HEW 6	Course Evaluation
647	1	STAFF_CRYPT-647472	6	91	UGRD	1	Other	Local	Male	74.2	COURSE_CRYPT-178768	Indonesia	Temporary Resident Visa	Indonesian	HEW 6	Course Evaluation
648	1	STAFF_CRYPT-647472	2	77	UGRD	1	Other	International	Male	72.5	COURSE_CRYPT-178785	Indonesia	Temporary Resident Visa	Indonesian	HEW 6	Course Evaluation
649	1	STAFF_CRYPT-647472	3	16	UGRD	1	Other	International	Male	95	COURSE_CRYPT-178764	Indonesia	Temporary Resident Visa	Indonesian	HEW 6	Course Evaluation
650	1	STAFF_CRYPT-647472	5	96	UGRD	1	Other	International	Female	57.5	COURSE_CRYPT-178821	Indonesia	Temporary Resident Visa	Indonesian	HEW 6	Course Evaluation
651	1	STAFF_CRYPT-647472	5	26	UGRD	1	Other	Local	Male	94.25	COURSE_CRYPT-178841	Indonesia	Temporary Resident Visa	Indonesian	HEW 6	Course Evaluation
652	1	STAFF_CRYPT-647472	4	50	UGRD	1	Other	Local	Male	84.25	COURSE_CRYPT-178865	Indonesia	Temporary Resident Visa	Indonesian	HEW 6	Course Evaluation
653	1	STAFF_CRYPT-647472	5	100	UGRD	1	Other	Local	Male	74	COURSE_CRYPT-178836	Indonesia	Temporary Resident Visa	Indonesian	HEW 6	Course Evaluation
654	1	STAFF_CRYPT-647472	6	91	UGRD	1	Other	International	Male	95	COURSE_CRYPT-178768	Indonesia	Temporary Resident Visa	Indonesian	HEW 6	Course Evaluation
655	1	STAFF_CRYPT-647472	5	100	UGRD	1	Other	Local	Male	89.25	COURSE_CRYPT-178836	Indonesia	Temporary Resident Visa	Indonesian	HEW 6	Course Evaluation
656	1	STAFF_CRYPT-647472	5	96	UGRD	1	Other	International	Female	74.75	COURSE_CRYPT-178821	Indonesia	Temporary Resident Visa	Indonesian	HEW 6	Course Evaluation
657	1	STAFF_CRYPT-647472	6	77	UGRD	1	Other	International	Female	75	COURSE_CRYPT-178785	Indonesia	Temporary Resident Visa	Indonesian	HEW 6	Course Evaluation
658	1	STAFF_CRYPT-647472	1	77	UGRD	1	Other	International	Male	64.75	COURSE_CRYPT-178785	Indonesia	Temporary Resident Visa	Indonesian	HEW 6	Course Evaluation
659	1	STAFF_CRYPT-647472	4	155	UGRD	1	Other	Local	Male	45	COURSE_CRYPT-178718	Indonesia	Temporary Resident Visa	Indonesian	HEW 6	Course Evaluation
660	1	STAFF_CRYPT-647472	3	50	UGRD	1	Other	Local	Male	75.75	COURSE_CRYPT-178865	Indonesia	Temporary Resident Visa	Indonesian	HEW 6	Course Evaluation
661	1	STAFF_CRYPT-647472	6	50	UGRD	1	Other	International	Male	75.5	COURSE_CRYPT-178865	Indonesia	Temporary Resident Visa	Indonesian	HEW 6	Course Evaluation
662	1	STAFF_CRYPT-647472	6	21	UGRD	1	Other	International	Male	72.5	COURSE_CRYPT-178817	Indonesia	Temporary Resident Visa	Indonesian	HEW 6	Course Evaluation
663	1	STAFF_CRYPT-647472	5	50	UGRD	1	Other	International	Female	65.25	COURSE_CRYPT-178865	Indonesia	Temporary Resident Visa	Indonesian	HEW 6	Course Evaluation
664	1	STAFF_CRYPT-647472	6	50	UGRD	1	Other	International	Male	75.5	COURSE_CRYPT-178865	Indonesia	Temporary Resident Visa	Indonesian	HEW 6	Course Evaluation
665	1	STAFF_CRYPT-647472	5	77	UGRD	1	Other	Local	Male	90.25	COURSE_CRYPT-178785	Indonesia	Temporary Resident Visa	Indonesian	HEW 6	Course Evaluation
666	1	STAFF_CRYPT-647472	3	77	UGRD	1	Other	International	Male	75.5	COURSE_CRYPT-178785	Indonesia	Temporary Resident Visa	Indonesian	HEW 6	Course Evaluation
667	1	STAFF_CRYPT-647472	5	91	UGRD	1	Other	International	Male	77	COURSE_CRYPT-178768	Indonesia	Temporary Resident Visa	Indonesian	HEW 6	Course Evaluation
668	1	STAFF_CRYPT-647472	4	100	UGRD	1	Other	Local	Male	93	COURSE_CRYPT-178836	Indonesia	Temporary Resident Visa	Indonesian	HEW 6	Course Evaluation
669	1	STAFF_CRYPT-647472	4	77	UGRD	1	Other	International	Female	74.75	COURSE_CRYPT-178785	Indonesia	Temporary Resident Visa	Indonesian	HEW 6	Course Evaluation
670	1	STAFF_CRYPT-647472	5	100	UGRD	1	Other	Local	Male	57.33	COURSE_CRYPT-178836	Indonesia	Temporary Resident Visa	Indonesian	HEW 6	Course Evaluation
671	1	STAFF_CRYPT-647472	5	100	UGRD	1	Other	International	Female	73.25	COURSE_CRYPT-178836	Indonesia	Temporary Resident Visa	Indonesian	HEW 6	Course Evaluation
672	1	STAFF_CRYPT-647472	5	155	UGRD	1	Other	International	Female	65.25	COURSE_CRYPT-178718	Indonesia	Temporary Resident Visa	Indonesian	HEW 6	Course Evaluation
673	1	STAFF_CRYPT-647472	6	100	UGRD	1	Other	International	Male	72.5	COURSE_CRYPT-178836	Indonesia	Temporary Resident Visa	Indonesian	HEW 6	Course Evaluation
674	1	STAFF_CRYPT-647472	3	16	UGRD	1	Other	International	Female	45.5	COURSE_CRYPT-178764	Indonesia	Temporary Resident Visa	Indonesian	HEW 6	Course Evaluation
675	1	STAFF_CRYPT-647472	5	25	UGRD	1	Other	International	Male	79	COURSE_CRYPT-178811	Indonesia	Temporary Resident Visa	Indonesian	HEW 6	Course Evaluation
676	1	STAFF_CRYPT-647472	5	91	UGRD	1	Other	International	Male	65	COURSE_CRYPT-178768	Indonesia	Temporary Resident Visa	Indonesian	HEW 6	Course Evaluation
677	1	STAFF_CRYPT-647472	3	77	UGRD	1	Other	Local	Male	63.75	COURSE_CRYPT-178785	Indonesia	Temporary Resident Visa	Indonesian	HEW 6	Course Evaluation
678	1	STAFF_CRYPT-647472	4	100	UGRD	1	Other	International	Male	68	COURSE_CRYPT-178836	Indonesia	Temporary Resident Visa	Indonesian	HEW 6	Course Evaluation
679	1	STAFF_CRYPT-647472	6	100	UGRD	1	Other	Local	Male	76.5	COURSE_CRYPT-178836	Indonesia	Temporary Resident Visa	Indonesian	HEW 6	Course Evaluation
680	1	STAFF_CRYPT-647472	5	100	UGRD	1	Other	International	Male	50.33	COURSE_CRYPT-178836	Indonesia	Temporary Resident Visa	Indonesian	HEW 6	Course Evaluation
681	1	STAFF_CRYPT-647472	3	16	UGRD	1	Other	International	Female	45.5	COURSE_CRYPT-178764	Indonesia	Temporary Resident Visa	Indonesian	HEW 6	Course Evaluation
682	1	STAFF_CRYPT-647472	4	77	UGRD	1	Other	International	Male	68	COURSE_CRYPT-178785	Indonesia	Temporary Resident Visa	Indonesian	HEW 6	Course Evaluation
683	1	STAFF_CRYPT-647472	6	12	UGRD	1	Other	International	Male	60.75	COURSE_CRYPT-178892	Indonesia	Temporary Resident Visa	Indonesian	HEW 6	Course Evaluation
684	1	STAFF_CRYPT-647472	3	77	UGRD	1	Other	Local	Male	63.75	COURSE_CRYPT-178785	Indonesia	Temporary Resident Visa	Indonesian	HEW 6	Course Evaluation
685	1	STAFF_CRYPT-647472	3	40	UGRD	1	Other	International	Male	69.25	COURSE_CRYPT-178857	Indonesia	Temporary Resident Visa	Indonesian	HEW 6	Course Evaluation
686	1	STAFF_CRYPT-647472	6	26	UGRD	1	Other	International	Male	72.25	COURSE_CRYPT-178841	Indonesia	Temporary Resident Visa	Indonesian	HEW 6	Course Evaluation
687	1	STAFF_CRYPT-647472	4	77	UGRD	1	Other	Local	Male	85	COURSE_CRYPT-178785	Indonesia	Temporary Resident Visa	Indonesian	HEW 6	Course Evaluation
688	1	STAFF_CRYPT-647472	6	26	UGRD	1	Other	Local	Male	90.25	COURSE_CRYPT-178841	Indonesia	Temporary Resident Visa	Indonesian	HEW 6	Course Evaluation
689	1	STAFF_CRYPT-647472	5	96	UGRD	1	Other	International	Male	62	COURSE_CRYPT-178821	Indonesia	Temporary Resident Visa	Indonesian	HEW 6	Course Evaluation
690	1	STAFF_CRYPT-647472	6	96	UGRD	1	Other	International	Male	64.75	COURSE_CRYPT-178821	Indonesia	Temporary Resident Visa	Indonesian	HEW 6	Course Evaluation
691	1	STAFF_CRYPT-647472	5	50	UGRD	1	Other	International	Female	65.25	COURSE_CRYPT-178865	Indonesia	Temporary Resident Visa	Indonesian	HEW 6	Course Evaluation
692	1	STAFF_CRYPT-647472	5	96	UGRD	1	Other	International	Female	60.75	COURSE_CRYPT-178821	Indonesia	Temporary Resident Visa	Indonesian	HEW 6	Course Evaluation
693	1	STAFF_CRYPT-647472	4	155	UGRD	1	Other	Local	Female	60	COURSE_CRYPT-178718	Indonesia	Temporary Resident Visa	Indonesian	HEW 6	Course Evaluation
694	1	STAFF_CRYPT-647472	6	96	UGRD	1	Other	Local	Male	75.25	COURSE_CRYPT-178821	Indonesia	Temporary Resident Visa	Indonesian	HEW 6	Course Evaluation
695	1	STAFF_CRYPT-647472	2	40	UGRD	1	Other	Local	Male	74	COURSE_CRYPT-178857	Indonesia	Temporary Resident Visa	Indonesian	HEW 6	Course Evaluation
696	1	STAFF_CRYPT-647472	5	100	UGRD	1	Other	Local	Male	74	COURSE_CRYPT-178836	Indonesia	Temporary Resident Visa	Indonesian	HEW 6	Course Evaluation
697	1	STAFF_CRYPT-647472	6	91	UGRD	1	Other	Local	Male	74.2	COURSE_CRYPT-178768	Indonesia	Temporary Resident Visa	Indonesian	HEW 6	Course Evaluation
698	1	STAFF_CRYPT-647472	5	40	UGRD	1	Other	International	Male	70	COURSE_CRYPT-178857	Indonesia	Temporary Resident Visa	Indonesian	HEW 6	Course Evaluation
699	1	STAFF_CRYPT-647472	5	25	UGRD	1	Other	International	Male	79	COURSE_CRYPT-178811	Indonesia	Temporary Resident Visa	Indonesian	HEW 6	Course Evaluation
700	1	STAFF_CRYPT-647472	4	96	UGRD	1	Other	International	Female	75	COURSE_CRYPT-178821	Indonesia	Temporary Resident Visa	Indonesian	HEW 6	Course Evaluation
701	1	STAFF_CRYPT-647472	5	26	UGRD	1	Other	Local	Male	94.25	COURSE_CRYPT-178841	Indonesia	Temporary Resident Visa	Indonesian	HEW 6	Course Evaluation
702	1	STAFF_CRYPT-647472	6	44	UGRD	1	Other	Local	Female	60	COURSE_CRYPT-178886	Indonesia	Temporary Resident Visa	Indonesian	HEW 6	Course Evaluation
703	1	STAFF_CRYPT-647472	3	40	UGRD	1	Other	International	Male	50.33	COURSE_CRYPT-178857	Indonesia	Temporary Resident Visa	Indonesian	HEW 6	Course Evaluation
704	1	STAFF_CRYPT-647472	5	155	UGRD	1	Other	Local	Male	59.75	COURSE_CRYPT-178718	Indonesia	Temporary Resident Visa	Indonesian	HEW 6	Course Evaluation
705	1	STAFF_CRYPT-647472	6	12	UGRD	1	Other	International	Male	60.75	COURSE_CRYPT-178892	Indonesia	Temporary Resident Visa	Indonesian	HEW 6	Course Evaluation
706	1	STAFF_CRYPT-647472	5	100	UGRD	1	Other	Local	Male	93	COURSE_CRYPT-178836	Indonesia	Temporary Resident Visa	Indonesian	HEW 6	Course Evaluation
707	1	STAFF_CRYPT-647472	6	91	UGRD	1	Other	International	Male	95	COURSE_CRYPT-178768	Indonesia	Temporary Resident Visa	Indonesian	HEW 6	Course Evaluation
708	1	STAFF_CRYPT-647472	5	91	UGRD	1	Other	Local	Male	85	COURSE_CRYPT-178768	Indonesia	Temporary Resident Visa	Indonesian	HEW 6	Course Evaluation
709	1	STAFF_CRYPT-647472	5	66	UGRD	1	Other	International	Male	62	COURSE_CRYPT-193336	Indonesia	Temporary Resident Visa	Indonesian	HEW 6	Course Evaluation
710	1	STAFF_CRYPT-647472	5	21	UGRD	1	Other	International	Male	79	COURSE_CRYPT-178817	Indonesia	Temporary Resident Visa	Indonesian	HEW 6	Course Evaluation
711	1	STAFF_CRYPT-647472	6	96	UGRD	1	Other	Local	Male	89.25	COURSE_CRYPT-178821	Indonesia	Temporary Resident Visa	Indonesian	HEW 6	Course Evaluation
712	1	STAFF_CRYPT-647472	4	100	UGRD	1	Other	Local	Male	71.25	COURSE_CRYPT-178836	Indonesia	Temporary Resident Visa	Indonesian	HEW 6	Course Evaluation
713	1	STAFF_CRYPT-647472	2	40	UGRD	1	Other	Local	Male	74	COURSE_CRYPT-178857	Indonesia	Temporary Resident Visa	Indonesian	HEW 6	Course Evaluation
714	1	STAFF_CRYPT-647472	4	12	UGRD	1	Other	International	Male	72.25	COURSE_CRYPT-178892	Indonesia	Temporary Resident Visa	Indonesian	HEW 6	Course Evaluation
715	1	STAFF_CRYPT-647472	5	40	UGRD	1	Other	International	Female	65.25	COURSE_CRYPT-178857	Indonesia	Temporary Resident Visa	Indonesian	HEW 6	Course Evaluation
716	1	STAFF_CRYPT-647472	6	40	UGRD	1	Other	Local	Male	76.5	COURSE_CRYPT-178857	Indonesia	Temporary Resident Visa	Indonesian	HEW 6	Course Evaluation
717	1	STAFF_CRYPT-647472	6	100	UGRD	1	Other	Local	Male	88.25	COURSE_CRYPT-178836	Indonesia	Temporary Resident Visa	Indonesian	HEW 6	Course Evaluation
718	1	STAFF_CRYPT-647472	5	100	UGRD	1	Other	Local	Male	57.33	COURSE_CRYPT-178836	Indonesia	Temporary Resident Visa	Indonesian	HEW 6	Course Evaluation
719	1	STAFF_CRYPT-647472	1	77	UGRD	1	Other	International	Male	64.75	COURSE_CRYPT-178785	Indonesia	Temporary Resident Visa	Indonesian	HEW 6	Course Evaluation
720	1	STAFF_CRYPT-647472	5	96	UGRD	1	Other	Local	Male	57.33	COURSE_CRYPT-178821	Indonesia	Temporary Resident Visa	Indonesian	HEW 6	Course Evaluation
721	1	STAFF_CRYPT-647472	6	100	UGRD	1	Other	International	Male	72.5	COURSE_CRYPT-178836	Indonesia	Temporary Resident Visa	Indonesian	HEW 6	Course Evaluation
722	1	STAFF_CRYPT-647472	3	40	UGRD	1	Other	International	Female	60.75	COURSE_CRYPT-178857	Indonesia	Temporary Resident Visa	Indonesian	HEW 6	Course Evaluation
723	1	STAFF_CRYPT-647472	3	40	UGRD	1	Other	International	Female	60.75	COURSE_CRYPT-178857	Indonesia	Temporary Resident Visa	Indonesian	HEW 6	Course Evaluation
724	1	STAFF_CRYPT-647472	4	155	UGRD	1	Other	Local	Female	60	COURSE_CRYPT-178718	Indonesia	Temporary Resident Visa	Indonesian	HEW 6	Course Evaluation
725	1	STAFF_CRYPT-647472	5	96	UGRD	1	Other	Local	Male	57.33	COURSE_CRYPT-178821	Indonesia	Temporary Resident Visa	Indonesian	HEW 6	Course Evaluation
726	1	STAFF_CRYPT-647472	6	77	UGRD	1	Other	Local	Male	75.75	COURSE_CRYPT-178785	Indonesia	Temporary Resident Visa	Indonesian	HEW 6	Course Evaluation
727	1	STAFF_CRYPT-647472	3	40	UGRD	1	Other	International	Male	50.33	COURSE_CRYPT-178857	Indonesia	Temporary Resident Visa	Indonesian	HEW 6	Course Evaluation
728	1	STAFF_CRYPT-647472	6	66	UGRD	1	Other	Local	Male	75.25	COURSE_CRYPT-193336	Indonesia	Temporary Resident Visa	Indonesian	HEW 6	Course Evaluation
729	1	STAFF_CRYPT-647472	4	66	UGRD	1	Other	Local	Male	85	COURSE_CRYPT-193336	Indonesia	Temporary Resident Visa	Indonesian	HEW 6	Course Evaluation
730	1	STAFF_CRYPT-647472	6	96	UGRD	1	Other	Local	Male	89.25	COURSE_CRYPT-178821	Indonesia	Temporary Resident Visa	Indonesian	HEW 6	Course Evaluation
731	1	STAFF_CRYPT-647472	1	77	UGRD	1	Other	International	Male	69.25	COURSE_CRYPT-178785	Indonesia	Temporary Resident Visa	Indonesian	HEW 6	Course Evaluation
732	1	STAFF_CRYPT-647472	5	77	UGRD	1	Other	International	Male	79	COURSE_CRYPT-178785	Indonesia	Temporary Resident Visa	Indonesian	HEW 6	Course Evaluation
733	1	STAFF_CRYPT-647472	6	25	UGRD	1	Other	International	Male	44.33	COURSE_CRYPT-178811	Indonesia	Temporary Resident Visa	Indonesian	HEW 6	Course Evaluation
734	1	STAFF_CRYPT-647472	5	96	UGRD	1	Other	International	Female	73.25	COURSE_CRYPT-178821	Indonesia	Temporary Resident Visa	Indonesian	HEW 6	Course Evaluation
735	1	STAFF_CRYPT-647472	6	26	UGRD	1	Other	International	Male	72.25	COURSE_CRYPT-178841	Indonesia	Temporary Resident Visa	Indonesian	HEW 6	Course Evaluation
736	1	STAFF_CRYPT-647472	2	155	UGRD	1	Other	International	Female	45.5	COURSE_CRYPT-178718	Indonesia	Temporary Resident Visa	Indonesian	HEW 6	Course Evaluation
737	1	STAFF_CRYPT-647472	6	100	UGRD	1	Other	International	Male	79	COURSE_CRYPT-178836	Indonesia	Temporary Resident Visa	Indonesian	HEW 6	Course Evaluation
738	1	STAFF_CRYPT-647472	3	40	UGRD	1	Other	International	Male	57.75	COURSE_CRYPT-178857	Indonesia	Temporary Resident Visa	Indonesian	HEW 6	Course Evaluation
739	1	STAFF_CRYPT-647472	6	100	UGRD	1	Other	International	Male	78.75	COURSE_CRYPT-178836	Indonesia	Temporary Resident Visa	Indonesian	HEW 6	Course Evaluation
740	1	STAFF_CRYPT-647472	5	13	UGRD	1	Other	International	Male	79	COURSE_CRYPT-184930	Indonesia	Temporary Resident Visa	Indonesian	HEW 6	Course Evaluation
741	1	STAFF_CRYPT-647472	5	155	UGRD	1	Other	International	Male	71.75	COURSE_CRYPT-178718	Indonesia	Temporary Resident Visa	Indonesian	HEW 6	Course Evaluation
742	1	STAFF_CRYPT-647472	5	100	UGRD	1	Other	International	Female	73.25	COURSE_CRYPT-178836	Indonesia	Temporary Resident Visa	Indonesian	HEW 6	Course Evaluation
743	1	STAFF_CRYPT-647472	5	96	UGRD	1	Other	International	Female	60.75	COURSE_CRYPT-178821	Indonesia	Temporary Resident Visa	Indonesian	HEW 6	Course Evaluation
744	1	STAFF_CRYPT-647472	5	196	UGRD	1	Other	Local	Female	79.33	COURSE_CRYPT-178692	Indonesia	Temporary Resident Visa	Indonesian	HEW 6	Course Evaluation
745	1	STAFF_CRYPT-647472	4	196	UGRD	1	Other	Local	Male	85.25	COURSE_CRYPT-178692	Indonesia	Temporary Resident Visa	Indonesian	HEW 6	Course Evaluation
746	1	STAFF_CRYPT-647472	4	196	UGRD	1	Other	Local	Male	85.25	COURSE_CRYPT-178692	Indonesia	Temporary Resident Visa	Indonesian	HEW 6	Course Evaluation
747	1	STAFF_CRYPT-647472	5	196	UGRD	1	Other	Local	Female	79.33	COURSE_CRYPT-178692	Indonesia	Temporary Resident Visa	Indonesian	HEW 6	Course Evaluation
748	1	STAFF_CRYPT-647472	5	100	UGRD	1	Other	International	Male	64.25	COURSE_CRYPT-178836	Indonesia	Temporary Resident Visa	Indonesian	HEW 6	Course Evaluation
749	1	STAFF_CRYPT-647472	6	100	UGRD	1	Other	International	Male	51	COURSE_CRYPT-178836	Indonesia	Temporary Resident Visa	Indonesian	HEW 6	Course Evaluation
750	1	STAFF_CRYPT-647472	4	100	UGRD	1	Other	International	Male	78.67	COURSE_CRYPT-178836	Indonesia	Temporary Resident Visa	Indonesian	HEW 6	Course Evaluation
751	1	STAFF_CRYPT-647472	5	100	UGRD	1	Other	International	Male	64.25	COURSE_CRYPT-178836	Indonesia	Temporary Resident Visa	Indonesian	HEW 6	Course Evaluation
752	1	STAFF_CRYPT-647472	4	100	UGRD	1	Other	International	Male	78.67	COURSE_CRYPT-178836	Indonesia	Temporary Resident Visa	Indonesian	HEW 6	Course Evaluation
753	1	STAFF_CRYPT-647472	6	100	UGRD	1	Other	International	Male	51	COURSE_CRYPT-178836	Indonesia	Temporary Resident Visa	Indonesian	HEW 6	Course Evaluation
754	1	STAFF_CRYPT-647472	2	155	UGRD	1	Other	International	Female	76.67	COURSE_CRYPT-178718	Indonesia	Temporary Resident Visa	Indonesian	HEW 6	Course Evaluation
755	1	STAFF_CRYPT-647472	2	155	UGRD	1	Other	International	Female	76.67	COURSE_CRYPT-178718	Indonesia	Temporary Resident Visa	Indonesian	HEW 6	Course Evaluation
756	1	STAFF_CRYPT-647472	4	155	UGRD	1	Other	International	Male	66	COURSE_CRYPT-178718	Indonesia	Temporary Resident Visa	Indonesian	HEW 6	Course Evaluation
757	1	STAFF_CRYPT-647472	5	155	UGRD	1	Other	Local	Male	63.33	COURSE_CRYPT-178718	Indonesia	Temporary Resident Visa	Indonesian	HEW 6	Course Evaluation
758	1	STAFF_CRYPT-647472	6	155	UGRD	1	Other	International	Male	74.5	COURSE_CRYPT-178718	Indonesia	Temporary Resident Visa	Indonesian	HEW 6	Course Evaluation
759	1	STAFF_CRYPT-647472	6	196	UGRD	1	Other	International	Female	59.75	COURSE_CRYPT-178692	Indonesia	Temporary Resident Visa	Indonesian	HEW 6	Course Evaluation
760	1	STAFF_CRYPT-647472	5	196	UGRD	1	Other	International	Male	81.67	COURSE_CRYPT-178692	Indonesia	Temporary Resident Visa	Indonesian	HEW 6	Course Evaluation
761	1	STAFF_CRYPT-647472	6	196	UGRD	1	Other	International	Female	56.25	COURSE_CRYPT-178692	Indonesia	Temporary Resident Visa	Indonesian	HEW 6	Course Evaluation
762	1	STAFF_CRYPT-647472	5	196	UGRD	1	Other	International	Female	41.25	COURSE_CRYPT-178692	Indonesia	Temporary Resident Visa	Indonesian	HEW 6	Course Evaluation
763	1	STAFF_CRYPT-647472	6	196	UGRD	1	Other	International	Female	59.75	COURSE_CRYPT-178692	Indonesia	Temporary Resident Visa	Indonesian	HEW 6	Course Evaluation
764	1	STAFF_CRYPT-647472	6	196	UGRD	1	Other	International	Female	90.25	COURSE_CRYPT-178692	Indonesia	Temporary Resident Visa	Indonesian	HEW 6	Course Evaluation
765	1	STAFF_CRYPT-647472	6	196	UGRD	1	Other	International	Female	90.25	COURSE_CRYPT-178692	Indonesia	Temporary Resident Visa	Indonesian	HEW 6	Course Evaluation
766	1	STAFF_CRYPT-647472	5	196	UGRD	1	Other	International	Male	81.67	COURSE_CRYPT-178692	Indonesia	Temporary Resident Visa	Indonesian	HEW 6	Course Evaluation
767	1	STAFF_CRYPT-647472	6	196	UGRD	1	Other	International	Male	56	COURSE_CRYPT-178692	Indonesia	Temporary Resident Visa	Indonesian	HEW 6	Course Evaluation
768	1	STAFF_CRYPT-647472	6	196	UGRD	1	Other	International	Male	56	COURSE_CRYPT-178692	Indonesia	Temporary Resident Visa	Indonesian	HEW 6	Course Evaluation
769	1	STAFF_CRYPT-647472	5	196	UGRD	1	Other	International	Female	41.25	COURSE_CRYPT-178692	Indonesia	Temporary Resident Visa	Indonesian	HEW 6	Course Evaluation
770	1	STAFF_CRYPT-647472	4	155	UGRD	1	Other	International	Male	60.67	COURSE_CRYPT-178718	Indonesia	Temporary Resident Visa	Indonesian	HEW 6	Course Evaluation
771	1	STAFF_CRYPT-647472	6	196	UGRD	1	Other	International	Female	56.25	COURSE_CRYPT-178692	Indonesia	Temporary Resident Visa	Indonesian	HEW 6	Course Evaluation
772	1	STAFF_CRYPT-647472	5	26	UGRD	1	Other	Local	Male	63.33	COURSE_CRYPT-178841	Indonesia	Temporary Resident Visa	Indonesian	HEW 6	Course Evaluation
773	1	STAFF_CRYPT-647472	5	7	UGRD	1	Other	Local	Male	61	COURSE_CRYPT-178789	Indonesia	Temporary Resident Visa	Indonesian	HEW 6	Course Evaluation
774	1	STAFF_CRYPT-647472	6	44	UGRD	1	Other	Local	Male	62.75	COURSE_CRYPT-178886	Indonesia	Temporary Resident Visa	Indonesian	HEW 6	Course Evaluation
775	1	STAFF_CRYPT-647472	6	37	UGRD	1	Other	International	Male	60.67	COURSE_CRYPT-178880	Indonesia	Temporary Resident Visa	Indonesian	HEW 6	Course Evaluation
776	1	STAFF_CRYPT-647472	1	16	UGRD	1	Other	International	Male	60	COURSE_CRYPT-178764	Indonesia	Temporary Resident Visa	Indonesian	HEW 6	Course Evaluation
777	1	STAFF_CRYPT-647472	1	16	UGRD	1	Other	International	Male	76.5	COURSE_CRYPT-178764	Indonesia	Temporary Resident Visa	Indonesian	HEW 6	Course Evaluation
778	1	STAFF_CRYPT-647472	3	12	UGRD	1	Other	International	Male	48.5	COURSE_CRYPT-178892	Indonesia	Temporary Resident Visa	Indonesian	HEW 6	Course Evaluation
779	1	STAFF_CRYPT-647472	5	38	UGRD	1	Other	Local	Female	77	COURSE_CRYPT-184963	Indonesia	Temporary Resident Visa	Indonesian	HEW 6	Course Evaluation
780	1	STAFF_CRYPT-647472	4	155	UGRD	1	Other	International	Male	48.5	COURSE_CRYPT-178718	Indonesia	Temporary Resident Visa	Indonesian	HEW 6	Course Evaluation
781	1	STAFF_CRYPT-647472	2	66	UGRD	1	Other	International	Male	48.5	COURSE_CRYPT-193336	Indonesia	Temporary Resident Visa	Indonesian	HEW 6	Course Evaluation
782	1	STAFF_CRYPT-647472	5	155	UGRD	1	Other	International	Male	71	COURSE_CRYPT-178718	Indonesia	Temporary Resident Visa	Indonesian	HEW 6	Course Evaluation
783	1	STAFF_CRYPT-647472	4	155	UGRD	1	Other	International	Male	60.67	COURSE_CRYPT-178718	Indonesia	Temporary Resident Visa	Indonesian	HEW 6	Course Evaluation
784	1	STAFF_CRYPT-647472	4	37	UGRD	1	Other	Local	Male	62.75	COURSE_CRYPT-178880	Indonesia	Temporary Resident Visa	Indonesian	HEW 6	Course Evaluation
785	1	STAFF_CRYPT-647472	5	26	UGRD	1	Other	International	Male	48.5	COURSE_CRYPT-178841	Indonesia	Temporary Resident Visa	Indonesian	HEW 6	Course Evaluation
786	1	STAFF_CRYPT-647472	5	26	UGRD	1	Other	International	Male	70.33	COURSE_CRYPT-178841	Indonesia	Temporary Resident Visa	Indonesian	HEW 6	Course Evaluation
787	1	STAFF_CRYPT-647472	5	50	UGRD	1	Other	Local	Female	77	COURSE_CRYPT-178865	Indonesia	Temporary Resident Visa	Indonesian	HEW 6	Course Evaluation
788	1	STAFF_CRYPT-647472	5	44	UGRD	1	Other	Local	Male	61	COURSE_CRYPT-178886	Indonesia	Temporary Resident Visa	Indonesian	HEW 6	Course Evaluation
789	1	STAFF_CRYPT-647472	5	155	UGRD	1	Other	Local	Male	63.33	COURSE_CRYPT-178718	Indonesia	Temporary Resident Visa	Indonesian	HEW 6	Course Evaluation
790	1	STAFF_CRYPT-647472	5	26	UGRD	1	Other	Local	Male	63.33	COURSE_CRYPT-178841	Indonesia	Temporary Resident Visa	Indonesian	HEW 6	Course Evaluation
791	1	STAFF_CRYPT-647472	5	26	UGRD	1	Other	International	Male	70.33	COURSE_CRYPT-178841	Indonesia	Temporary Resident Visa	Indonesian	HEW 6	Course Evaluation
792	1	STAFF_CRYPT-647472	5	50	UGRD	1	Other	Local	Female	77	COURSE_CRYPT-178865	Indonesia	Temporary Resident Visa	Indonesian	HEW 6	Course Evaluation
793	1	STAFF_CRYPT-647472	1	16	UGRD	1	Other	International	Male	76.5	COURSE_CRYPT-178764	Indonesia	Temporary Resident Visa	Indonesian	HEW 6	Course Evaluation
794	1	STAFF_CRYPT-647472	1	16	UGRD	1	Other	International	Male	60	COURSE_CRYPT-178764	Indonesia	Temporary Resident Visa	Indonesian	HEW 6	Course Evaluation
795	1	STAFF_CRYPT-647472	5	26	UGRD	1	Other	International	Male	48.5	COURSE_CRYPT-178841	Indonesia	Temporary Resident Visa	Indonesian	HEW 6	Course Evaluation
796	1	STAFF_CRYPT-647472	4	155	UGRD	1	Other	International	Male	66	COURSE_CRYPT-178718	Indonesia	Temporary Resident Visa	Indonesian	HEW 6	Course Evaluation
797	1	STAFF_CRYPT-647472	6	155	UGRD	1	Other	International	Male	74.5	COURSE_CRYPT-178718	Indonesia	Temporary Resident Visa	Indonesian	HEW 6	Course Evaluation
798	1	STAFF_CRYPT-647472	3	12	UGRD	1	Other	International	Male	48.5	COURSE_CRYPT-178892	Indonesia	Temporary Resident Visa	Indonesian	HEW 6	Course Evaluation
799	1	STAFF_CRYPT-647472	4	155	UGRD	1	Other	International	Male	48.5	COURSE_CRYPT-178718	Indonesia	Temporary Resident Visa	Indonesian	HEW 6	Course Evaluation
800	1	STAFF_CRYPT-647472	5	155	UGRD	1	Other	International	Male	71	COURSE_CRYPT-178718	Indonesia	Temporary Resident Visa	Indonesian	HEW 6	Course Evaluation
801	1	STAFF_CRYPT-647472	5	37	UGRD	1	Other	International	Male	48.5	COURSE_CRYPT-178880	Indonesia	Temporary Resident Visa	Indonesian	HEW 6	Course Evaluation
802	1	STAFF_CRYPT-647472	5	91	UGRD	1	Other	International	Male	74.5	COURSE_CRYPT-178768	Indonesia	Temporary Resident Visa	Indonesian	HEW 6	Course Evaluation
803	1	STAFF_CRYPT-647472	6	37	UGRD	1	Other	Local	Male	64.25	COURSE_CRYPT-178880	Indonesia	Temporary Resident Visa	Indonesian	HEW 6	Course Evaluation
804	1	STAFF_CRYPT-647472	5	44	UGRD	1	Other	Local	Male	63.33	COURSE_CRYPT-178886	Indonesia	Temporary Resident Visa	Indonesian	HEW 6	Course Evaluation
805	1	STAFF_CRYPT-647472	5	37	UGRD	1	Other	International	Male	70.33	COURSE_CRYPT-178880	Indonesia	Temporary Resident Visa	Indonesian	HEW 6	Course Evaluation
806	1	STAFF_CRYPT-647472	4	37	UGRD	1	Other	Local	Male	61	COURSE_CRYPT-178880	Indonesia	Temporary Resident Visa	Indonesian	HEW 6	Course Evaluation
807	1	STAFF_CRYPT-647472	5	7	UGRD	1	Other	Local	Male	61	COURSE_CRYPT-178789	Indonesia	Temporary Resident Visa	Indonesian	HEW 6	Course Evaluation
808	1	STAFF_CRYPT-647472	4	7	UGRD	1	Other	Local	Female	84.5	COURSE_CRYPT-178789	Indonesia	Temporary Resident Visa	Indonesian	HEW 6	Course Evaluation
809	1	STAFF_CRYPT-647472	4	7	UGRD	1	Other	Local	Female	84.5	COURSE_CRYPT-178789	Indonesia	Temporary Resident Visa	Indonesian	HEW 6	Course Evaluation
810	1	STAFF_CRYPT-647472	5	91	UGRD	1	Other	International	Male	66	COURSE_CRYPT-178768	Indonesia	Temporary Resident Visa	Indonesian	HEW 6	Course Evaluation
811	1	STAFF_CRYPT-647472	3	37	UGRD	1	Other	International	Female	76.67	COURSE_CRYPT-178880	Indonesia	Temporary Resident Visa	Indonesian	HEW 6	Course Evaluation
812	1	STAFF_CRYPT-647472	3	37	UGRD	1	Other	International	Female	76.67	COURSE_CRYPT-178880	Indonesia	Temporary Resident Visa	Indonesian	HEW 6	Course Evaluation
813	1	STAFF_CRYPT-647472	4	37	UGRD	1	Other	Local	Male	61	COURSE_CRYPT-178880	Indonesia	Temporary Resident Visa	Indonesian	HEW 6	Course Evaluation
814	1	STAFF_CRYPT-647472	5	91	UGRD	1	Other	International	Male	74.5	COURSE_CRYPT-178768	Indonesia	Temporary Resident Visa	Indonesian	HEW 6	Course Evaluation
815	1	STAFF_CRYPT-647472	5	44	UGRD	1	Other	Local	Male	63.33	COURSE_CRYPT-178886	Indonesia	Temporary Resident Visa	Indonesian	HEW 6	Course Evaluation
816	1	STAFF_CRYPT-647472	6	44	UGRD	1	Other	Local	Male	62.75	COURSE_CRYPT-178886	Indonesia	Temporary Resident Visa	Indonesian	HEW 6	Course Evaluation
817	1	STAFF_CRYPT-647472	6	37	UGRD	1	Other	International	Male	78.5	COURSE_CRYPT-178880	Indonesia	Temporary Resident Visa	Indonesian	HEW 6	Course Evaluation
818	1	STAFF_CRYPT-647472	4	37	UGRD	1	Other	Local	Male	62.75	COURSE_CRYPT-178880	Indonesia	Temporary Resident Visa	Indonesian	HEW 6	Course Evaluation
819	1	STAFF_CRYPT-647472	6	44	UGRD	1	Other	Local	Female	60.25	COURSE_CRYPT-178886	Indonesia	Temporary Resident Visa	Indonesian	HEW 6	Course Evaluation
820	1	STAFF_CRYPT-647472	3	37	UGRD	1	Other	Local	Female	60.25	COURSE_CRYPT-178880	Indonesia	Temporary Resident Visa	Indonesian	HEW 6	Course Evaluation
821	1	STAFF_CRYPT-647472	3	37	UGRD	1	Other	Local	Female	60.25	COURSE_CRYPT-178880	Indonesia	Temporary Resident Visa	Indonesian	HEW 6	Course Evaluation
822	1	STAFF_CRYPT-647472	6	44	UGRD	1	Other	Local	Female	60.25	COURSE_CRYPT-178886	Indonesia	Temporary Resident Visa	Indonesian	HEW 6	Course Evaluation
823	1	STAFF_CRYPT-647472	5	37	UGRD	1	Other	International	Male	48.5	COURSE_CRYPT-178880	Indonesia	Temporary Resident Visa	Indonesian	HEW 6	Course Evaluation
824	1	STAFF_CRYPT-647472	5	37	UGRD	1	Other	International	Male	70.33	COURSE_CRYPT-178880	Indonesia	Temporary Resident Visa	Indonesian	HEW 6	Course Evaluation
825	1	STAFF_CRYPT-647472	4	7	UGRD	1	Other	Local	Male	62.75	COURSE_CRYPT-178789	Indonesia	Temporary Resident Visa	Indonesian	HEW 6	Course Evaluation
826	1	STAFF_CRYPT-647472	6	37	UGRD	1	Other	International	Male	78.5	COURSE_CRYPT-178880	Indonesia	Temporary Resident Visa	Indonesian	HEW 6	Course Evaluation
827	1	STAFF_CRYPT-647472	5	44	UGRD	1	Other	International	Male	78.5	COURSE_CRYPT-178886	Indonesia	Temporary Resident Visa	Indonesian	HEW 6	Course Evaluation
828	1	STAFF_CRYPT-647472	5	44	UGRD	1	Other	International	Male	78.5	COURSE_CRYPT-178886	Indonesia	Temporary Resident Visa	Indonesian	HEW 6	Course Evaluation
829	1	STAFF_CRYPT-647472	5	44	UGRD	1	Other	Local	Male	61	COURSE_CRYPT-178886	Indonesia	Temporary Resident Visa	Indonesian	HEW 6	Course Evaluation
830	1	STAFF_CRYPT-647472	6	37	UGRD	1	Other	International	Male	60.67	COURSE_CRYPT-178880	Indonesia	Temporary Resident Visa	Indonesian	HEW 6	Course Evaluation
831	1	STAFF_CRYPT-647472	6	44	UGRD	1	Other	Local	Male	64.25	COURSE_CRYPT-178886	Indonesia	Temporary Resident Visa	Indonesian	HEW 6	Course Evaluation
832	1	STAFF_CRYPT-647472	5	91	UGRD	1	Other	International	Male	66	COURSE_CRYPT-178768	Indonesia	Temporary Resident Visa	Indonesian	HEW 6	Course Evaluation
833	1	STAFF_CRYPT-647472	4	7	UGRD	1	Other	Local	Male	62.75	COURSE_CRYPT-178789	Indonesia	Temporary Resident Visa	Indonesian	HEW 6	Course Evaluation
834	1	STAFF_CRYPT-647472	6	44	UGRD	1	Other	Local	Male	64.25	COURSE_CRYPT-178886	Indonesia	Temporary Resident Visa	Indonesian	HEW 6	Course Evaluation
835	1	STAFF_CRYPT-647472	5	7	UGRD	1	Other	International	Male	78.5	COURSE_CRYPT-178789	Indonesia	Temporary Resident Visa	Indonesian	HEW 6	Course Evaluation
836	1	STAFF_CRYPT-647472	5	7	UGRD	1	Other	International	Male	78.5	COURSE_CRYPT-178789	Indonesia	Temporary Resident Visa	Indonesian	HEW 6	Course Evaluation
837	1	STAFF_CRYPT-647472	6	37	UGRD	1	Other	Local	Male	64.25	COURSE_CRYPT-178880	Indonesia	Temporary Resident Visa	Indonesian	HEW 6	Course Evaluation
838	1	STAFF_CRYPT-647472	4	100	UGRD	1	Other	International	Female	50	COURSE_CRYPT-178836	Indonesia	Temporary Resident Visa	Indonesian	HEW 6	Course Evaluation
839	1	STAFF_CRYPT-647472	4	100	UGRD	1	Other	International	Female	50	COURSE_CRYPT-178836	Indonesia	Temporary Resident Visa	Indonesian	HEW 6	Course Evaluation
840	1	STAFF_CRYPT-647472	3	44	UGRD	1	Other	International	Female	72.75	COURSE_CRYPT-178886	Indonesia	Temporary Resident Visa	Indonesian	HEW 6	Course Evaluation
841	1	STAFF_CRYPT-647472	0	37	UGRD	1	Other	International	Female	72.75	COURSE_CRYPT-178880	Indonesia	Temporary Resident Visa	Indonesian	HEW 6	Course Evaluation
842	1	STAFF_CRYPT-647472	0	37	UGRD	1	Other	International	Female	72.75	COURSE_CRYPT-178880	Indonesia	Temporary Resident Visa	Indonesian	HEW 6	Course Evaluation
843	1	STAFF_CRYPT-647472	3	44	UGRD	1	Other	International	Female	72.75	COURSE_CRYPT-178886	Indonesia	Temporary Resident Visa	Indonesian	HEW 6	Course Evaluation
844	1	STAFF_CRYPT-647472	5	38	UGRD	1	Other	Local	Female	87.33	COURSE_CRYPT-184963	Indonesia	Temporary Resident Visa	Indonesian	HEW 6	Course Evaluation
845	1	STAFF_CRYPT-647472	6	38	UGRD	1	Other	Local	Male	69.5	COURSE_CRYPT-184963	Indonesia	Temporary Resident Visa	Indonesian	HEW 6	Course Evaluation
846	1	STAFF_CRYPT-647472	5	196	UGRD	1	Other	International	Female	60.25	COURSE_CRYPT-178692	Indonesia	Temporary Resident Visa	Indonesian	HEW 6	Course Evaluation
847	1	STAFF_CRYPT-647472	5	196	UGRD	1	Other	International	Female	60.25	COURSE_CRYPT-178692	Indonesia	Temporary Resident Visa	Indonesian	HEW 6	Course Evaluation
848	1	STAFF_CRYPT-647472	5	196	UGRD	1	Other	Local	Male	78.5	COURSE_CRYPT-178692	Indonesia	Temporary Resident Visa	Indonesian	HEW 6	Course Evaluation
849	1	STAFF_CRYPT-647472	5	196	UGRD	1	Other	Local	Male	78.5	COURSE_CRYPT-178692	Indonesia	Temporary Resident Visa	Indonesian	HEW 6	Course Evaluation
850	1	STAFF_CRYPT-647472	3	196	UGRD	1	Other	Local	Male	72.25	COURSE_CRYPT-178692	Indonesia	Temporary Resident Visa	Indonesian	HEW 6	Course Evaluation
851	1	STAFF_CRYPT-647472	3	196	UGRD	1	Other	Local	Male	72.25	COURSE_CRYPT-178692	Indonesia	Temporary Resident Visa	Indonesian	HEW 6	Course Evaluation
852	1	STAFF_CRYPT-647472	6	196	UGRD	1	Other	International	Male	74.75	COURSE_CRYPT-178692	Indonesia	Temporary Resident Visa	Indonesian	HEW 6	Course Evaluation
853	1	STAFF_CRYPT-647472	6	196	UGRD	1	Other	International	Male	74.75	COURSE_CRYPT-178692	Indonesia	Temporary Resident Visa	Indonesian	HEW 6	Course Evaluation
854	1	STAFF_CRYPT-647472	4	155	UGRD	1	Other	International	Female	48.5	COURSE_CRYPT-178718	Indonesia	Temporary Resident Visa	Indonesian	HEW 6	Course Evaluation
855	1	STAFF_CRYPT-647472	5	40	UGRD	1	Other	International	Female	48.5	COURSE_CRYPT-178857	Indonesia	Temporary Resident Visa	Indonesian	HEW 6	Course Evaluation
856	1	STAFF_CRYPT-647472	4	155	UGRD	1	Other	International	Female	48.5	COURSE_CRYPT-178718	Indonesia	Temporary Resident Visa	Indonesian	HEW 6	Course Evaluation
857	1	STAFF_CRYPT-647472	5	40	UGRD	1	Other	International	Female	48.5	COURSE_CRYPT-178857	Indonesia	Temporary Resident Visa	Indonesian	HEW 6	Course Evaluation
858	1	STAFF_CRYPT-647472	5	196	UGRD	1	Other	International	Male	39	COURSE_CRYPT-178692	Indonesia	Temporary Resident Visa	Indonesian	HEW 6	Course Evaluation
859	1	STAFF_CRYPT-647472	6	196	UGRD	1	Other	Local	Male	54	COURSE_CRYPT-178692	Indonesia	Temporary Resident Visa	Indonesian	HEW 6	Course Evaluation
860	1	STAFF_CRYPT-647472	5	196	UGRD	1	Other	International	Male	39	COURSE_CRYPT-178692	Indonesia	Temporary Resident Visa	Indonesian	HEW 6	Course Evaluation
861	1	STAFF_CRYPT-647472	6	196	UGRD	1	Other	Local	Male	54	COURSE_CRYPT-178692	Indonesia	Temporary Resident Visa	Indonesian	HEW 6	Course Evaluation
862	1	STAFF_CRYPT-647472	5	50	UGRD	1	Other	International	Male	73	COURSE_CRYPT-178865	Indonesia	Temporary Resident Visa	Indonesian	HEW 6	Course Evaluation
863	1	STAFF_CRYPT-647472	5	50	UGRD	1	Other	International	Male	73	COURSE_CRYPT-178865	Indonesia	Temporary Resident Visa	Indonesian	HEW 6	Course Evaluation
864	1	STAFF_CRYPT-647472	3	155	UGRD	1	Other	Local	Male	43.5	COURSE_CRYPT-178718	Indonesia	Temporary Resident Visa	Indonesian	HEW 6	Course Evaluation
865	1	STAFF_CRYPT-647472	3	155	UGRD	1	Other	Local	Male	43.5	COURSE_CRYPT-178718	Indonesia	Temporary Resident Visa	Indonesian	HEW 6	Course Evaluation
866	1	STAFF_CRYPT-647472	6	54	UGRD	1	Other	Local	Male	76.75	COURSE_CRYPT-184920	Indonesia	Temporary Resident Visa	Indonesian	HEW 6	Course Evaluation
867	1	STAFF_CRYPT-647472	1	77	UGRD	1	Other	International	Male	83.5	COURSE_CRYPT-178785	Indonesia	Temporary Resident Visa	Indonesian	HEW 6	Course Evaluation
868	1	STAFF_CRYPT-647472	4	38	UGRD	1	Other	Local	Female	81.5	COURSE_CRYPT-184963	Indonesia	Temporary Resident Visa	Indonesian	HEW 6	Course Evaluation
869	1	STAFF_CRYPT-647472	6	25	UGRD	1	Other	International	Male	79.25	COURSE_CRYPT-178811	Indonesia	Temporary Resident Visa	Indonesian	HEW 6	Course Evaluation
870	1	STAFF_CRYPT-647472	6	77	UGRD	1	Other	Local	Male	86	COURSE_CRYPT-178785	Indonesia	Temporary Resident Visa	Indonesian	HEW 6	Course Evaluation
871	1	STAFF_CRYPT-647472	2	96	UGRD	1	Other	International	Male	57	COURSE_CRYPT-178821	Indonesia	Temporary Resident Visa	Indonesian	HEW 6	Course Evaluation
872	1	STAFF_CRYPT-647472	1	77	UGRD	1	Other	International	Male	83.5	COURSE_CRYPT-178785	Indonesia	Temporary Resident Visa	Indonesian	HEW 6	Course Evaluation
873	1	STAFF_CRYPT-647472	5	100	UGRD	1	Other	Local	Male	91	COURSE_CRYPT-178836	Indonesia	Temporary Resident Visa	Indonesian	HEW 6	Course Evaluation
874	1	STAFF_CRYPT-647472	1	77	UGRD	1	Other	International	Male	77	COURSE_CRYPT-178785	Indonesia	Temporary Resident Visa	Indonesian	HEW 6	Course Evaluation
875	1	STAFF_CRYPT-647472	5	100	UGRD	1	Other	Local	Male	91	COURSE_CRYPT-178836	Indonesia	Temporary Resident Visa	Indonesian	HEW 6	Course Evaluation
876	1	STAFF_CRYPT-647472	6	96	UGRD	1	Other	Local	Male	76.75	COURSE_CRYPT-178821	Indonesia	Temporary Resident Visa	Indonesian	HEW 6	Course Evaluation
877	1	STAFF_CRYPT-647472	5	77	UGRD	1	Other	International	Male	79.25	COURSE_CRYPT-178785	Indonesia	Temporary Resident Visa	Indonesian	HEW 6	Course Evaluation
878	1	STAFF_CRYPT-647472	2	96	UGRD	1	Other	International	Male	57	COURSE_CRYPT-178821	Indonesia	Temporary Resident Visa	Indonesian	HEW 6	Course Evaluation
879	1	STAFF_CRYPT-647472	5	77	UGRD	1	Other	International	Male	79.25	COURSE_CRYPT-178785	Indonesia	Temporary Resident Visa	Indonesian	HEW 6	Course Evaluation
880	1	STAFF_CRYPT-647472	5	77	UGRD	1	Other	Local	Male	91	COURSE_CRYPT-178785	Indonesia	Temporary Resident Visa	Indonesian	HEW 6	Course Evaluation
881	1	STAFF_CRYPT-647472	6	96	UGRD	1	Other	Local	Male	76.75	COURSE_CRYPT-178821	Indonesia	Temporary Resident Visa	Indonesian	HEW 6	Course Evaluation
882	1	STAFF_CRYPT-647472	5	96	UGRD	1	Other	International	Male	79.25	COURSE_CRYPT-178821	Indonesia	Temporary Resident Visa	Indonesian	HEW 6	Course Evaluation
883	1	STAFF_CRYPT-647472	5	96	UGRD	1	Other	International	Male	79.25	COURSE_CRYPT-178821	Indonesia	Temporary Resident Visa	Indonesian	HEW 6	Course Evaluation
884	1	STAFF_CRYPT-647472	6	25	UGRD	1	Other	International	Male	79.25	COURSE_CRYPT-178811	Indonesia	Temporary Resident Visa	Indonesian	HEW 6	Course Evaluation
885	1	STAFF_CRYPT-647472	6	77	UGRD	1	Other	Local	Male	86	COURSE_CRYPT-178785	Indonesia	Temporary Resident Visa	Indonesian	HEW 6	Course Evaluation
886	1	STAFF_CRYPT-647472	5	77	UGRD	1	Other	Local	Male	91	COURSE_CRYPT-178785	Indonesia	Temporary Resident Visa	Indonesian	HEW 6	Course Evaluation
887	1	STAFF_CRYPT-647472	1	77	UGRD	1	Other	International	Male	77	COURSE_CRYPT-178785	Indonesia	Temporary Resident Visa	Indonesian	HEW 6	Course Evaluation
888	1	STAFF_CRYPT-647472	6	91	UGRD	1	Other	Local	Male	72.25	COURSE_CRYPT-178768	Indonesia	Temporary Resident Visa	Indonesian	HEW 6	Course Evaluation
889	1	STAFF_CRYPT-647472	4	91	UGRD	1	Other	Local	Male	43.5	COURSE_CRYPT-178768	Indonesia	Temporary Resident Visa	Indonesian	HEW 6	Course Evaluation
890	1	STAFF_CRYPT-647472	6	91	UGRD	1	Other	Local	Male	72.25	COURSE_CRYPT-178768	Indonesia	Temporary Resident Visa	Indonesian	HEW 6	Course Evaluation
891	1	STAFF_CRYPT-647472	4	91	UGRD	1	Other	Local	Male	43.5	COURSE_CRYPT-178768	Indonesia	Temporary Resident Visa	Indonesian	HEW 6	Course Evaluation
892	1	STAFF_CRYPT-647472	6	91	UGRD	1	Other	Local	Female	78.25	COURSE_CRYPT-178768	Indonesia	Temporary Resident Visa	Indonesian	HEW 6	Course Evaluation
893	1	STAFF_CRYPT-647472	5	91	UGRD	1	Other	Local	Male	63.25	COURSE_CRYPT-178768	Indonesia	Temporary Resident Visa	Indonesian	HEW 6	Course Evaluation
894	1	STAFF_CRYPT-647472	5	91	UGRD	1	Other	Local	Male	63.25	COURSE_CRYPT-178768	Indonesia	Temporary Resident Visa	Indonesian	HEW 6	Course Evaluation
895	1	STAFF_CRYPT-647472	6	91	UGRD	1	Other	Local	Female	78.25	COURSE_CRYPT-178768	Indonesia	Temporary Resident Visa	Indonesian	HEW 6	Course Evaluation
896	1	STAFF_CRYPT-647472	4	25	UGRD	1	Other	Local	Male	66.33	COURSE_CRYPT-178811	Indonesia	Temporary Resident Visa	Indonesian	HEW 6	Course Evaluation
897	1	STAFF_CRYPT-647472	5	21	UGRD	1	Other	Local	Female	78.25	COURSE_CRYPT-178817	Indonesia	Temporary Resident Visa	Indonesian	HEW 6	Course Evaluation
898	1	STAFF_CRYPT-647472	5	21	UGRD	1	Other	Local	Male	66.33	COURSE_CRYPT-178817	Indonesia	Temporary Resident Visa	Indonesian	HEW 6	Course Evaluation
899	1	STAFF_CRYPT-647472	5	21	UGRD	1	Other	Local	Male	66.33	COURSE_CRYPT-178817	Indonesia	Temporary Resident Visa	Indonesian	HEW 6	Course Evaluation
900	1	STAFF_CRYPT-647472	5	21	UGRD	1	Other	Local	Female	78.25	COURSE_CRYPT-178817	Indonesia	Temporary Resident Visa	Indonesian	HEW 6	Course Evaluation
901	1	STAFF_CRYPT-647472	4	25	UGRD	1	Other	Local	Male	66.33	COURSE_CRYPT-178811	Indonesia	Temporary Resident Visa	Indonesian	HEW 6	Course Evaluation
902	1	STAFF_CRYPT-647472	5	196	UGRD	1	Other	Local	Female	69.5	COURSE_CRYPT-178692	Indonesia	Temporary Resident Visa	Indonesian	HEW 6	Course Evaluation
903	1	STAFF_CRYPT-647472	5	196	UGRD	1	Other	Local	Female	69.5	COURSE_CRYPT-178692	Indonesia	Temporary Resident Visa	Indonesian	HEW 6	Course Evaluation
904	1	STAFF_CRYPT-647472	6	155	UGRD	1	Other	Local	Male	71.57	COURSE_CRYPT-178718	Indonesia	Temporary Resident Visa	Indonesian	HEW 6	Course Evaluation
905	1	STAFF_CRYPT-647472	6	196	UGRD	1	Other	Local	Male	69	COURSE_CRYPT-178692	Indonesia	Temporary Resident Visa	Indonesian	HEW 6	Course Evaluation
906	1	STAFF_CRYPT-647472	6	196	UGRD	1	Other	Local	Male	57.5	COURSE_CRYPT-178692	Indonesia	Temporary Resident Visa	Indonesian	HEW 6	Course Evaluation
907	1	STAFF_CRYPT-647472	6	196	UGRD	1	Other	Local	Male	80.75	COURSE_CRYPT-178692	Indonesia	Temporary Resident Visa	Indonesian	HEW 6	Course Evaluation
908	1	STAFF_CRYPT-647472	6	196	UGRD	1	Other	Local	Male	64.75	COURSE_CRYPT-178692	Indonesia	Temporary Resident Visa	Indonesian	HEW 6	Course Evaluation
909	1	STAFF_CRYPT-647472	6	196	UGRD	1	Other	Local	Male	69	COURSE_CRYPT-178692	Indonesia	Temporary Resident Visa	Indonesian	HEW 6	Course Evaluation
910	1	STAFF_CRYPT-647472	6	196	UGRD	1	Other	Local	Male	57.5	COURSE_CRYPT-178692	Indonesia	Temporary Resident Visa	Indonesian	HEW 6	Course Evaluation
911	1	STAFF_CRYPT-647472	6	196	UGRD	1	Other	Local	Male	86	COURSE_CRYPT-178692	Indonesia	Temporary Resident Visa	Indonesian	HEW 6	Course Evaluation
912	1	STAFF_CRYPT-647472	6	196	UGRD	1	Other	Local	Male	86	COURSE_CRYPT-178692	Indonesia	Temporary Resident Visa	Indonesian	HEW 6	Course Evaluation
913	1	STAFF_CRYPT-647472	6	196	UGRD	1	Other	Local	Male	80.75	COURSE_CRYPT-178692	Indonesia	Temporary Resident Visa	Indonesian	HEW 6	Course Evaluation
914	1	STAFF_CRYPT-647472	6	196	UGRD	1	Other	Local	Male	64.75	COURSE_CRYPT-178692	Indonesia	Temporary Resident Visa	Indonesian	HEW 6	Course Evaluation
915	1	STAFF_CRYPT-647472	5	77	UGRD	1	Other	Local	Male	89	COURSE_CRYPT-178785	Indonesia	Temporary Resident Visa	Indonesian	HEW 6	Course Evaluation
916	1	STAFF_CRYPT-647472	6	91	UGRD	1	Other	Local	Male	69.33	COURSE_CRYPT-178768	Indonesia	Temporary Resident Visa	Indonesian	HEW 6	Course Evaluation
917	1	STAFF_CRYPT-647472	6	91	UGRD	1	Other	Local	Male	69.33	COURSE_CRYPT-178768	Indonesia	Temporary Resident Visa	Indonesian	HEW 6	Course Evaluation
918	1	STAFF_CRYPT-647472	5	77	UGRD	1	Other	Local	Male	56.33	COURSE_CRYPT-178785	Indonesia	Temporary Resident Visa	Indonesian	HEW 6	Course Evaluation
919	1	STAFF_CRYPT-647472	6	25	UGRD	1	Other	Local	Male	67.25	COURSE_CRYPT-178811	Indonesia	Temporary Resident Visa	Indonesian	HEW 6	Course Evaluation
920	1	STAFF_CRYPT-647472	5	66	UGRD	1	Other	Local	Male	69.33	COURSE_CRYPT-193336	Indonesia	Temporary Resident Visa	Indonesian	HEW 6	Course Evaluation
921	1	STAFF_CRYPT-647472	5	38	UGRD	1	Other	Local	Male	89	COURSE_CRYPT-184963	Indonesia	Temporary Resident Visa	Indonesian	HEW 6	Course Evaluation
922	1	STAFF_CRYPT-647472	6	26	UGRD	1	Other	Local	Male	89	COURSE_CRYPT-178841	Indonesia	Temporary Resident Visa	Indonesian	HEW 6	Course Evaluation
923	1	STAFF_CRYPT-647472	5	25	UGRD	1	Other	Local	Male	97.75	COURSE_CRYPT-178811	Indonesia	Temporary Resident Visa	Indonesian	HEW 6	Course Evaluation
924	1	STAFF_CRYPT-647472	5	26	UGRD	1	Other	Local	Male	71.5	COURSE_CRYPT-178841	Indonesia	Temporary Resident Visa	Indonesian	HEW 6	Course Evaluation
925	1	STAFF_CRYPT-647472	6	26	UGRD	1	Other	Local	Male	89	COURSE_CRYPT-178841	Indonesia	Temporary Resident Visa	Indonesian	HEW 6	Course Evaluation
926	1	STAFF_CRYPT-647472	1	21	UGRD	1	Other	Local	Male	60.67	COURSE_CRYPT-178817	Indonesia	Temporary Resident Visa	Indonesian	HEW 6	Course Evaluation
927	1	STAFF_CRYPT-647472	6	155	UGRD	1	Other	Local	Male	71.57	COURSE_CRYPT-178718	Indonesia	Temporary Resident Visa	Indonesian	HEW 6	Course Evaluation
928	1	STAFF_CRYPT-647472	5	77	UGRD	1	Other	Local	Male	56.33	COURSE_CRYPT-178785	Indonesia	Temporary Resident Visa	Indonesian	HEW 6	Course Evaluation
929	1	STAFF_CRYPT-647472	6	100	UGRD	1	Other	Local	Male	56.33	COURSE_CRYPT-178836	Indonesia	Temporary Resident Visa	Indonesian	HEW 6	Course Evaluation
930	1	STAFF_CRYPT-647472	6	155	UGRD	1	Other	Local	Male	90.25	COURSE_CRYPT-178718	Indonesia	Temporary Resident Visa	Indonesian	HEW 6	Course Evaluation
931	1	STAFF_CRYPT-647472	6	155	UGRD	1	Other	Local	Male	90.25	COURSE_CRYPT-178718	Indonesia	Temporary Resident Visa	Indonesian	HEW 6	Course Evaluation
932	1	STAFF_CRYPT-647472	5	25	UGRD	1	Other	Local	Male	60.67	COURSE_CRYPT-178811	Indonesia	Temporary Resident Visa	Indonesian	HEW 6	Course Evaluation
933	1	STAFF_CRYPT-647472	5	25	UGRD	1	Other	Local	Male	60.67	COURSE_CRYPT-178811	Indonesia	Temporary Resident Visa	Indonesian	HEW 6	Course Evaluation
934	1	STAFF_CRYPT-647472	5	25	UGRD	1	Other	Local	Male	97.75	COURSE_CRYPT-178811	Indonesia	Temporary Resident Visa	Indonesian	HEW 6	Course Evaluation
935	1	STAFF_CRYPT-647472	4	25	UGRD	1	Other	Local	Male	91.5	COURSE_CRYPT-178811	Indonesia	Temporary Resident Visa	Indonesian	HEW 6	Course Evaluation
936	1	STAFF_CRYPT-647472	6	25	UGRD	1	Other	Local	Male	67.25	COURSE_CRYPT-178811	Indonesia	Temporary Resident Visa	Indonesian	HEW 6	Course Evaluation
937	1	STAFF_CRYPT-647472	4	25	UGRD	1	Other	Local	Male	91.5	COURSE_CRYPT-178811	Indonesia	Temporary Resident Visa	Indonesian	HEW 6	Course Evaluation
938	1	STAFF_CRYPT-647472	6	100	UGRD	1	Other	Local	Male	56.33	COURSE_CRYPT-178836	Indonesia	Temporary Resident Visa	Indonesian	HEW 6	Course Evaluation
939	1	STAFF_CRYPT-647472	5	26	UGRD	1	Other	Local	Male	71.5	COURSE_CRYPT-178841	Indonesia	Temporary Resident Visa	Indonesian	HEW 6	Course Evaluation
940	1	STAFF_CRYPT-647472	1	21	UGRD	1	Other	Local	Male	60.67	COURSE_CRYPT-178817	Indonesia	Temporary Resident Visa	Indonesian	HEW 6	Course Evaluation
941	1	STAFF_CRYPT-647472	5	77	UGRD	1	Other	Local	Male	89	COURSE_CRYPT-178785	Indonesia	Temporary Resident Visa	Indonesian	HEW 6	Course Evaluation
942	1	STAFF_CRYPT-647472	6	196	UGRD	1	Other	Local	Male	82.5	COURSE_CRYPT-178692	Indonesia	Temporary Resident Visa	Indonesian	HEW 6	Course Evaluation
943	1	STAFF_CRYPT-647472	6	196	UGRD	1	Other	Local	Male	91.75	COURSE_CRYPT-178692	Indonesia	Temporary Resident Visa	Indonesian	HEW 6	Course Evaluation
944	1	STAFF_CRYPT-647472	6	196	UGRD	1	Other	Local	Male	82.5	COURSE_CRYPT-178692	Indonesia	Temporary Resident Visa	Indonesian	HEW 6	Course Evaluation
945	1	STAFF_CRYPT-647472	6	196	UGRD	1	Other	Local	Male	91.75	COURSE_CRYPT-178692	Indonesia	Temporary Resident Visa	Indonesian	HEW 6	Course Evaluation
946	1	STAFF_CRYPT-647472	6	196	UGRD	1	Other	Local	Male	66.75	COURSE_CRYPT-178692	Indonesia	Temporary Resident Visa	Indonesian	HEW 6	Course Evaluation
947	1	STAFF_CRYPT-647472	6	196	UGRD	1	Other	Local	Male	66.75	COURSE_CRYPT-178692	Indonesia	Temporary Resident Visa	Indonesian	HEW 6	Course Evaluation
948	1	STAFF_CRYPT-647472	5	196	UGRD	1	Other	Local	Male	77.75	COURSE_CRYPT-178692	Indonesia	Temporary Resident Visa	Indonesian	HEW 6	Course Evaluation
949	1	STAFF_CRYPT-647472	NA	196	UGRD	1	Other	Local	Male	67.25	COURSE_CRYPT-178692	Indonesia	Temporary Resident Visa	Indonesian	HEW 6	Course Evaluation
950	1	STAFF_CRYPT-647472	NA	196	UGRD	1	Other	Local	Male	67.25	COURSE_CRYPT-178692	Indonesia	Temporary Resident Visa	Indonesian	HEW 6	Course Evaluation
951	1	STAFF_CRYPT-647472	5	196	UGRD	1	Other	Local	Male	77.75	COURSE_CRYPT-178692	Indonesia	Temporary Resident Visa	Indonesian	HEW 6	Course Evaluation
952	1	STAFF_CRYPT-647472	1	91	UGRD	1	Other	Local	Male	65.33	COURSE_CRYPT-178768	Indonesia	Temporary Resident Visa	Indonesian	HEW 6	Course Evaluation
953	1	STAFF_CRYPT-647472	1	91	UGRD	1	Other	Local	Male	65.33	COURSE_CRYPT-178768	Indonesia	Temporary Resident Visa	Indonesian	HEW 6	Course Evaluation
954	1	STAFF_CRYPT-647472	4	77	UGRD	1	Other	Local	Male	74.25	COURSE_CRYPT-178785	Indonesia	Temporary Resident Visa	Indonesian	HEW 6	Course Evaluation
955	1	STAFF_CRYPT-647472	4	25	UGRD	1	Other	Local	Female	54.5	COURSE_CRYPT-178811	Indonesia	Temporary Resident Visa	Indonesian	HEW 6	Course Evaluation
956	1	STAFF_CRYPT-647472	3	155	UGRD	1	Other	Local	Male	78.5	COURSE_CRYPT-178718	Indonesia	Temporary Resident Visa	Indonesian	HEW 6	Course Evaluation
957	1	STAFF_CRYPT-647472	5	77	UGRD	1	Other	Local	Male	76.33	COURSE_CRYPT-178785	Indonesia	Temporary Resident Visa	Indonesian	HEW 6	Course Evaluation
958	1	STAFF_CRYPT-647472	3	155	UGRD	1	Other	Local	Male	78.5	COURSE_CRYPT-178718	Indonesia	Temporary Resident Visa	Indonesian	HEW 6	Course Evaluation
959	1	STAFF_CRYPT-647472	1	155	UGRD	1	Other	Local	Male	65.33	COURSE_CRYPT-178718	Indonesia	Temporary Resident Visa	Indonesian	HEW 6	Course Evaluation
960	1	STAFF_CRYPT-647472	4	21	UGRD	1	Other	Local	Female	54.5	COURSE_CRYPT-178817	Indonesia	Temporary Resident Visa	Indonesian	HEW 6	Course Evaluation
961	1	STAFF_CRYPT-647472	5	77	UGRD	1	Other	Local	Male	76.33	COURSE_CRYPT-178785	Indonesia	Temporary Resident Visa	Indonesian	HEW 6	Course Evaluation
962	1	STAFF_CRYPT-647472	1	155	UGRD	1	Other	Local	Male	65.33	COURSE_CRYPT-178718	Indonesia	Temporary Resident Visa	Indonesian	HEW 6	Course Evaluation
963	1	STAFF_CRYPT-647472	4	77	UGRD	1	Other	Local	Male	74.25	COURSE_CRYPT-178785	Indonesia	Temporary Resident Visa	Indonesian	HEW 6	Course Evaluation
964	1	STAFF_CRYPT-647472	4	21	UGRD	1	Other	Local	Female	54.5	COURSE_CRYPT-178817	Indonesia	Temporary Resident Visa	Indonesian	HEW 6	Course Evaluation
965	1	STAFF_CRYPT-647472	4	25	UGRD	1	Other	Local	Female	54.5	COURSE_CRYPT-178811	Indonesia	Temporary Resident Visa	Indonesian	HEW 6	Course Evaluation
966	1	STAFF_CRYPT-647472	6	196	UGRD	1	Other	Local	Male	73	COURSE_CRYPT-178692	Indonesia	Temporary Resident Visa	Indonesian	HEW 6	Course Evaluation
967	1	STAFF_CRYPT-647472	4	196	UGRD	1	Other	Local	Male	81.5	COURSE_CRYPT-178692	Indonesia	Temporary Resident Visa	Indonesian	HEW 6	Course Evaluation
968	1	STAFF_CRYPT-647472	6	196	UGRD	1	Other	Local	Male	73	COURSE_CRYPT-178692	Indonesia	Temporary Resident Visa	Indonesian	HEW 6	Course Evaluation
969	1	STAFF_CRYPT-647472	6	196	UGRD	1	Other	Local	Male	71	COURSE_CRYPT-178692	Indonesia	Temporary Resident Visa	Indonesian	HEW 6	Course Evaluation
970	1	STAFF_CRYPT-647472	5	196	UGRD	1	Other	Local	Male	67	COURSE_CRYPT-178692	Indonesia	Temporary Resident Visa	Indonesian	HEW 6	Course Evaluation
971	1	STAFF_CRYPT-647472	6	196	UGRD	1	Other	Local	Male	85.75	COURSE_CRYPT-178692	Indonesia	Temporary Resident Visa	Indonesian	HEW 6	Course Evaluation
972	1	STAFF_CRYPT-647472	6	196	UGRD	1	Other	International	Male	92.5	COURSE_CRYPT-178692	Indonesia	Temporary Resident Visa	Indonesian	HEW 6	Course Evaluation
973	1	STAFF_CRYPT-647472	6	196	UGRD	1	Other	International	Male	92.5	COURSE_CRYPT-178692	Indonesia	Temporary Resident Visa	Indonesian	HEW 6	Course Evaluation
974	1	STAFF_CRYPT-647472	4	196	UGRD	1	Other	Local	Male	72.5	COURSE_CRYPT-178692	Indonesia	Temporary Resident Visa	Indonesian	HEW 6	Course Evaluation
975	1	STAFF_CRYPT-647472	6	196	UGRD	1	Other	Local	Male	64	COURSE_CRYPT-178692	Indonesia	Temporary Resident Visa	Indonesian	HEW 6	Course Evaluation
976	1	STAFF_CRYPT-647472	6	196	UGRD	1	Other	Local	Male	64	COURSE_CRYPT-178692	Indonesia	Temporary Resident Visa	Indonesian	HEW 6	Course Evaluation
977	1	STAFF_CRYPT-647472	5	196	UGRD	1	Other	Local	Male	67	COURSE_CRYPT-178692	Indonesia	Temporary Resident Visa	Indonesian	HEW 6	Course Evaluation
978	1	STAFF_CRYPT-647472	6	196	UGRD	1	Other	Local	Male	71	COURSE_CRYPT-178692	Indonesia	Temporary Resident Visa	Indonesian	HEW 6	Course Evaluation
979	1	STAFF_CRYPT-647472	4	196	UGRD	1	Other	Local	Male	72.5	COURSE_CRYPT-178692	Indonesia	Temporary Resident Visa	Indonesian	HEW 6	Course Evaluation
980	1	STAFF_CRYPT-647472	4	196	UGRD	1	Other	Local	Male	81.5	COURSE_CRYPT-178692	Indonesia	Temporary Resident Visa	Indonesian	HEW 6	Course Evaluation
981	1	STAFF_CRYPT-647472	6	196	UGRD	1	Other	Local	Male	85.75	COURSE_CRYPT-178692	Indonesia	Temporary Resident Visa	Indonesian	HEW 6	Course Evaluation
982	1	STAFF_CRYPT-647472	6	196	UGRD	1	Other	International	Male	85.75	COURSE_CRYPT-178692	Indonesia	Temporary Resident Visa	Indonesian	HEW 6	Course Evaluation
983	1	STAFF_CRYPT-647472	6	196	UGRD	1	Other	International	Male	85.75	COURSE_CRYPT-178692	Indonesia	Temporary Resident Visa	Indonesian	HEW 6	Course Evaluation
984	1	STAFF_CRYPT-647472	6	40	PGRD	1	Other	Local	Male	70	COURSE_CRYPT-178857	Indonesia	Temporary Resident Visa	Indonesian	HEW 6	Course Evaluation
985	1	STAFF_CRYPT-647472	6	13	PGRD	1	Other	Local	Male	70	COURSE_CRYPT-184930	Indonesia	Temporary Resident Visa	Indonesian	HEW 6	Course Evaluation
986	1	STAFF_CRYPT-647472	6	12	PGRD	1	Other	International	Male	0	COURSE_CRYPT-178892	Indonesia	Temporary Resident Visa	Indonesian	HEW 6	Course Evaluation
987	1	STAFF_CRYPT-647472	6	12	PGRD	1	Other	International	Male	0	COURSE_CRYPT-178892	Indonesia	Temporary Resident Visa	Indonesian	HEW 6	Course Evaluation
988	1	STAFF_CRYPT-647472	6	40	PGRD	1	Other	Local	Male	70	COURSE_CRYPT-178857	Indonesia	Temporary Resident Visa	Indonesian	HEW 6	Course Evaluation
989	1	STAFF_CRYPT-647472	5	13	PGRD	1	Other	International	Male	77.75	COURSE_CRYPT-184916	Indonesia	Temporary Resident Visa	Indonesian	HEW 6	Course Evaluation
990	1	STAFF_CRYPT-647472	5	13	PGRD	1	Other	Local	Male	70	COURSE_CRYPT-184916	Indonesia	Temporary Resident Visa	Indonesian	HEW 6	Course Evaluation
991	1	STAFF_CRYPT-647472	6	13	PGRD	1	Other	International	Male	77.75	COURSE_CRYPT-184930	Indonesia	Temporary Resident Visa	Indonesian	HEW 6	Course Evaluation
992	1	STAFF_CRYPT-647472	6	49	PGRD	1	Other	International	Male	44.5	COURSE_CRYPT-184967	Indonesia	Temporary Resident Visa	Indonesian	HEW 6	Course Evaluation
993	1	STAFF_CRYPT-647472	5	41	PGRD	1	Other	International	Male	44.5	COURSE_CRYPT-184965	Indonesia	Temporary Resident Visa	Indonesian	HEW 6	Course Evaluation
994	1	STAFF_CRYPT-647472	6	37	NAWD	1	Other	International	Male	39.25	COURSE_CRYPT-178880	Indonesia	Temporary Resident Visa	Indonesian	HEW 6	Course Evaluation
995	1	STAFF_CRYPT-647472	6	37	NAWD	1	Other	International	Male	39.25	COURSE_CRYPT-178880	Indonesia	Temporary Resident Visa	Indonesian	HEW 6	Course Evaluation
996	1	STAFF_CRYPT-647472	6	66	NAWD	1	Other	International	Female	68	COURSE_CRYPT-193336	Indonesia	Temporary Resident Visa	Indonesian	HEW 6	Course Evaluation
997	1	STAFF_CRYPT-647472	5	26	NAWD	1	Other	International	Male	39.25	COURSE_CRYPT-178841	Indonesia	Temporary Resident Visa	Indonesian	HEW 6	Course Evaluation
998	1	STAFF_CRYPT-647472	5	100	NAWD	1	Other	International	Male	39.25	COURSE_CRYPT-178836	Indonesia	Temporary Resident Visa	Indonesian	HEW 6	Course Evaluation
999	1	STAFF_CRYPT-647472	5	100	NAWD	1	Other	International	Male	39.25	COURSE_CRYPT-178836	Indonesia	Temporary Resident Visa	Indonesian	HEW 6	Course Evaluation
1000	1	STAFF_CRYPT-647472	5	26	NAWD	1	Other	International	Male	39.25	COURSE_CRYPT-178841	Indonesia	Temporary Resident Visa	Indonesian	HEW 6	Course Evaluation
1001	1	STAFF_CRYPT-647472	6	28	NAWD	1	Other	International	Male	65.75	COURSE_CRYPT-178908	Indonesia	Temporary Resident Visa	Indonesian	HEW 6	Course Evaluation
1002	1	STAFF_CRYPT-647472	5	155	NAWD	1	Other	International	Male	54.75	COURSE_CRYPT-178718	Indonesia	Temporary Resident Visa	Indonesian	HEW 6	Course Evaluation
1003	1	STAFF_CRYPT-647472	6	28	NAWD	1	Other	International	Male	65.75	COURSE_CRYPT-178908	Indonesia	Temporary Resident Visa	Indonesian	HEW 6	Course Evaluation
1004	1	STAFF_CRYPT-647472	6	12	NAWD	1	Other	International	Male	72.5	COURSE_CRYPT-178892	Indonesia	Temporary Resident Visa	Indonesian	HEW 6	Course Evaluation
1005	1	STAFF_CRYPT-647472	6	12	NAWD	1	Other	International	Male	72.5	COURSE_CRYPT-178892	Indonesia	Temporary Resident Visa	Indonesian	HEW 6	Course Evaluation
1006	1	STAFF_CRYPT-647472	1	26	NAWD	1	Other	International	Male	65.75	COURSE_CRYPT-178841	Indonesia	Temporary Resident Visa	Indonesian	HEW 6	Course Evaluation
1007	1	STAFF_CRYPT-647472	5	155	NAWD	1	Other	International	Male	54.75	COURSE_CRYPT-178718	Indonesia	Temporary Resident Visa	Indonesian	HEW 6	Course Evaluation
1008	1	STAFF_CRYPT-647472	6	100	NAWD	1	Other	International	Male	65.75	COURSE_CRYPT-178836	Indonesia	Temporary Resident Visa	Indonesian	HEW 6	Course Evaluation
1009	1	STAFF_CRYPT-647472	6	100	NAWD	1	Other	International	Male	65.75	COURSE_CRYPT-178836	Indonesia	Temporary Resident Visa	Indonesian	HEW 6	Course Evaluation
1010	1	STAFF_CRYPT-647472	1	26	NAWD	1	Other	International	Male	65.75	COURSE_CRYPT-178841	Indonesia	Temporary Resident Visa	Indonesian	HEW 6	Course Evaluation
1011	1	STAFF_CRYPT-647472	5	54	NAWD	1	Other	Local	Male	84	COURSE_CRYPT-184920	Indonesia	Temporary Resident Visa	Indonesian	HEW 6	Course Evaluation
1012	1	STAFF_CRYPT-647472	6	7	PGRD	1	Other	International	Male	81.5	COURSE_CRYPT-184936	Indonesia	Temporary Resident Visa	Indonesian	HEW 6	Course Evaluation
1013	1	STAFF_CRYPT-647472	5	54	PGRD	1	Other	International	Male	68.75	COURSE_CRYPT-184920	Indonesia	Temporary Resident Visa	Indonesian	HEW 6	Course Evaluation
1014	1	STAFF_CRYPT-647472	5	38	PGRD	1	Other	International	Male	73.5	COURSE_CRYPT-184963	Indonesia	Temporary Resident Visa	Indonesian	HEW 6	Course Evaluation
1015	1	STAFF_CRYPT-647472	5	54	PGRD	1	Other	International	Male	0	COURSE_CRYPT-184920	Indonesia	Temporary Resident Visa	Indonesian	HEW 6	Course Evaluation
1016	1	STAFF_CRYPT-647472	5	49	PGRD	1	Other	International	Female	68	COURSE_CRYPT-184967	Indonesia	Temporary Resident Visa	Indonesian	HEW 6	Course Evaluation
1017	1	STAFF_CRYPT-647472	5	49	PGRD	1	Other	International	Female	0	COURSE_CRYPT-184967	Indonesia	Temporary Resident Visa	Indonesian	HEW 6	Course Evaluation
1018	1	STAFF_CRYPT-647472	5	49	PGRD	1	Other	International	Male	76.5	COURSE_CRYPT-184967	Indonesia	Temporary Resident Visa	Indonesian	HEW 6	Course Evaluation
1019	1	STAFF_CRYPT-647472	6	49	PGRD	1	Other	International	Male	71.25	COURSE_CRYPT-184967	Indonesia	Temporary Resident Visa	Indonesian	HEW 6	Course Evaluation
1020	1	STAFF_CRYPT-647472	5	41	PGRD	1	Other	International	Female	73.5	COURSE_CRYPT-184965	Indonesia	Temporary Resident Visa	Indonesian	HEW 6	Course Evaluation
1021	1	STAFF_CRYPT-647472	6	41	PGRD	1	Other	International	Male	65	COURSE_CRYPT-184965	Indonesia	Temporary Resident Visa	Indonesian	HEW 6	Course Evaluation
1022	1	STAFF_CRYPT-647472	5	49	PGRD	1	Other	Local	Male	64	COURSE_CRYPT-184967	Indonesia	Temporary Resident Visa	Indonesian	HEW 6	Course Evaluation
1023	1	STAFF_CRYPT-647472	4	41	PGRD	1	Other	Local	Male	64	COURSE_CRYPT-184965	Indonesia	Temporary Resident Visa	Indonesian	HEW 6	Course Evaluation
1024	1	STAFF_CRYPT-647472	5	49	PGRD	1	Other	International	Male	58	COURSE_CRYPT-184967	Indonesia	Temporary Resident Visa	Indonesian	HEW 6	Course Evaluation
1025	1	STAFF_CRYPT-647472	4	49	PGRD	1	Other	International	Male	53	COURSE_CRYPT-184967	Indonesia	Temporary Resident Visa	Indonesian	HEW 6	Course Evaluation
1026	1	STAFF_CRYPT-647472	6	39	PGRD	1	Other	International	Male	61	COURSE_CRYPT-187892	Indonesia	Temporary Resident Visa	Indonesian	HEW 6	Course Evaluation
1027	1	STAFF_CRYPT-647472	5	91	PGRD	1	Other	International	Male	78.5	COURSE_CRYPT-178768	Indonesia	Temporary Resident Visa	Indonesian	HEW 6	Course Evaluation
1028	1	STAFF_CRYPT-647472	5	41	PGRD	1	Other	International	Male	58	COURSE_CRYPT-184965	Indonesia	Temporary Resident Visa	Indonesian	HEW 6	Course Evaluation
1029	1	STAFF_CRYPT-647472	2	49	PGRD	1	Other	Local	Male	54	COURSE_CRYPT-184967	Indonesia	Temporary Resident Visa	Indonesian	HEW 6	Course Evaluation
1030	1	STAFF_CRYPT-647472	6	49	PGRD	1	Other	International	Male	61.25	COURSE_CRYPT-184967	Indonesia	Temporary Resident Visa	Indonesian	HEW 6	Course Evaluation
1031	1	STAFF_CRYPT-647472	5	49	PGRD	1	Other	International	Male	63.5	COURSE_CRYPT-184967	Indonesia	Temporary Resident Visa	Indonesian	HEW 6	Course Evaluation
1032	1	STAFF_CRYPT-647472	5	39	PGRD	1	Other	Local	Male	64	COURSE_CRYPT-187892	Indonesia	Temporary Resident Visa	Indonesian	HEW 6	Course Evaluation
1033	1	STAFF_CRYPT-647472	6	49	PGRD	1	Other	International	Male	65	COURSE_CRYPT-184967	Indonesia	Temporary Resident Visa	Indonesian	HEW 6	Course Evaluation
1034	1	STAFF_CRYPT-647472	5	49	PGRD	1	Other	International	Male	71.33	COURSE_CRYPT-184967	Indonesia	Temporary Resident Visa	Indonesian	HEW 6	Course Evaluation
1035	1	STAFF_CRYPT-647472	5	41	PGRD	1	Other	International	Male	78.5	COURSE_CRYPT-184965	Indonesia	Temporary Resident Visa	Indonesian	HEW 6	Course Evaluation
1036	1	STAFF_CRYPT-647472	5	41	PGRD	1	Other	International	Male	61.25	COURSE_CRYPT-184965	Indonesia	Temporary Resident Visa	Indonesian	HEW 6	Course Evaluation
1037	1	STAFF_CRYPT-647472	6	41	PGRD	1	Other	International	Male	63	COURSE_CRYPT-184965	Indonesia	Temporary Resident Visa	Indonesian	HEW 6	Course Evaluation
1038	1	STAFF_CRYPT-647472	4	41	PGRD	1	Other	International	Male	66.67	COURSE_CRYPT-184965	Indonesia	Temporary Resident Visa	Indonesian	HEW 6	Course Evaluation
1039	1	STAFF_CRYPT-647472	5	39	PGRD	1	Other	International	Male	63.5	COURSE_CRYPT-187892	Indonesia	Temporary Resident Visa	Indonesian	HEW 6	Course Evaluation
1040	1	STAFF_CRYPT-647472	5	41	PGRD	1	Other	International	Male	71.33	COURSE_CRYPT-184965	Indonesia	Temporary Resident Visa	Indonesian	HEW 6	Course Evaluation
1041	1	STAFF_CRYPT-647472	6	49	PGRD	1	Other	International	Male	52.33	COURSE_CRYPT-184967	Indonesia	Temporary Resident Visa	Indonesian	HEW 6	Course Evaluation
1042	1	STAFF_CRYPT-647472	4	41	PGRD	1	Other	International	Male	76.5	COURSE_CRYPT-184965	Indonesia	Temporary Resident Visa	Indonesian	HEW 6	Course Evaluation
1043	1	STAFF_CRYPT-647472	5	49	PGRD	1	Other	Local	Male	34	COURSE_CRYPT-184967	Indonesia	Temporary Resident Visa	Indonesian	HEW 6	Course Evaluation
1044	1	STAFF_CRYPT-647472	2	49	PGRD	1	Other	International	Female	81.75	COURSE_CRYPT-184967	Indonesia	Temporary Resident Visa	Indonesian	HEW 6	Course Evaluation
1045	1	STAFF_CRYPT-647472	5	49	PGRD	1	Other	International	Male	78.5	COURSE_CRYPT-184967	Indonesia	Temporary Resident Visa	Indonesian	HEW 6	Course Evaluation
1046	1	STAFF_CRYPT-647472	6	91	PGRD	1	Other	International	Male	63	COURSE_CRYPT-178768	Indonesia	Temporary Resident Visa	Indonesian	HEW 6	Course Evaluation
1047	1	STAFF_CRYPT-647472	6	91	PGRD	1	Other	International	Male	71.25	COURSE_CRYPT-178768	Indonesia	Temporary Resident Visa	Indonesian	HEW 6	Course Evaluation
1048	1	STAFF_CRYPT-647472	5	44	PGRD	1	Other	International	Male	63.5	COURSE_CRYPT-178886	Indonesia	Temporary Resident Visa	Indonesian	HEW 6	Course Evaluation
1049	1	STAFF_CRYPT-647472	5	44	PGRD	1	Other	International	Male	63.5	COURSE_CRYPT-178886	Indonesia	Temporary Resident Visa	Indonesian	HEW 6	Course Evaluation
1050	1	STAFF_CRYPT-647472	6	91	PGRD	1	Other	International	Male	71	COURSE_CRYPT-178768	Indonesia	Temporary Resident Visa	Indonesian	HEW 6	Course Evaluation
1051	1	STAFF_CRYPT-647472	5	39	PGRD	1	Other	International	Male	53	COURSE_CRYPT-187892	Indonesia	Temporary Resident Visa	Indonesian	HEW 6	Course Evaluation
1052	1	STAFF_CRYPT-647472	6	39	PGRD	1	Other	International	Male	52.33	COURSE_CRYPT-187892	Indonesia	Temporary Resident Visa	Indonesian	HEW 6	Course Evaluation
1053	1	STAFF_CRYPT-647472	6	44	PGRD	1	Other	International	Male	75	COURSE_CRYPT-178886	Indonesia	Temporary Resident Visa	Indonesian	HEW 6	Course Evaluation
1054	1	STAFF_CRYPT-647472	5	41	PGRD	1	Other	International	Male	71.25	COURSE_CRYPT-184965	Indonesia	Temporary Resident Visa	Indonesian	HEW 6	Course Evaluation
1055	1	STAFF_CRYPT-647472	6	41	PGRD	1	Other	Local	Male	47	COURSE_CRYPT-184965	Indonesia	Temporary Resident Visa	Indonesian	HEW 6	Course Evaluation
1056	1	STAFF_CRYPT-647472	4	41	PGRD	1	Other	Local	Male	78	COURSE_CRYPT-184965	Indonesia	Temporary Resident Visa	Indonesian	HEW 6	Course Evaluation
1057	1	STAFF_CRYPT-647472	5	44	PGRD	1	Other	International	Male	65	COURSE_CRYPT-178886	Indonesia	Temporary Resident Visa	Indonesian	HEW 6	Course Evaluation
1058	1	STAFF_CRYPT-647472	6	91	PGRD	1	Other	International	Male	71.25	COURSE_CRYPT-178768	Indonesia	Temporary Resident Visa	Indonesian	HEW 6	Course Evaluation
1059	1	STAFF_CRYPT-647472	6	91	PGRD	1	Other	International	Male	71	COURSE_CRYPT-178768	Indonesia	Temporary Resident Visa	Indonesian	HEW 6	Course Evaluation
1060	1	STAFF_CRYPT-647472	4	44	PGRD	1	Other	International	Male	68	COURSE_CRYPT-178886	Indonesia	Temporary Resident Visa	Indonesian	HEW 6	Course Evaluation
1061	1	STAFF_CRYPT-647472	4	44	PGRD	1	Other	International	Male	68	COURSE_CRYPT-178886	Indonesia	Temporary Resident Visa	Indonesian	HEW 6	Course Evaluation
1062	1	STAFF_CRYPT-647472	6	44	PGRD	1	Other	International	Male	75	COURSE_CRYPT-178886	Indonesia	Temporary Resident Visa	Indonesian	HEW 6	Course Evaluation
1063	1	STAFF_CRYPT-647472	5	39	PGRD	1	Other	International	Female	73.5	COURSE_CRYPT-187892	Indonesia	Temporary Resident Visa	Indonesian	HEW 6	Course Evaluation
1064	1	STAFF_CRYPT-647472	6	39	PGRD	1	Other	International	Female	81.75	COURSE_CRYPT-187892	Indonesia	Temporary Resident Visa	Indonesian	HEW 6	Course Evaluation
1065	1	STAFF_CRYPT-647472	5	91	PGRD	1	Other	International	Male	78.5	COURSE_CRYPT-178768	Indonesia	Temporary Resident Visa	Indonesian	HEW 6	Course Evaluation
1066	1	STAFF_CRYPT-647472	6	91	PGRD	1	Other	International	Male	63	COURSE_CRYPT-178768	Indonesia	Temporary Resident Visa	Indonesian	HEW 6	Course Evaluation
1067	1	STAFF_CRYPT-647472	5	13	PGRD	1	Other	International	Female	49.5	COURSE_CRYPT-184930	Indonesia	Temporary Resident Visa	Indonesian	HEW 6	Course Evaluation
1068	1	STAFF_CRYPT-647472	6	13	PGRD	1	Other	International	Male	74.75	COURSE_CRYPT-184930	Indonesia	Temporary Resident Visa	Indonesian	HEW 6	Course Evaluation
1069	1	STAFF_CRYPT-647472	5	12	PGRD	1	Other	International	Male	56	COURSE_CRYPT-178892	Indonesia	Temporary Resident Visa	Indonesian	HEW 6	Course Evaluation
1070	1	STAFF_CRYPT-647472	3	100	PGRD	1	Other	International	Male	61.25	COURSE_CRYPT-178836	Indonesia	Temporary Resident Visa	Indonesian	HEW 6	Course Evaluation
1071	1	STAFF_CRYPT-647472	5	38	PGRD	1	Other	Local	Male	78	COURSE_CRYPT-184963	Indonesia	Temporary Resident Visa	Indonesian	HEW 6	Course Evaluation
1072	1	STAFF_CRYPT-647472	4	54	PGRD	1	Other	International	Male	66.5	COURSE_CRYPT-184920	Indonesia	Temporary Resident Visa	Indonesian	HEW 6	Course Evaluation
1073	1	STAFF_CRYPT-647472	5	54	PGRD	1	Other	International	Male	61.25	COURSE_CRYPT-184920	Indonesia	Temporary Resident Visa	Indonesian	HEW 6	Course Evaluation
1074	1	STAFF_CRYPT-647472	5	66	PGRD	1	Other	International	Male	84.75	COURSE_CRYPT-193336	Indonesia	Temporary Resident Visa	Indonesian	HEW 6	Course Evaluation
1075	1	STAFF_CRYPT-647472	6	54	PGRD	1	Other	International	Male	69.5	COURSE_CRYPT-184920	Indonesia	Temporary Resident Visa	Indonesian	HEW 6	Course Evaluation
1076	1	STAFF_CRYPT-647472	4	54	PGRD	1	Other	International	Male	74.75	COURSE_CRYPT-184920	Indonesia	Temporary Resident Visa	Indonesian	HEW 6	Course Evaluation
1077	1	STAFF_CRYPT-647472	4	66	PGRD	1	Other	International	Male	57.67	COURSE_CRYPT-193336	Indonesia	Temporary Resident Visa	Indonesian	HEW 6	Course Evaluation
1078	1	STAFF_CRYPT-647472	5	54	PGRD	1	Other	International	Female	57.75	COURSE_CRYPT-184920	Indonesia	Temporary Resident Visa	Indonesian	HEW 6	Course Evaluation
1079	1	STAFF_CRYPT-647472	6	66	PGRD	1	Other	International	Male	68.67	COURSE_CRYPT-193336	Indonesia	Temporary Resident Visa	Indonesian	HEW 6	Course Evaluation
1080	1	STAFF_CRYPT-647472	5	24	PGRD	1	Other	International	Male	72	COURSE_CRYPT-184956	Indonesia	Temporary Resident Visa	Indonesian	HEW 6	Course Evaluation
1081	1	STAFF_CRYPT-647472	6	38	PGRD	1	Other	International	Female	64.25	COURSE_CRYPT-184963	Indonesia	Temporary Resident Visa	Indonesian	HEW 6	Course Evaluation
1082	1	STAFF_CRYPT-647472	5	66	PGRD	1	Other	International	Male	91.67	COURSE_CRYPT-193336	Indonesia	Temporary Resident Visa	Indonesian	HEW 6	Course Evaluation
1083	1	STAFF_CRYPT-647472	5	54	PGRD	1	Other	International	Male	78.5	COURSE_CRYPT-184920	Indonesia	Temporary Resident Visa	Indonesian	HEW 6	Course Evaluation
1084	1	STAFF_CRYPT-647472	5	54	PGRD	1	Other	Local	Male	59.5	COURSE_CRYPT-184920	Indonesia	Temporary Resident Visa	Indonesian	HEW 6	Course Evaluation
1085	1	STAFF_CRYPT-647472	5	66	PGRD	1	Other	International	Male	70	COURSE_CRYPT-193336	Indonesia	Temporary Resident Visa	Indonesian	HEW 6	Course Evaluation
1086	1	STAFF_CRYPT-647472	5	54	PGRD	1	Other	International	Female	82.25	COURSE_CRYPT-184920	Indonesia	Temporary Resident Visa	Indonesian	HEW 6	Course Evaluation
1087	1	STAFF_CRYPT-647472	5	66	PGRD	1	Other	International	Male	64.25	COURSE_CRYPT-193336	Indonesia	Temporary Resident Visa	Indonesian	HEW 6	Course Evaluation
1088	1	STAFF_CRYPT-647472	4	54	PGRD	1	Other	International	Male	73.75	COURSE_CRYPT-184920	Indonesia	Temporary Resident Visa	Indonesian	HEW 6	Course Evaluation
1089	1	STAFF_CRYPT-647472	5	54	PGRD	1	Other	International	Male	84.75	COURSE_CRYPT-184920	Indonesia	Temporary Resident Visa	Indonesian	HEW 6	Course Evaluation
1090	1	STAFF_CRYPT-647472	4	54	PGRD	1	Other	International	Female	64.25	COURSE_CRYPT-184920	Indonesia	Temporary Resident Visa	Indonesian	HEW 6	Course Evaluation
1091	1	STAFF_CRYPT-647472	6	66	PGRD	1	Other	International	Male	73.75	COURSE_CRYPT-193336	Indonesia	Temporary Resident Visa	Indonesian	HEW 6	Course Evaluation
1092	1	STAFF_CRYPT-647472	5	54	PGRD	1	Other	International	Male	64.25	COURSE_CRYPT-184920	Indonesia	Temporary Resident Visa	Indonesian	HEW 6	Course Evaluation
1093	1	STAFF_CRYPT-647472	5	54	PGRD	1	Other	International	Male	70	COURSE_CRYPT-184920	Indonesia	Temporary Resident Visa	Indonesian	HEW 6	Course Evaluation
1094	1	STAFF_CRYPT-647472	6	54	PGRD	1	Other	International	Male	91.67	COURSE_CRYPT-184920	Indonesia	Temporary Resident Visa	Indonesian	HEW 6	Course Evaluation
1095	1	STAFF_CRYPT-647472	6	24	PGRD	1	Other	International	Female	64.25	COURSE_CRYPT-184956	Indonesia	Temporary Resident Visa	Indonesian	HEW 6	Course Evaluation
1096	1	STAFF_CRYPT-647472	4	38	PGRD	1	Other	International	Female	57.75	COURSE_CRYPT-184963	Indonesia	Temporary Resident Visa	Indonesian	HEW 6	Course Evaluation
1097	1	STAFF_CRYPT-647472	4	66	PGRD	1	Other	Local	Female	74.5	COURSE_CRYPT-193336	Indonesia	Temporary Resident Visa	Indonesian	HEW 6	Course Evaluation
1098	1	STAFF_CRYPT-647472	5	66	PGRD	1	Other	International	Male	62.25	COURSE_CRYPT-193336	Indonesia	Temporary Resident Visa	Indonesian	HEW 6	Course Evaluation
1099	1	STAFF_CRYPT-647472	4	50	PGRD	1	Other	International	Male	72	COURSE_CRYPT-178865	Indonesia	Temporary Resident Visa	Indonesian	HEW 6	Course Evaluation
1100	1	STAFF_CRYPT-647472	4	38	PGRD	1	Other	International	Male	84.75	COURSE_CRYPT-184963	Indonesia	Temporary Resident Visa	Indonesian	HEW 6	Course Evaluation
1101	1	STAFF_CRYPT-647472	5	66	PGRD	1	Other	International	Female	82.25	COURSE_CRYPT-193336	Indonesia	Temporary Resident Visa	Indonesian	HEW 6	Course Evaluation
1102	1	STAFF_CRYPT-647472	4	54	PGRD	1	Other	International	Female	0	COURSE_CRYPT-184920	Indonesia	Temporary Resident Visa	Indonesian	HEW 6	Course Evaluation
1103	1	STAFF_CRYPT-647472	5	66	PGRD	1	Other	International	Male	78.5	COURSE_CRYPT-193336	Indonesia	Temporary Resident Visa	Indonesian	HEW 6	Course Evaluation
1104	1	STAFF_CRYPT-647472	6	24	PGRD	1	Other	International	Female	0	COURSE_CRYPT-184956	Indonesia	Temporary Resident Visa	Indonesian	HEW 6	Course Evaluation
1105	1	STAFF_CRYPT-647472	6	24	PGRD	1	Other	International	Female	0	COURSE_CRYPT-184956	Indonesia	Temporary Resident Visa	Indonesian	HEW 6	Course Evaluation
1106	1	STAFF_CRYPT-647472	4	54	PGRD	1	Other	International	Female	0	COURSE_CRYPT-184920	Indonesia	Temporary Resident Visa	Indonesian	HEW 6	Course Evaluation
1107	1	STAFF_CRYPT-647472	4	38	PGRD	1	Other	International	Male	78.5	COURSE_CRYPT-184963	Indonesia	Temporary Resident Visa	Indonesian	HEW 6	Course Evaluation
1108	1	STAFF_CRYPT-647472	3	100	PGRD	1	Other	International	Male	61.25	COURSE_CRYPT-178836	Indonesia	Temporary Resident Visa	Indonesian	HEW 6	Course Evaluation
1109	1	STAFF_CRYPT-647472	4	6	PGRD	1	Other	International	Female	49.5	COURSE_CRYPT-184946	Indonesia	Temporary Resident Visa	Indonesian	HEW 6	Course Evaluation
1110	1	STAFF_CRYPT-647472	6	66	PGRD	1	Other	International	Male	61.25	COURSE_CRYPT-193336	Indonesia	Temporary Resident Visa	Indonesian	HEW 6	Course Evaluation
1111	1	STAFF_CRYPT-647472	6	66	PGRD	1	Other	International	Male	69.5	COURSE_CRYPT-193336	Indonesia	Temporary Resident Visa	Indonesian	HEW 6	Course Evaluation
1112	1	STAFF_CRYPT-647472	5	66	PGRD	1	Other	International	Male	69.25	COURSE_CRYPT-193336	Indonesia	Temporary Resident Visa	Indonesian	HEW 6	Course Evaluation
1113	1	STAFF_CRYPT-647472	5	54	PGRD	1	Other	Local	Male	69.67	COURSE_CRYPT-184920	Indonesia	Temporary Resident Visa	Indonesian	HEW 6	Course Evaluation
1114	1	STAFF_CRYPT-647472	4	54	PGRD	1	Other	Local	Male	77	COURSE_CRYPT-184920	Indonesia	Temporary Resident Visa	Indonesian	HEW 6	Course Evaluation
1115	1	STAFF_CRYPT-647472	5	12	PGRD	1	Other	International	Male	56	COURSE_CRYPT-178892	Indonesia	Temporary Resident Visa	Indonesian	HEW 6	Course Evaluation
1116	1	STAFF_CRYPT-647472	5	100	PGRD	1	Other	International	Female	57.75	COURSE_CRYPT-178836	Indonesia	Temporary Resident Visa	Indonesian	HEW 6	Course Evaluation
1117	1	STAFF_CRYPT-647472	6	38	PGRD	1	Other	International	Female	0	COURSE_CRYPT-184963	Indonesia	Temporary Resident Visa	Indonesian	HEW 6	Course Evaluation
1118	1	STAFF_CRYPT-647472	6	38	PGRD	1	Other	International	Female	0	COURSE_CRYPT-184963	Indonesia	Temporary Resident Visa	Indonesian	HEW 6	Course Evaluation
1119	1	STAFF_CRYPT-647472	6	66	PGRD	1	Other	International	Female	57.75	COURSE_CRYPT-193336	Indonesia	Temporary Resident Visa	Indonesian	HEW 6	Course Evaluation
1120	1	STAFF_CRYPT-647472	5	13	PGRD	1	Other	International	Male	74.75	COURSE_CRYPT-184916	Indonesia	Temporary Resident Visa	Indonesian	HEW 6	Course Evaluation
1121	1	STAFF_CRYPT-647472	6	13	PGRD	1	Other	International	Male	68.67	COURSE_CRYPT-184916	Indonesia	Temporary Resident Visa	Indonesian	HEW 6	Course Evaluation
1122	1	STAFF_CRYPT-647472	6	13	PGRD	1	Other	International	Male	86.25	COURSE_CRYPT-184916	Indonesia	Temporary Resident Visa	Indonesian	HEW 6	Course Evaluation
1123	1	STAFF_CRYPT-647472	6	100	PGRD	1	Other	International	Male	74.75	COURSE_CRYPT-178836	Indonesia	Temporary Resident Visa	Indonesian	HEW 6	Course Evaluation
1124	1	STAFF_CRYPT-647472	6	96	PGRD	1	Other	International	Male	73.75	COURSE_CRYPT-178821	Indonesia	Temporary Resident Visa	Indonesian	HEW 6	Course Evaluation
1125	1	STAFF_CRYPT-647472	5	100	PGRD	1	Other	International	Female	57.75	COURSE_CRYPT-178836	Indonesia	Temporary Resident Visa	Indonesian	HEW 6	Course Evaluation
1126	1	STAFF_CRYPT-647472	5	38	PGRD	1	Other	International	Male	64.25	COURSE_CRYPT-184963	Indonesia	Temporary Resident Visa	Indonesian	HEW 6	Course Evaluation
1127	1	STAFF_CRYPT-647472	1	50	PGRD	1	Other	International	Male	54	COURSE_CRYPT-178865	Indonesia	Temporary Resident Visa	Indonesian	HEW 6	Course Evaluation
1128	1	STAFF_CRYPT-647472	6	100	PGRD	1	Other	International	Male	74.75	COURSE_CRYPT-178836	Indonesia	Temporary Resident Visa	Indonesian	HEW 6	Course Evaluation
1129	1	STAFF_CRYPT-647472	1	50	PGRD	1	Other	International	Male	54	COURSE_CRYPT-178865	Indonesia	Temporary Resident Visa	Indonesian	HEW 6	Course Evaluation
1130	1	STAFF_CRYPT-647472	6	7	PGRD	1	Other	International	Male	75	COURSE_CRYPT-184936	Indonesia	Temporary Resident Visa	Indonesian	HEW 6	Course Evaluation
1131	1	STAFF_CRYPT-647472	5	13	PGRD	1	Other	International	Male	79.5	COURSE_CRYPT-184930	Indonesia	Temporary Resident Visa	Indonesian	HEW 6	Course Evaluation
1132	1	STAFF_CRYPT-647472	5	96	PGRD	1	Other	International	Male	61.25	COURSE_CRYPT-178821	Indonesia	Temporary Resident Visa	Indonesian	HEW 6	Course Evaluation
1133	1	STAFF_CRYPT-647472	4	50	PGRD	1	Other	International	Male	72	COURSE_CRYPT-178865	Indonesia	Temporary Resident Visa	Indonesian	HEW 6	Course Evaluation
1134	1	STAFF_CRYPT-647472	6	96	PGRD	1	Other	International	Male	73.75	COURSE_CRYPT-178821	Indonesia	Temporary Resident Visa	Indonesian	HEW 6	Course Evaluation
1135	1	STAFF_CRYPT-647472	6	13	PGRD	1	Other	International	Male	86.25	COURSE_CRYPT-184930	Indonesia	Temporary Resident Visa	Indonesian	HEW 6	Course Evaluation
1136	1	STAFF_CRYPT-647472	5	96	PGRD	1	Other	International	Male	61.25	COURSE_CRYPT-178821	Indonesia	Temporary Resident Visa	Indonesian	HEW 6	Course Evaluation
1137	1	STAFF_CRYPT-647472	5	44	PGRD	1	Other	International	Male	65	COURSE_CRYPT-178886	Indonesia	Temporary Resident Visa	Indonesian	HEW 6	Course Evaluation
1138	1	STAFF_CRYPT-647472	6	44	PGRD	1	Other	International	Female	74.25	COURSE_CRYPT-178886	Indonesia	Temporary Resident Visa	Indonesian	HEW 6	Course Evaluation
1139	1	STAFF_CRYPT-647472	6	13	PGRD	1	Other	International	Male	81.25	COURSE_CRYPT-184930	Indonesia	Temporary Resident Visa	Indonesian	HEW 6	Course Evaluation
1140	1	STAFF_CRYPT-647472	5	12	PGRD	1	Other	International	Female	65.75	COURSE_CRYPT-178892	Indonesia	Temporary Resident Visa	Indonesian	HEW 6	Course Evaluation
1141	1	STAFF_CRYPT-647472	6	66	PGRD	1	Other	International	Male	89	COURSE_CRYPT-193336	Indonesia	Temporary Resident Visa	Indonesian	HEW 6	Course Evaluation
1142	1	STAFF_CRYPT-647472	6	66	PGRD	1	Other	International	Female	70.25	COURSE_CRYPT-193336	Indonesia	Temporary Resident Visa	Indonesian	HEW 6	Course Evaluation
1143	1	STAFF_CRYPT-647472	6	24	PGRD	1	Other	International	Male	65.67	COURSE_CRYPT-184956	Indonesia	Temporary Resident Visa	Indonesian	HEW 6	Course Evaluation
1144	1	STAFF_CRYPT-647472	6	54	PGRD	1	Other	International	Male	69.75	COURSE_CRYPT-184920	Indonesia	Temporary Resident Visa	Indonesian	HEW 6	Course Evaluation
1145	1	STAFF_CRYPT-647472	6	54	PGRD	1	Other	International	Male	65.67	COURSE_CRYPT-184920	Indonesia	Temporary Resident Visa	Indonesian	HEW 6	Course Evaluation
1146	1	STAFF_CRYPT-647472	5	66	PGRD	1	Other	International	Male	63.25	COURSE_CRYPT-193336	Indonesia	Temporary Resident Visa	Indonesian	HEW 6	Course Evaluation
1147	1	STAFF_CRYPT-647472	5	12	PGRD	1	Other	International	Female	65.75	COURSE_CRYPT-178892	Indonesia	Temporary Resident Visa	Indonesian	HEW 6	Course Evaluation
1148	1	STAFF_CRYPT-647472	3	66	PGRD	1	Other	International	Male	67.5	COURSE_CRYPT-193336	Indonesia	Temporary Resident Visa	Indonesian	HEW 6	Course Evaluation
1149	1	STAFF_CRYPT-647472	5	66	PGRD	1	Other	International	Male	73.33	COURSE_CRYPT-193336	Indonesia	Temporary Resident Visa	Indonesian	HEW 6	Course Evaluation
1150	1	STAFF_CRYPT-647472	4	66	PGRD	1	Other	International	Male	69.25	COURSE_CRYPT-193336	Indonesia	Temporary Resident Visa	Indonesian	HEW 6	Course Evaluation
1151	1	STAFF_CRYPT-647472	1	7	PGRD	1	Other	International	Male	88	COURSE_CRYPT-184936	Indonesia	Temporary Resident Visa	Indonesian	HEW 6	Course Evaluation
1152	1	STAFF_CRYPT-647472	6	96	PGRD	1	Other	International	Female	70.25	COURSE_CRYPT-178821	Indonesia	Temporary Resident Visa	Indonesian	HEW 6	Course Evaluation
1153	1	STAFF_CRYPT-647472	6	96	PGRD	1	Other	International	Female	70.25	COURSE_CRYPT-178821	Indonesia	Temporary Resident Visa	Indonesian	HEW 6	Course Evaluation
1154	1	STAFF_CRYPT-647472	6	44	PGRD	1	Other	International	Male	71.5	COURSE_CRYPT-178886	Indonesia	Temporary Resident Visa	Indonesian	HEW 6	Course Evaluation
1155	1	STAFF_CRYPT-647472	5	91	PGRD	1	Other	International	Male	65.75	COURSE_CRYPT-178768	Indonesia	Temporary Resident Visa	Indonesian	HEW 6	Course Evaluation
1156	1	STAFF_CRYPT-647472	5	49	PGRD	1	Other	International	Male	81.25	COURSE_CRYPT-184967	Indonesia	Temporary Resident Visa	Indonesian	HEW 6	Course Evaluation
1157	1	STAFF_CRYPT-647472	5	49	PGRD	1	Other	International	Male	63.25	COURSE_CRYPT-184967	Indonesia	Temporary Resident Visa	Indonesian	HEW 6	Course Evaluation
1158	1	STAFF_CRYPT-647472	5	91	PGRD	1	Other	International	Male	65.75	COURSE_CRYPT-178768	Indonesia	Temporary Resident Visa	Indonesian	HEW 6	Course Evaluation
1159	1	STAFF_CRYPT-647472	6	44	PGRD	1	Other	International	Male	71.5	COURSE_CRYPT-178886	Indonesia	Temporary Resident Visa	Indonesian	HEW 6	Course Evaluation
1160	1	STAFF_CRYPT-647472	6	39	PGRD	1	Other	International	Male	65.67	COURSE_CRYPT-187892	Indonesia	Temporary Resident Visa	Indonesian	HEW 6	Course Evaluation
1161	1	STAFF_CRYPT-647472	5	39	PGRD	1	Other	International	Male	73.33	COURSE_CRYPT-187892	Indonesia	Temporary Resident Visa	Indonesian	HEW 6	Course Evaluation
1162	1	STAFF_CRYPT-647472	6	44	PGRD	1	Other	International	Male	63.25	COURSE_CRYPT-178886	Indonesia	Temporary Resident Visa	Indonesian	HEW 6	Course Evaluation
1163	1	STAFF_CRYPT-647472	6	44	PGRD	1	Other	International	Male	63.25	COURSE_CRYPT-178886	Indonesia	Temporary Resident Visa	Indonesian	HEW 6	Course Evaluation
1164	1	STAFF_CRYPT-647472	4	41	PGRD	1	Other	International	Female	65.75	COURSE_CRYPT-184965	Indonesia	Temporary Resident Visa	Indonesian	HEW 6	Course Evaluation
1165	1	STAFF_CRYPT-647472	6	44	PGRD	1	Other	International	Female	74.25	COURSE_CRYPT-178886	Indonesia	Temporary Resident Visa	Indonesian	HEW 6	Course Evaluation
1166	1	STAFF_CRYPT-647472	5	91	PGRD	1	Other	International	Male	67.5	COURSE_CRYPT-178768	Indonesia	Temporary Resident Visa	Indonesian	HEW 6	Course Evaluation
1167	1	STAFF_CRYPT-647472	5	91	PGRD	1	Other	International	Male	67.5	COURSE_CRYPT-178768	Indonesia	Temporary Resident Visa	Indonesian	HEW 6	Course Evaluation
1168	1	STAFF_CRYPT-647472	6	39	PGRD	1	Other	International	Female	74.25	COURSE_CRYPT-187892	Indonesia	Temporary Resident Visa	Indonesian	HEW 6	Course Evaluation
1169	1	STAFF_CRYPT-647472	5	41	PGRD	1	Other	International	Female	56.5	COURSE_CRYPT-184965	Indonesia	Temporary Resident Visa	Indonesian	HEW 6	Course Evaluation
1170	1	STAFF_CRYPT-647472	6	49	PGRD	1	Other	International	Male	63.5	COURSE_CRYPT-184967	Indonesia	Temporary Resident Visa	Indonesian	HEW 6	Course Evaluation
1171	1	STAFF_CRYPT-647472	6	100	PGRD	1	Other	International	Female	66.75	COURSE_CRYPT-178836	Indonesia	Temporary Resident Visa	Indonesian	HEW 6	Course Evaluation
1172	1	STAFF_CRYPT-647472	3	39	PGRD	1	Other	International	Female	58.5	COURSE_CRYPT-187892	Indonesia	Temporary Resident Visa	Indonesian	HEW 6	Course Evaluation
1173	1	STAFF_CRYPT-647472	5	37	PGRD	1	Other	International	Male	76	COURSE_CRYPT-178880	Indonesia	Temporary Resident Visa	Indonesian	HEW 6	Course Evaluation
1174	1	STAFF_CRYPT-647472	5	39	PGRD	1	Other	International	Male	61.33	COURSE_CRYPT-187892	Indonesia	Temporary Resident Visa	Indonesian	HEW 6	Course Evaluation
1175	1	STAFF_CRYPT-647472	5	39	PGRD	1	Other	International	Female	61.75	COURSE_CRYPT-187892	Indonesia	Temporary Resident Visa	Indonesian	HEW 6	Course Evaluation
1176	1	STAFF_CRYPT-647472	6	39	PGRD	1	Other	International	Male	75.5	COURSE_CRYPT-187892	Indonesia	Temporary Resident Visa	Indonesian	HEW 6	Course Evaluation
1177	1	STAFF_CRYPT-647472	5	100	PGRD	1	Other	International	Male	62.25	COURSE_CRYPT-178836	Indonesia	Temporary Resident Visa	Indonesian	HEW 6	Course Evaluation
1178	1	STAFF_CRYPT-647472	5	100	PGRD	1	Other	International	Male	62.25	COURSE_CRYPT-178836	Indonesia	Temporary Resident Visa	Indonesian	HEW 6	Course Evaluation
1179	1	STAFF_CRYPT-647472	5	96	PGRD	1	Other	International	Male	59.75	COURSE_CRYPT-178821	Indonesia	Temporary Resident Visa	Indonesian	HEW 6	Course Evaluation
1180	1	STAFF_CRYPT-647472	6	96	PGRD	1	Other	International	Female	66.75	COURSE_CRYPT-178821	Indonesia	Temporary Resident Visa	Indonesian	HEW 6	Course Evaluation
1181	1	STAFF_CRYPT-647472	5	100	PGRD	1	Other	International	Male	59.75	COURSE_CRYPT-178836	Indonesia	Temporary Resident Visa	Indonesian	HEW 6	Course Evaluation
1182	1	STAFF_CRYPT-647472	4	96	PGRD	1	Other	International	Male	53.75	COURSE_CRYPT-178821	Indonesia	Temporary Resident Visa	Indonesian	HEW 6	Course Evaluation
1183	1	STAFF_CRYPT-647472	5	12	PGRD	1	Other	International	Female	74.25	COURSE_CRYPT-178892	Indonesia	Temporary Resident Visa	Indonesian	HEW 6	Course Evaluation
1184	1	STAFF_CRYPT-647472	6	12	PGRD	1	Other	International	Male	76	COURSE_CRYPT-178892	Indonesia	Temporary Resident Visa	Indonesian	HEW 6	Course Evaluation
1185	1	STAFF_CRYPT-647472	6	12	PGRD	1	Other	International	Female	67.75	COURSE_CRYPT-178892	Indonesia	Temporary Resident Visa	Indonesian	HEW 6	Course Evaluation
1186	1	STAFF_CRYPT-647472	6	12	PGRD	1	Other	International	Female	67.75	COURSE_CRYPT-178892	Indonesia	Temporary Resident Visa	Indonesian	HEW 6	Course Evaluation
1187	1	STAFF_CRYPT-647472	6	12	PGRD	1	Other	International	Male	76	COURSE_CRYPT-178892	Indonesia	Temporary Resident Visa	Indonesian	HEW 6	Course Evaluation
1188	1	STAFF_CRYPT-647472	6	54	PGRD	1	Other	International	Male	64.5	COURSE_CRYPT-184920	Indonesia	Temporary Resident Visa	Indonesian	HEW 6	Course Evaluation
1189	1	STAFF_CRYPT-647472	5	96	PGRD	1	Other	International	Female	72	COURSE_CRYPT-178821	Indonesia	Temporary Resident Visa	Indonesian	HEW 6	Course Evaluation
1190	1	STAFF_CRYPT-647472	5	54	PGRD	1	Other	International	Male	44.25	COURSE_CRYPT-184920	Indonesia	Temporary Resident Visa	Indonesian	HEW 6	Course Evaluation
1191	1	STAFF_CRYPT-647472	6	38	PGRD	1	Other	International	Male	61.75	COURSE_CRYPT-184963	Indonesia	Temporary Resident Visa	Indonesian	HEW 6	Course Evaluation
1192	1	STAFF_CRYPT-647472	5	54	PGRD	1	Other	International	Male	61.75	COURSE_CRYPT-184920	Indonesia	Temporary Resident Visa	Indonesian	HEW 6	Course Evaluation
1193	1	STAFF_CRYPT-647472	5	96	PGRD	1	Other	International	Male	62.25	COURSE_CRYPT-178821	Indonesia	Temporary Resident Visa	Indonesian	HEW 6	Course Evaluation
1194	1	STAFF_CRYPT-647472	5	100	PGRD	1	Other	International	Male	61.75	COURSE_CRYPT-178836	Indonesia	Temporary Resident Visa	Indonesian	HEW 6	Course Evaluation
1195	1	STAFF_CRYPT-647472	5	25	PGRD	1	Other	International	Male	73.25	COURSE_CRYPT-178811	Indonesia	Temporary Resident Visa	Indonesian	HEW 6	Course Evaluation
1196	1	STAFF_CRYPT-647472	5	66	PGRD	1	Other	International	Male	59.75	COURSE_CRYPT-193336	Indonesia	Temporary Resident Visa	Indonesian	HEW 6	Course Evaluation
1197	1	STAFF_CRYPT-647472	6	66	PGRD	1	Other	International	Female	66.75	COURSE_CRYPT-193336	Indonesia	Temporary Resident Visa	Indonesian	HEW 6	Course Evaluation
1198	1	STAFF_CRYPT-647472	5	24	PGRD	1	Other	International	Male	82.25	COURSE_CRYPT-184956	Indonesia	Temporary Resident Visa	Indonesian	HEW 6	Course Evaluation
1199	1	STAFF_CRYPT-647472	6	66	PGRD	1	Other	International	Male	67	COURSE_CRYPT-193336	Indonesia	Temporary Resident Visa	Indonesian	HEW 6	Course Evaluation
1200	1	STAFF_CRYPT-647472	5	66	PGRD	1	Other	International	Male	61.75	COURSE_CRYPT-193336	Indonesia	Temporary Resident Visa	Indonesian	HEW 6	Course Evaluation
1201	1	STAFF_CRYPT-647472	5	66	PGRD	1	Other	International	Male	74.25	COURSE_CRYPT-193336	Indonesia	Temporary Resident Visa	Indonesian	HEW 6	Course Evaluation
1202	1	STAFF_CRYPT-647472	5	100	PGRD	1	Other	International	Male	59.75	COURSE_CRYPT-178836	Indonesia	Temporary Resident Visa	Indonesian	HEW 6	Course Evaluation
1203	1	STAFF_CRYPT-647472	5	54	PGRD	1	Other	International	Male	77.25	COURSE_CRYPT-184920	Indonesia	Temporary Resident Visa	Indonesian	HEW 6	Course Evaluation
1204	1	STAFF_CRYPT-647472	6	50	PGRD	1	Other	International	Male	74.25	COURSE_CRYPT-178865	Indonesia	Temporary Resident Visa	Indonesian	HEW 6	Course Evaluation
1205	1	STAFF_CRYPT-647472	5	66	PGRD	1	Other	International	Female	72.75	COURSE_CRYPT-193336	Indonesia	Temporary Resident Visa	Indonesian	HEW 6	Course Evaluation
1206	1	STAFF_CRYPT-647472	5	54	PGRD	1	Other	International	Female	72.75	COURSE_CRYPT-184920	Indonesia	Temporary Resident Visa	Indonesian	HEW 6	Course Evaluation
1207	1	STAFF_CRYPT-647472	5	13	PGRD	1	Other	International	Male	76.75	COURSE_CRYPT-184930	Indonesia	Temporary Resident Visa	Indonesian	HEW 6	Course Evaluation
1208	1	STAFF_CRYPT-647472	6	54	PGRD	1	Other	International	Female	66.75	COURSE_CRYPT-184920	Indonesia	Temporary Resident Visa	Indonesian	HEW 6	Course Evaluation
1209	1	STAFF_CRYPT-647472	5	12	PGRD	1	Other	International	Female	74.25	COURSE_CRYPT-178892	Indonesia	Temporary Resident Visa	Indonesian	HEW 6	Course Evaluation
1210	1	STAFF_CRYPT-647472	6	13	PGRD	1	Other	International	Male	77.25	COURSE_CRYPT-184930	Indonesia	Temporary Resident Visa	Indonesian	HEW 6	Course Evaluation
1211	1	STAFF_CRYPT-647472	6	50	PGRD	1	Other	International	Male	74.25	COURSE_CRYPT-178865	Indonesia	Temporary Resident Visa	Indonesian	HEW 6	Course Evaluation
1212	1	STAFF_CRYPT-647472	5	50	PGRD	1	Other	International	Male	55.5	COURSE_CRYPT-178865	Indonesia	Temporary Resident Visa	Indonesian	HEW 6	Course Evaluation
1213	1	STAFF_CRYPT-647472	5	50	PGRD	1	Other	International	Male	55.5	COURSE_CRYPT-178865	Indonesia	Temporary Resident Visa	Indonesian	HEW 6	Course Evaluation
1214	1	STAFF_CRYPT-647472	5	66	PGRD	1	Other	International	Male	62.25	COURSE_CRYPT-193336	Indonesia	Temporary Resident Visa	Indonesian	HEW 6	Course Evaluation
1215	1	STAFF_CRYPT-647472	5	54	PGRD	1	Other	Local	Male	83	COURSE_CRYPT-184920	Indonesia	Temporary Resident Visa	Indonesian	HEW 6	Course Evaluation
1216	1	STAFF_CRYPT-647472	4	50	PGRD	1	Other	International	Male	53.75	COURSE_CRYPT-178865	Indonesia	Temporary Resident Visa	Indonesian	HEW 6	Course Evaluation
1217	1	STAFF_CRYPT-647472	6	100	PGRD	1	Other	International	Male	59	COURSE_CRYPT-178836	Indonesia	Temporary Resident Visa	Indonesian	HEW 6	Course Evaluation
1218	1	STAFF_CRYPT-647472	5	54	PGRD	1	Other	International	Male	53.75	COURSE_CRYPT-184920	Indonesia	Temporary Resident Visa	Indonesian	HEW 6	Course Evaluation
1219	1	STAFF_CRYPT-647472	4	54	PGRD	1	Other	International	Male	59.75	COURSE_CRYPT-184920	Indonesia	Temporary Resident Visa	Indonesian	HEW 6	Course Evaluation
1220	1	STAFF_CRYPT-647472	6	100	PGRD	1	Other	International	Female	66.75	COURSE_CRYPT-178836	Indonesia	Temporary Resident Visa	Indonesian	HEW 6	Course Evaluation
1221	1	STAFF_CRYPT-647472	5	6	PGRD	1	Other	International	Male	55.5	COURSE_CRYPT-184946	Indonesia	Temporary Resident Visa	Indonesian	HEW 6	Course Evaluation
1222	1	STAFF_CRYPT-647472	5	24	PGRD	1	Other	International	Female	71.25	COURSE_CRYPT-184956	Indonesia	Temporary Resident Visa	Indonesian	HEW 6	Course Evaluation
1223	1	STAFF_CRYPT-647472	5	25	PGRD	1	Other	International	Male	76.75	COURSE_CRYPT-178811	Indonesia	Temporary Resident Visa	Indonesian	HEW 6	Course Evaluation
1224	1	STAFF_CRYPT-647472	5	96	PGRD	1	Other	International	Male	59.75	COURSE_CRYPT-178821	Indonesia	Temporary Resident Visa	Indonesian	HEW 6	Course Evaluation
1225	1	STAFF_CRYPT-647472	5	21	PGRD	1	Other	International	Male	73.25	COURSE_CRYPT-178817	Indonesia	Temporary Resident Visa	Indonesian	HEW 6	Course Evaluation
1226	1	STAFF_CRYPT-647472	5	13	PGRD	1	Other	International	Male	73.25	COURSE_CRYPT-184916	Indonesia	Temporary Resident Visa	Indonesian	HEW 6	Course Evaluation
1227	1	STAFF_CRYPT-647472	5	25	PGRD	1	Other	International	Male	76.75	COURSE_CRYPT-178811	Indonesia	Temporary Resident Visa	Indonesian	HEW 6	Course Evaluation
1228	1	STAFF_CRYPT-647472	6	96	PGRD	1	Other	International	Female	66.75	COURSE_CRYPT-178821	Indonesia	Temporary Resident Visa	Indonesian	HEW 6	Course Evaluation
1229	1	STAFF_CRYPT-647472	4	50	PGRD	1	Other	International	Male	53.75	COURSE_CRYPT-178865	Indonesia	Temporary Resident Visa	Indonesian	HEW 6	Course Evaluation
1230	1	STAFF_CRYPT-647472	6	100	PGRD	1	Other	International	Male	59	COURSE_CRYPT-178836	Indonesia	Temporary Resident Visa	Indonesian	HEW 6	Course Evaluation
1231	1	STAFF_CRYPT-647472	4	96	PGRD	1	Other	International	Male	53.75	COURSE_CRYPT-178821	Indonesia	Temporary Resident Visa	Indonesian	HEW 6	Course Evaluation
1232	1	STAFF_CRYPT-647472	5	96	PGRD	1	Other	International	Male	44.25	COURSE_CRYPT-178821	Indonesia	Temporary Resident Visa	Indonesian	HEW 6	Course Evaluation
1233	1	STAFF_CRYPT-647472	5	100	PGRD	1	Other	International	Female	72	COURSE_CRYPT-178836	Indonesia	Temporary Resident Visa	Indonesian	HEW 6	Course Evaluation
1234	1	STAFF_CRYPT-647472	5	21	PGRD	1	Other	International	Male	73.25	COURSE_CRYPT-178817	Indonesia	Temporary Resident Visa	Indonesian	HEW 6	Course Evaluation
1235	1	STAFF_CRYPT-647472	5	96	PGRD	1	Other	International	Male	64.5	COURSE_CRYPT-178821	Indonesia	Temporary Resident Visa	Indonesian	HEW 6	Course Evaluation
1236	1	STAFF_CRYPT-647472	4	100	PGRD	1	Other	International	Male	67	COURSE_CRYPT-178836	Indonesia	Temporary Resident Visa	Indonesian	HEW 6	Course Evaluation
1237	1	STAFF_CRYPT-647472	5	100	PGRD	1	Other	International	Male	61.75	COURSE_CRYPT-178836	Indonesia	Temporary Resident Visa	Indonesian	HEW 6	Course Evaluation
1238	1	STAFF_CRYPT-647472	5	96	PGRD	1	Other	International	Male	62.25	COURSE_CRYPT-178821	Indonesia	Temporary Resident Visa	Indonesian	HEW 6	Course Evaluation
1239	1	STAFF_CRYPT-647472	5	21	PGRD	1	Other	International	Male	76.75	COURSE_CRYPT-178817	Indonesia	Temporary Resident Visa	Indonesian	HEW 6	Course Evaluation
1240	1	STAFF_CRYPT-647472	4	50	PGRD	1	Other	International	Male	44.25	COURSE_CRYPT-178865	Indonesia	Temporary Resident Visa	Indonesian	HEW 6	Course Evaluation
1241	1	STAFF_CRYPT-647472	5	96	PGRD	1	Other	International	Male	64.5	COURSE_CRYPT-178821	Indonesia	Temporary Resident Visa	Indonesian	HEW 6	Course Evaluation
1242	1	STAFF_CRYPT-647472	5	25	PGRD	1	Other	International	Male	73.25	COURSE_CRYPT-178811	Indonesia	Temporary Resident Visa	Indonesian	HEW 6	Course Evaluation
1243	1	STAFF_CRYPT-647472	5	96	PGRD	1	Other	International	Male	44.25	COURSE_CRYPT-178821	Indonesia	Temporary Resident Visa	Indonesian	HEW 6	Course Evaluation
1244	1	STAFF_CRYPT-647472	4	50	PGRD	1	Other	International	Male	44.25	COURSE_CRYPT-178865	Indonesia	Temporary Resident Visa	Indonesian	HEW 6	Course Evaluation
1245	1	STAFF_CRYPT-647472	5	13	PGRD	1	Other	International	Male	73.25	COURSE_CRYPT-184930	Indonesia	Temporary Resident Visa	Indonesian	HEW 6	Course Evaluation
1246	1	STAFF_CRYPT-647472	5	40	PGRD	1	Other	International	Female	71.25	COURSE_CRYPT-178857	Indonesia	Temporary Resident Visa	Indonesian	HEW 6	Course Evaluation
1247	1	STAFF_CRYPT-647472	5	100	PGRD	1	Other	International	Female	72	COURSE_CRYPT-178836	Indonesia	Temporary Resident Visa	Indonesian	HEW 6	Course Evaluation
1248	1	STAFF_CRYPT-647472	5	40	PGRD	1	Other	International	Female	71.25	COURSE_CRYPT-178857	Indonesia	Temporary Resident Visa	Indonesian	HEW 6	Course Evaluation
1249	1	STAFF_CRYPT-647472	5	96	PGRD	1	Other	International	Female	72	COURSE_CRYPT-178821	Indonesia	Temporary Resident Visa	Indonesian	HEW 6	Course Evaluation
1250	1	STAFF_CRYPT-647472	4	100	PGRD	1	Other	International	Male	67	COURSE_CRYPT-178836	Indonesia	Temporary Resident Visa	Indonesian	HEW 6	Course Evaluation
1251	1	STAFF_CRYPT-647472	5	21	PGRD	1	Other	International	Male	76.75	COURSE_CRYPT-178817	Indonesia	Temporary Resident Visa	Indonesian	HEW 6	Course Evaluation
1252	1	STAFF_CRYPT-647472	4	44	PGRD	1	Other	International	Male	71.25	COURSE_CRYPT-178886	Indonesia	Temporary Resident Visa	Indonesian	HEW 6	Course Evaluation
1253	1	STAFF_CRYPT-647472	5	49	PGRD	1	Other	International	Female	61.75	COURSE_CRYPT-184967	Indonesia	Temporary Resident Visa	Indonesian	HEW 6	Course Evaluation
1254	1	STAFF_CRYPT-647472	5	41	PGRD	1	Other	International	Male	67.5	COURSE_CRYPT-184965	Indonesia	Temporary Resident Visa	Indonesian	HEW 6	Course Evaluation
1255	1	STAFF_CRYPT-647472	3	49	PGRD	1	Other	International	Female	74.25	COURSE_CRYPT-184967	Indonesia	Temporary Resident Visa	Indonesian	HEW 6	Course Evaluation
1256	1	STAFF_CRYPT-647472	6	44	PGRD	1	Other	International	Male	67.5	COURSE_CRYPT-178886	Indonesia	Temporary Resident Visa	Indonesian	HEW 6	Course Evaluation
1257	1	STAFF_CRYPT-647472	6	41	PGRD	1	Other	International	Male	61.33	COURSE_CRYPT-184965	Indonesia	Temporary Resident Visa	Indonesian	HEW 6	Course Evaluation
1258	1	STAFF_CRYPT-647472	3	44	PGRD	1	Other	International	Female	74.25	COURSE_CRYPT-178886	Indonesia	Temporary Resident Visa	Indonesian	HEW 6	Course Evaluation
1259	1	STAFF_CRYPT-647472	5	49	PGRD	1	Other	International	Female	67.75	COURSE_CRYPT-184967	Indonesia	Temporary Resident Visa	Indonesian	HEW 6	Course Evaluation
1260	1	STAFF_CRYPT-647472	4	44	PGRD	1	Other	International	Male	71.25	COURSE_CRYPT-178886	Indonesia	Temporary Resident Visa	Indonesian	HEW 6	Course Evaluation
1261	1	STAFF_CRYPT-647472	6	37	PGRD	1	Other	International	Male	67.5	COURSE_CRYPT-178880	Indonesia	Temporary Resident Visa	Indonesian	HEW 6	Course Evaluation
1262	1	STAFF_CRYPT-647472	6	44	PGRD	1	Other	International	Male	76	COURSE_CRYPT-178886	Indonesia	Temporary Resident Visa	Indonesian	HEW 6	Course Evaluation
1263	1	STAFF_CRYPT-647472	5	37	PGRD	1	Other	International	Female	61.75	COURSE_CRYPT-178880	Indonesia	Temporary Resident Visa	Indonesian	HEW 6	Course Evaluation
1264	1	STAFF_CRYPT-647472	5	37	PGRD	1	Other	International	Female	74.25	COURSE_CRYPT-178880	Indonesia	Temporary Resident Visa	Indonesian	HEW 6	Course Evaluation
1265	1	STAFF_CRYPT-647472	3	44	PGRD	1	Other	International	Female	74.25	COURSE_CRYPT-178886	Indonesia	Temporary Resident Visa	Indonesian	HEW 6	Course Evaluation
1266	1	STAFF_CRYPT-647472	5	44	PGRD	1	Other	International	Female	61.75	COURSE_CRYPT-178886	Indonesia	Temporary Resident Visa	Indonesian	HEW 6	Course Evaluation
1267	1	STAFF_CRYPT-647472	5	37	PGRD	1	Other	International	Male	55.5	COURSE_CRYPT-178880	Indonesia	Temporary Resident Visa	Indonesian	HEW 6	Course Evaluation
1268	1	STAFF_CRYPT-647472	4	37	PGRD	1	Other	International	Female	58.5	COURSE_CRYPT-178880	Indonesia	Temporary Resident Visa	Indonesian	HEW 6	Course Evaluation
1269	1	STAFF_CRYPT-647472	6	37	PGRD	1	Other	International	Male	57.75	COURSE_CRYPT-178880	Indonesia	Temporary Resident Visa	Indonesian	HEW 6	Course Evaluation
1270	1	STAFF_CRYPT-647472	6	37	PGRD	1	Other	International	Male	57.75	COURSE_CRYPT-178880	Indonesia	Temporary Resident Visa	Indonesian	HEW 6	Course Evaluation
1271	1	STAFF_CRYPT-647472	3	44	PGRD	1	Other	International	Female	58.5	COURSE_CRYPT-178886	Indonesia	Temporary Resident Visa	Indonesian	HEW 6	Course Evaluation
1272	1	STAFF_CRYPT-647472	5	37	PGRD	1	Other	International	Male	55.5	COURSE_CRYPT-178880	Indonesia	Temporary Resident Visa	Indonesian	HEW 6	Course Evaluation
1273	1	STAFF_CRYPT-647472	4	37	PGRD	1	Other	International	Female	58.5	COURSE_CRYPT-178880	Indonesia	Temporary Resident Visa	Indonesian	HEW 6	Course Evaluation
1274	1	STAFF_CRYPT-647472	3	44	PGRD	1	Other	International	Female	58.5	COURSE_CRYPT-178886	Indonesia	Temporary Resident Visa	Indonesian	HEW 6	Course Evaluation
1275	1	STAFF_CRYPT-647472	6	39	PGRD	1	Other	International	Male	82.25	COURSE_CRYPT-187892	Indonesia	Temporary Resident Visa	Indonesian	HEW 6	Course Evaluation
1276	1	STAFF_CRYPT-647472	5	39	PGRD	1	Other	International	Male	57.75	COURSE_CRYPT-187892	Indonesia	Temporary Resident Visa	Indonesian	HEW 6	Course Evaluation
1277	1	STAFF_CRYPT-647472	5	44	PGRD	1	Other	International	Female	61.75	COURSE_CRYPT-178886	Indonesia	Temporary Resident Visa	Indonesian	HEW 6	Course Evaluation
1278	1	STAFF_CRYPT-647472	6	37	PGRD	1	Other	International	Male	67.5	COURSE_CRYPT-178880	Indonesia	Temporary Resident Visa	Indonesian	HEW 6	Course Evaluation
1279	1	STAFF_CRYPT-647472	5	37	PGRD	1	Other	International	Male	76	COURSE_CRYPT-178880	Indonesia	Temporary Resident Visa	Indonesian	HEW 6	Course Evaluation
1280	1	STAFF_CRYPT-647472	6	37	PGRD	1	Other	International	Female	67.75	COURSE_CRYPT-178880	Indonesia	Temporary Resident Visa	Indonesian	HEW 6	Course Evaluation
1281	1	STAFF_CRYPT-647472	5	37	PGRD	1	Other	International	Female	61.75	COURSE_CRYPT-178880	Indonesia	Temporary Resident Visa	Indonesian	HEW 6	Course Evaluation
1282	1	STAFF_CRYPT-647472	6	37	PGRD	1	Other	International	Female	67.75	COURSE_CRYPT-178880	Indonesia	Temporary Resident Visa	Indonesian	HEW 6	Course Evaluation
1283	1	STAFF_CRYPT-647472	6	44	PGRD	1	Other	International	Male	76	COURSE_CRYPT-178886	Indonesia	Temporary Resident Visa	Indonesian	HEW 6	Course Evaluation
1284	1	STAFF_CRYPT-647472	5	37	PGRD	1	Other	International	Female	74.25	COURSE_CRYPT-178880	Indonesia	Temporary Resident Visa	Indonesian	HEW 6	Course Evaluation
1285	1	STAFF_CRYPT-647472	5	44	PGRD	1	Other	International	Male	57.75	COURSE_CRYPT-178886	Indonesia	Temporary Resident Visa	Indonesian	HEW 6	Course Evaluation
1286	1	STAFF_CRYPT-647472	6	44	PGRD	1	Other	International	Male	67.5	COURSE_CRYPT-178886	Indonesia	Temporary Resident Visa	Indonesian	HEW 6	Course Evaluation
1287	1	STAFF_CRYPT-647472	5	44	PGRD	1	Other	International	Male	57.75	COURSE_CRYPT-178886	Indonesia	Temporary Resident Visa	Indonesian	HEW 6	Course Evaluation
1288	1	STAFF_CRYPT-647472	6	22		1	Other	International	Male	NA	COURSE_CRYPT-187889	Indonesia	Temporary Resident Visa	Indonesian	HEW 6	Course Evaluation
1289	1	STAFF_CRYPT-647472	5	22		1	Other	Local	Female	NA	COURSE_CRYPT-187889	Indonesia	Temporary Resident Visa	Indonesian	HEW 6	Course Evaluation
1290	1	STAFF_CRYPT-647472	6	22		1	Other	International	Male	NA	COURSE_CRYPT-187889	Indonesia	Temporary Resident Visa	Indonesian	HEW 6	Course Evaluation
1291	1	STAFF_CRYPT-647472	5	22		1	Other	International	Female	NA	COURSE_CRYPT-187889	Indonesia	Temporary Resident Visa	Indonesian	HEW 6	Course Evaluation
1292	1	STAFF_CRYPT-647472	5	22		1	Other	Local	Male	NA	COURSE_CRYPT-187889	Indonesia	Temporary Resident Visa	Indonesian	HEW 6	Course Evaluation
1293	1	STAFF_CRYPT-647472	6	22		1	Other	Local	Female	NA	COURSE_CRYPT-187889	Indonesia	Temporary Resident Visa	Indonesian	HEW 6	Course Evaluation
1294	1	STAFF_CRYPT-647472	5	22		1	Other	International	Male	NA	COURSE_CRYPT-187889	Indonesia	Temporary Resident Visa	Indonesian	HEW 6	Course Evaluation
1295	1	STAFF_CRYPT-647472	3	22		1	Other	International	Male	NA	COURSE_CRYPT-187889	Indonesia	Temporary Resident Visa	Indonesian	HEW 6	Course Evaluation
1296	1	STAFF_CRYPT-647472	6	22		1	Other	International	Male	NA	COURSE_CRYPT-187889	Indonesia	Temporary Resident Visa	Indonesian	HEW 6	Course Evaluation
1297	1	STAFF_CRYPT-647472	5	22		1	Other	International	Male	NA	COURSE_CRYPT-187889	Indonesia	Temporary Resident Visa	Indonesian	HEW 6	Course Evaluation
1298	1	STAFF_CRYPT-647472	5	22		1	Other	International	Male	NA	COURSE_CRYPT-187889	Indonesia	Temporary Resident Visa	Indonesian	HEW 6	Course Evaluation
1299	1	STAFF_CRYPT-647472	5	22		1	Other	International	Male	NA	COURSE_CRYPT-187889	Indonesia	Temporary Resident Visa	Indonesian	HEW 6	Course Evaluation
1300	1	STAFF_CRYPT-647472	5	22		1	Other	International	Male	NA	COURSE_CRYPT-187889	Indonesia	Temporary Resident Visa	Indonesian	HEW 6	Course Evaluation
1301	1	STAFF_CRYPT-647472	6	22		1	Other	Local	Male	NA	COURSE_CRYPT-187889	Indonesia	Temporary Resident Visa	Indonesian	HEW 6	Course Evaluation
1302	1	STAFF_CRYPT-647472	5	22		1	Other	International	Male	NA	COURSE_CRYPT-187889	Indonesia	Temporary Resident Visa	Indonesian	HEW 6	Course Evaluation
1303	1	STAFF_CRYPT-647472	4	51	RSCH	1	Other	International	Female	0	COURSE_CRYPT-184941	Indonesia	Temporary Resident Visa	Indonesian	HEW 6	Course Evaluation
1304	1	STAFF_CRYPT-647472	5	24	RSCH	1	Other	International	Male	0	COURSE_CRYPT-184953	Indonesia	Temporary Resident Visa	Indonesian	HEW 6	Course Evaluation
1305	1	STAFF_CRYPT-647472	5	191	RSCH	1	Other	Local	Male	0	COURSE_CRYPT-178724	Indonesia	Temporary Resident Visa	Indonesian	HEW 6	Course Evaluation
1306	1	STAFF_CRYPT-647472	6	47	RSCH	1	Other	Local	Male	0	COURSE_CRYPT-184939	Indonesia	Temporary Resident Visa	Indonesian	HEW 6	Course Evaluation
1307	1	STAFF_CRYPT-647472	6	1	RSCH	1	Other	International	Male	0	COURSE_CRYPT-36813	Indonesia	Temporary Resident Visa	Indonesian	HEW 6	Course Evaluation
1308	1	STAFF_CRYPT-647472	5	60	RSCH	1	Other	International	Female	0	COURSE_CRYPT-178826	Indonesia	Temporary Resident Visa	Indonesian	HEW 6	Course Evaluation
1309	1	STAFF_CRYPT-647472	6	1	RSCH	1	Other	International	Male	0	COURSE_CRYPT-36813	Indonesia	Temporary Resident Visa	Indonesian	HEW 6	Course Evaluation
1310	1	STAFF_CRYPT-647472	5	60	RSCH	1	Other	International	Female	0	COURSE_CRYPT-178826	Indonesia	Temporary Resident Visa	Indonesian	HEW 6	Course Evaluation
1311	1	STAFF_CRYPT-647472	6	26	RSCH	1	Other	Local	Male	0	COURSE_CRYPT-178831	Indonesia	Temporary Resident Visa	Indonesian	HEW 6	Course Evaluation
1312	1	STAFF_CRYPT-647472	6	26	RSCH	1	Other	Local	Male	0	COURSE_CRYPT-178831	Indonesia	Temporary Resident Visa	Indonesian	HEW 6	Course Evaluation
1313	1	STAFF_CRYPT-647472	5	191	RSCH	1	Other	Local	Male	0	COURSE_CRYPT-178724	Indonesia	Temporary Resident Visa	Indonesian	HEW 6	Course Evaluation
1314	1	STAFF_CRYPT-647472	2	16	RSCH	1	Other	International	Male	0	COURSE_CRYPT-184971	Indonesia	Temporary Resident Visa	Indonesian	HEW 6	Course Evaluation
1315	1	STAFF_CRYPT-647472	5	48	RSCH	1	Other	International	Male	0	COURSE_CRYPT-184918	Indonesia	Temporary Resident Visa	Indonesian	HEW 6	Course Evaluation
1316	1	STAFF_CRYPT-647472	6	66	RSCH	1	Other	International	Male	0	COURSE_CRYPT-201410	Indonesia	Temporary Resident Visa	Indonesian	HEW 6	Course Evaluation
1317	1	STAFF_CRYPT-647472	5	48	RSCH	1	Other	International	Male	0	COURSE_CRYPT-184918	Indonesia	Temporary Resident Visa	Indonesian	HEW 6	Course Evaluation
1318	1	STAFF_CRYPT-647472	6	66	RSCH	1	Other	International	Male	0	COURSE_CRYPT-201410	Indonesia	Temporary Resident Visa	Indonesian	HEW 6	Course Evaluation
1319	1	STAFF_CRYPT-647472	6	66	RSCH	1	Other	International	Male	0	COURSE_CRYPT-201410	Indonesia	Temporary Resident Visa	Indonesian	HEW 6	Course Evaluation
1320	1	STAFF_CRYPT-647472	6	66	RSCH	1	Other	International	Male	0	COURSE_CRYPT-201410	Indonesia	Temporary Resident Visa	Indonesian	HEW 6	Course Evaluation
1321	1	STAFF_CRYPT-647472	6	66	RSCH	1	Other	International	Male	0	COURSE_CRYPT-201410	Indonesia	Temporary Resident Visa	Indonesian	HEW 6	Course Evaluation
1322	1	STAFF_CRYPT-647472	4	48	RSCH	1	Other	International	Male	0	COURSE_CRYPT-184918	Indonesia	Temporary Resident Visa	Indonesian	HEW 6	Course Evaluation
1323	1	STAFF_CRYPT-647472	4	48	RSCH	1	Other	International	Male	0	COURSE_CRYPT-184918	Indonesia	Temporary Resident Visa	Indonesian	HEW 6	Course Evaluation
1324	1	STAFF_CRYPT-647472	6	66	RSCH	1	Other	International	Male	0	COURSE_CRYPT-201410	Indonesia	Temporary Resident Visa	Indonesian	HEW 6	Course Evaluation
1325	1	STAFF_CRYPT-647472	5	47	RSCH	1	Other	Local	Male	0	COURSE_CRYPT-184939	Indonesia	Temporary Resident Visa	Indonesian	HEW 6	Course Evaluation
1326	1	STAFF_CRYPT-647472	6	66	RSCH	1	Other	International	Male	0	COURSE_CRYPT-201410	Indonesia	Temporary Resident Visa	Indonesian	HEW 6	Course Evaluation
1327	1	STAFF_CRYPT-647472	6	66	RSCH	1	Other	International	Male	0	COURSE_CRYPT-201410	Indonesia	Temporary Resident Visa	Indonesian	HEW 6	Course Evaluation
1328	1	STAFF_CRYPT-647472	6	18	RSCH	1	Other	Local	Male	0	COURSE_CRYPT-184969	Indonesia	Temporary Resident Visa	Indonesian	HEW 6	Course Evaluation
1329	1	STAFF_CRYPT-647472	4	284	UGRD	1	Other	International	Female	71.75	COURSE_CRYPT-179379	Indonesia	Temporary Resident Visa	Indonesian	HEW 6	Course Evaluation
1330	1	STAFF_CRYPT-647472	6	284	UGRD	1	Other	International	Male	56	COURSE_CRYPT-179379	Indonesia	Temporary Resident Visa	Indonesian	HEW 6	Course Evaluation
1331	1	STAFF_CRYPT-647472	6	284	UGRD	1	Other	Local	Male	74.25	COURSE_CRYPT-179379	Indonesia	Temporary Resident Visa	Indonesian	HEW 6	Course Evaluation
1332	1	STAFF_CRYPT-647472	4	284	UGRD	1	Other	Local	Male	55.5	COURSE_CRYPT-179379	Indonesia	Temporary Resident Visa	Indonesian	HEW 6	Course Evaluation
1333	1	STAFF_CRYPT-647472	1	323	UGRD	1	Other	Local	Female	44.25	COURSE_CRYPT-178684	Indonesia	Temporary Resident Visa	Indonesian	HEW 6	Course Evaluation
1334	1	STAFF_CRYPT-647472	1	323	UGRD	1	Other	Local	Female	44.25	COURSE_CRYPT-178684	Indonesia	Temporary Resident Visa	Indonesian	HEW 6	Course Evaluation
1335	1	STAFF_CRYPT-647472	2	284	UGRD	1	Other	Local	Male	75	COURSE_CRYPT-179379	Indonesia	Temporary Resident Visa	Indonesian	HEW 6	Course Evaluation
1336	1	STAFF_CRYPT-647472	5	284	UGRD	1	Other	International	Male	67.25	COURSE_CRYPT-179379	Indonesia	Temporary Resident Visa	Indonesian	HEW 6	Course Evaluation
1337	1	STAFF_CRYPT-647472	2	284	UGRD	1	Other	Local	Male	65.33	COURSE_CRYPT-179379	Indonesia	Temporary Resident Visa	Indonesian	HEW 6	Course Evaluation
1338	1	STAFF_CRYPT-647472	4	284	UGRD	1	Other	International	Male	75	COURSE_CRYPT-179379	Indonesia	Temporary Resident Visa	Indonesian	HEW 6	Course Evaluation
1339	1	STAFF_CRYPT-647472	4	284	UGRD	1	Other	International	Male	74.25	COURSE_CRYPT-179379	Indonesia	Temporary Resident Visa	Indonesian	HEW 6	Course Evaluation
1340	1	STAFF_CRYPT-647472	6	284	UGRD	1	Other	International	Male	83	COURSE_CRYPT-179379	Indonesia	Temporary Resident Visa	Indonesian	HEW 6	Course Evaluation
1341	1	STAFF_CRYPT-647472	6	284	UGRD	1	Other	International	Male	64.5	COURSE_CRYPT-179379	Indonesia	Temporary Resident Visa	Indonesian	HEW 6	Course Evaluation
1342	1	STAFF_CRYPT-647472	6	284	UGRD	1	Other	International	Male	72.75	COURSE_CRYPT-179379	Indonesia	Temporary Resident Visa	Indonesian	HEW 6	Course Evaluation
1343	1	STAFF_CRYPT-647472	6	284	UGRD	1	Other	International	Male	52	COURSE_CRYPT-179379	Indonesia	Temporary Resident Visa	Indonesian	HEW 6	Course Evaluation
1344	1	STAFF_CRYPT-647472	6	284	UGRD	1	Other	International	Male	72.75	COURSE_CRYPT-179379	Indonesia	Temporary Resident Visa	Indonesian	HEW 6	Course Evaluation
1345	1	STAFF_CRYPT-647472	3	284	UGRD	1	Other	Local	Male	73.75	COURSE_CRYPT-179379	Indonesia	Temporary Resident Visa	Indonesian	HEW 6	Course Evaluation
1346	1	STAFF_CRYPT-647472	5	284	UGRD	1	Other	International	Male	62.5	COURSE_CRYPT-179379	Indonesia	Temporary Resident Visa	Indonesian	HEW 6	Course Evaluation
1347	1	STAFF_CRYPT-647472	4	284	UGRD	1	Other	International	Male	76.75	COURSE_CRYPT-179379	Indonesia	Temporary Resident Visa	Indonesian	HEW 6	Course Evaluation
1348	1	STAFF_CRYPT-647472	5	284	UGRD	1	Other	International	Male	59.5	COURSE_CRYPT-179379	Indonesia	Temporary Resident Visa	Indonesian	HEW 6	Course Evaluation
1349	1	STAFF_CRYPT-647472	3	284	UGRD	1	Other	International	Female	60.25	COURSE_CRYPT-179379	Indonesia	Temporary Resident Visa	Indonesian	HEW 6	Course Evaluation
1350	1	STAFF_CRYPT-647472	6	156	UGRD	1	Other	Local	Male	67.25	COURSE_CRYPT-178699	Indonesia	Temporary Resident Visa	Indonesian	HEW 6	Course Evaluation
1351	1	STAFF_CRYPT-647472	5	160	UGRD	1	Other	Local	Male	67.25	COURSE_CRYPT-178712	Indonesia	Temporary Resident Visa	Indonesian	HEW 6	Course Evaluation
1352	1	STAFF_CRYPT-647472	6	156	UGRD	1	Other	Local	Male	67.25	COURSE_CRYPT-178699	Indonesia	Temporary Resident Visa	Indonesian	HEW 6	Course Evaluation
1353	1	STAFF_CRYPT-647472	5	160	UGRD	1	Other	Local	Male	67.25	COURSE_CRYPT-178712	Indonesia	Temporary Resident Visa	Indonesian	HEW 6	Course Evaluation
1354	1	STAFF_CRYPT-647472	5	140	UGRD	1	Other	Local	Male	67.25	COURSE_CRYPT-178745	Indonesia	Temporary Resident Visa	Indonesian	HEW 6	Course Evaluation
1355	1	STAFF_CRYPT-647472	5	140	UGRD	1	Other	Local	Male	67.25	COURSE_CRYPT-178745	Indonesia	Temporary Resident Visa	Indonesian	HEW 6	Course Evaluation
1356	1	STAFF_CRYPT-647472	3	191	UGRD	1	Other	Local	Male	64.5	COURSE_CRYPT-178724	Indonesia	Temporary Resident Visa	Indonesian	HEW 6	Course Evaluation
1357	1	STAFF_CRYPT-647472	5	191	UGRD	1	Other	Local	Male	89.25	COURSE_CRYPT-178724	Indonesia	Temporary Resident Visa	Indonesian	HEW 6	Course Evaluation
1358	1	STAFF_CRYPT-647472	5	140	UGRD	1	Other	International	Male	63	COURSE_CRYPT-178745	Indonesia	Temporary Resident Visa	Indonesian	HEW 6	Course Evaluation
1359	1	STAFF_CRYPT-647472	5	160	UGRD	1	Other	International	Male	56.75	COURSE_CRYPT-178712	Indonesia	Temporary Resident Visa	Indonesian	HEW 6	Course Evaluation
1360	1	STAFF_CRYPT-647472	1	147	UGRD	1	Other	Local	Male	67.67	COURSE_CRYPT-178908	Indonesia	Temporary Resident Visa	Indonesian	HEW 6	Course Evaluation
1361	1	STAFF_CRYPT-647472	5	101	UGRD	1	Other	International	Male	76.5	COURSE_CRYPT-200164	Indonesia	Temporary Resident Visa	Indonesian	HEW 6	Course Evaluation
1362	1	STAFF_CRYPT-647472	1	191	UGRD	1	Other	International	Male	64.5	COURSE_CRYPT-178724	Indonesia	Temporary Resident Visa	Indonesian	HEW 6	Course Evaluation
1363	1	STAFF_CRYPT-647472	5	101	UGRD	1	Other	International	Male	80	COURSE_CRYPT-200164	Indonesia	Temporary Resident Visa	Indonesian	HEW 6	Course Evaluation
1364	1	STAFF_CRYPT-647472	5	160	UGRD	1	Other	International	Male	48.25	COURSE_CRYPT-178712	Indonesia	Temporary Resident Visa	Indonesian	HEW 6	Course Evaluation
1365	1	STAFF_CRYPT-647472	5	160	UGRD	1	Other	International	Male	68.33	COURSE_CRYPT-178712	Indonesia	Temporary Resident Visa	Indonesian	HEW 6	Course Evaluation
1366	1	STAFF_CRYPT-647472	5	160	UGRD	1	Other	Local	Male	80.25	COURSE_CRYPT-178712	Indonesia	Temporary Resident Visa	Indonesian	HEW 6	Course Evaluation
1367	1	STAFF_CRYPT-647472	3	191	UGRD	1	Other	Local	Female	88.25	COURSE_CRYPT-178724	Indonesia	Temporary Resident Visa	Indonesian	HEW 6	Course Evaluation
1368	1	STAFF_CRYPT-647472	6	156	UGRD	1	Other	International	Male	70	COURSE_CRYPT-178699	Indonesia	Temporary Resident Visa	Indonesian	HEW 6	Course Evaluation
1369	1	STAFF_CRYPT-647472	5	101	UGRD	1	Other	International	Male	93.5	COURSE_CRYPT-200164	Indonesia	Temporary Resident Visa	Indonesian	HEW 6	Course Evaluation
1370	1	STAFF_CRYPT-647472	6	147	UGRD	1	Other	International	Female	42.5	COURSE_CRYPT-178908	Indonesia	Temporary Resident Visa	Indonesian	HEW 6	Course Evaluation
1371	1	STAFF_CRYPT-647472	5	191	UGRD	1	Other	Local	Female	58	COURSE_CRYPT-178724	Indonesia	Temporary Resident Visa	Indonesian	HEW 6	Course Evaluation
1372	1	STAFF_CRYPT-647472	5	191	UGRD	1	Other	International	Male	84.25	COURSE_CRYPT-178724	Indonesia	Temporary Resident Visa	Indonesian	HEW 6	Course Evaluation
1373	1	STAFF_CRYPT-647472	4	191	UGRD	1	Other	Local	Female	86	COURSE_CRYPT-178724	Indonesia	Temporary Resident Visa	Indonesian	HEW 6	Course Evaluation
1374	1	STAFF_CRYPT-647472	5	160	UGRD	1	Other	Local	Male	67.75	COURSE_CRYPT-178712	Indonesia	Temporary Resident Visa	Indonesian	HEW 6	Course Evaluation
1375	1	STAFF_CRYPT-647472	2	191	UGRD	1	Other	International	Male	61.5	COURSE_CRYPT-178724	Indonesia	Temporary Resident Visa	Indonesian	HEW 6	Course Evaluation
1376	1	STAFF_CRYPT-647472	6	156	UGRD	1	Other	Local	Male	36.75	COURSE_CRYPT-178699	Indonesia	Temporary Resident Visa	Indonesian	HEW 6	Course Evaluation
1377	1	STAFF_CRYPT-647472	5	191	UGRD	1	Other	International	Male	71.5	COURSE_CRYPT-178724	Indonesia	Temporary Resident Visa	Indonesian	HEW 6	Course Evaluation
1378	1	STAFF_CRYPT-647472	1	49	UGRD	1	Other	Local	Female	74	COURSE_CRYPT-181450	Indonesia	Temporary Resident Visa	Indonesian	HEW 6	Course Evaluation
1379	1	STAFF_CRYPT-647472	6	156	UGRD	1	Other	Local	Male	74.25	COURSE_CRYPT-178699	Indonesia	Temporary Resident Visa	Indonesian	HEW 6	Course Evaluation
1380	1	STAFF_CRYPT-647472	6	191	UGRD	1	Other	International	Female	42.5	COURSE_CRYPT-178724	Indonesia	Temporary Resident Visa	Indonesian	HEW 6	Course Evaluation
1381	1	STAFF_CRYPT-647472	2	191	UGRD	1	Other	International	Male	65.25	COURSE_CRYPT-178724	Indonesia	Temporary Resident Visa	Indonesian	HEW 6	Course Evaluation
1382	1	STAFF_CRYPT-647472	6	49	UGRD	1	Other	International	Male	71	COURSE_CRYPT-181450	Indonesia	Temporary Resident Visa	Indonesian	HEW 6	Course Evaluation
1383	1	STAFF_CRYPT-647472	6	156	UGRD	1	Other	Local	Male	85.5	COURSE_CRYPT-178699	Indonesia	Temporary Resident Visa	Indonesian	HEW 6	Course Evaluation
1384	1	STAFF_CRYPT-647472	5	156	UGRD	1	Other	Local	Male	85.75	COURSE_CRYPT-178699	Indonesia	Temporary Resident Visa	Indonesian	HEW 6	Course Evaluation
1385	1	STAFF_CRYPT-647472	3	191	UGRD	1	Other	Local	Male	57.33	COURSE_CRYPT-178724	Indonesia	Temporary Resident Visa	Indonesian	HEW 6	Course Evaluation
1386	1	STAFF_CRYPT-647472	4	147	UGRD	1	Other	Local	Female	88.25	COURSE_CRYPT-178908	Indonesia	Temporary Resident Visa	Indonesian	HEW 6	Course Evaluation
1387	1	STAFF_CRYPT-647472	5	49	UGRD	1	Other	Local	Male	39.33	COURSE_CRYPT-181450	Indonesia	Temporary Resident Visa	Indonesian	HEW 6	Course Evaluation
1388	1	STAFF_CRYPT-647472	3	156	UGRD	1	Other	Local	Male	64.5	COURSE_CRYPT-178699	Indonesia	Temporary Resident Visa	Indonesian	HEW 6	Course Evaluation
1389	1	STAFF_CRYPT-647472	4	160	UGRD	1	Other	Local	Male	82	COURSE_CRYPT-178712	Indonesia	Temporary Resident Visa	Indonesian	HEW 6	Course Evaluation
1390	1	STAFF_CRYPT-647472	5	160	UGRD	1	Other	International	Male	63.25	COURSE_CRYPT-178712	Indonesia	Temporary Resident Visa	Indonesian	HEW 6	Course Evaluation
1391	1	STAFF_CRYPT-647472	4	160	UGRD	1	Other	Local	Female	55.33	COURSE_CRYPT-178712	Indonesia	Temporary Resident Visa	Indonesian	HEW 6	Course Evaluation
1392	1	STAFF_CRYPT-647472	4	160	UGRD	1	Other	International	Female	28.67	COURSE_CRYPT-178712	Indonesia	Temporary Resident Visa	Indonesian	HEW 6	Course Evaluation
1393	1	STAFF_CRYPT-647472	4	160	UGRD	1	Other	International	Female	28.67	COURSE_CRYPT-178712	Indonesia	Temporary Resident Visa	Indonesian	HEW 6	Course Evaluation
1394	1	STAFF_CRYPT-647472	5	160	UGRD	1	Other	Local	Male	64.25	COURSE_CRYPT-178712	Indonesia	Temporary Resident Visa	Indonesian	HEW 6	Course Evaluation
1395	1	STAFF_CRYPT-647472	6	160	UGRD	1	Other	International	Female	42.5	COURSE_CRYPT-178712	Indonesia	Temporary Resident Visa	Indonesian	HEW 6	Course Evaluation
1396	1	STAFF_CRYPT-647472	6	160	UGRD	1	Other	International	Female	42.5	COURSE_CRYPT-178712	Indonesia	Temporary Resident Visa	Indonesian	HEW 6	Course Evaluation
1397	1	STAFF_CRYPT-647472	6	191	UGRD	1	Other	International	Female	28.67	COURSE_CRYPT-178724	Indonesia	Temporary Resident Visa	Indonesian	HEW 6	Course Evaluation
1398	1	STAFF_CRYPT-647472	6	160	UGRD	1	Other	Local	Male	88.5	COURSE_CRYPT-178712	Indonesia	Temporary Resident Visa	Indonesian	HEW 6	Course Evaluation
1399	1	STAFF_CRYPT-647472	5	156	UGRD	1	Other	International	Male	36	COURSE_CRYPT-178699	Indonesia	Temporary Resident Visa	Indonesian	HEW 6	Course Evaluation
1400	1	STAFF_CRYPT-647472	4	160	UGRD	1	Other	Local	Female	86	COURSE_CRYPT-178712	Indonesia	Temporary Resident Visa	Indonesian	HEW 6	Course Evaluation
1401	1	STAFF_CRYPT-647472	5	160	UGRD	1	Other	Local	Male	80	COURSE_CRYPT-178712	Indonesia	Temporary Resident Visa	Indonesian	HEW 6	Course Evaluation
1402	1	STAFF_CRYPT-647472	4	160	UGRD	1	Other	Local	Male	80	COURSE_CRYPT-178712	Indonesia	Temporary Resident Visa	Indonesian	HEW 6	Course Evaluation
1403	1	STAFF_CRYPT-647472	6	156	UGRD	1	Other	International	Male	76.25	COURSE_CRYPT-178699	Indonesia	Temporary Resident Visa	Indonesian	HEW 6	Course Evaluation
1404	1	STAFF_CRYPT-647472	4	160	UGRD	1	Other	International	Male	74.75	COURSE_CRYPT-178712	Indonesia	Temporary Resident Visa	Indonesian	HEW 6	Course Evaluation
1405	1	STAFF_CRYPT-647472	5	160	UGRD	1	Other	Local	Male	64.5	COURSE_CRYPT-178712	Indonesia	Temporary Resident Visa	Indonesian	HEW 6	Course Evaluation
1406	1	STAFF_CRYPT-647472	5	160	UGRD	1	Other	Local	Male	72	COURSE_CRYPT-178712	Indonesia	Temporary Resident Visa	Indonesian	HEW 6	Course Evaluation
1407	1	STAFF_CRYPT-647472	2	160	UGRD	1	Other	Local	Male	89.25	COURSE_CRYPT-178712	Indonesia	Temporary Resident Visa	Indonesian	HEW 6	Course Evaluation
1408	1	STAFF_CRYPT-647472	6	156	UGRD	1	Other	Local	Male	85.5	COURSE_CRYPT-178699	Indonesia	Temporary Resident Visa	Indonesian	HEW 6	Course Evaluation
1409	1	STAFF_CRYPT-647472	4	160	UGRD	1	Other	International	Male	65.25	COURSE_CRYPT-178712	Indonesia	Temporary Resident Visa	Indonesian	HEW 6	Course Evaluation
1410	1	STAFF_CRYPT-647472	6	160	UGRD	1	Other	Local	Female	52.67	COURSE_CRYPT-178712	Indonesia	Temporary Resident Visa	Indonesian	HEW 6	Course Evaluation
1411	1	STAFF_CRYPT-647472	5	160	UGRD	1	Other	International	Female	65	COURSE_CRYPT-178712	Indonesia	Temporary Resident Visa	Indonesian	HEW 6	Course Evaluation
1412	1	STAFF_CRYPT-647472	5	160	UGRD	1	Other	Local	Male	64.25	COURSE_CRYPT-178712	Indonesia	Temporary Resident Visa	Indonesian	HEW 6	Course Evaluation
1413	1	STAFF_CRYPT-647472	6	156	UGRD	1	Other	Local	Male	36.75	COURSE_CRYPT-178699	Indonesia	Temporary Resident Visa	Indonesian	HEW 6	Course Evaluation
1414	1	STAFF_CRYPT-647472	4	160	UGRD	1	Other	Local	Male	57.33	COURSE_CRYPT-178712	Indonesia	Temporary Resident Visa	Indonesian	HEW 6	Course Evaluation
1415	1	STAFF_CRYPT-647472	4	160	UGRD	1	Other	International	Female	86.5	COURSE_CRYPT-178712	Indonesia	Temporary Resident Visa	Indonesian	HEW 6	Course Evaluation
1416	1	STAFF_CRYPT-647472	1	49	UGRD	1	Other	Local	Female	74	COURSE_CRYPT-181450	Indonesia	Temporary Resident Visa	Indonesian	HEW 6	Course Evaluation
1417	1	STAFF_CRYPT-647472	6	156	UGRD	1	Other	Local	Male	74.25	COURSE_CRYPT-178699	Indonesia	Temporary Resident Visa	Indonesian	HEW 6	Course Evaluation
1418	1	STAFF_CRYPT-647472	5	101	UGRD	1	Other	Local	Male	70.5	COURSE_CRYPT-200164	Indonesia	Temporary Resident Visa	Indonesian	HEW 6	Course Evaluation
1419	1	STAFF_CRYPT-647472	6	156	UGRD	1	Other	International	Male	45.75	COURSE_CRYPT-178699	Indonesia	Temporary Resident Visa	Indonesian	HEW 6	Course Evaluation
1420	1	STAFF_CRYPT-647472	5	160	UGRD	1	Other	International	Male	68.33	COURSE_CRYPT-178712	Indonesia	Temporary Resident Visa	Indonesian	HEW 6	Course Evaluation
1421	1	STAFF_CRYPT-647472	6	156	UGRD	1	Other	Local	Male	89.75	COURSE_CRYPT-178699	Indonesia	Temporary Resident Visa	Indonesian	HEW 6	Course Evaluation
1422	1	STAFF_CRYPT-647472	6	156	UGRD	1	Other	International	Male	89.33	COURSE_CRYPT-178699	Indonesia	Temporary Resident Visa	Indonesian	HEW 6	Course Evaluation
1423	1	STAFF_CRYPT-647472	6	156	UGRD	1	Other	International	Male	71	COURSE_CRYPT-178699	Indonesia	Temporary Resident Visa	Indonesian	HEW 6	Course Evaluation
1424	1	STAFF_CRYPT-647472	6	147	UGRD	1	Other	International	Male	89.33	COURSE_CRYPT-178908	Indonesia	Temporary Resident Visa	Indonesian	HEW 6	Course Evaluation
1425	1	STAFF_CRYPT-647472	6	156	UGRD	1	Other	Local	Female	88.25	COURSE_CRYPT-178699	Indonesia	Temporary Resident Visa	Indonesian	HEW 6	Course Evaluation
1426	1	STAFF_CRYPT-647472	4	156	UGRD	1	Other	International	Male	37	COURSE_CRYPT-178699	Indonesia	Temporary Resident Visa	Indonesian	HEW 6	Course Evaluation
1427	1	STAFF_CRYPT-647472	4	156	UGRD	1	Other	Local	Male	67.67	COURSE_CRYPT-178699	Indonesia	Temporary Resident Visa	Indonesian	HEW 6	Course Evaluation
1428	1	STAFF_CRYPT-647472	4	160	UGRD	1	Other	Local	Female	58	COURSE_CRYPT-178712	Indonesia	Temporary Resident Visa	Indonesian	HEW 6	Course Evaluation
1429	1	STAFF_CRYPT-647472	6	156	UGRD	1	Other	International	Male	89.33	COURSE_CRYPT-178699	Indonesia	Temporary Resident Visa	Indonesian	HEW 6	Course Evaluation
1430	1	STAFF_CRYPT-647472	4	156	UGRD	1	Other	International	Male	40	COURSE_CRYPT-178699	Indonesia	Temporary Resident Visa	Indonesian	HEW 6	Course Evaluation
1431	1	STAFF_CRYPT-647472	5	160	UGRD	1	Other	Local	Male	52.67	COURSE_CRYPT-178712	Indonesia	Temporary Resident Visa	Indonesian	HEW 6	Course Evaluation
1432	1	STAFF_CRYPT-647472	6	156	UGRD	1	Other	Local	Male	77.25	COURSE_CRYPT-178699	Indonesia	Temporary Resident Visa	Indonesian	HEW 6	Course Evaluation
1433	1	STAFF_CRYPT-647472	6	156	UGRD	1	Other	International	Male	73.5	COURSE_CRYPT-178699	Indonesia	Temporary Resident Visa	Indonesian	HEW 6	Course Evaluation
1434	1	STAFF_CRYPT-647472	6	156	UGRD	1	Other	International	Male	64.5	COURSE_CRYPT-178699	Indonesia	Temporary Resident Visa	Indonesian	HEW 6	Course Evaluation
1435	1	STAFF_CRYPT-647472	5	156	UGRD	1	Other	Local	Female	81.25	COURSE_CRYPT-178699	Indonesia	Temporary Resident Visa	Indonesian	HEW 6	Course Evaluation
1436	1	STAFF_CRYPT-647472	3	160	UGRD	1	Other	Local	Male	36.75	COURSE_CRYPT-178712	Indonesia	Temporary Resident Visa	Indonesian	HEW 6	Course Evaluation
1437	1	STAFF_CRYPT-647472	4	156	UGRD	1	Other	International	Male	63	COURSE_CRYPT-178699	Indonesia	Temporary Resident Visa	Indonesian	HEW 6	Course Evaluation
1438	1	STAFF_CRYPT-647472	6	156	UGRD	1	Other	International	Male	47.67	COURSE_CRYPT-178699	Indonesia	Temporary Resident Visa	Indonesian	HEW 6	Course Evaluation
1439	1	STAFF_CRYPT-647472	4	156	UGRD	1	Other	International	Male	63	COURSE_CRYPT-178699	Indonesia	Temporary Resident Visa	Indonesian	HEW 6	Course Evaluation
1440	1	STAFF_CRYPT-647472	5	160	UGRD	1	Other	Local	Male	64.5	COURSE_CRYPT-178712	Indonesia	Temporary Resident Visa	Indonesian	HEW 6	Course Evaluation
1441	1	STAFF_CRYPT-647472	5	147	UGRD	1	Other	Local	Male	86.67	COURSE_CRYPT-178908	Indonesia	Temporary Resident Visa	Indonesian	HEW 6	Course Evaluation
1442	1	STAFF_CRYPT-647472	5	156	UGRD	1	Other	Local	Male	60.33	COURSE_CRYPT-178699	Indonesia	Temporary Resident Visa	Indonesian	HEW 6	Course Evaluation
1443	1	STAFF_CRYPT-647472	6	156	UGRD	1	Other	International	Male	63	COURSE_CRYPT-178699	Indonesia	Temporary Resident Visa	Indonesian	HEW 6	Course Evaluation
1444	1	STAFF_CRYPT-647472	6	156	UGRD	1	Other	Local	Male	77.25	COURSE_CRYPT-178699	Indonesia	Temporary Resident Visa	Indonesian	HEW 6	Course Evaluation
1445	1	STAFF_CRYPT-647472	4	156	UGRD	1	Other	Local	Male	52	COURSE_CRYPT-178699	Indonesia	Temporary Resident Visa	Indonesian	HEW 6	Course Evaluation
1446	1	STAFF_CRYPT-647472	5	160	UGRD	1	Other	Local	Male	67.75	COURSE_CRYPT-178712	Indonesia	Temporary Resident Visa	Indonesian	HEW 6	Course Evaluation
1447	1	STAFF_CRYPT-647472	6	156	UGRD	1	Other	Local	Male	65.25	COURSE_CRYPT-178699	Indonesia	Temporary Resident Visa	Indonesian	HEW 6	Course Evaluation
1448	1	STAFF_CRYPT-647472	5	147	UGRD	1	Other	International	Male	69	COURSE_CRYPT-178908	Indonesia	Temporary Resident Visa	Indonesian	HEW 6	Course Evaluation
1449	1	STAFF_CRYPT-647472	5	147	UGRD	1	Other	Local	Male	72.25	COURSE_CRYPT-178908	Indonesia	Temporary Resident Visa	Indonesian	HEW 6	Course Evaluation
1450	1	STAFF_CRYPT-647472	1	147	UGRD	1	Other	Local	Male	67.67	COURSE_CRYPT-178908	Indonesia	Temporary Resident Visa	Indonesian	HEW 6	Course Evaluation
1451	1	STAFF_CRYPT-647472	6	156	UGRD	1	Other	International	Male	47.67	COURSE_CRYPT-178699	Indonesia	Temporary Resident Visa	Indonesian	HEW 6	Course Evaluation
1452	1	STAFF_CRYPT-647472	6	156	UGRD	1	Other	International	Male	77	COURSE_CRYPT-178699	Indonesia	Temporary Resident Visa	Indonesian	HEW 6	Course Evaluation
1453	1	STAFF_CRYPT-647472	6	147	UGRD	1	Other	International	Male	70	COURSE_CRYPT-178908	Indonesia	Temporary Resident Visa	Indonesian	HEW 6	Course Evaluation
1454	1	STAFF_CRYPT-647472	5	160	UGRD	1	Other	International	Male	84.25	COURSE_CRYPT-178712	Indonesia	Temporary Resident Visa	Indonesian	HEW 6	Course Evaluation
1455	1	STAFF_CRYPT-647472	5	191	UGRD	1	Other	Local	Female	58	COURSE_CRYPT-178724	Indonesia	Temporary Resident Visa	Indonesian	HEW 6	Course Evaluation
1456	1	STAFF_CRYPT-647472	5	156	UGRD	1	Other	Local	Male	76.5	COURSE_CRYPT-178699	Indonesia	Temporary Resident Visa	Indonesian	HEW 6	Course Evaluation
1457	1	STAFF_CRYPT-647472	3	147	UGRD	1	Other	Local	Male	85.75	COURSE_CRYPT-178908	Indonesia	Temporary Resident Visa	Indonesian	HEW 6	Course Evaluation
1458	1	STAFF_CRYPT-647472	6	156	UGRD	1	Other	International	Male	76.25	COURSE_CRYPT-178699	Indonesia	Temporary Resident Visa	Indonesian	HEW 6	Course Evaluation
1459	1	STAFF_CRYPT-647472	5	156	UGRD	1	Other	Local	Male	60.33	COURSE_CRYPT-178699	Indonesia	Temporary Resident Visa	Indonesian	HEW 6	Course Evaluation
1460	1	STAFF_CRYPT-647472	4	160	UGRD	1	Other	Local	Male	57.33	COURSE_CRYPT-178712	Indonesia	Temporary Resident Visa	Indonesian	HEW 6	Course Evaluation
1461	1	STAFF_CRYPT-647472	6	147	UGRD	1	Other	International	Male	63	COURSE_CRYPT-178908	Indonesia	Temporary Resident Visa	Indonesian	HEW 6	Course Evaluation
1462	1	STAFF_CRYPT-647472	4	147	UGRD	1	Other	Local	Female	88.25	COURSE_CRYPT-178908	Indonesia	Temporary Resident Visa	Indonesian	HEW 6	Course Evaluation
1463	1	STAFF_CRYPT-647472	6	147	UGRD	1	Other	Local	Male	94.75	COURSE_CRYPT-178908	Indonesia	Temporary Resident Visa	Indonesian	HEW 6	Course Evaluation
1464	1	STAFF_CRYPT-647472	6	156	UGRD	1	Other	Local	Male	80	COURSE_CRYPT-178699	Indonesia	Temporary Resident Visa	Indonesian	HEW 6	Course Evaluation
1465	1	STAFF_CRYPT-647472	6	156	UGRD	1	Other	Local	Male	76	COURSE_CRYPT-178699	Indonesia	Temporary Resident Visa	Indonesian	HEW 6	Course Evaluation
1466	1	STAFF_CRYPT-647472	5	156	UGRD	1	Other	International	Male	36	COURSE_CRYPT-178699	Indonesia	Temporary Resident Visa	Indonesian	HEW 6	Course Evaluation
1467	1	STAFF_CRYPT-647472	6	156	UGRD	1	Other	International	Male	77	COURSE_CRYPT-178699	Indonesia	Temporary Resident Visa	Indonesian	HEW 6	Course Evaluation
1468	1	STAFF_CRYPT-647472	5	160	UGRD	1	Other	International	Female	65	COURSE_CRYPT-178712	Indonesia	Temporary Resident Visa	Indonesian	HEW 6	Course Evaluation
1469	1	STAFF_CRYPT-647472	6	156	UGRD	1	Other	Local	Male	75.5	COURSE_CRYPT-178699	Indonesia	Temporary Resident Visa	Indonesian	HEW 6	Course Evaluation
1470	1	STAFF_CRYPT-647472	6	147	UGRD	1	Other	International	Male	56.25	COURSE_CRYPT-178908	Indonesia	Temporary Resident Visa	Indonesian	HEW 6	Course Evaluation
1471	1	STAFF_CRYPT-647472	3	147	UGRD	1	Other	Local	Male	76	COURSE_CRYPT-178908	Indonesia	Temporary Resident Visa	Indonesian	HEW 6	Course Evaluation
1472	1	STAFF_CRYPT-647472	6	156	UGRD	1	Other	Local	Male	80	COURSE_CRYPT-178699	Indonesia	Temporary Resident Visa	Indonesian	HEW 6	Course Evaluation
1473	1	STAFF_CRYPT-647472	6	156	UGRD	1	Other	Local	Male	68.5	COURSE_CRYPT-178699	Indonesia	Temporary Resident Visa	Indonesian	HEW 6	Course Evaluation
1474	1	STAFF_CRYPT-647472	5	156	UGRD	1	Other	Local	Male	47.25	COURSE_CRYPT-178699	Indonesia	Temporary Resident Visa	Indonesian	HEW 6	Course Evaluation
1475	1	STAFF_CRYPT-647472	6	156	UGRD	1	Other	Local	Male	68.5	COURSE_CRYPT-178699	Indonesia	Temporary Resident Visa	Indonesian	HEW 6	Course Evaluation
1476	1	STAFF_CRYPT-647472	5	147	UGRD	1	Other	Local	Male	83	COURSE_CRYPT-178908	Indonesia	Temporary Resident Visa	Indonesian	HEW 6	Course Evaluation
1477	1	STAFF_CRYPT-647472	6	156	UGRD	1	Other	International	Male	73.5	COURSE_CRYPT-178699	Indonesia	Temporary Resident Visa	Indonesian	HEW 6	Course Evaluation
1478	1	STAFF_CRYPT-647472	4	160	UGRD	1	Other	International	Male	65.25	COURSE_CRYPT-178712	Indonesia	Temporary Resident Visa	Indonesian	HEW 6	Course Evaluation
1479	1	STAFF_CRYPT-647472	5	156	UGRD	1	Other	Local	Male	76.5	COURSE_CRYPT-178699	Indonesia	Temporary Resident Visa	Indonesian	HEW 6	Course Evaluation
1480	1	STAFF_CRYPT-647472	5	156	UGRD	1	Other	International	Male	74.33	COURSE_CRYPT-178699	Indonesia	Temporary Resident Visa	Indonesian	HEW 6	Course Evaluation
1481	1	STAFF_CRYPT-647472	5	147	UGRD	1	Other	Local	Male	83	COURSE_CRYPT-178908	Indonesia	Temporary Resident Visa	Indonesian	HEW 6	Course Evaluation
1482	1	STAFF_CRYPT-647472	5	156	UGRD	1	Other	International	Male	74.33	COURSE_CRYPT-178699	Indonesia	Temporary Resident Visa	Indonesian	HEW 6	Course Evaluation
1483	1	STAFF_CRYPT-647472	6	147	UGRD	1	Other	Local	Male	48.5	COURSE_CRYPT-178908	Indonesia	Temporary Resident Visa	Indonesian	HEW 6	Course Evaluation
1484	1	STAFF_CRYPT-647472	6	156	UGRD	1	Other	Local	Male	80.5	COURSE_CRYPT-178699	Indonesia	Temporary Resident Visa	Indonesian	HEW 6	Course Evaluation
1485	1	STAFF_CRYPT-647472	6	156	UGRD	1	Other	International	Male	77	COURSE_CRYPT-178699	Indonesia	Temporary Resident Visa	Indonesian	HEW 6	Course Evaluation
1486	1	STAFF_CRYPT-647472	5	147	UGRD	1	Other	Local	Male	72.25	COURSE_CRYPT-178908	Indonesia	Temporary Resident Visa	Indonesian	HEW 6	Course Evaluation
1487	1	STAFF_CRYPT-647472	5	49	UGRD	1	Other	Local	Male	39.33	COURSE_CRYPT-181450	Indonesia	Temporary Resident Visa	Indonesian	HEW 6	Course Evaluation
1488	1	STAFF_CRYPT-647472	4	147	UGRD	1	Other	International	Male	74.33	COURSE_CRYPT-178908	Indonesia	Temporary Resident Visa	Indonesian	HEW 6	Course Evaluation
1489	1	STAFF_CRYPT-647472	4	160	UGRD	1	Other	Local	Female	58	COURSE_CRYPT-178712	Indonesia	Temporary Resident Visa	Indonesian	HEW 6	Course Evaluation
1490	1	STAFF_CRYPT-647472	6	147	UGRD	1	Other	International	Male	56.25	COURSE_CRYPT-178908	Indonesia	Temporary Resident Visa	Indonesian	HEW 6	Course Evaluation
1491	1	STAFF_CRYPT-647472	5	147	UGRD	1	Other	International	Male	36	COURSE_CRYPT-178908	Indonesia	Temporary Resident Visa	Indonesian	HEW 6	Course Evaluation
1492	1	STAFF_CRYPT-647472	4	147	UGRD	1	Other	Local	Male	59.67	COURSE_CRYPT-178908	Indonesia	Temporary Resident Visa	Indonesian	HEW 6	Course Evaluation
1493	1	STAFF_CRYPT-647472	3	147	UGRD	1	Other	Local	Male	76	COURSE_CRYPT-178908	Indonesia	Temporary Resident Visa	Indonesian	HEW 6	Course Evaluation
1494	1	STAFF_CRYPT-647472	6	147	UGRD	1	Other	Local	Male	48.5	COURSE_CRYPT-178908	Indonesia	Temporary Resident Visa	Indonesian	HEW 6	Course Evaluation
1495	1	STAFF_CRYPT-647472	6	156	UGRD	1	Other	International	Male	39	COURSE_CRYPT-178699	Indonesia	Temporary Resident Visa	Indonesian	HEW 6	Course Evaluation
1496	1	STAFF_CRYPT-647472	6	156	UGRD	1	Other	Local	Male	72	COURSE_CRYPT-178699	Indonesia	Temporary Resident Visa	Indonesian	HEW 6	Course Evaluation
1497	1	STAFF_CRYPT-647472	5	156	UGRD	1	Other	International	Male	64.25	COURSE_CRYPT-178699	Indonesia	Temporary Resident Visa	Indonesian	HEW 6	Course Evaluation
1498	1	STAFF_CRYPT-647472	5	156	UGRD	1	Other	International	Male	64.25	COURSE_CRYPT-178699	Indonesia	Temporary Resident Visa	Indonesian	HEW 6	Course Evaluation
1499	1	STAFF_CRYPT-647472	6	156	UGRD	1	Other	Local	Male	83	COURSE_CRYPT-178699	Indonesia	Temporary Resident Visa	Indonesian	HEW 6	Course Evaluation
1500	1	STAFF_CRYPT-647472	6	156	UGRD	1	Other	Local	Male	77.75	COURSE_CRYPT-178699	Indonesia	Temporary Resident Visa	Indonesian	HEW 6	Course Evaluation
1501	1	STAFF_CRYPT-647472	4	147	UGRD	1	Other	International	Male	51	COURSE_CRYPT-178908	Indonesia	Temporary Resident Visa	Indonesian	HEW 6	Course Evaluation
1502	1	STAFF_CRYPT-647472	6	156	UGRD	1	Other	Local	Male	80.5	COURSE_CRYPT-178699	Indonesia	Temporary Resident Visa	Indonesian	HEW 6	Course Evaluation
1503	1	STAFF_CRYPT-647472	5	156	UGRD	1	Other	Local	Male	63	COURSE_CRYPT-178699	Indonesia	Temporary Resident Visa	Indonesian	HEW 6	Course Evaluation
1504	1	STAFF_CRYPT-647472	3	160	UGRD	1	Other	Local	Male	36.75	COURSE_CRYPT-178712	Indonesia	Temporary Resident Visa	Indonesian	HEW 6	Course Evaluation
1505	1	STAFF_CRYPT-647472	4	156	UGRD	1	Other	Local	Male	48.5	COURSE_CRYPT-178699	Indonesia	Temporary Resident Visa	Indonesian	HEW 6	Course Evaluation
1506	1	STAFF_CRYPT-647472	5	156	UGRD	1	Other	Local	Female	81.25	COURSE_CRYPT-178699	Indonesia	Temporary Resident Visa	Indonesian	HEW 6	Course Evaluation
1507	1	STAFF_CRYPT-647472	5	156	UGRD	1	Other	International	Male	56.25	COURSE_CRYPT-178699	Indonesia	Temporary Resident Visa	Indonesian	HEW 6	Course Evaluation
1508	1	STAFF_CRYPT-647472	6	156	UGRD	1	Other	Local	Male	83	COURSE_CRYPT-178699	Indonesia	Temporary Resident Visa	Indonesian	HEW 6	Course Evaluation
1509	1	STAFF_CRYPT-647472	5	160	UGRD	1	Other	International	Male	63.25	COURSE_CRYPT-178712	Indonesia	Temporary Resident Visa	Indonesian	HEW 6	Course Evaluation
1510	1	STAFF_CRYPT-647472	5	156	UGRD	1	Other	Local	Male	62.75	COURSE_CRYPT-178699	Indonesia	Temporary Resident Visa	Indonesian	HEW 6	Course Evaluation
1511	1	STAFF_CRYPT-647472	5	101	UGRD	1	Other	International	Male	77.5	COURSE_CRYPT-200164	Indonesia	Temporary Resident Visa	Indonesian	HEW 6	Course Evaluation
1512	1	STAFF_CRYPT-647472	5	156	UGRD	1	Other	International	Male	61.5	COURSE_CRYPT-178699	Indonesia	Temporary Resident Visa	Indonesian	HEW 6	Course Evaluation
1513	1	STAFF_CRYPT-647472	4	156	UGRD	1	Other	Local	Male	48.5	COURSE_CRYPT-178699	Indonesia	Temporary Resident Visa	Indonesian	HEW 6	Course Evaluation
1514	1	STAFF_CRYPT-647472	6	147	UGRD	1	Other	International	Male	89.33	COURSE_CRYPT-178908	Indonesia	Temporary Resident Visa	Indonesian	HEW 6	Course Evaluation
1515	1	STAFF_CRYPT-647472	6	156	UGRD	1	Other	Local	Male	65.25	COURSE_CRYPT-178699	Indonesia	Temporary Resident Visa	Indonesian	HEW 6	Course Evaluation
1516	1	STAFF_CRYPT-647472	5	156	UGRD	1	Other	Local	Male	85.75	COURSE_CRYPT-178699	Indonesia	Temporary Resident Visa	Indonesian	HEW 6	Course Evaluation
1517	1	STAFF_CRYPT-647472	4	156	UGRD	1	Other	Local	Male	67.67	COURSE_CRYPT-178699	Indonesia	Temporary Resident Visa	Indonesian	HEW 6	Course Evaluation
1518	1	STAFF_CRYPT-647472	6	156	UGRD	1	Other	Local	Male	86.67	COURSE_CRYPT-178699	Indonesia	Temporary Resident Visa	Indonesian	HEW 6	Course Evaluation
1519	1	STAFF_CRYPT-647472	6	156	UGRD	1	Other	Local	Male	72.25	COURSE_CRYPT-178699	Indonesia	Temporary Resident Visa	Indonesian	HEW 6	Course Evaluation
1520	1	STAFF_CRYPT-647472	2	156	UGRD	1	Other	Local	Male	68.25	COURSE_CRYPT-178699	Indonesia	Temporary Resident Visa	Indonesian	HEW 6	Course Evaluation
1521	1	STAFF_CRYPT-647472	5	156	UGRD	1	Other	International	Male	61.5	COURSE_CRYPT-178699	Indonesia	Temporary Resident Visa	Indonesian	HEW 6	Course Evaluation
1522	1	STAFF_CRYPT-647472	2	156	UGRD	1	Other	Local	Male	68.25	COURSE_CRYPT-178699	Indonesia	Temporary Resident Visa	Indonesian	HEW 6	Course Evaluation
1523	1	STAFF_CRYPT-647472	6	156	UGRD	1	Other	Local	Male	72.25	COURSE_CRYPT-178699	Indonesia	Temporary Resident Visa	Indonesian	HEW 6	Course Evaluation
1524	1	STAFF_CRYPT-647472	6	156	UGRD	1	Other	Local	Male	89.75	COURSE_CRYPT-178699	Indonesia	Temporary Resident Visa	Indonesian	HEW 6	Course Evaluation
1525	1	STAFF_CRYPT-647472	6	156	UGRD	1	Other	Local	Male	94.75	COURSE_CRYPT-178699	Indonesia	Temporary Resident Visa	Indonesian	HEW 6	Course Evaluation
1526	1	STAFF_CRYPT-647472	5	160	UGRD	1	Other	International	Female	53	COURSE_CRYPT-178712	Indonesia	Temporary Resident Visa	Indonesian	HEW 6	Course Evaluation
1527	1	STAFF_CRYPT-647472	6	160	UGRD	1	Other	Local	Female	52.67	COURSE_CRYPT-178712	Indonesia	Temporary Resident Visa	Indonesian	HEW 6	Course Evaluation
1528	1	STAFF_CRYPT-647472	6	147	UGRD	1	Other	International	Female	42.5	COURSE_CRYPT-178908	Indonesia	Temporary Resident Visa	Indonesian	HEW 6	Course Evaluation
1529	1	STAFF_CRYPT-647472	5	160	UGRD	1	Other	International	Male	71.5	COURSE_CRYPT-178712	Indonesia	Temporary Resident Visa	Indonesian	HEW 6	Course Evaluation
1530	1	STAFF_CRYPT-647472	5	160	UGRD	1	Other	Local	Male	72	COURSE_CRYPT-178712	Indonesia	Temporary Resident Visa	Indonesian	HEW 6	Course Evaluation
1531	1	STAFF_CRYPT-647472	5	160	UGRD	1	Other	International	Male	76.25	COURSE_CRYPT-178712	Indonesia	Temporary Resident Visa	Indonesian	HEW 6	Course Evaluation
1532	1	STAFF_CRYPT-647472	5	160	UGRD	1	Other	International	Male	76.25	COURSE_CRYPT-178712	Indonesia	Temporary Resident Visa	Indonesian	HEW 6	Course Evaluation
1533	1	STAFF_CRYPT-647472	6	156	UGRD	1	Other	International	Male	45.75	COURSE_CRYPT-178699	Indonesia	Temporary Resident Visa	Indonesian	HEW 6	Course Evaluation
1534	1	STAFF_CRYPT-647472	6	156	UGRD	1	Other	International	Male	39	COURSE_CRYPT-178699	Indonesia	Temporary Resident Visa	Indonesian	HEW 6	Course Evaluation
1535	1	STAFF_CRYPT-647472	4	160	UGRD	1	Other	International	Male	77	COURSE_CRYPT-178712	Indonesia	Temporary Resident Visa	Indonesian	HEW 6	Course Evaluation
1536	1	STAFF_CRYPT-647472	6	156	UGRD	1	Other	Local	Female	88.25	COURSE_CRYPT-178699	Indonesia	Temporary Resident Visa	Indonesian	HEW 6	Course Evaluation
1537	1	STAFF_CRYPT-647472	4	160	UGRD	1	Other	Local	Male	80	COURSE_CRYPT-178712	Indonesia	Temporary Resident Visa	Indonesian	HEW 6	Course Evaluation
1538	1	STAFF_CRYPT-647472	5	160	UGRD	1	Other	International	Male	84.25	COURSE_CRYPT-178712	Indonesia	Temporary Resident Visa	Indonesian	HEW 6	Course Evaluation
1539	1	STAFF_CRYPT-647472	4	160	UGRD	1	Other	Local	Female	86	COURSE_CRYPT-178712	Indonesia	Temporary Resident Visa	Indonesian	HEW 6	Course Evaluation
1540	1	STAFF_CRYPT-647472	4	160	UGRD	1	Other	International	Female	86.5	COURSE_CRYPT-178712	Indonesia	Temporary Resident Visa	Indonesian	HEW 6	Course Evaluation
1541	1	STAFF_CRYPT-647472	4	156	UGRD	1	Other	International	Male	37	COURSE_CRYPT-178699	Indonesia	Temporary Resident Visa	Indonesian	HEW 6	Course Evaluation
1542	1	STAFF_CRYPT-647472	5	160	UGRD	1	Other	Local	Male	52.67	COURSE_CRYPT-178712	Indonesia	Temporary Resident Visa	Indonesian	HEW 6	Course Evaluation
1543	1	STAFF_CRYPT-647472	4	147	UGRD	1	Other	International	Male	74.33	COURSE_CRYPT-178908	Indonesia	Temporary Resident Visa	Indonesian	HEW 6	Course Evaluation
1544	1	STAFF_CRYPT-647472	6	160	UGRD	1	Other	International	Male	63	COURSE_CRYPT-178712	Indonesia	Temporary Resident Visa	Indonesian	HEW 6	Course Evaluation
1545	1	STAFF_CRYPT-647472	5	160	UGRD	1	Other	Local	Male	80.25	COURSE_CRYPT-178712	Indonesia	Temporary Resident Visa	Indonesian	HEW 6	Course Evaluation
1546	1	STAFF_CRYPT-647472	3	147	UGRD	1	Other	Local	Female	81.25	COURSE_CRYPT-178908	Indonesia	Temporary Resident Visa	Indonesian	HEW 6	Course Evaluation
1547	1	STAFF_CRYPT-647472	6	156	UGRD	1	Other	Local	Male	86.67	COURSE_CRYPT-178699	Indonesia	Temporary Resident Visa	Indonesian	HEW 6	Course Evaluation
1548	1	STAFF_CRYPT-647472	6	156	UGRD	1	Other	International	Male	71	COURSE_CRYPT-178699	Indonesia	Temporary Resident Visa	Indonesian	HEW 6	Course Evaluation
1549	1	STAFF_CRYPT-647472	6	156	UGRD	1	Other	International	Female	76.5	COURSE_CRYPT-178699	Indonesia	Temporary Resident Visa	Indonesian	HEW 6	Course Evaluation
1550	1	STAFF_CRYPT-647472	2	147	UGRD	1	Other	Local	Male	76	COURSE_CRYPT-178908	Indonesia	Temporary Resident Visa	Indonesian	HEW 6	Course Evaluation
1551	1	STAFF_CRYPT-647472	4	147	UGRD	1	Other	Local	Male	77.25	COURSE_CRYPT-178908	Indonesia	Temporary Resident Visa	Indonesian	HEW 6	Course Evaluation
1552	1	STAFF_CRYPT-647472	6	156	UGRD	1	Other	International	Female	76.5	COURSE_CRYPT-178699	Indonesia	Temporary Resident Visa	Indonesian	HEW 6	Course Evaluation
1553	1	STAFF_CRYPT-647472	6	147	UGRD	1	Other	International	Male	71	COURSE_CRYPT-178908	Indonesia	Temporary Resident Visa	Indonesian	HEW 6	Course Evaluation
1554	1	STAFF_CRYPT-647472	4	156	UGRD	1	Other	International	Male	40	COURSE_CRYPT-178699	Indonesia	Temporary Resident Visa	Indonesian	HEW 6	Course Evaluation
1555	1	STAFF_CRYPT-647472	5	160	UGRD	1	Other	International	Male	71.5	COURSE_CRYPT-178712	Indonesia	Temporary Resident Visa	Indonesian	HEW 6	Course Evaluation
1556	1	STAFF_CRYPT-647472	4	160	UGRD	1	Other	International	Male	74.75	COURSE_CRYPT-178712	Indonesia	Temporary Resident Visa	Indonesian	HEW 6	Course Evaluation
1557	1	STAFF_CRYPT-647472	4	160	UGRD	1	Other	International	Male	77	COURSE_CRYPT-178712	Indonesia	Temporary Resident Visa	Indonesian	HEW 6	Course Evaluation
1558	1	STAFF_CRYPT-647472	5	156	UGRD	1	Other	Local	Male	47.25	COURSE_CRYPT-178699	Indonesia	Temporary Resident Visa	Indonesian	HEW 6	Course Evaluation
1559	1	STAFF_CRYPT-647472	6	156	UGRD	1	Other	Local	Male	72	COURSE_CRYPT-178699	Indonesia	Temporary Resident Visa	Indonesian	HEW 6	Course Evaluation
1560	1	STAFF_CRYPT-647472	3	147	UGRD	1	Other	Local	Female	81.25	COURSE_CRYPT-178908	Indonesia	Temporary Resident Visa	Indonesian	HEW 6	Course Evaluation
1561	1	STAFF_CRYPT-647472	6	156	UGRD	1	Other	International	Male	64.5	COURSE_CRYPT-178699	Indonesia	Temporary Resident Visa	Indonesian	HEW 6	Course Evaluation
1562	1	STAFF_CRYPT-647472	6	191	UGRD	1	Other	International	Female	28.67	COURSE_CRYPT-178724	Indonesia	Temporary Resident Visa	Indonesian	HEW 6	Course Evaluation
1563	1	STAFF_CRYPT-647472	6	49	UGRD	1	Other	International	Male	71	COURSE_CRYPT-181450	Indonesia	Temporary Resident Visa	Indonesian	HEW 6	Course Evaluation
1564	1	STAFF_CRYPT-647472	4	191	UGRD	1	Other	Local	Female	86	COURSE_CRYPT-178724	Indonesia	Temporary Resident Visa	Indonesian	HEW 6	Course Evaluation
1565	1	STAFF_CRYPT-647472	6	156	UGRD	1	Other	Local	Male	75.5	COURSE_CRYPT-178699	Indonesia	Temporary Resident Visa	Indonesian	HEW 6	Course Evaluation
1566	1	STAFF_CRYPT-647472	5	160	UGRD	1	Other	Local	Male	80	COURSE_CRYPT-178712	Indonesia	Temporary Resident Visa	Indonesian	HEW 6	Course Evaluation
1567	1	STAFF_CRYPT-647472	3	147	UGRD	1	Other	Local	Male	85.75	COURSE_CRYPT-178908	Indonesia	Temporary Resident Visa	Indonesian	HEW 6	Course Evaluation
1568	1	STAFF_CRYPT-647472	3	160	UGRD	1	Other	International	Male	76.25	COURSE_CRYPT-178712	Indonesia	Temporary Resident Visa	Indonesian	HEW 6	Course Evaluation
1569	1	STAFF_CRYPT-647472	4	101	UGRD	1	Other	Local	Male	62.5	COURSE_CRYPT-200164	Indonesia	Temporary Resident Visa	Indonesian	HEW 6	Course Evaluation
1570	1	STAFF_CRYPT-647472	5	147	UGRD	1	Other	International	Male	36	COURSE_CRYPT-178908	Indonesia	Temporary Resident Visa	Indonesian	HEW 6	Course Evaluation
1571	1	STAFF_CRYPT-647472	5	191	UGRD	1	Other	Local	Male	89.25	COURSE_CRYPT-178724	Indonesia	Temporary Resident Visa	Indonesian	HEW 6	Course Evaluation
1572	1	STAFF_CRYPT-647472	3	160	UGRD	1	Other	International	Male	76.25	COURSE_CRYPT-178712	Indonesia	Temporary Resident Visa	Indonesian	HEW 6	Course Evaluation
1573	1	STAFF_CRYPT-647472	3	101	UGRD	1	Other	Local	Male	54.75	COURSE_CRYPT-200164	Indonesia	Temporary Resident Visa	Indonesian	HEW 6	Course Evaluation
1574	1	STAFF_CRYPT-647472	6	147	UGRD	1	Other	International	Male	64.5	COURSE_CRYPT-178908	Indonesia	Temporary Resident Visa	Indonesian	HEW 6	Course Evaluation
1575	1	STAFF_CRYPT-647472	2	147	UGRD	1	Other	Local	Male	75.5	COURSE_CRYPT-178908	Indonesia	Temporary Resident Visa	Indonesian	HEW 6	Course Evaluation
1576	1	STAFF_CRYPT-647472	5	191	UGRD	1	Other	International	Male	77	COURSE_CRYPT-178724	Indonesia	Temporary Resident Visa	Indonesian	HEW 6	Course Evaluation
1577	1	STAFF_CRYPT-647472	6	156	UGRD	1	Other	Local	Male	76	COURSE_CRYPT-178699	Indonesia	Temporary Resident Visa	Indonesian	HEW 6	Course Evaluation
1578	1	STAFF_CRYPT-647472	3	191	UGRD	1	Other	Local	Male	64.25	COURSE_CRYPT-178724	Indonesia	Temporary Resident Visa	Indonesian	HEW 6	Course Evaluation
1579	1	STAFF_CRYPT-647472	5	156	UGRD	1	Other	Local	Male	62.75	COURSE_CRYPT-178699	Indonesia	Temporary Resident Visa	Indonesian	HEW 6	Course Evaluation
1580	1	STAFF_CRYPT-647472	4	147	UGRD	1	Other	Local	Male	77.25	COURSE_CRYPT-178908	Indonesia	Temporary Resident Visa	Indonesian	HEW 6	Course Evaluation
1581	1	STAFF_CRYPT-647472	NA	160	UGRD	1	Other	International	Male	44	COURSE_CRYPT-178712	Indonesia	Temporary Resident Visa	Indonesian	HEW 6	Course Evaluation
1582	1	STAFF_CRYPT-647472	4	147	UGRD	1	Other	Local	Male	59.67	COURSE_CRYPT-178908	Indonesia	Temporary Resident Visa	Indonesian	HEW 6	Course Evaluation
1583	1	STAFF_CRYPT-647472	2	191	UGRD	1	Other	International	Male	44	COURSE_CRYPT-178724	Indonesia	Temporary Resident Visa	Indonesian	HEW 6	Course Evaluation
1584	1	STAFF_CRYPT-647472	NA	160	UGRD	1	Other	International	Male	44	COURSE_CRYPT-178712	Indonesia	Temporary Resident Visa	Indonesian	HEW 6	Course Evaluation
1585	1	STAFF_CRYPT-647472	4	147	UGRD	1	Other	Local	Male	81	COURSE_CRYPT-178908	Indonesia	Temporary Resident Visa	Indonesian	HEW 6	Course Evaluation
1586	1	STAFF_CRYPT-647472	5	101	UGRD	1	Other	International	Male	80	COURSE_CRYPT-200164	Indonesia	Temporary Resident Visa	Indonesian	HEW 6	Course Evaluation
1587	1	STAFF_CRYPT-647472	6	156	UGRD	1	Other	Local	Male	94.75	COURSE_CRYPT-178699	Indonesia	Temporary Resident Visa	Indonesian	HEW 6	Course Evaluation
1588	1	STAFF_CRYPT-647472	6	147	UGRD	1	Other	International	Male	63	COURSE_CRYPT-178908	Indonesia	Temporary Resident Visa	Indonesian	HEW 6	Course Evaluation
1589	1	STAFF_CRYPT-647472	5	101	UGRD	1	Other	Local	Male	70.5	COURSE_CRYPT-200164	Indonesia	Temporary Resident Visa	Indonesian	HEW 6	Course Evaluation
1590	1	STAFF_CRYPT-647472	6	101	UGRD	1	Other	Local	Male	78.5	COURSE_CRYPT-200164	Indonesia	Temporary Resident Visa	Indonesian	HEW 6	Course Evaluation
1591	1	STAFF_CRYPT-647472	2	147	UGRD	1	Other	Local	Male	76	COURSE_CRYPT-178908	Indonesia	Temporary Resident Visa	Indonesian	HEW 6	Course Evaluation
1592	1	STAFF_CRYPT-647472	3	191	UGRD	1	Other	Local	Male	80	COURSE_CRYPT-178724	Indonesia	Temporary Resident Visa	Indonesian	HEW 6	Course Evaluation
1593	1	STAFF_CRYPT-647472	1	101	UGRD	1	Other	Local	Male	72.75	COURSE_CRYPT-200164	Indonesia	Temporary Resident Visa	Indonesian	HEW 6	Course Evaluation
1594	1	STAFF_CRYPT-647472	6	147	UGRD	1	Other	International	Male	70	COURSE_CRYPT-178908	Indonesia	Temporary Resident Visa	Indonesian	HEW 6	Course Evaluation
1595	1	STAFF_CRYPT-647472	4	160	UGRD	1	Other	Local	Male	82	COURSE_CRYPT-178712	Indonesia	Temporary Resident Visa	Indonesian	HEW 6	Course Evaluation
1596	1	STAFF_CRYPT-647472	6	101	UGRD	1	Other	Local	Male	90.75	COURSE_CRYPT-200164	Indonesia	Temporary Resident Visa	Indonesian	HEW 6	Course Evaluation
1597	1	STAFF_CRYPT-647472	5	191	UGRD	1	Other	International	Male	84.25	COURSE_CRYPT-178724	Indonesia	Temporary Resident Visa	Indonesian	HEW 6	Course Evaluation
1598	1	STAFF_CRYPT-647472	5	147	UGRD	1	Other	International	Male	69	COURSE_CRYPT-178908	Indonesia	Temporary Resident Visa	Indonesian	HEW 6	Course Evaluation
1599	1	STAFF_CRYPT-647472	4	101	UGRD	1	Other	Local	Male	88	COURSE_CRYPT-200164	Indonesia	Temporary Resident Visa	Indonesian	HEW 6	Course Evaluation
1600	1	STAFF_CRYPT-647472	4	147	UGRD	1	Other	Local	Male	81	COURSE_CRYPT-178908	Indonesia	Temporary Resident Visa	Indonesian	HEW 6	Course Evaluation
1601	1	STAFF_CRYPT-647472	6	160	UGRD	1	Other	Local	Male	88.5	COURSE_CRYPT-178712	Indonesia	Temporary Resident Visa	Indonesian	HEW 6	Course Evaluation
1602	1	STAFF_CRYPT-647472	5	160	UGRD	1	Other	International	Male	56.75	COURSE_CRYPT-178712	Indonesia	Temporary Resident Visa	Indonesian	HEW 6	Course Evaluation
1603	1	STAFF_CRYPT-647472	5	191	UGRD	1	Other	International	Male	77	COURSE_CRYPT-178724	Indonesia	Temporary Resident Visa	Indonesian	HEW 6	Course Evaluation
1604	1	STAFF_CRYPT-647472	5	101	UGRD	1	Other	International	Male	63.5	COURSE_CRYPT-200164	Indonesia	Temporary Resident Visa	Indonesian	HEW 6	Course Evaluation
1605	1	STAFF_CRYPT-647472	3	101	UGRD	1	Other	Local	Male	54.75	COURSE_CRYPT-200164	Indonesia	Temporary Resident Visa	Indonesian	HEW 6	Course Evaluation
1606	1	STAFF_CRYPT-647472	2	191	UGRD	1	Other	International	Male	65.25	COURSE_CRYPT-178724	Indonesia	Temporary Resident Visa	Indonesian	HEW 6	Course Evaluation
1607	1	STAFF_CRYPT-647472	4	101	UGRD	1	Other	Local	Male	88	COURSE_CRYPT-200164	Indonesia	Temporary Resident Visa	Indonesian	HEW 6	Course Evaluation
1608	1	STAFF_CRYPT-647472	4	156	UGRD	1	Other	Local	Male	52	COURSE_CRYPT-178699	Indonesia	Temporary Resident Visa	Indonesian	HEW 6	Course Evaluation
1609	1	STAFF_CRYPT-647472	5	101	UGRD	1	Other	International	Male	56	COURSE_CRYPT-200164	Indonesia	Temporary Resident Visa	Indonesian	HEW 6	Course Evaluation
1610	1	STAFF_CRYPT-647472	5	101	UGRD	1	Other	Local	Male	63.5	COURSE_CRYPT-200164	Indonesia	Temporary Resident Visa	Indonesian	HEW 6	Course Evaluation
1611	1	STAFF_CRYPT-647472	4	147	UGRD	1	Other	Local	Male	77.75	COURSE_CRYPT-178908	Indonesia	Temporary Resident Visa	Indonesian	HEW 6	Course Evaluation
1612	1	STAFF_CRYPT-647472	5	147	UGRD	1	Other	Local	Male	86.67	COURSE_CRYPT-178908	Indonesia	Temporary Resident Visa	Indonesian	HEW 6	Course Evaluation
1613	1	STAFF_CRYPT-647472	5	160	UGRD	1	Other	International	Female	53	COURSE_CRYPT-178712	Indonesia	Temporary Resident Visa	Indonesian	HEW 6	Course Evaluation
1614	1	STAFF_CRYPT-647472	6	101	UGRD	1	Other	International	Male	53	COURSE_CRYPT-200164	Indonesia	Temporary Resident Visa	Indonesian	HEW 6	Course Evaluation
1615	1	STAFF_CRYPT-647472	5	101	UGRD	1	Other	International	Male	76.5	COURSE_CRYPT-200164	Indonesia	Temporary Resident Visa	Indonesian	HEW 6	Course Evaluation
1616	1	STAFF_CRYPT-647472	5	101	UGRD	1	Other	Local	Male	63.5	COURSE_CRYPT-200164	Indonesia	Temporary Resident Visa	Indonesian	HEW 6	Course Evaluation
1617	1	STAFF_CRYPT-647472	3	156	UGRD	1	Other	Local	Male	64.5	COURSE_CRYPT-178699	Indonesia	Temporary Resident Visa	Indonesian	HEW 6	Course Evaluation
1618	1	STAFF_CRYPT-647472	5	140	UGRD	1	Other	International	Male	56.75	COURSE_CRYPT-178745	Indonesia	Temporary Resident Visa	Indonesian	HEW 6	Course Evaluation
1619	1	STAFF_CRYPT-647472	5	156	UGRD	1	Other	Local	Male	63	COURSE_CRYPT-178699	Indonesia	Temporary Resident Visa	Indonesian	HEW 6	Course Evaluation
1620	1	STAFF_CRYPT-647472	4	147	UGRD	1	Other	International	Male	51	COURSE_CRYPT-178908	Indonesia	Temporary Resident Visa	Indonesian	HEW 6	Course Evaluation
1621	1	STAFF_CRYPT-647472	4	101	UGRD	1	Other	Local	Male	62.5	COURSE_CRYPT-200164	Indonesia	Temporary Resident Visa	Indonesian	HEW 6	Course Evaluation
1622	1	STAFF_CRYPT-647472	1	101	UGRD	1	Other	Local	Male	72.75	COURSE_CRYPT-200164	Indonesia	Temporary Resident Visa	Indonesian	HEW 6	Course Evaluation
1623	1	STAFF_CRYPT-647472	6	147	UGRD	1	Other	Local	Male	94.75	COURSE_CRYPT-178908	Indonesia	Temporary Resident Visa	Indonesian	HEW 6	Course Evaluation
1624	1	STAFF_CRYPT-647472	6	156	UGRD	1	Other	Local	Male	77.75	COURSE_CRYPT-178699	Indonesia	Temporary Resident Visa	Indonesian	HEW 6	Course Evaluation
1625	1	STAFF_CRYPT-647472	6	156	UGRD	1	Other	International	Male	70	COURSE_CRYPT-178699	Indonesia	Temporary Resident Visa	Indonesian	HEW 6	Course Evaluation
1626	1	STAFF_CRYPT-647472	6	191	UGRD	1	Other	International	Male	64.5	COURSE_CRYPT-178724	Indonesia	Temporary Resident Visa	Indonesian	HEW 6	Course Evaluation
1627	1	STAFF_CRYPT-647472	5	160	UGRD	1	Other	International	Male	48.25	COURSE_CRYPT-178712	Indonesia	Temporary Resident Visa	Indonesian	HEW 6	Course Evaluation
1628	1	STAFF_CRYPT-647472	5	101	UGRD	1	Other	International	Male	63.5	COURSE_CRYPT-200164	Indonesia	Temporary Resident Visa	Indonesian	HEW 6	Course Evaluation
1629	1	STAFF_CRYPT-647472	6	156	UGRD	1	Other	International	Male	77	COURSE_CRYPT-178699	Indonesia	Temporary Resident Visa	Indonesian	HEW 6	Course Evaluation
1630	1	STAFF_CRYPT-647472	6	101	UGRD	1	Other	Local	Male	90.75	COURSE_CRYPT-200164	Indonesia	Temporary Resident Visa	Indonesian	HEW 6	Course Evaluation
1631	1	STAFF_CRYPT-647472	5	101	UGRD	1	Other	International	Male	77.5	COURSE_CRYPT-200164	Indonesia	Temporary Resident Visa	Indonesian	HEW 6	Course Evaluation
1632	1	STAFF_CRYPT-647472	5	101	UGRD	1	Other	International	Male	93.5	COURSE_CRYPT-200164	Indonesia	Temporary Resident Visa	Indonesian	HEW 6	Course Evaluation
1633	1	STAFF_CRYPT-647472	6	156	UGRD	1	Other	International	Male	63	COURSE_CRYPT-178699	Indonesia	Temporary Resident Visa	Indonesian	HEW 6	Course Evaluation
1634	1	STAFF_CRYPT-647472	4	101	UGRD	1	Other	Local	Male	56.75	COURSE_CRYPT-200164	Indonesia	Temporary Resident Visa	Indonesian	HEW 6	Course Evaluation
1635	1	STAFF_CRYPT-647472	6	101	UGRD	1	Other	Local	Male	78.5	COURSE_CRYPT-200164	Indonesia	Temporary Resident Visa	Indonesian	HEW 6	Course Evaluation
1636	1	STAFF_CRYPT-647472	2	147	UGRD	1	Other	Local	Male	75.5	COURSE_CRYPT-178908	Indonesia	Temporary Resident Visa	Indonesian	HEW 6	Course Evaluation
1637	1	STAFF_CRYPT-647472	5	101	UGRD	1	Other	International	Male	56	COURSE_CRYPT-200164	Indonesia	Temporary Resident Visa	Indonesian	HEW 6	Course Evaluation
1638	1	STAFF_CRYPT-647472	4	101	UGRD	1	Other	Local	Male	56.75	COURSE_CRYPT-200164	Indonesia	Temporary Resident Visa	Indonesian	HEW 6	Course Evaluation
1639	1	STAFF_CRYPT-647472	6	147	UGRD	1	Other	International	Male	71	COURSE_CRYPT-178908	Indonesia	Temporary Resident Visa	Indonesian	HEW 6	Course Evaluation
1640	1	STAFF_CRYPT-647472	4	147	UGRD	1	Other	Local	Male	77.75	COURSE_CRYPT-178908	Indonesia	Temporary Resident Visa	Indonesian	HEW 6	Course Evaluation
1641	1	STAFF_CRYPT-647472	6	101	UGRD	1	Other	International	Male	53	COURSE_CRYPT-200164	Indonesia	Temporary Resident Visa	Indonesian	HEW 6	Course Evaluation
1642	1	STAFF_CRYPT-647472	4	160	UGRD	1	Other	Local	Female	55.33	COURSE_CRYPT-178712	Indonesia	Temporary Resident Visa	Indonesian	HEW 6	Course Evaluation
1643	1	STAFF_CRYPT-647472	6	160	UGRD	1	Other	International	Male	63	COURSE_CRYPT-178712	Indonesia	Temporary Resident Visa	Indonesian	HEW 6	Course Evaluation
1644	1	STAFF_CRYPT-647472	6	147	UGRD	1	Other	International	Male	64.5	COURSE_CRYPT-178908	Indonesia	Temporary Resident Visa	Indonesian	HEW 6	Course Evaluation
1645	1	STAFF_CRYPT-647472	5	156	UGRD	1	Other	International	Male	56.25	COURSE_CRYPT-178699	Indonesia	Temporary Resident Visa	Indonesian	HEW 6	Course Evaluation
1646	1	STAFF_CRYPT-647472	6	34	UGRD	1	Other	Local	Male	68.5	COURSE_CRYPT-178773	Indonesia	Temporary Resident Visa	Indonesian	HEW 6	Course Evaluation
1647	1	STAFF_CRYPT-647472	6	203	UGRD	1	Other	Local	Male	88.5	COURSE_CRYPT-178781	Indonesia	Temporary Resident Visa	Indonesian	HEW 6	Course Evaluation
1648	1	STAFF_CRYPT-647472	6	203	UGRD	1	Other	Local	Male	88.5	COURSE_CRYPT-178781	Indonesia	Temporary Resident Visa	Indonesian	HEW 6	Course Evaluation
1649	1	STAFF_CRYPT-647472	3	54	UGRD	1	Other	International	Male	44	COURSE_CRYPT-178764	Indonesia	Temporary Resident Visa	Indonesian	HEW 6	Course Evaluation
1650	1	STAFF_CRYPT-647472	6	66	UGRD	1	Other	Local	Male	86.25	COURSE_CRYPT-201410	Indonesia	Temporary Resident Visa	Indonesian	HEW 6	Course Evaluation
1651	1	STAFF_CRYPT-647472	NA	48	UGRD	1	Other	Local	Male	71	COURSE_CRYPT-184918	Indonesia	Temporary Resident Visa	Indonesian	HEW 6	Course Evaluation
1652	1	STAFF_CRYPT-647472	3	140	UGRD	1	Other	Local	Male	88.5	COURSE_CRYPT-178745	Indonesia	Temporary Resident Visa	Indonesian	HEW 6	Course Evaluation
1653	1	STAFF_CRYPT-647472	3	191	UGRD	1	Other	International	Male	55.75	COURSE_CRYPT-178724	Indonesia	Temporary Resident Visa	Indonesian	HEW 6	Course Evaluation
1654	1	STAFF_CRYPT-647472	6	47	UGRD	1	Other	Local	Male	60	COURSE_CRYPT-182524	Indonesia	Temporary Resident Visa	Indonesian	HEW 6	Course Evaluation
1655	1	STAFF_CRYPT-647472	4	66	UGRD	1	Other	Local	Male	88.5	COURSE_CRYPT-178861	Indonesia	Temporary Resident Visa	Indonesian	HEW 6	Course Evaluation
1656	1	STAFF_CRYPT-647472	5	140	UGRD	1	Other	International	Male	63	COURSE_CRYPT-178745	Indonesia	Temporary Resident Visa	Indonesian	HEW 6	Course Evaluation
1657	1	STAFF_CRYPT-647472	4	203	UGRD	1	Other	International	Male	66	COURSE_CRYPT-178781	Indonesia	Temporary Resident Visa	Indonesian	HEW 6	Course Evaluation
1658	1	STAFF_CRYPT-647472	5	66	UGRD	1	Other	Local	Male	91.25	COURSE_CRYPT-178861	Indonesia	Temporary Resident Visa	Indonesian	HEW 6	Course Evaluation
1659	1	STAFF_CRYPT-647472	5	26	UGRD	1	Other	International	Male	76.6	COURSE_CRYPT-178831	Indonesia	Temporary Resident Visa	Indonesian	HEW 6	Course Evaluation
1660	1	STAFF_CRYPT-647472	6	31	UGRD	1	Other	Local	Male	80.25	COURSE_CRYPT-178805	Indonesia	Temporary Resident Visa	Indonesian	HEW 6	Course Evaluation
1661	1	STAFF_CRYPT-647472	2	191	UGRD	1	Other	International	Male	44	COURSE_CRYPT-178724	Indonesia	Temporary Resident Visa	Indonesian	HEW 6	Course Evaluation
1662	1	STAFF_CRYPT-647472	3	66	UGRD	1	Other	Local	Male	36.75	COURSE_CRYPT-178861	Indonesia	Temporary Resident Visa	Indonesian	HEW 6	Course Evaluation
1663	1	STAFF_CRYPT-647472	5	284	UGRD	1	Other	International	Male	52.25	COURSE_CRYPT-179379	Indonesia	Temporary Resident Visa	Indonesian	HEW 6	Course Evaluation
1664	1	STAFF_CRYPT-647472	5	66	UGRD	1	Other	Local	Male	60	COURSE_CRYPT-201410	Indonesia	Temporary Resident Visa	Indonesian	HEW 6	Course Evaluation
1665	1	STAFF_CRYPT-647472	6	203	UGRD	1	Other	International	Female	83.5	COURSE_CRYPT-178781	Indonesia	Temporary Resident Visa	Indonesian	HEW 6	Course Evaluation
1666	1	STAFF_CRYPT-647472	5	203	UGRD	1	Other	International	Male	69.67	COURSE_CRYPT-178781	Indonesia	Temporary Resident Visa	Indonesian	HEW 6	Course Evaluation
1667	1	STAFF_CRYPT-647472	6	47	UGRD	1	Other	Local	Male	68.2	COURSE_CRYPT-182524	Indonesia	Temporary Resident Visa	Indonesian	HEW 6	Course Evaluation
1668	1	STAFF_CRYPT-647472	5	203	UGRD	1	Other	Local	Male	89.25	COURSE_CRYPT-178781	Indonesia	Temporary Resident Visa	Indonesian	HEW 6	Course Evaluation
1669	1	STAFF_CRYPT-647472	4	284	UGRD	1	Other	International	Male	63.75	COURSE_CRYPT-179379	Indonesia	Temporary Resident Visa	Indonesian	HEW 6	Course Evaluation
1670	1	STAFF_CRYPT-647472	5	60	UGRD	1	Other	Local	Male	43	COURSE_CRYPT-178826	Indonesia	Temporary Resident Visa	Indonesian	HEW 6	Course Evaluation
1671	1	STAFF_CRYPT-647472	6	203	UGRD	1	Other	Local	Male	91.25	COURSE_CRYPT-178781	Indonesia	Temporary Resident Visa	Indonesian	HEW 6	Course Evaluation
1672	1	STAFF_CRYPT-647472	6	203	UGRD	1	Other	International	Male	80.33	COURSE_CRYPT-178781	Indonesia	Temporary Resident Visa	Indonesian	HEW 6	Course Evaluation
1673	1	STAFF_CRYPT-647472	6	34	UGRD	1	Other	Local	Male	68.5	COURSE_CRYPT-178773	Indonesia	Temporary Resident Visa	Indonesian	HEW 6	Course Evaluation
1674	1	STAFF_CRYPT-647472	3	191	UGRD	1	Other	Local	Male	64.5	COURSE_CRYPT-178724	Indonesia	Temporary Resident Visa	Indonesian	HEW 6	Course Evaluation
1675	1	STAFF_CRYPT-647472	4	284	UGRD	1	Other	Local	Male	70	COURSE_CRYPT-179379	Indonesia	Temporary Resident Visa	Indonesian	HEW 6	Course Evaluation
1676	1	STAFF_CRYPT-647472	5	54	UGRD	1	Other	Local	Female	86	COURSE_CRYPT-178764	Indonesia	Temporary Resident Visa	Indonesian	HEW 6	Course Evaluation
1677	1	STAFF_CRYPT-647472	5	60	UGRD	1	Other	Local	Male	43	COURSE_CRYPT-178826	Indonesia	Temporary Resident Visa	Indonesian	HEW 6	Course Evaluation
1678	1	STAFF_CRYPT-647472	6	66	UGRD	1	Other	International	Male	70.25	COURSE_CRYPT-201410	Indonesia	Temporary Resident Visa	Indonesian	HEW 6	Course Evaluation
1679	1	STAFF_CRYPT-647472	1	34	UGRD	1	Other	International	Male	70.67	COURSE_CRYPT-178785	Indonesia	Temporary Resident Visa	Indonesian	HEW 6	Course Evaluation
1680	1	STAFF_CRYPT-647472	6	140	UGRD	1	Other	International	Male	47.67	COURSE_CRYPT-178745	Indonesia	Temporary Resident Visa	Indonesian	HEW 6	Course Evaluation
1681	1	STAFF_CRYPT-647472	4	140	UGRD	1	Other	International	Male	48.25	COURSE_CRYPT-178745	Indonesia	Temporary Resident Visa	Indonesian	HEW 6	Course Evaluation
1682	1	STAFF_CRYPT-647472	4	34	UGRD	1	Other	International	Male	74.5	COURSE_CRYPT-178785	Indonesia	Temporary Resident Visa	Indonesian	HEW 6	Course Evaluation
1683	1	STAFF_CRYPT-647472	1	34	UGRD	1	Other	Local	Male	68.2	COURSE_CRYPT-178785	Indonesia	Temporary Resident Visa	Indonesian	HEW 6	Course Evaluation
1684	1	STAFF_CRYPT-647472	2	34	UGRD	1	Other	International	Male	66	COURSE_CRYPT-178785	Indonesia	Temporary Resident Visa	Indonesian	HEW 6	Course Evaluation
1685	1	STAFF_CRYPT-647472	5	191	UGRD	1	Other	International	Male	68.33	COURSE_CRYPT-178724	Indonesia	Temporary Resident Visa	Indonesian	HEW 6	Course Evaluation
1686	1	STAFF_CRYPT-647472	4	66	UGRD	1	Other	Local	Male	57	COURSE_CRYPT-178861	Indonesia	Temporary Resident Visa	Indonesian	HEW 6	Course Evaluation
1687	1	STAFF_CRYPT-647472	1	34	UGRD	1	Other	International	Male	68.5	COURSE_CRYPT-178785	Indonesia	Temporary Resident Visa	Indonesian	HEW 6	Course Evaluation
1688	1	STAFF_CRYPT-647472	4	191	UGRD	1	Other	International	Male	48.25	COURSE_CRYPT-178724	Indonesia	Temporary Resident Visa	Indonesian	HEW 6	Course Evaluation
1689	1	STAFF_CRYPT-647472	5	54	UGRD	1	Other	International	Male	36	COURSE_CRYPT-178764	Indonesia	Temporary Resident Visa	Indonesian	HEW 6	Course Evaluation
1690	1	STAFF_CRYPT-647472	6	31	UGRD	1	Other	Local	Male	91.25	COURSE_CRYPT-178805	Indonesia	Temporary Resident Visa	Indonesian	HEW 6	Course Evaluation
1691	1	STAFF_CRYPT-647472	6	140	UGRD	1	Other	International	Male	71.5	COURSE_CRYPT-178745	Indonesia	Temporary Resident Visa	Indonesian	HEW 6	Course Evaluation
1692	1	STAFF_CRYPT-647472	5	203	UGRD	1	Other	International	Male	74.5	COURSE_CRYPT-178781	Indonesia	Temporary Resident Visa	Indonesian	HEW 6	Course Evaluation
1693	1	STAFF_CRYPT-647472	5	12	UGRD	1	Other	International	Female	65	COURSE_CRYPT-200167	Indonesia	Temporary Resident Visa	Indonesian	HEW 6	Course Evaluation
1694	1	STAFF_CRYPT-647472	6	13	UGRD	1	Other	International	Male	80.25	COURSE_CRYPT-178846	Indonesia	Temporary Resident Visa	Indonesian	HEW 6	Course Evaluation
1695	1	STAFF_CRYPT-647472	5	140	UGRD	1	Other	Local	Male	80	COURSE_CRYPT-178745	Indonesia	Temporary Resident Visa	Indonesian	HEW 6	Course Evaluation
1696	1	STAFF_CRYPT-647472	5	34	UGRD	1	Other	Local	Male	67	COURSE_CRYPT-178785	Indonesia	Temporary Resident Visa	Indonesian	HEW 6	Course Evaluation
1697	1	STAFF_CRYPT-647472	5	66	UGRD	1	Other	Local	Male	60	COURSE_CRYPT-201410	Indonesia	Temporary Resident Visa	Indonesian	HEW 6	Course Evaluation
1698	1	STAFF_CRYPT-647472	5	47	UGRD	1	Other	Local	Female	55.33	COURSE_CRYPT-182524	Indonesia	Temporary Resident Visa	Indonesian	HEW 6	Course Evaluation
1699	1	STAFF_CRYPT-647472	5	34	UGRD	1	Other	International	Male	63.25	COURSE_CRYPT-178785	Indonesia	Temporary Resident Visa	Indonesian	HEW 6	Course Evaluation
1700	1	STAFF_CRYPT-647472	5	191	UGRD	1	Other	International	Male	76.25	COURSE_CRYPT-178724	Indonesia	Temporary Resident Visa	Indonesian	HEW 6	Course Evaluation
1701	1	STAFF_CRYPT-647472	3	191	UGRD	1	Other	International	Male	55.75	COURSE_CRYPT-178724	Indonesia	Temporary Resident Visa	Indonesian	HEW 6	Course Evaluation
1702	1	STAFF_CRYPT-647472	4	191	UGRD	1	Other	International	Male	48.25	COURSE_CRYPT-178724	Indonesia	Temporary Resident Visa	Indonesian	HEW 6	Course Evaluation
1703	1	STAFF_CRYPT-647472	5	54	UGRD	1	Other	International	Male	84.25	COURSE_CRYPT-178764	Indonesia	Temporary Resident Visa	Indonesian	HEW 6	Course Evaluation
1704	1	STAFF_CRYPT-647472	5	47	UGRD	1	Other	Local	Male	79.5	COURSE_CRYPT-182524	Indonesia	Temporary Resident Visa	Indonesian	HEW 6	Course Evaluation
1705	1	STAFF_CRYPT-647472	5	203	UGRD	1	Other	Local	Male	68.2	COURSE_CRYPT-178781	Indonesia	Temporary Resident Visa	Indonesian	HEW 6	Course Evaluation
1706	1	STAFF_CRYPT-647472	0	191	UGRD	1	Other	Local	Male	43	COURSE_CRYPT-178724	Indonesia	Temporary Resident Visa	Indonesian	HEW 6	Course Evaluation
1707	1	STAFF_CRYPT-647472	4	140	UGRD	1	Other	International	Female	86.5	COURSE_CRYPT-178745	Indonesia	Temporary Resident Visa	Indonesian	HEW 6	Course Evaluation
1708	1	STAFF_CRYPT-647472	6	140	UGRD	1	Other	International	Male	71.5	COURSE_CRYPT-178745	Indonesia	Temporary Resident Visa	Indonesian	HEW 6	Course Evaluation
1709	1	STAFF_CRYPT-647472	3	191	UGRD	1	Other	Local	Female	88.25	COURSE_CRYPT-178724	Indonesia	Temporary Resident Visa	Indonesian	HEW 6	Course Evaluation
1710	1	STAFF_CRYPT-647472	5	191	UGRD	1	Other	International	Female	53	COURSE_CRYPT-178724	Indonesia	Temporary Resident Visa	Indonesian	HEW 6	Course Evaluation
1711	1	STAFF_CRYPT-647472	5	140	UGRD	1	Other	Local	Female	58	COURSE_CRYPT-178745	Indonesia	Temporary Resident Visa	Indonesian	HEW 6	Course Evaluation
1712	1	STAFF_CRYPT-647472	6	13	UGRD	1	Other	Local	Male	88.5	COURSE_CRYPT-178846	Indonesia	Temporary Resident Visa	Indonesian	HEW 6	Course Evaluation
1713	1	STAFF_CRYPT-647472	2	191	UGRD	1	Other	International	Male	73	COURSE_CRYPT-178724	Indonesia	Temporary Resident Visa	Indonesian	HEW 6	Course Evaluation
1714	1	STAFF_CRYPT-647472	3	191	UGRD	1	Other	Local	Male	64.25	COURSE_CRYPT-178724	Indonesia	Temporary Resident Visa	Indonesian	HEW 6	Course Evaluation
1715	1	STAFF_CRYPT-647472	2	191	UGRD	1	Other	Local	Male	80	COURSE_CRYPT-178724	Indonesia	Temporary Resident Visa	Indonesian	HEW 6	Course Evaluation
1716	1	STAFF_CRYPT-647472	5	191	UGRD	1	Other	Local	Male	88.5	COURSE_CRYPT-178724	Indonesia	Temporary Resident Visa	Indonesian	HEW 6	Course Evaluation
1717	1	STAFF_CRYPT-647472	6	47	UGRD	1	Other	Local	Male	60	COURSE_CRYPT-182524	Indonesia	Temporary Resident Visa	Indonesian	HEW 6	Course Evaluation
1718	1	STAFF_CRYPT-647472	5	203	UGRD	1	Other	International	Male	63.25	COURSE_CRYPT-178781	Indonesia	Temporary Resident Visa	Indonesian	HEW 6	Course Evaluation
1719	1	STAFF_CRYPT-647472	4	34	UGRD	1	Other	International	Male	76.6	COURSE_CRYPT-178785	Indonesia	Temporary Resident Visa	Indonesian	HEW 6	Course Evaluation
1720	1	STAFF_CRYPT-647472	6	191	UGRD	1	Other	International	Male	64.5	COURSE_CRYPT-178724	Indonesia	Temporary Resident Visa	Indonesian	HEW 6	Course Evaluation
1721	1	STAFF_CRYPT-647472	6	47	UGRD	1	Other	International	Male	74.5	COURSE_CRYPT-182524	Indonesia	Temporary Resident Visa	Indonesian	HEW 6	Course Evaluation
1722	1	STAFF_CRYPT-647472	6	140	UGRD	1	Other	International	Male	47.67	COURSE_CRYPT-178745	Indonesia	Temporary Resident Visa	Indonesian	HEW 6	Course Evaluation
1723	1	STAFF_CRYPT-647472	6	47	UGRD	1	Other	International	Male	71.67	COURSE_CRYPT-182524	Indonesia	Temporary Resident Visa	Indonesian	HEW 6	Course Evaluation
1724	1	STAFF_CRYPT-647472	4	66	UGRD	1	Other	International	Female	69.75	COURSE_CRYPT-201410	Indonesia	Temporary Resident Visa	Indonesian	HEW 6	Course Evaluation
1725	1	STAFF_CRYPT-647472	5	140	UGRD	1	Other	Local	Male	57.33	COURSE_CRYPT-178745	Indonesia	Temporary Resident Visa	Indonesian	HEW 6	Course Evaluation
1726	1	STAFF_CRYPT-647472	3	140	UGRD	1	Other	Local	Male	64.25	COURSE_CRYPT-178745	Indonesia	Temporary Resident Visa	Indonesian	HEW 6	Course Evaluation
1727	1	STAFF_CRYPT-647472	1	34	UGRD	1	Other	Local	Female	60	COURSE_CRYPT-178785	Indonesia	Temporary Resident Visa	Indonesian	HEW 6	Course Evaluation
1728	1	STAFF_CRYPT-647472	4	66	UGRD	1	Other	Local	Male	68	COURSE_CRYPT-178861	Indonesia	Temporary Resident Visa	Indonesian	HEW 6	Course Evaluation
1729	1	STAFF_CRYPT-647472	3	191	UGRD	1	Other	Local	Male	80	COURSE_CRYPT-178724	Indonesia	Temporary Resident Visa	Indonesian	HEW 6	Course Evaluation
1730	1	STAFF_CRYPT-647472	6	47	UGRD	1	Other	International	Male	71.67	COURSE_CRYPT-182524	Indonesia	Temporary Resident Visa	Indonesian	HEW 6	Course Evaluation
1731	1	STAFF_CRYPT-647472	4	66	UGRD	1	Other	International	Male	67.25	COURSE_CRYPT-201410	Indonesia	Temporary Resident Visa	Indonesian	HEW 6	Course Evaluation
1732	1	STAFF_CRYPT-647472	1	140	UGRD	1	Other	International	Male	76.25	COURSE_CRYPT-178745	Indonesia	Temporary Resident Visa	Indonesian	HEW 6	Course Evaluation
1733	1	STAFF_CRYPT-647472	6	47	UGRD	1	Other	International	Male	80.25	COURSE_CRYPT-182524	Indonesia	Temporary Resident Visa	Indonesian	HEW 6	Course Evaluation
1734	1	STAFF_CRYPT-647472	3	140	UGRD	1	Other	Local	Male	80	COURSE_CRYPT-178745	Indonesia	Temporary Resident Visa	Indonesian	HEW 6	Course Evaluation
1735	1	STAFF_CRYPT-647472	6	66	UGRD	1	Other	International	Male	70.67	COURSE_CRYPT-201410	Indonesia	Temporary Resident Visa	Indonesian	HEW 6	Course Evaluation
1736	1	STAFF_CRYPT-647472	0	191	UGRD	1	Other	Local	Male	43	COURSE_CRYPT-178724	Indonesia	Temporary Resident Visa	Indonesian	HEW 6	Course Evaluation
1737	1	STAFF_CRYPT-647472	6	140	UGRD	1	Other	Local	Male	89.25	COURSE_CRYPT-178745	Indonesia	Temporary Resident Visa	Indonesian	HEW 6	Course Evaluation
1738	1	STAFF_CRYPT-647472	6	284	UGRD	1	Other	International	Male	46	COURSE_CRYPT-179379	Indonesia	Temporary Resident Visa	Indonesian	HEW 6	Course Evaluation
1739	1	STAFF_CRYPT-647472	5	191	UGRD	1	Other	Local	Male	52.67	COURSE_CRYPT-178724	Indonesia	Temporary Resident Visa	Indonesian	HEW 6	Course Evaluation
1740	1	STAFF_CRYPT-647472	5	140	UGRD	1	Other	Local	Male	82	COURSE_CRYPT-178745	Indonesia	Temporary Resident Visa	Indonesian	HEW 6	Course Evaluation
1741	1	STAFF_CRYPT-647472	4	66	UGRD	1	Other	Local	Male	57	COURSE_CRYPT-178861	Indonesia	Temporary Resident Visa	Indonesian	HEW 6	Course Evaluation
1742	1	STAFF_CRYPT-647472	4	66	UGRD	1	Other	International	Male	69.67	COURSE_CRYPT-178861	Indonesia	Temporary Resident Visa	Indonesian	HEW 6	Course Evaluation
1743	1	STAFF_CRYPT-647472	4	66	UGRD	1	Other	Local	Male	68	COURSE_CRYPT-178861	Indonesia	Temporary Resident Visa	Indonesian	HEW 6	Course Evaluation
1744	1	STAFF_CRYPT-647472	6	284	UGRD	1	Other	International	Male	68.5	COURSE_CRYPT-179379	Indonesia	Temporary Resident Visa	Indonesian	HEW 6	Course Evaluation
1745	1	STAFF_CRYPT-647472	5	47	UGRD	1	Other	International	Female	75	COURSE_CRYPT-182524	Indonesia	Temporary Resident Visa	Indonesian	HEW 6	Course Evaluation
1746	1	STAFF_CRYPT-647472	3	140	UGRD	1	Other	Local	Male	88.5	COURSE_CRYPT-178745	Indonesia	Temporary Resident Visa	Indonesian	HEW 6	Course Evaluation
1747	1	STAFF_CRYPT-647472	3	66	UGRD	1	Other	Local	Female	75.25	COURSE_CRYPT-178861	Indonesia	Temporary Resident Visa	Indonesian	HEW 6	Course Evaluation
1748	1	STAFF_CRYPT-647472	5	191	UGRD	1	Other	International	Male	76.25	COURSE_CRYPT-178724	Indonesia	Temporary Resident Visa	Indonesian	HEW 6	Course Evaluation
1749	1	STAFF_CRYPT-647472	4	34	UGRD	1	Other	International	Male	76.6	COURSE_CRYPT-178785	Indonesia	Temporary Resident Visa	Indonesian	HEW 6	Course Evaluation
1750	1	STAFF_CRYPT-647472	6	47	UGRD	1	Other	International	Male	80.25	COURSE_CRYPT-182524	Indonesia	Temporary Resident Visa	Indonesian	HEW 6	Course Evaluation
1751	1	STAFF_CRYPT-647472	6	47	UGRD	1	Other	Local	Female	58	COURSE_CRYPT-182524	Indonesia	Temporary Resident Visa	Indonesian	HEW 6	Course Evaluation
1752	1	STAFF_CRYPT-647472	6	66	UGRD	1	Other	Local	Male	89.25	COURSE_CRYPT-201410	Indonesia	Temporary Resident Visa	Indonesian	HEW 6	Course Evaluation
1753	1	STAFF_CRYPT-647472	3	140	UGRD	1	Other	Local	Male	64.25	COURSE_CRYPT-178745	Indonesia	Temporary Resident Visa	Indonesian	HEW 6	Course Evaluation
1754	1	STAFF_CRYPT-647472	5	203	UGRD	1	Other	International	Male	69.67	COURSE_CRYPT-178781	Indonesia	Temporary Resident Visa	Indonesian	HEW 6	Course Evaluation
1755	1	STAFF_CRYPT-647472	2	54	UGRD	1	Other	International	Male	65.25	COURSE_CRYPT-178764	Indonesia	Temporary Resident Visa	Indonesian	HEW 6	Course Evaluation
1756	1	STAFF_CRYPT-647472	1	54	UGRD	1	Other	Local	Male	64.25	COURSE_CRYPT-178764	Indonesia	Temporary Resident Visa	Indonesian	HEW 6	Course Evaluation
1757	1	STAFF_CRYPT-647472	5	34	UGRD	1	Other	International	Male	68.25	COURSE_CRYPT-178785	Indonesia	Temporary Resident Visa	Indonesian	HEW 6	Course Evaluation
1758	1	STAFF_CRYPT-647472	2	66	UGRD	1	Other	Local	Male	79.5	COURSE_CRYPT-178861	Indonesia	Temporary Resident Visa	Indonesian	HEW 6	Course Evaluation
1759	1	STAFF_CRYPT-647472	6	31	UGRD	1	Other	International	Male	80.33	COURSE_CRYPT-178805	Indonesia	Temporary Resident Visa	Indonesian	HEW 6	Course Evaluation
1760	1	STAFF_CRYPT-647472	5	203	UGRD	1	Other	International	Female	67.5	COURSE_CRYPT-178781	Indonesia	Temporary Resident Visa	Indonesian	HEW 6	Course Evaluation
1761	1	STAFF_CRYPT-647472	6	31	UGRD	1	Other	Local	Male	80.25	COURSE_CRYPT-178805	Indonesia	Temporary Resident Visa	Indonesian	HEW 6	Course Evaluation
1762	1	STAFF_CRYPT-647472	5	31	UGRD	1	Other	Local	Male	82	COURSE_CRYPT-178805	Indonesia	Temporary Resident Visa	Indonesian	HEW 6	Course Evaluation
1763	1	STAFF_CRYPT-647472	5	191	UGRD	1	Other	International	Male	66.67	COURSE_CRYPT-178724	Indonesia	Temporary Resident Visa	Indonesian	HEW 6	Course Evaluation
1764	1	STAFF_CRYPT-647472	2	66	UGRD	1	Other	International	Female	83.5	COURSE_CRYPT-178861	Indonesia	Temporary Resident Visa	Indonesian	HEW 6	Course Evaluation
1765	1	STAFF_CRYPT-647472	2	66	UGRD	1	Other	International	Female	83.5	COURSE_CRYPT-178861	Indonesia	Temporary Resident Visa	Indonesian	HEW 6	Course Evaluation
1766	1	STAFF_CRYPT-647472	5	66	UGRD	1	Other	Local	Male	91.25	COURSE_CRYPT-178861	Indonesia	Temporary Resident Visa	Indonesian	HEW 6	Course Evaluation
1767	1	STAFF_CRYPT-647472	6	47	UGRD	1	Other	International	Female	83.5	COURSE_CRYPT-182524	Indonesia	Temporary Resident Visa	Indonesian	HEW 6	Course Evaluation
1768	1	STAFF_CRYPT-647472	NA	60	UGRD	1	Other	Local	Male	71	COURSE_CRYPT-178826	Indonesia	Temporary Resident Visa	Indonesian	HEW 6	Course Evaluation
1769	1	STAFF_CRYPT-647472	4	284	UGRD	1	Other	International	Male	51	COURSE_CRYPT-179379	Indonesia	Temporary Resident Visa	Indonesian	HEW 6	Course Evaluation
1770	1	STAFF_CRYPT-647472	2	191	UGRD	1	Other	Local	Male	59.67	COURSE_CRYPT-178724	Indonesia	Temporary Resident Visa	Indonesian	HEW 6	Course Evaluation
1771	1	STAFF_CRYPT-647472	6	191	UGRD	1	Other	International	Female	65	COURSE_CRYPT-178724	Indonesia	Temporary Resident Visa	Indonesian	HEW 6	Course Evaluation
1772	1	STAFF_CRYPT-647472	5	284	UGRD	1	Other	International	Male	47	COURSE_CRYPT-179379	Indonesia	Temporary Resident Visa	Indonesian	HEW 6	Course Evaluation
1773	1	STAFF_CRYPT-647472	4	203	UGRD	1	Other	International	Male	76	COURSE_CRYPT-178781	Indonesia	Temporary Resident Visa	Indonesian	HEW 6	Course Evaluation
1774	1	STAFF_CRYPT-647472	5	54	UGRD	1	Other	International	Male	36	COURSE_CRYPT-178764	Indonesia	Temporary Resident Visa	Indonesian	HEW 6	Course Evaluation
1775	1	STAFF_CRYPT-647472	5	140	UGRD	1	Other	International	Male	76.25	COURSE_CRYPT-178745	Indonesia	Temporary Resident Visa	Indonesian	HEW 6	Course Evaluation
1776	1	STAFF_CRYPT-647472	6	47	UGRD	1	Other	Local	Female	75.25	COURSE_CRYPT-182524	Indonesia	Temporary Resident Visa	Indonesian	HEW 6	Course Evaluation
1777	1	STAFF_CRYPT-647472	5	203	UGRD	1	Other	Local	Male	89.25	COURSE_CRYPT-178781	Indonesia	Temporary Resident Visa	Indonesian	HEW 6	Course Evaluation
1778	1	STAFF_CRYPT-647472	5	54	UGRD	1	Other	Local	Male	48	COURSE_CRYPT-178764	Indonesia	Temporary Resident Visa	Indonesian	HEW 6	Course Evaluation
1779	1	STAFF_CRYPT-647472	6	203	UGRD	1	Other	International	Female	83.5	COURSE_CRYPT-178781	Indonesia	Temporary Resident Visa	Indonesian	HEW 6	Course Evaluation
1780	1	STAFF_CRYPT-647472	3	34	UGRD	1	Other	International	Female	67.5	COURSE_CRYPT-178785	Indonesia	Temporary Resident Visa	Indonesian	HEW 6	Course Evaluation
1781	1	STAFF_CRYPT-647472	4	66	UGRD	1	Other	International	Male	67.25	COURSE_CRYPT-201410	Indonesia	Temporary Resident Visa	Indonesian	HEW 6	Course Evaluation
1782	1	STAFF_CRYPT-647472	5	66	UGRD	1	Other	International	Male	71.67	COURSE_CRYPT-201410	Indonesia	Temporary Resident Visa	Indonesian	HEW 6	Course Evaluation
1783	1	STAFF_CRYPT-647472	5	54	UGRD	1	Other	Local	Male	88.5	COURSE_CRYPT-178764	Indonesia	Temporary Resident Visa	Indonesian	HEW 6	Course Evaluation
1784	1	STAFF_CRYPT-647472	3	54	UGRD	1	Other	International	Male	44	COURSE_CRYPT-178764	Indonesia	Temporary Resident Visa	Indonesian	HEW 6	Course Evaluation
1785	1	STAFF_CRYPT-647472	4	140	UGRD	1	Other	International	Male	48.25	COURSE_CRYPT-178745	Indonesia	Temporary Resident Visa	Indonesian	HEW 6	Course Evaluation
1786	1	STAFF_CRYPT-647472	1	34	UGRD	1	Other	Local	Female	60	COURSE_CRYPT-178785	Indonesia	Temporary Resident Visa	Indonesian	HEW 6	Course Evaluation
1787	1	STAFF_CRYPT-647472	5	191	UGRD	1	Other	International	Male	76.25	COURSE_CRYPT-178724	Indonesia	Temporary Resident Visa	Indonesian	HEW 6	Course Evaluation
1788	1	STAFF_CRYPT-647472	6	47	UGRD	1	Other	International	Male	68.25	COURSE_CRYPT-182524	Indonesia	Temporary Resident Visa	Indonesian	HEW 6	Course Evaluation
1789	1	STAFF_CRYPT-647472	4	66	UGRD	1	Other	International	Male	69.67	COURSE_CRYPT-178861	Indonesia	Temporary Resident Visa	Indonesian	HEW 6	Course Evaluation
1790	1	STAFF_CRYPT-647472	2	191	UGRD	1	Other	Local	Male	59.67	COURSE_CRYPT-178724	Indonesia	Temporary Resident Visa	Indonesian	HEW 6	Course Evaluation
1791	1	STAFF_CRYPT-647472	5	31	UGRD	1	Other	International	Male	61.5	COURSE_CRYPT-178805	Indonesia	Temporary Resident Visa	Indonesian	HEW 6	Course Evaluation
1792	1	STAFF_CRYPT-647472	6	47	UGRD	1	Other	International	Male	68.25	COURSE_CRYPT-182524	Indonesia	Temporary Resident Visa	Indonesian	HEW 6	Course Evaluation
1793	1	STAFF_CRYPT-647472	2	191	UGRD	1	Other	International	Male	73	COURSE_CRYPT-178724	Indonesia	Temporary Resident Visa	Indonesian	HEW 6	Course Evaluation
1794	1	STAFF_CRYPT-647472	5	203	UGRD	1	Other	International	Female	69.75	COURSE_CRYPT-178781	Indonesia	Temporary Resident Visa	Indonesian	HEW 6	Course Evaluation
1795	1	STAFF_CRYPT-647472	5	203	UGRD	1	Other	International	Male	74.5	COURSE_CRYPT-178781	Indonesia	Temporary Resident Visa	Indonesian	HEW 6	Course Evaluation
1796	1	STAFF_CRYPT-647472	6	203	UGRD	1	Other	International	Male	76.6	COURSE_CRYPT-178781	Indonesia	Temporary Resident Visa	Indonesian	HEW 6	Course Evaluation
1797	1	STAFF_CRYPT-647472	1	34	UGRD	1	Other	Local	Male	68.2	COURSE_CRYPT-178785	Indonesia	Temporary Resident Visa	Indonesian	HEW 6	Course Evaluation
1798	1	STAFF_CRYPT-647472	6	13	UGRD	1	Other	International	Male	80.25	COURSE_CRYPT-178846	Indonesia	Temporary Resident Visa	Indonesian	HEW 6	Course Evaluation
1799	1	STAFF_CRYPT-647472	5	191	UGRD	1	Other	International	Male	68.33	COURSE_CRYPT-178724	Indonesia	Temporary Resident Visa	Indonesian	HEW 6	Course Evaluation
1800	1	STAFF_CRYPT-647472	NA	60	UGRD	1	Other	Local	Male	71	COURSE_CRYPT-178826	Indonesia	Temporary Resident Visa	Indonesian	HEW 6	Course Evaluation
1801	1	STAFF_CRYPT-647472	4	54	UGRD	1	Other	Local	Male	64.5	COURSE_CRYPT-178764	Indonesia	Temporary Resident Visa	Indonesian	HEW 6	Course Evaluation
1802	1	STAFF_CRYPT-647472	5	54	UGRD	1	Other	Local	Male	48	COURSE_CRYPT-178764	Indonesia	Temporary Resident Visa	Indonesian	HEW 6	Course Evaluation
1803	1	STAFF_CRYPT-647472	1	140	UGRD	1	Other	International	Male	76.25	COURSE_CRYPT-178745	Indonesia	Temporary Resident Visa	Indonesian	HEW 6	Course Evaluation
1804	1	STAFF_CRYPT-647472	5	140	UGRD	1	Other	International	Male	66.67	COURSE_CRYPT-178745	Indonesia	Temporary Resident Visa	Indonesian	HEW 6	Course Evaluation
1805	1	STAFF_CRYPT-647472	1	12	UGRD	1	Other	International	Male	74.75	COURSE_CRYPT-200167	Indonesia	Temporary Resident Visa	Indonesian	HEW 6	Course Evaluation
1806	1	STAFF_CRYPT-647472	5	66	UGRD	1	Other	Local	Male	91.5	COURSE_CRYPT-201410	Indonesia	Temporary Resident Visa	Indonesian	HEW 6	Course Evaluation
1807	1	STAFF_CRYPT-647472	4	34	UGRD	1	Other	International	Male	74.5	COURSE_CRYPT-178785	Indonesia	Temporary Resident Visa	Indonesian	HEW 6	Course Evaluation
1808	1	STAFF_CRYPT-647472	6	203	UGRD	1	Other	Local	Male	91.25	COURSE_CRYPT-178781	Indonesia	Temporary Resident Visa	Indonesian	HEW 6	Course Evaluation
1809	1	STAFF_CRYPT-647472	2	203	UGRD	1	Other	Local	Male	79.5	COURSE_CRYPT-178781	Indonesia	Temporary Resident Visa	Indonesian	HEW 6	Course Evaluation
1810	1	STAFF_CRYPT-647472	3	34	UGRD	1	Other	International	Female	67.5	COURSE_CRYPT-178785	Indonesia	Temporary Resident Visa	Indonesian	HEW 6	Course Evaluation
1811	1	STAFF_CRYPT-647472	5	203	UGRD	1	Other	International	Male	80.25	COURSE_CRYPT-178781	Indonesia	Temporary Resident Visa	Indonesian	HEW 6	Course Evaluation
1812	1	STAFF_CRYPT-647472	6	203	UGRD	1	Other	International	Male	80.33	COURSE_CRYPT-178781	Indonesia	Temporary Resident Visa	Indonesian	HEW 6	Course Evaluation
1813	1	STAFF_CRYPT-647472	5	191	UGRD	1	Other	International	Male	66.67	COURSE_CRYPT-178724	Indonesia	Temporary Resident Visa	Indonesian	HEW 6	Course Evaluation
1814	1	STAFF_CRYPT-647472	5	203	UGRD	1	Other	International	Male	80.25	COURSE_CRYPT-178781	Indonesia	Temporary Resident Visa	Indonesian	HEW 6	Course Evaluation
1815	1	STAFF_CRYPT-647472	4	203	UGRD	1	Other	International	Male	66	COURSE_CRYPT-178781	Indonesia	Temporary Resident Visa	Indonesian	HEW 6	Course Evaluation
1816	1	STAFF_CRYPT-647472	6	47	UGRD	1	Other	Local	Female	58	COURSE_CRYPT-182524	Indonesia	Temporary Resident Visa	Indonesian	HEW 6	Course Evaluation
1817	1	STAFF_CRYPT-647472	5	140	UGRD	1	Other	Local	Female	86	COURSE_CRYPT-178745	Indonesia	Temporary Resident Visa	Indonesian	HEW 6	Course Evaluation
1818	1	STAFF_CRYPT-647472	5	54	UGRD	1	Other	International	Male	84.25	COURSE_CRYPT-178764	Indonesia	Temporary Resident Visa	Indonesian	HEW 6	Course Evaluation
1819	1	STAFF_CRYPT-647472	5	54	UGRD	1	Other	Local	Female	86	COURSE_CRYPT-178764	Indonesia	Temporary Resident Visa	Indonesian	HEW 6	Course Evaluation
1820	1	STAFF_CRYPT-647472	5	54	UGRD	1	Other	International	Male	71.5	COURSE_CRYPT-178764	Indonesia	Temporary Resident Visa	Indonesian	HEW 6	Course Evaluation
1821	1	STAFF_CRYPT-647472	6	47	UGRD	1	Other	Local	Female	75.25	COURSE_CRYPT-182524	Indonesia	Temporary Resident Visa	Indonesian	HEW 6	Course Evaluation
1822	1	STAFF_CRYPT-647472	5	203	UGRD	1	Other	International	Male	63	COURSE_CRYPT-178781	Indonesia	Temporary Resident Visa	Indonesian	HEW 6	Course Evaluation
1823	1	STAFF_CRYPT-647472	5	140	UGRD	1	Other	Local	Male	82	COURSE_CRYPT-178745	Indonesia	Temporary Resident Visa	Indonesian	HEW 6	Course Evaluation
1824	1	STAFF_CRYPT-647472	6	47	UGRD	1	Other	International	Male	66	COURSE_CRYPT-182524	Indonesia	Temporary Resident Visa	Indonesian	HEW 6	Course Evaluation
1825	1	STAFF_CRYPT-647472	5	47	UGRD	1	Other	International	Female	75	COURSE_CRYPT-182524	Indonesia	Temporary Resident Visa	Indonesian	HEW 6	Course Evaluation
1826	1	STAFF_CRYPT-647472	6	191	UGRD	1	Other	International	Female	42.5	COURSE_CRYPT-178724	Indonesia	Temporary Resident Visa	Indonesian	HEW 6	Course Evaluation
1827	1	STAFF_CRYPT-647472	5	60	UGRD	1	Other	Local	Male	89.25	COURSE_CRYPT-178826	Indonesia	Temporary Resident Visa	Indonesian	HEW 6	Course Evaluation
1828	1	STAFF_CRYPT-647472	5	31	UGRD	1	Other	International	Male	61.5	COURSE_CRYPT-178805	Indonesia	Temporary Resident Visa	Indonesian	HEW 6	Course Evaluation
1829	1	STAFF_CRYPT-647472	6	47	UGRD	1	Other	International	Female	83.5	COURSE_CRYPT-182524	Indonesia	Temporary Resident Visa	Indonesian	HEW 6	Course Evaluation
1830	1	STAFF_CRYPT-647472	6	47	UGRD	1	Other	International	Female	69.75	COURSE_CRYPT-182524	Indonesia	Temporary Resident Visa	Indonesian	HEW 6	Course Evaluation
1831	1	STAFF_CRYPT-647472	6	66	UGRD	1	Other	Local	Male	86.25	COURSE_CRYPT-201410	Indonesia	Temporary Resident Visa	Indonesian	HEW 6	Course Evaluation
1832	1	STAFF_CRYPT-647472	3	140	UGRD	1	Other	Local	Male	80	COURSE_CRYPT-178745	Indonesia	Temporary Resident Visa	Indonesian	HEW 6	Course Evaluation
1833	1	STAFF_CRYPT-647472	5	140	UGRD	1	Other	Local	Male	80	COURSE_CRYPT-178745	Indonesia	Temporary Resident Visa	Indonesian	HEW 6	Course Evaluation
1834	1	STAFF_CRYPT-647472	4	66	UGRD	1	Other	International	Female	69.75	COURSE_CRYPT-201410	Indonesia	Temporary Resident Visa	Indonesian	HEW 6	Course Evaluation
1835	1	STAFF_CRYPT-647472	6	47	UGRD	1	Other	International	Male	70.67	COURSE_CRYPT-182524	Indonesia	Temporary Resident Visa	Indonesian	HEW 6	Course Evaluation
1836	1	STAFF_CRYPT-647472	5	66	UGRD	1	Other	International	Male	71.67	COURSE_CRYPT-201410	Indonesia	Temporary Resident Visa	Indonesian	HEW 6	Course Evaluation
1837	1	STAFF_CRYPT-647472	5	54	UGRD	1	Other	Local	Male	88.5	COURSE_CRYPT-178764	Indonesia	Temporary Resident Visa	Indonesian	HEW 6	Course Evaluation
1838	1	STAFF_CRYPT-647472	5	47	UGRD	1	Other	Local	Female	55.33	COURSE_CRYPT-182524	Indonesia	Temporary Resident Visa	Indonesian	HEW 6	Course Evaluation
1839	1	STAFF_CRYPT-647472	5	140	UGRD	1	Other	Local	Female	86	COURSE_CRYPT-178745	Indonesia	Temporary Resident Visa	Indonesian	HEW 6	Course Evaluation
1840	1	STAFF_CRYPT-647472	2	203	UGRD	1	Other	Local	Male	79.5	COURSE_CRYPT-178781	Indonesia	Temporary Resident Visa	Indonesian	HEW 6	Course Evaluation
1841	1	STAFF_CRYPT-647472	6	203	UGRD	1	Other	International	Male	76.6	COURSE_CRYPT-178781	Indonesia	Temporary Resident Visa	Indonesian	HEW 6	Course Evaluation
1842	1	STAFF_CRYPT-647472	2	191	UGRD	1	Other	Local	Male	80	COURSE_CRYPT-178724	Indonesia	Temporary Resident Visa	Indonesian	HEW 6	Course Evaluation
1843	1	STAFF_CRYPT-647472	5	140	UGRD	1	Other	International	Male	76.25	COURSE_CRYPT-178745	Indonesia	Temporary Resident Visa	Indonesian	HEW 6	Course Evaluation
1844	1	STAFF_CRYPT-647472	5	140	UGRD	1	Other	Local	Male	64.5	COURSE_CRYPT-178745	Indonesia	Temporary Resident Visa	Indonesian	HEW 6	Course Evaluation
1845	1	STAFF_CRYPT-647472	5	203	UGRD	1	Other	Local	Male	68.2	COURSE_CRYPT-178781	Indonesia	Temporary Resident Visa	Indonesian	HEW 6	Course Evaluation
1846	1	STAFF_CRYPT-647472	5	12	UGRD	1	Other	International	Female	65	COURSE_CRYPT-200167	Indonesia	Temporary Resident Visa	Indonesian	HEW 6	Course Evaluation
1847	1	STAFF_CRYPT-647472	5	203	UGRD	1	Other	International	Male	63	COURSE_CRYPT-178781	Indonesia	Temporary Resident Visa	Indonesian	HEW 6	Course Evaluation
1848	1	STAFF_CRYPT-647472	5	203	UGRD	1	Other	International	Male	63.25	COURSE_CRYPT-178781	Indonesia	Temporary Resident Visa	Indonesian	HEW 6	Course Evaluation
1849	1	STAFF_CRYPT-647472	6	140	UGRD	1	Other	Local	Male	89.25	COURSE_CRYPT-178745	Indonesia	Temporary Resident Visa	Indonesian	HEW 6	Course Evaluation
1850	1	STAFF_CRYPT-647472	6	13	UGRD	1	Other	Local	Male	88.5	COURSE_CRYPT-178846	Indonesia	Temporary Resident Visa	Indonesian	HEW 6	Course Evaluation
1851	1	STAFF_CRYPT-647472	2	191	UGRD	1	Other	International	Male	61.5	COURSE_CRYPT-178724	Indonesia	Temporary Resident Visa	Indonesian	HEW 6	Course Evaluation
1852	1	STAFF_CRYPT-647472	5	31	UGRD	1	Other	Local	Male	82	COURSE_CRYPT-178805	Indonesia	Temporary Resident Visa	Indonesian	HEW 6	Course Evaluation
1853	1	STAFF_CRYPT-647472	6	31	UGRD	1	Other	International	Male	80.33	COURSE_CRYPT-178805	Indonesia	Temporary Resident Visa	Indonesian	HEW 6	Course Evaluation
1854	1	STAFF_CRYPT-647472	6	47	UGRD	1	Other	Local	Male	68.2	COURSE_CRYPT-182524	Indonesia	Temporary Resident Visa	Indonesian	HEW 6	Course Evaluation
1855	1	STAFF_CRYPT-647472	6	203	UGRD	1	Other	Local	Male	82	COURSE_CRYPT-178781	Indonesia	Temporary Resident Visa	Indonesian	HEW 6	Course Evaluation
1856	1	STAFF_CRYPT-647472	1	12	UGRD	1	Other	International	Male	74.75	COURSE_CRYPT-200167	Indonesia	Temporary Resident Visa	Indonesian	HEW 6	Course Evaluation
1857	1	STAFF_CRYPT-647472	4	203	UGRD	1	Other	International	Male	76	COURSE_CRYPT-178781	Indonesia	Temporary Resident Visa	Indonesian	HEW 6	Course Evaluation
1858	1	STAFF_CRYPT-647472	5	54	UGRD	1	Other	International	Male	71.5	COURSE_CRYPT-178764	Indonesia	Temporary Resident Visa	Indonesian	HEW 6	Course Evaluation
1859	1	STAFF_CRYPT-647472	2	54	UGRD	1	Other	International	Male	65.25	COURSE_CRYPT-178764	Indonesia	Temporary Resident Visa	Indonesian	HEW 6	Course Evaluation
1860	1	STAFF_CRYPT-647472	5	140	UGRD	1	Other	Local	Female	58	COURSE_CRYPT-178745	Indonesia	Temporary Resident Visa	Indonesian	HEW 6	Course Evaluation
1861	1	STAFF_CRYPT-647472	1	54	UGRD	1	Other	Local	Male	64.25	COURSE_CRYPT-178764	Indonesia	Temporary Resident Visa	Indonesian	HEW 6	Course Evaluation
1862	1	STAFF_CRYPT-647472	6	47	UGRD	1	Other	International	Female	69.75	COURSE_CRYPT-182524	Indonesia	Temporary Resident Visa	Indonesian	HEW 6	Course Evaluation
1863	1	STAFF_CRYPT-647472	5	191	UGRD	1	Other	Local	Male	88.5	COURSE_CRYPT-178724	Indonesia	Temporary Resident Visa	Indonesian	HEW 6	Course Evaluation
1864	1	STAFF_CRYPT-647472	6	47	UGRD	1	Other	International	Male	70.67	COURSE_CRYPT-182524	Indonesia	Temporary Resident Visa	Indonesian	HEW 6	Course Evaluation
1865	1	STAFF_CRYPT-647472	5	140	UGRD	1	Other	International	Male	68.33	COURSE_CRYPT-178745	Indonesia	Temporary Resident Visa	Indonesian	HEW 6	Course Evaluation
1866	1	STAFF_CRYPT-647472	5	140	UGRD	1	Other	Local	Male	64.5	COURSE_CRYPT-178745	Indonesia	Temporary Resident Visa	Indonesian	HEW 6	Course Evaluation
1867	1	STAFF_CRYPT-647472	5	140	UGRD	1	Other	International	Female	65	COURSE_CRYPT-178745	Indonesia	Temporary Resident Visa	Indonesian	HEW 6	Course Evaluation
1868	1	STAFF_CRYPT-647472	5	66	UGRD	1	Other	International	Female	67.5	COURSE_CRYPT-178861	Indonesia	Temporary Resident Visa	Indonesian	HEW 6	Course Evaluation
1869	1	STAFF_CRYPT-647472	5	191	UGRD	1	Other	International	Male	76.25	COURSE_CRYPT-178724	Indonesia	Temporary Resident Visa	Indonesian	HEW 6	Course Evaluation
1870	1	STAFF_CRYPT-647472	5	66	UGRD	1	Other	Local	Male	91.5	COURSE_CRYPT-201410	Indonesia	Temporary Resident Visa	Indonesian	HEW 6	Course Evaluation
1871	1	STAFF_CRYPT-647472	5	203	UGRD	1	Other	International	Female	67.5	COURSE_CRYPT-178781	Indonesia	Temporary Resident Visa	Indonesian	HEW 6	Course Evaluation
1872	1	STAFF_CRYPT-647472	6	47	UGRD	1	Other	International	Male	66	COURSE_CRYPT-182524	Indonesia	Temporary Resident Visa	Indonesian	HEW 6	Course Evaluation
1873	1	STAFF_CRYPT-647472	1	191	UGRD	1	Other	International	Male	64.5	COURSE_CRYPT-178724	Indonesia	Temporary Resident Visa	Indonesian	HEW 6	Course Evaluation
1874	1	STAFF_CRYPT-647472	5	140	UGRD	1	Other	International	Male	66.67	COURSE_CRYPT-178745	Indonesia	Temporary Resident Visa	Indonesian	HEW 6	Course Evaluation
1875	1	STAFF_CRYPT-647472	5	140	UGRD	1	Other	International	Male	56.75	COURSE_CRYPT-178745	Indonesia	Temporary Resident Visa	Indonesian	HEW 6	Course Evaluation
1876	1	STAFF_CRYPT-647472	5	203	UGRD	1	Other	International	Female	69.75	COURSE_CRYPT-178781	Indonesia	Temporary Resident Visa	Indonesian	HEW 6	Course Evaluation
1877	1	STAFF_CRYPT-647472	6	31	UGRD	1	Other	Local	Male	91.25	COURSE_CRYPT-178805	Indonesia	Temporary Resident Visa	Indonesian	HEW 6	Course Evaluation
1878	1	STAFF_CRYPT-647472	5	140	UGRD	1	Other	International	Male	68.33	COURSE_CRYPT-178745	Indonesia	Temporary Resident Visa	Indonesian	HEW 6	Course Evaluation
1879	1	STAFF_CRYPT-647472	5	26	UGRD	1	Other	International	Male	76.6	COURSE_CRYPT-178831	Indonesia	Temporary Resident Visa	Indonesian	HEW 6	Course Evaluation
1880	1	STAFF_CRYPT-647472	1	34	UGRD	1	Other	International	Male	70.67	COURSE_CRYPT-178785	Indonesia	Temporary Resident Visa	Indonesian	HEW 6	Course Evaluation
1881	1	STAFF_CRYPT-647472	2	66	UGRD	1	Other	Local	Male	79.5	COURSE_CRYPT-178861	Indonesia	Temporary Resident Visa	Indonesian	HEW 6	Course Evaluation
1882	1	STAFF_CRYPT-647472	5	34	UGRD	1	Other	International	Male	68.25	COURSE_CRYPT-178785	Indonesia	Temporary Resident Visa	Indonesian	HEW 6	Course Evaluation
1883	1	STAFF_CRYPT-647472	5	140	UGRD	1	Other	Local	Male	57.33	COURSE_CRYPT-178745	Indonesia	Temporary Resident Visa	Indonesian	HEW 6	Course Evaluation
1884	1	STAFF_CRYPT-647472	5	47	UGRD	1	Other	Local	Male	79.5	COURSE_CRYPT-182524	Indonesia	Temporary Resident Visa	Indonesian	HEW 6	Course Evaluation
1885	1	STAFF_CRYPT-647472	6	203	UGRD	1	Other	Local	Male	82	COURSE_CRYPT-178781	Indonesia	Temporary Resident Visa	Indonesian	HEW 6	Course Evaluation
1886	1	STAFF_CRYPT-647472	3	66	UGRD	1	Other	Local	Male	36.75	COURSE_CRYPT-178861	Indonesia	Temporary Resident Visa	Indonesian	HEW 6	Course Evaluation
1887	1	STAFF_CRYPT-647472	6	47	UGRD	1	Other	International	Male	74.5	COURSE_CRYPT-182524	Indonesia	Temporary Resident Visa	Indonesian	HEW 6	Course Evaluation
1888	1	STAFF_CRYPT-647472	4	140	UGRD	1	Other	International	Female	86.5	COURSE_CRYPT-178745	Indonesia	Temporary Resident Visa	Indonesian	HEW 6	Course Evaluation
1889	1	STAFF_CRYPT-647472	5	66	UGRD	1	Other	International	Female	67.5	COURSE_CRYPT-178861	Indonesia	Temporary Resident Visa	Indonesian	HEW 6	Course Evaluation
1890	1	STAFF_CRYPT-647472	6	66	UGRD	1	Other	International	Male	70.67	COURSE_CRYPT-201410	Indonesia	Temporary Resident Visa	Indonesian	HEW 6	Course Evaluation
1891	1	STAFF_CRYPT-647472	6	66	UGRD	1	Other	Local	Male	89.25	COURSE_CRYPT-201410	Indonesia	Temporary Resident Visa	Indonesian	HEW 6	Course Evaluation
1892	1	STAFF_CRYPT-647472	5	140	UGRD	1	Other	International	Female	65	COURSE_CRYPT-178745	Indonesia	Temporary Resident Visa	Indonesian	HEW 6	Course Evaluation
1893	1	STAFF_CRYPT-647472	1	34	UGRD	1	Other	International	Male	68.5	COURSE_CRYPT-178785	Indonesia	Temporary Resident Visa	Indonesian	HEW 6	Course Evaluation
1894	1	STAFF_CRYPT-647472	3	66	UGRD	1	Other	Local	Female	75.25	COURSE_CRYPT-178861	Indonesia	Temporary Resident Visa	Indonesian	HEW 6	Course Evaluation
1895	1	STAFF_CRYPT-647472	5	34	UGRD	1	Other	Local	Male	67	COURSE_CRYPT-178785	Indonesia	Temporary Resident Visa	Indonesian	HEW 6	Course Evaluation
1896	1	STAFF_CRYPT-647472	6	66	UGRD	1	Other	International	Male	70.25	COURSE_CRYPT-201410	Indonesia	Temporary Resident Visa	Indonesian	HEW 6	Course Evaluation
1897	1	STAFF_CRYPT-647472	4	66	UGRD	1	Other	Local	Male	88.5	COURSE_CRYPT-178861	Indonesia	Temporary Resident Visa	Indonesian	HEW 6	Course Evaluation
1898	1	STAFF_CRYPT-647472	5	191	UGRD	1	Other	International	Male	71.5	COURSE_CRYPT-178724	Indonesia	Temporary Resident Visa	Indonesian	HEW 6	Course Evaluation
1899	1	STAFF_CRYPT-647472	5	191	UGRD	1	Other	International	Female	53	COURSE_CRYPT-178724	Indonesia	Temporary Resident Visa	Indonesian	HEW 6	Course Evaluation
1900	1	STAFF_CRYPT-647472	5	34	UGRD	1	Other	International	Male	63.25	COURSE_CRYPT-178785	Indonesia	Temporary Resident Visa	Indonesian	HEW 6	Course Evaluation
1901	1	STAFF_CRYPT-647472	5	60	UGRD	1	Other	Local	Male	89.25	COURSE_CRYPT-178826	Indonesia	Temporary Resident Visa	Indonesian	HEW 6	Course Evaluation
1902	1	STAFF_CRYPT-647472	5	191	UGRD	1	Other	Local	Male	52.67	COURSE_CRYPT-178724	Indonesia	Temporary Resident Visa	Indonesian	HEW 6	Course Evaluation
1903	1	STAFF_CRYPT-647472	6	191	UGRD	1	Other	International	Female	65	COURSE_CRYPT-178724	Indonesia	Temporary Resident Visa	Indonesian	HEW 6	Course Evaluation
1904	1	STAFF_CRYPT-647472	4	54	UGRD	1	Other	Local	Male	64.5	COURSE_CRYPT-178764	Indonesia	Temporary Resident Visa	Indonesian	HEW 6	Course Evaluation
1905	1	STAFF_CRYPT-647472	3	191	UGRD	1	Other	Local	Male	57.33	COURSE_CRYPT-178724	Indonesia	Temporary Resident Visa	Indonesian	HEW 6	Course Evaluation
1906	1	STAFF_CRYPT-647472	2	160	UGRD	1	Other	Local	Male	89.25	COURSE_CRYPT-178712	Indonesia	Temporary Resident Visa	Indonesian	HEW 6	Course Evaluation
1907	1	STAFF_CRYPT-647472	2	34	UGRD	1	Other	International	Male	66	COURSE_CRYPT-178785	Indonesia	Temporary Resident Visa	Indonesian	HEW 6	Course Evaluation
1908	1	STAFF_CRYPT-647472	5	147	UGRD	1	Other	International	Male	60.5	COURSE_CRYPT-178908	Indonesia	Temporary Resident Visa	Indonesian	HEW 6	Course Evaluation
1909	1	STAFF_CRYPT-647472	5	156	UGRD	1	Other	International	Male	60.5	COURSE_CRYPT-178699	Indonesia	Temporary Resident Visa	Indonesian	HEW 6	Course Evaluation
1910	1	STAFF_CRYPT-647472	5	156	UGRD	1	Other	International	Male	60.5	COURSE_CRYPT-178699	Indonesia	Temporary Resident Visa	Indonesian	HEW 6	Course Evaluation
1911	1	STAFF_CRYPT-647472	5	147	UGRD	1	Other	International	Male	60.5	COURSE_CRYPT-178908	Indonesia	Temporary Resident Visa	Indonesian	HEW 6	Course Evaluation
1912	1	STAFF_CRYPT-647472	4	323	UGRD	1	Other	Local	Male	54.5	COURSE_CRYPT-178684	Indonesia	Temporary Resident Visa	Indonesian	HEW 6	Course Evaluation
1913	1	STAFF_CRYPT-647472	2	49	UGRD	1	Other	Local	Female	82.5	COURSE_CRYPT-181450	Indonesia	Temporary Resident Visa	Indonesian	HEW 6	Course Evaluation
1914	1	STAFF_CRYPT-647472	2	49	UGRD	1	Other	Local	Female	82.5	COURSE_CRYPT-181450	Indonesia	Temporary Resident Visa	Indonesian	HEW 6	Course Evaluation
1915	1	STAFF_CRYPT-647472	3	49	UGRD	1	Other	Local	Male	84.25	COURSE_CRYPT-181450	Indonesia	Temporary Resident Visa	Indonesian	HEW 6	Course Evaluation
1916	1	STAFF_CRYPT-647472	3	49	UGRD	1	Other	Local	Male	84.25	COURSE_CRYPT-181450	Indonesia	Temporary Resident Visa	Indonesian	HEW 6	Course Evaluation
1917	1	STAFF_CRYPT-647472	6	323	UGRD	1	Other	International	Male	78.25	COURSE_CRYPT-178684	Indonesia	Temporary Resident Visa	Indonesian	HEW 6	Course Evaluation
1918	1	STAFF_CRYPT-647472	6	323	UGRD	1	Other	Local	Male	73.5	COURSE_CRYPT-178684	Indonesia	Temporary Resident Visa	Indonesian	HEW 6	Course Evaluation
1919	1	STAFF_CRYPT-647472	4	323	UGRD	1	Other	Local	Male	54.5	COURSE_CRYPT-178684	Indonesia	Temporary Resident Visa	Indonesian	HEW 6	Course Evaluation
1920	1	STAFF_CRYPT-647472	4	323	UGRD	1	Other	Local	Male	61.5	COURSE_CRYPT-178684	Indonesia	Temporary Resident Visa	Indonesian	HEW 6	Course Evaluation
1921	1	STAFF_CRYPT-647472	4	323	UGRD	1	Other	Local	Male	61.5	COURSE_CRYPT-178684	Indonesia	Temporary Resident Visa	Indonesian	HEW 6	Course Evaluation
1922	1	STAFF_CRYPT-647472	6	323	UGRD	1	Other	Local	Male	73.5	COURSE_CRYPT-178684	Indonesia	Temporary Resident Visa	Indonesian	HEW 6	Course Evaluation
1923	1	STAFF_CRYPT-647472	6	323	UGRD	1	Other	International	Male	78.25	COURSE_CRYPT-178684	Indonesia	Temporary Resident Visa	Indonesian	HEW 6	Course Evaluation
1924	1	STAFF_CRYPT-647472	5	203	UGRD	1	Other	Local	Male	87.25	COURSE_CRYPT-178781	Indonesia	Temporary Resident Visa	Indonesian	HEW 6	Course Evaluation
1925	1	STAFF_CRYPT-647472	5	203	UGRD	1	Other	Local	Male	84.25	COURSE_CRYPT-178781	Indonesia	Temporary Resident Visa	Indonesian	HEW 6	Course Evaluation
1926	1	STAFF_CRYPT-647472	6	284	UGRD	1	Other	Local	Male	73.5	COURSE_CRYPT-179379	Indonesia	Temporary Resident Visa	Indonesian	HEW 6	Course Evaluation
1927	1	STAFF_CRYPT-647472	5	203	UGRD	1	Other	Local	Male	84.25	COURSE_CRYPT-178781	Indonesia	Temporary Resident Visa	Indonesian	HEW 6	Course Evaluation
1928	1	STAFF_CRYPT-647472	6	284	UGRD	1	Other	International	Male	69.25	COURSE_CRYPT-179379	Indonesia	Temporary Resident Visa	Indonesian	HEW 6	Course Evaluation
1929	1	STAFF_CRYPT-647472	5	51	UGRD	1	Other	Local	Female	83.75	COURSE_CRYPT-184941	Indonesia	Temporary Resident Visa	Indonesian	HEW 6	Course Evaluation
1930	1	STAFF_CRYPT-647472	1	203	UGRD	1	Other	Local	Male	85	COURSE_CRYPT-178781	Indonesia	Temporary Resident Visa	Indonesian	HEW 6	Course Evaluation
1931	1	STAFF_CRYPT-647472	4	203	UGRD	1	Other	International	Male	77.33	COURSE_CRYPT-178781	Indonesia	Temporary Resident Visa	Indonesian	HEW 6	Course Evaluation
1932	1	STAFF_CRYPT-647472	5	203	UGRD	1	Other	Local	Male	69.33	COURSE_CRYPT-178781	Indonesia	Temporary Resident Visa	Indonesian	HEW 6	Course Evaluation
1933	1	STAFF_CRYPT-647472	4	203	UGRD	1	Other	International	Male	77.33	COURSE_CRYPT-178781	Indonesia	Temporary Resident Visa	Indonesian	HEW 6	Course Evaluation
1934	1	STAFF_CRYPT-647472	3	203	UGRD	1	Other	International	Male	72	COURSE_CRYPT-178781	Indonesia	Temporary Resident Visa	Indonesian	HEW 6	Course Evaluation
1935	1	STAFF_CRYPT-647472	3	203	UGRD	1	Other	International	Male	72	COURSE_CRYPT-178781	Indonesia	Temporary Resident Visa	Indonesian	HEW 6	Course Evaluation
1936	1	STAFF_CRYPT-647472	5	203	UGRD	1	Other	Local	Male	69.33	COURSE_CRYPT-178781	Indonesia	Temporary Resident Visa	Indonesian	HEW 6	Course Evaluation
1937	1	STAFF_CRYPT-647472	5	203	UGRD	1	Other	Local	Male	87.25	COURSE_CRYPT-178781	Indonesia	Temporary Resident Visa	Indonesian	HEW 6	Course Evaluation
1938	1	STAFF_CRYPT-647472	1	203	UGRD	1	Other	Local	Male	85	COURSE_CRYPT-178781	Indonesia	Temporary Resident Visa	Indonesian	HEW 6	Course Evaluation
1939	1	STAFF_CRYPT-647472	5	284	UGRD	1	Other	International	Male	72.25	COURSE_CRYPT-179379	Indonesia	Temporary Resident Visa	Indonesian	HEW 6	Course Evaluation
1940	1	STAFF_CRYPT-647472	6	203	UGRD	1	Other	International	Male	73	COURSE_CRYPT-178781	Indonesia	Temporary Resident Visa	Indonesian	HEW 6	Course Evaluation
1941	1	STAFF_CRYPT-647472	6	203	UGRD	1	Other	Local	Female	85.67	COURSE_CRYPT-178781	Indonesia	Temporary Resident Visa	Indonesian	HEW 6	Course Evaluation
1942	1	STAFF_CRYPT-647472	6	203	UGRD	1	Other	Local	Female	85.67	COURSE_CRYPT-178781	Indonesia	Temporary Resident Visa	Indonesian	HEW 6	Course Evaluation
1943	1	STAFF_CRYPT-647472	4	203	UGRD	1	Other	International	Male	74.5	COURSE_CRYPT-178781	Indonesia	Temporary Resident Visa	Indonesian	HEW 6	Course Evaluation
1944	1	STAFF_CRYPT-647472	6	203	UGRD	1	Other	International	Male	73	COURSE_CRYPT-178781	Indonesia	Temporary Resident Visa	Indonesian	HEW 6	Course Evaluation
1945	1	STAFF_CRYPT-647472	6	203	UGRD	1	Other	Local	Female	69.5	COURSE_CRYPT-178781	Indonesia	Temporary Resident Visa	Indonesian	HEW 6	Course Evaluation
1946	1	STAFF_CRYPT-647472	4	203	UGRD	1	Other	International	Male	74.5	COURSE_CRYPT-178781	Indonesia	Temporary Resident Visa	Indonesian	HEW 6	Course Evaluation
1947	1	STAFF_CRYPT-647472	6	284	UGRD	1	Other	International	Male	60.5	COURSE_CRYPT-179379	Indonesia	Temporary Resident Visa	Indonesian	HEW 6	Course Evaluation
1948	1	STAFF_CRYPT-647472	5	203	UGRD	1	Other	International	Male	69.25	COURSE_CRYPT-178781	Indonesia	Temporary Resident Visa	Indonesian	HEW 6	Course Evaluation
1949	1	STAFF_CRYPT-647472	5	203	UGRD	1	Other	International	Male	69.25	COURSE_CRYPT-178781	Indonesia	Temporary Resident Visa	Indonesian	HEW 6	Course Evaluation
1950	1	STAFF_CRYPT-647472	6	203	UGRD	1	Other	Local	Female	69.5	COURSE_CRYPT-178781	Indonesia	Temporary Resident Visa	Indonesian	HEW 6	Course Evaluation
1951	1	STAFF_CRYPT-647472	3	191	UGRD	1	Other	International	Female	69.75	COURSE_CRYPT-178724	Indonesia	Temporary Resident Visa	Indonesian	HEW 6	Course Evaluation
1952	1	STAFF_CRYPT-647472	5	191	UGRD	1	Other	International	Male	77	COURSE_CRYPT-178724	Indonesia	Temporary Resident Visa	Indonesian	HEW 6	Course Evaluation
1953	1	STAFF_CRYPT-647472	2	191	UGRD	1	Other	International	Male	60.5	COURSE_CRYPT-178724	Indonesia	Temporary Resident Visa	Indonesian	HEW 6	Course Evaluation
1954	1	STAFF_CRYPT-647472	2	191	UGRD	1	Other	International	Male	60.5	COURSE_CRYPT-178724	Indonesia	Temporary Resident Visa	Indonesian	HEW 6	Course Evaluation
1955	1	STAFF_CRYPT-647472	1	191	UGRD	1	Other	International	Male	50	COURSE_CRYPT-178724	Indonesia	Temporary Resident Visa	Indonesian	HEW 6	Course Evaluation
1956	1	STAFF_CRYPT-647472	6	101	UGRD	1	Other	International	Female	77.5	COURSE_CRYPT-200164	Indonesia	Temporary Resident Visa	Indonesian	HEW 6	Course Evaluation
1957	1	STAFF_CRYPT-647472	4	101	UGRD	1	Other	Local	Male	56.25	COURSE_CRYPT-200164	Indonesia	Temporary Resident Visa	Indonesian	HEW 6	Course Evaluation
1958	1	STAFF_CRYPT-647472	6	101	UGRD	1	Other	International	Female	77.5	COURSE_CRYPT-200164	Indonesia	Temporary Resident Visa	Indonesian	HEW 6	Course Evaluation
1959	1	STAFF_CRYPT-647472	6	191	UGRD	1	Other	International	Male	77	COURSE_CRYPT-178724	Indonesia	Temporary Resident Visa	Indonesian	HEW 6	Course Evaluation
1960	1	STAFF_CRYPT-647472	5	101	UGRD	1	Other	International	Female	63.75	COURSE_CRYPT-200164	Indonesia	Temporary Resident Visa	Indonesian	HEW 6	Course Evaluation
1961	1	STAFF_CRYPT-647472	6	147	UGRD	1	Other	International	Female	56.8	COURSE_CRYPT-178908	Indonesia	Temporary Resident Visa	Indonesian	HEW 6	Course Evaluation
1962	1	STAFF_CRYPT-647472	6	156	UGRD	1	Other	Local	Male	69	COURSE_CRYPT-178699	Indonesia	Temporary Resident Visa	Indonesian	HEW 6	Course Evaluation
1963	1	STAFF_CRYPT-647472	5	156	UGRD	1	Other	International	Male	46.75	COURSE_CRYPT-178699	Indonesia	Temporary Resident Visa	Indonesian	HEW 6	Course Evaluation
1964	1	STAFF_CRYPT-647472	4	156	UGRD	1	Other	International	Male	60.5	COURSE_CRYPT-178699	Indonesia	Temporary Resident Visa	Indonesian	HEW 6	Course Evaluation
1965	1	STAFF_CRYPT-647472	5	156	UGRD	1	Other	International	Male	46.75	COURSE_CRYPT-178699	Indonesia	Temporary Resident Visa	Indonesian	HEW 6	Course Evaluation
1966	1	STAFF_CRYPT-647472	6	156	UGRD	1	Other	International	Male	79.5	COURSE_CRYPT-178699	Indonesia	Temporary Resident Visa	Indonesian	HEW 6	Course Evaluation
1967	1	STAFF_CRYPT-647472	6	156	UGRD	1	Other	International	Male	79.5	COURSE_CRYPT-178699	Indonesia	Temporary Resident Visa	Indonesian	HEW 6	Course Evaluation
1968	1	STAFF_CRYPT-647472	5	156	UGRD	1	Other	International	Male	79	COURSE_CRYPT-178699	Indonesia	Temporary Resident Visa	Indonesian	HEW 6	Course Evaluation
1969	1	STAFF_CRYPT-647472	6	156	UGRD	1	Other	International	Female	83.67	COURSE_CRYPT-178699	Indonesia	Temporary Resident Visa	Indonesian	HEW 6	Course Evaluation
1970	1	STAFF_CRYPT-647472	5	156	UGRD	1	Other	International	Male	79	COURSE_CRYPT-178699	Indonesia	Temporary Resident Visa	Indonesian	HEW 6	Course Evaluation
1971	1	STAFF_CRYPT-647472	6	156	UGRD	1	Other	Local	Male	69	COURSE_CRYPT-178699	Indonesia	Temporary Resident Visa	Indonesian	HEW 6	Course Evaluation
1972	1	STAFF_CRYPT-647472	5	156	UGRD	1	Other	International	Female	69.75	COURSE_CRYPT-178699	Indonesia	Temporary Resident Visa	Indonesian	HEW 6	Course Evaluation
1973	1	STAFF_CRYPT-647472	5	156	UGRD	1	Other	Local	Male	59.75	COURSE_CRYPT-178699	Indonesia	Temporary Resident Visa	Indonesian	HEW 6	Course Evaluation
1974	1	STAFF_CRYPT-647472	5	156	UGRD	1	Other	International	Male	58.67	COURSE_CRYPT-178699	Indonesia	Temporary Resident Visa	Indonesian	HEW 6	Course Evaluation
1975	1	STAFF_CRYPT-647472	6	156	UGRD	1	Other	International	Female	59	COURSE_CRYPT-178699	Indonesia	Temporary Resident Visa	Indonesian	HEW 6	Course Evaluation
1976	1	STAFF_CRYPT-647472	5	156	UGRD	1	Other	International	Male	58.67	COURSE_CRYPT-178699	Indonesia	Temporary Resident Visa	Indonesian	HEW 6	Course Evaluation
1977	1	STAFF_CRYPT-647472	4	101	UGRD	1	Other	Local	Male	40.75	COURSE_CRYPT-200164	Indonesia	Temporary Resident Visa	Indonesian	HEW 6	Course Evaluation
1978	1	STAFF_CRYPT-647472	6	156	UGRD	1	Other	International	Female	83.67	COURSE_CRYPT-178699	Indonesia	Temporary Resident Visa	Indonesian	HEW 6	Course Evaluation
1979	1	STAFF_CRYPT-647472	6	156	UGRD	1	Other	International	Female	43.5	COURSE_CRYPT-178699	Indonesia	Temporary Resident Visa	Indonesian	HEW 6	Course Evaluation
1980	1	STAFF_CRYPT-647472	4	156	UGRD	1	Other	International	Male	60.5	COURSE_CRYPT-178699	Indonesia	Temporary Resident Visa	Indonesian	HEW 6	Course Evaluation
1981	1	STAFF_CRYPT-647472	4	147	UGRD	1	Other	International	Female	59	COURSE_CRYPT-178908	Indonesia	Temporary Resident Visa	Indonesian	HEW 6	Course Evaluation
1982	1	STAFF_CRYPT-647472	5	156	UGRD	1	Other	Local	Male	59.75	COURSE_CRYPT-178699	Indonesia	Temporary Resident Visa	Indonesian	HEW 6	Course Evaluation
1983	1	STAFF_CRYPT-647472	6	156	UGRD	1	Other	International	Female	43.5	COURSE_CRYPT-178699	Indonesia	Temporary Resident Visa	Indonesian	HEW 6	Course Evaluation
1984	1	STAFF_CRYPT-647472	6	156	UGRD	1	Other	International	Female	59	COURSE_CRYPT-178699	Indonesia	Temporary Resident Visa	Indonesian	HEW 6	Course Evaluation
1985	1	STAFF_CRYPT-647472	5	156	UGRD	1	Other	International	Female	67	COURSE_CRYPT-178699	Indonesia	Temporary Resident Visa	Indonesian	HEW 6	Course Evaluation
1986	1	STAFF_CRYPT-647472	5	156	UGRD	1	Other	International	Male	54.75	COURSE_CRYPT-178699	Indonesia	Temporary Resident Visa	Indonesian	HEW 6	Course Evaluation
1987	1	STAFF_CRYPT-647472	5	156	UGRD	1	Other	International	Male	54.75	COURSE_CRYPT-178699	Indonesia	Temporary Resident Visa	Indonesian	HEW 6	Course Evaluation
1988	1	STAFF_CRYPT-647472	5	156	UGRD	1	Other	International	Female	69.75	COURSE_CRYPT-178699	Indonesia	Temporary Resident Visa	Indonesian	HEW 6	Course Evaluation
1989	1	STAFF_CRYPT-647472	5	156	UGRD	1	Other	International	Female	67	COURSE_CRYPT-178699	Indonesia	Temporary Resident Visa	Indonesian	HEW 6	Course Evaluation
1990	1	STAFF_CRYPT-647472	5	147	UGRD	1	Other	International	Male	60.5	COURSE_CRYPT-178908	Indonesia	Temporary Resident Visa	Indonesian	HEW 6	Course Evaluation
1991	1	STAFF_CRYPT-647472	5	101	UGRD	1	Other	International	Female	63.75	COURSE_CRYPT-200164	Indonesia	Temporary Resident Visa	Indonesian	HEW 6	Course Evaluation
1992	1	STAFF_CRYPT-647472	5	147	UGRD	1	Other	International	Male	60.5	COURSE_CRYPT-178908	Indonesia	Temporary Resident Visa	Indonesian	HEW 6	Course Evaluation
1993	1	STAFF_CRYPT-647472	4	101	UGRD	1	Other	International	Male	89.75	COURSE_CRYPT-200164	Indonesia	Temporary Resident Visa	Indonesian	HEW 6	Course Evaluation
1994	1	STAFF_CRYPT-647472	4	101	UGRD	1	Other	International	Male	89.75	COURSE_CRYPT-200164	Indonesia	Temporary Resident Visa	Indonesian	HEW 6	Course Evaluation
1995	1	STAFF_CRYPT-647472	4	101	UGRD	1	Other	Local	Male	40.75	COURSE_CRYPT-200164	Indonesia	Temporary Resident Visa	Indonesian	HEW 6	Course Evaluation
1996	1	STAFF_CRYPT-647472	4	147	UGRD	1	Other	International	Female	43.5	COURSE_CRYPT-178908	Indonesia	Temporary Resident Visa	Indonesian	HEW 6	Course Evaluation
1997	1	STAFF_CRYPT-647472	4	147	UGRD	1	Other	International	Female	43.5	COURSE_CRYPT-178908	Indonesia	Temporary Resident Visa	Indonesian	HEW 6	Course Evaluation
1998	1	STAFF_CRYPT-647472	4	147	UGRD	1	Other	International	Female	59	COURSE_CRYPT-178908	Indonesia	Temporary Resident Visa	Indonesian	HEW 6	Course Evaluation
1999	1	STAFF_CRYPT-647472	4	147	UGRD	1	Other	Local	Male	59.75	COURSE_CRYPT-178908	Indonesia	Temporary Resident Visa	Indonesian	HEW 6	Course Evaluation
[truncated: 222,633 more rows]
