# Supplementary material for: Gender and cultural bias in student evaluations: Why representation matters
Source: PLoS One. 2019 Feb 13;14(2):e0209749. doi: 10.1371/journal.pone.0209749 (PMC6373838; doi:10.1371/journal.pone.0209749)
Supplement: S1 File — (ZIP) [file pone.0209749.s001.zip › Datasets/MED.csv]

	TeachingCourse_NotFirstTime	STAFF_CRYPT	Q010_ANS_RESPONSE_VALUE	TOTAL_STUDENTS	PROGRAM_ACADEMIC_CAREER	TEACHERGENDERFEMALE	STAFF_LANGUAGE_BACKGROUND	RESIDENCY_RESPONSE	GENDER_RESPONSE	SEMESTER_WAM	COURSE_CRYPT	STAFF_BIRTH_COUNTRY_DESCR	STAFF_CITIZENSHIP_STATUS_DESCR	STAFF_LANGUAGE_SPOKEN_AT_HOME	HEW_ACTUAL_LEVEL	EVALUATION_TYPE
1	0	STAFF_CRYPT-604170	6	58		1	English	Local	Female	NA	COURSE_CRYPT-169039		Australian Citizen	English	HEW 4	Tutor Evaluation
2	0	STAFF_CRYPT-604170	6	58		1	English	Local	Female	NA	COURSE_CRYPT-169039		Australian Citizen	English	HEW 4	Tutor Evaluation
3	0	STAFF_CRYPT-604170	5	58		1	English	Local	Female	NA	COURSE_CRYPT-169039		Australian Citizen	English	HEW 4	Tutor Evaluation
4	0	STAFF_CRYPT-604170	5	58		1	English	Local	Male	NA	COURSE_CRYPT-169039		Australian Citizen	English	HEW 4	Tutor Evaluation
5	0	STAFF_CRYPT-604170	5	58		1	English	Local	Male	NA	COURSE_CRYPT-169039		Australian Citizen	English	HEW 4	Tutor Evaluation
6	0	STAFF_CRYPT-604170	6	58		1	English	Local	Female	NA	COURSE_CRYPT-169039		Australian Citizen	English	HEW 4	Tutor Evaluation
7	0	STAFF_CRYPT-604170	4	58		1	English	Local	Male	NA	COURSE_CRYPT-169039		Australian Citizen	English	HEW 4	Tutor Evaluation
8	0	STAFF_CRYPT-604170	5	58		1	English	Local	Male	NA	COURSE_CRYPT-169039		Australian Citizen	English	HEW 4	Tutor Evaluation
9	0	STAFF_CRYPT-604170	5	58		1	English	Local	Female	NA	COURSE_CRYPT-169039		Australian Citizen	English	HEW 4	Tutor Evaluation
10	0	STAFF_CRYPT-604170	5	58		1	English	Local	Female	NA	COURSE_CRYPT-169039		Australian Citizen	English	HEW 4	Tutor Evaluation
11	0	STAFF_CRYPT-604170	5	58		1	English	Local	Female	NA	COURSE_CRYPT-169039		Australian Citizen	English	HEW 4	Tutor Evaluation
12	0	STAFF_CRYPT-604170	6	58		1	English	Local	Female	NA	COURSE_CRYPT-169039		Australian Citizen	English	HEW 4	Tutor Evaluation
13	0	STAFF_CRYPT-604170	5	58		1	English	Local	Female	NA	COURSE_CRYPT-169039		Australian Citizen	English	HEW 4	Tutor Evaluation
14	0	STAFF_CRYPT-604170	6	58		1	English	Local	Male	NA	COURSE_CRYPT-169039		Australian Citizen	English	HEW 4	Tutor Evaluation
15	0	STAFF_CRYPT-604170	6	58		1	English	Local	Female	NA	COURSE_CRYPT-169039		Australian Citizen	English	HEW 4	Tutor Evaluation
16	0	STAFF_CRYPT-604170	5	58		1	English	Local	Male	NA	COURSE_CRYPT-169039		Australian Citizen	English	HEW 4	Tutor Evaluation
17	0	STAFF_CRYPT-604170	5	58		1	English	Local	Female	NA	COURSE_CRYPT-169039		Australian Citizen	English	HEW 4	Tutor Evaluation
18	0	STAFF_CRYPT-604170	5	58		1	English	International	Male	NA	COURSE_CRYPT-169039		Australian Citizen	English	HEW 4	Tutor Evaluation
19	0	STAFF_CRYPT-604170	6	58		1	English	Local	Female	NA	COURSE_CRYPT-169039		Australian Citizen	English	HEW 4	Tutor Evaluation
20	0	STAFF_CRYPT-604170	5	58		1	English	Local	Female	NA	COURSE_CRYPT-169039		Australian Citizen	English	HEW 4	Tutor Evaluation
21	0	STAFF_CRYPT-604170	5	58		1	English	Local	Male	NA	COURSE_CRYPT-169039		Australian Citizen	English	HEW 4	Tutor Evaluation
22	1	STAFF_CRYPT-565987	5	148		0	Other	Local	Male	NA	COURSE_CRYPT-134590	Viet Nam	Australian Citizen	Min Nan	HEW 5	Course Evaluation
23	1	STAFF_CRYPT-565987	6	148		0	Other	Local	Male	NA	COURSE_CRYPT-134590	Viet Nam	Australian Citizen	Min Nan	HEW 5	Course Evaluation
24	1	STAFF_CRYPT-565987	6	148		0	Other	Local	Female	NA	COURSE_CRYPT-134590	Viet Nam	Australian Citizen	Min Nan	HEW 5	Course Evaluation
25	1	STAFF_CRYPT-565987	6	148		0	Other	Local	Female	NA	COURSE_CRYPT-134590	Viet Nam	Australian Citizen	Min Nan	HEW 5	Course Evaluation
26	1	STAFF_CRYPT-565987	5	148		0	Other	International	Female	NA	COURSE_CRYPT-134590	Viet Nam	Australian Citizen	Min Nan	HEW 5	Course Evaluation
27	1	STAFF_CRYPT-565987	6	20		0	Other	Local	Female	NA	COURSE_CRYPT-134590	Viet Nam	Australian Citizen	Min Nan	HEW 5	Tutor Evaluation
28	1	STAFF_CRYPT-565987	5	148		0	Other	International	Female	NA	COURSE_CRYPT-134590	Viet Nam	Australian Citizen	Min Nan	HEW 5	Course Evaluation
29	1	STAFF_CRYPT-565987	5	148		0	Other	Local	Male	NA	COURSE_CRYPT-134590	Viet Nam	Australian Citizen	Min Nan	HEW 5	Course Evaluation
30	1	STAFF_CRYPT-565987	6	20		0	Other	Local	Female	NA	COURSE_CRYPT-134590	Viet Nam	Australian Citizen	Min Nan	HEW 5	Tutor Evaluation
31	1	STAFF_CRYPT-565987	5	20		0	Other	International	Female	NA	COURSE_CRYPT-134590	Viet Nam	Australian Citizen	Min Nan	HEW 5	Tutor Evaluation
32	1	STAFF_CRYPT-565987	5	148		0	Other	International	Female	NA	COURSE_CRYPT-134590	Viet Nam	Australian Citizen	Min Nan	HEW 5	Course Evaluation
33	1	STAFF_CRYPT-565987	6	148		0	Other	Local	Female	NA	COURSE_CRYPT-134590	Viet Nam	Australian Citizen	Min Nan	HEW 5	Course Evaluation
34	1	STAFF_CRYPT-565987	4	148		0	Other	Local	Male	NA	COURSE_CRYPT-134590	Viet Nam	Australian Citizen	Min Nan	HEW 5	Course Evaluation
35	1	STAFF_CRYPT-565987	NA	148		0	Other	Local	Female	NA	COURSE_CRYPT-134590	Viet Nam	Australian Citizen	Min Nan	HEW 5	Course Evaluation
36	1	STAFF_CRYPT-565987	5	148		0	Other	Local	Female	NA	COURSE_CRYPT-134590	Viet Nam	Australian Citizen	Min Nan	HEW 5	Course Evaluation
37	1	STAFF_CRYPT-565987	5	148		0	Other	Local	Female	NA	COURSE_CRYPT-134590	Viet Nam	Australian Citizen	Min Nan	HEW 5	Course Evaluation
38	1	STAFF_CRYPT-565987	1	148		0	Other	International	Female	NA	COURSE_CRYPT-134590	Viet Nam	Australian Citizen	Min Nan	HEW 5	Course Evaluation
39	1	STAFF_CRYPT-565987	4	148		0	Other	Local	Male	NA	COURSE_CRYPT-134590	Viet Nam	Australian Citizen	Min Nan	HEW 5	Course Evaluation
40	1	STAFF_CRYPT-565987	6	148		0	Other	Local	Male	NA	COURSE_CRYPT-134590	Viet Nam	Australian Citizen	Min Nan	HEW 5	Course Evaluation
41	1	STAFF_CRYPT-565987	5	148		0	Other	International	Male	NA	COURSE_CRYPT-134590	Viet Nam	Australian Citizen	Min Nan	HEW 5	Course Evaluation
42	1	STAFF_CRYPT-565987	5	148		0	Other	International	Female	NA	COURSE_CRYPT-134590	Viet Nam	Australian Citizen	Min Nan	HEW 5	Course Evaluation
43	1	STAFF_CRYPT-565987	6	148		0	Other	Local	Female	NA	COURSE_CRYPT-134590	Viet Nam	Australian Citizen	Min Nan	HEW 5	Course Evaluation
44	1	STAFF_CRYPT-565987	5	148		0	Other	International	Female	NA	COURSE_CRYPT-134590	Viet Nam	Australian Citizen	Min Nan	HEW 5	Course Evaluation
45	1	STAFF_CRYPT-565987	6	20		0	Other	Local	Male	NA	COURSE_CRYPT-134590	Viet Nam	Australian Citizen	Min Nan	HEW 5	Tutor Evaluation
46	1	STAFF_CRYPT-565987	3	148		0	Other	Local	Female	NA	COURSE_CRYPT-134590	Viet Nam	Australian Citizen	Min Nan	HEW 5	Course Evaluation
47	1	STAFF_CRYPT-565987	4	148		0	Other	International	Male	NA	COURSE_CRYPT-134590	Viet Nam	Australian Citizen	Min Nan	HEW 5	Course Evaluation
48	1	STAFF_CRYPT-565987	3	148		0	Other	Local	Female	NA	COURSE_CRYPT-134590	Viet Nam	Australian Citizen	Min Nan	HEW 5	Course Evaluation
49	1	STAFF_CRYPT-565987	5	148		0	Other	Local	Female	NA	COURSE_CRYPT-134590	Viet Nam	Australian Citizen	Min Nan	HEW 5	Course Evaluation
50	1	STAFF_CRYPT-565987	5	148		0	Other	Local	Female	NA	COURSE_CRYPT-134590	Viet Nam	Australian Citizen	Min Nan	HEW 5	Course Evaluation
51	1	STAFF_CRYPT-565987	4	148		0	Other	Local	Female	NA	COURSE_CRYPT-134590	Viet Nam	Australian Citizen	Min Nan	HEW 5	Course Evaluation
52	1	STAFF_CRYPT-565987	4	148		0	Other	Local	Female	NA	COURSE_CRYPT-134590	Viet Nam	Australian Citizen	Min Nan	HEW 5	Course Evaluation
53	1	STAFF_CRYPT-565987	6	148		0	Other	Local	Male	NA	COURSE_CRYPT-134590	Viet Nam	Australian Citizen	Min Nan	HEW 5	Course Evaluation
54	1	STAFF_CRYPT-565987	6	20		0	Other	Local	Male	NA	COURSE_CRYPT-134590	Viet Nam	Australian Citizen	Min Nan	HEW 5	Tutor Evaluation
55	1	STAFF_CRYPT-565987	5	20		0	Other	Local	Female	NA	COURSE_CRYPT-134590	Viet Nam	Australian Citizen	Min Nan	HEW 5	Tutor Evaluation
56	1	STAFF_CRYPT-565987	5	148		0	Other	Local	Female	NA	COURSE_CRYPT-134590	Viet Nam	Australian Citizen	Min Nan	HEW 5	Course Evaluation
57	1	STAFF_CRYPT-565987	5	148		0	Other	Local	Female	NA	COURSE_CRYPT-134590	Viet Nam	Australian Citizen	Min Nan	HEW 5	Course Evaluation
58	1	STAFF_CRYPT-565987	4	148		0	Other	Local	Female	NA	COURSE_CRYPT-134590	Viet Nam	Australian Citizen	Min Nan	HEW 5	Course Evaluation
59	1	STAFF_CRYPT-565987	5	148		0	Other	Local	Female	NA	COURSE_CRYPT-134590	Viet Nam	Australian Citizen	Min Nan	HEW 5	Course Evaluation
60	1	STAFF_CRYPT-565987	5	148		0	Other	Local	Female	NA	COURSE_CRYPT-134590	Viet Nam	Australian Citizen	Min Nan	HEW 5	Course Evaluation
61	1	STAFF_CRYPT-565987	5	148		0	Other	International	Female	NA	COURSE_CRYPT-134590	Viet Nam	Australian Citizen	Min Nan	HEW 5	Course Evaluation
62	1	STAFF_CRYPT-565987	5	148		0	Other	International	Female	NA	COURSE_CRYPT-134590	Viet Nam	Australian Citizen	Min Nan	HEW 5	Course Evaluation
63	1	STAFF_CRYPT-565987	6	148		0	Other	Local	Male	NA	COURSE_CRYPT-134590	Viet Nam	Australian Citizen	Min Nan	HEW 5	Course Evaluation
64	1	STAFF_CRYPT-565987	1	148		0	Other	International	Female	NA	COURSE_CRYPT-134590	Viet Nam	Australian Citizen	Min Nan	HEW 5	Course Evaluation
65	1	STAFF_CRYPT-565987	6	20		0	Other	International	Female	NA	COURSE_CRYPT-134590	Viet Nam	Australian Citizen	Min Nan	HEW 5	Tutor Evaluation
66	1	STAFF_CRYPT-565987	4	148		0	Other	International	Female	NA	COURSE_CRYPT-134590	Viet Nam	Australian Citizen	Min Nan	HEW 5	Course Evaluation
67	1	STAFF_CRYPT-565987	3	148		0	Other	Local	Male	NA	COURSE_CRYPT-134590	Viet Nam	Australian Citizen	Min Nan	HEW 5	Course Evaluation
68	1	STAFF_CRYPT-565987	5	148		0	Other	International	Female	NA	COURSE_CRYPT-134590	Viet Nam	Australian Citizen	Min Nan	HEW 5	Course Evaluation
69	1	STAFF_CRYPT-565987	5	148		0	Other	Local	Female	NA	COURSE_CRYPT-134590	Viet Nam	Australian Citizen	Min Nan	HEW 5	Course Evaluation
70	1	STAFF_CRYPT-565987	4	148		0	Other	International	Male	NA	COURSE_CRYPT-134590	Viet Nam	Australian Citizen	Min Nan	HEW 5	Course Evaluation
71	1	STAFF_CRYPT-565987	4	148		0	Other	Local	Male	NA	COURSE_CRYPT-134590	Viet Nam	Australian Citizen	Min Nan	HEW 5	Course Evaluation
72	1	STAFF_CRYPT-565987	5	148		0	Other	Local	Female	NA	COURSE_CRYPT-134590	Viet Nam	Australian Citizen	Min Nan	HEW 5	Course Evaluation
73	1	STAFF_CRYPT-565987	5	148		0	Other	Local	Male	NA	COURSE_CRYPT-134590	Viet Nam	Australian Citizen	Min Nan	HEW 5	Course Evaluation
74	1	STAFF_CRYPT-565987	6	20		0	Other	Local	Male	NA	COURSE_CRYPT-134590	Viet Nam	Australian Citizen	Min Nan	HEW 5	Tutor Evaluation
75	1	STAFF_CRYPT-565987	6	20		0	Other	International	Female	NA	COURSE_CRYPT-134590	Viet Nam	Australian Citizen	Min Nan	HEW 5	Tutor Evaluation
76	1	STAFF_CRYPT-565987	6	148		0	Other	Local	Female	NA	COURSE_CRYPT-134590	Viet Nam	Australian Citizen	Min Nan	HEW 5	Course Evaluation
77	1	STAFF_CRYPT-565987	3	148		0	Other	Local	Male	NA	COURSE_CRYPT-134590	Viet Nam	Australian Citizen	Min Nan	HEW 5	Course Evaluation
78	1	STAFF_CRYPT-565987	5	148		0	Other	Local	Female	NA	COURSE_CRYPT-134590	Viet Nam	Australian Citizen	Min Nan	HEW 5	Course Evaluation
79	1	STAFF_CRYPT-565987	2	148		0	Other	Local	Male	NA	COURSE_CRYPT-134590	Viet Nam	Australian Citizen	Min Nan	HEW 5	Course Evaluation
80	1	STAFF_CRYPT-565987	6	20		0	Other	Local	Male	NA	COURSE_CRYPT-134590	Viet Nam	Australian Citizen	Min Nan	HEW 5	Tutor Evaluation
81	1	STAFF_CRYPT-565987	6	20		0	Other	Local	Male	NA	COURSE_CRYPT-134590	Viet Nam	Australian Citizen	Min Nan	HEW 5	Tutor Evaluation
82	1	STAFF_CRYPT-565987	5	148		0	Other	Local	Male	NA	COURSE_CRYPT-134590	Viet Nam	Australian Citizen	Min Nan	HEW 5	Course Evaluation
83	1	STAFF_CRYPT-565987	5	148		0	Other	International	Female	NA	COURSE_CRYPT-134590	Viet Nam	Australian Citizen	Min Nan	HEW 5	Course Evaluation
84	1	STAFF_CRYPT-565987	3	148		0	Other	Local	Male	NA	COURSE_CRYPT-134590	Viet Nam	Australian Citizen	Min Nan	HEW 5	Course Evaluation
85	1	STAFF_CRYPT-565987	2	148		0	Other	Local	Female	NA	COURSE_CRYPT-134590	Viet Nam	Australian Citizen	Min Nan	HEW 5	Course Evaluation
86	1	STAFF_CRYPT-565987	6	148		0	Other	Local	Female	NA	COURSE_CRYPT-134590	Viet Nam	Australian Citizen	Min Nan	HEW 5	Course Evaluation
87	1	STAFF_CRYPT-565987	6	148		0	Other	Local	Female	NA	COURSE_CRYPT-134590	Viet Nam	Australian Citizen	Min Nan	HEW 5	Course Evaluation
88	1	STAFF_CRYPT-565987	4	148		0	Other	Local	Male	NA	COURSE_CRYPT-134590	Viet Nam	Australian Citizen	Min Nan	HEW 5	Course Evaluation
89	1	STAFF_CRYPT-565987	6	20		0	Other	International	Female	NA	COURSE_CRYPT-134590	Viet Nam	Australian Citizen	Min Nan	HEW 5	Tutor Evaluation
90	1	STAFF_CRYPT-565987	6	148		0	Other	Local	Female	NA	COURSE_CRYPT-134590	Viet Nam	Australian Citizen	Min Nan	HEW 5	Course Evaluation
91	1	STAFF_CRYPT-565987	3	148		0	Other	Local	Female	NA	COURSE_CRYPT-134590	Viet Nam	Australian Citizen	Min Nan	HEW 5	Course Evaluation
92	1	STAFF_CRYPT-565987	3	148		0	Other	Local	Female	NA	COURSE_CRYPT-134590	Viet Nam	Australian Citizen	Min Nan	HEW 5	Course Evaluation
93	1	STAFF_CRYPT-565987	6	20		0	Other	Local	Male	NA	COURSE_CRYPT-186731	Viet Nam	Australian Citizen	Min Nan	HEW 3	Tutor Evaluation
94	1	STAFF_CRYPT-565987	5	20		0	Other	Local	Male	NA	COURSE_CRYPT-186731	Viet Nam	Australian Citizen	Min Nan	HEW 3	Tutor Evaluation
95	1	STAFF_CRYPT-565987	6	20		0	Other	Local	Male	NA	COURSE_CRYPT-186731	Viet Nam	Australian Citizen	Min Nan	HEW 3	Tutor Evaluation
96	1	STAFF_CRYPT-565987	4	20		0	Other	Local	Male	NA	COURSE_CRYPT-186731	Viet Nam	Australian Citizen	Min Nan	HEW 3	Tutor Evaluation
97	1	STAFF_CRYPT-565987	5	20		0	Other	Local	Male	NA	COURSE_CRYPT-186731	Viet Nam	Australian Citizen	Min Nan	HEW 3	Tutor Evaluation
98	1	STAFF_CRYPT-565987	6	20		0	Other	Local	Female	NA	COURSE_CRYPT-186731	Viet Nam	Australian Citizen	Min Nan	HEW 3	Tutor Evaluation
99	1	STAFF_CRYPT-565987	5	20		0	Other	Local	Female	NA	COURSE_CRYPT-186731	Viet Nam	Australian Citizen	Min Nan	HEW 3	Tutor Evaluation
100	1	STAFF_CRYPT-565987	5	20		0	Other	Local	Male	NA	COURSE_CRYPT-186731	Viet Nam	Australian Citizen	Min Nan	HEW 3	Tutor Evaluation
101	1	STAFF_CRYPT-565987	4	20		0	Other	International	Female	NA	COURSE_CRYPT-186731	Viet Nam	Australian Citizen	Min Nan	HEW 3	Tutor Evaluation
102	1	STAFF_CRYPT-565987	4	20		0	Other	Local	Female	NA	COURSE_CRYPT-186731	Viet Nam	Australian Citizen	Min Nan	HEW 3	Tutor Evaluation
103	1	STAFF_CRYPT-565987	5	20		0	Other	Local	Female	NA	COURSE_CRYPT-186731	Viet Nam	Australian Citizen	Min Nan	HEW 3	Tutor Evaluation
104	1	STAFF_CRYPT-565987	5	20		0	Other	Local	Female	NA	COURSE_CRYPT-186731	Viet Nam	Australian Citizen	Min Nan	HEW 3	Tutor Evaluation
105	1	STAFF_CRYPT-565987	5	20		0	Other	Local	Male	NA	COURSE_CRYPT-186731	Viet Nam	Australian Citizen	Min Nan	HEW 3	Tutor Evaluation
106	1	STAFF_CRYPT-565987	5	20		0	Other	Local	Female	NA	COURSE_CRYPT-186731	Viet Nam	Australian Citizen	Min Nan	HEW 3	Tutor Evaluation
107	1	STAFF_CRYPT-565987	4	20		0	Other	Local	Male	NA	COURSE_CRYPT-186731	Viet Nam	Australian Citizen	Min Nan	HEW 3	Tutor Evaluation
108	1	STAFF_CRYPT-565987	NA	16		0	Other	Local	Female	NA	COURSE_CRYPT-134590	Viet Nam	Australian Citizen	Min Nan	HEW 3	Tutor Evaluation
109	1	STAFF_CRYPT-565987	6	20		0	Other	Local	Female	NA	COURSE_CRYPT-186731	Viet Nam	Australian Citizen	Min Nan	HEW 3	Tutor Evaluation
110	1	STAFF_CRYPT-565987	5	20		0	Other	Local	Female	NA	COURSE_CRYPT-186731	Viet Nam	Australian Citizen	Min Nan	HEW 3	Tutor Evaluation
111	1	STAFF_CRYPT-565987	5	20		0	Other	Local	Male	NA	COURSE_CRYPT-186731	Viet Nam	Australian Citizen	Min Nan	HEW 3	Tutor Evaluation
112	0	STAFF_CRYPT-565987	5	25		0	Other	Local	Female	NA	COURSE_CRYPT-134590	Viet Nam	Australian Citizen	Min Nan	HEW 3	Tutor Evaluation
113	0	STAFF_CRYPT-565987	6	25		0	Other	Local	Male	NA	COURSE_CRYPT-134590	Viet Nam	Australian Citizen	Min Nan	HEW 3	Tutor Evaluation
114	0	STAFF_CRYPT-565987	6	15		0	Other	Local	Male	NA	COURSE_CRYPT-186731	Viet Nam	Australian Citizen	Min Nan	HEW 3	Tutor Evaluation
115	0	STAFF_CRYPT-565987	6	25		0	Other	Local	Male	NA	COURSE_CRYPT-134590	Viet Nam	Australian Citizen	Min Nan	HEW 3	Tutor Evaluation
116	0	STAFF_CRYPT-565987	6	25		0	Other	Local	Male	NA	COURSE_CRYPT-134590	Viet Nam	Australian Citizen	Min Nan	HEW 3	Tutor Evaluation
117	0	STAFF_CRYPT-565987	6	25		0	Other	Local	Male	NA	COURSE_CRYPT-134590	Viet Nam	Australian Citizen	Min Nan	HEW 3	Tutor Evaluation
118	0	STAFF_CRYPT-565987	6	15		0	Other	Local	Female	NA	COURSE_CRYPT-186731	Viet Nam	Australian Citizen	Min Nan	HEW 3	Tutor Evaluation
119	0	STAFF_CRYPT-565987	6	15		0	Other	Local	Female	NA	COURSE_CRYPT-186731	Viet Nam	Australian Citizen	Min Nan	HEW 3	Tutor Evaluation
120	0	STAFF_CRYPT-565987	6	25		0	Other	Local	Female	NA	COURSE_CRYPT-134590	Viet Nam	Australian Citizen	Min Nan	HEW 3	Tutor Evaluation
121	0	STAFF_CRYPT-565987	5	25		0	Other	Local	Male	NA	COURSE_CRYPT-134590	Viet Nam	Australian Citizen	Min Nan	HEW 3	Tutor Evaluation
122	0	STAFF_CRYPT-565987	6	25		0	Other	Local	Female	NA	COURSE_CRYPT-134590	Viet Nam	Australian Citizen	Min Nan	HEW 3	Tutor Evaluation
123	0	STAFF_CRYPT-565987	6	15		0	Other	Local	Female	NA	COURSE_CRYPT-186731	Viet Nam	Australian Citizen	Min Nan	HEW 3	Tutor Evaluation
124	0	STAFF_CRYPT-565987	6	25		0	Other	Local	Female	NA	COURSE_CRYPT-134590	Viet Nam	Australian Citizen	Min Nan	HEW 3	Tutor Evaluation
125	0	STAFF_CRYPT-565987	6	25		0	Other	Local	Female	NA	COURSE_CRYPT-134590	Viet Nam	Australian Citizen	Min Nan	HEW 3	Tutor Evaluation
126	0	STAFF_CRYPT-565987	5	25		0	Other	Local	Female	NA	COURSE_CRYPT-134590	Viet Nam	Australian Citizen	Min Nan	HEW 3	Tutor Evaluation
127	0	STAFF_CRYPT-565987	5	25		0	Other	Local	Female	NA	COURSE_CRYPT-134590	Viet Nam	Australian Citizen	Min Nan	HEW 3	Tutor Evaluation
128	0	STAFF_CRYPT-565987	6	25		0	Other	Local	Female	NA	COURSE_CRYPT-134590	Viet Nam	Australian Citizen	Min Nan	HEW 3	Tutor Evaluation
129	0	STAFF_CRYPT-565987	5	25		0	Other	Local	Male	NA	COURSE_CRYPT-134590	Viet Nam	Australian Citizen	Min Nan	HEW 3	Tutor Evaluation
130	0	STAFF_CRYPT-565987	6	25		0	Other	Local	Male	NA	COURSE_CRYPT-134590	Viet Nam	Australian Citizen	Min Nan	HEW 3	Tutor Evaluation
131	0	STAFF_CRYPT-565987	5	15		0	Other	Local	Male	NA	COURSE_CRYPT-186731	Viet Nam	Australian Citizen	Min Nan	HEW 3	Tutor Evaluation
132	0	STAFF_CRYPT-565987	5	15		0	Other	Local	Female	NA	COURSE_CRYPT-186731	Viet Nam	Australian Citizen	Min Nan	HEW 3	Tutor Evaluation
133	0	STAFF_CRYPT-565987	5	15		0	Other	Local	Female	NA	COURSE_CRYPT-186731	Viet Nam	Australian Citizen	Min Nan	HEW 3	Tutor Evaluation
134	0	STAFF_CRYPT-565987	5	15		0	Other	International	Female	NA	COURSE_CRYPT-186731	Viet Nam	Australian Citizen	Min Nan	HEW 3	Tutor Evaluation
135	0	STAFF_CRYPT-565987	6	15		0	Other	Local	Female	NA	COURSE_CRYPT-186731	Viet Nam	Australian Citizen	Min Nan	HEW 3	Tutor Evaluation
136	0	STAFF_CRYPT-565987	6	25		0	Other	Local	Female	NA	COURSE_CRYPT-134590	Viet Nam	Australian Citizen	Min Nan	HEW 3	Tutor Evaluation
137	0	STAFF_CRYPT-565987	6	25		0	Other	Local	Female	NA	COURSE_CRYPT-134590	Viet Nam	Australian Citizen	Min Nan	HEW 3	Tutor Evaluation
138	0	STAFF_CRYPT-565987	6	25		0	Other	International	Male	NA	COURSE_CRYPT-134590	Viet Nam	Australian Citizen	Min Nan	HEW 3	Tutor Evaluation
139	0	STAFF_CRYPT-565987	5	25		0	Other	International	Female	NA	COURSE_CRYPT-134590	Viet Nam	Australian Citizen	Min Nan	HEW 3	Tutor Evaluation
140	0	STAFF_CRYPT-565987	6	25		0	Other	Local	Male	NA	COURSE_CRYPT-134590	Viet Nam	Australian Citizen	Min Nan	HEW 3	Tutor Evaluation
141	0	STAFF_CRYPT-565987	6	25		0	Other	Local	Female	NA	COURSE_CRYPT-134590	Viet Nam	Australian Citizen	Min Nan	HEW 3	Tutor Evaluation
142	1	STAFF_CRYPT-565987	6	50		0	Other	Local	Female	NA	COURSE_CRYPT-134590	Viet Nam	Australian Citizen	Min Nan	HEW 5	Tutor Evaluation
143	1	STAFF_CRYPT-565987	5	50		0	Other	Local	Male	NA	COURSE_CRYPT-186731	Viet Nam	Australian Citizen	Min Nan	HEW 5	Tutor Evaluation
144	1	STAFF_CRYPT-565987	6	50		0	Other	Local	Female	NA	COURSE_CRYPT-134590	Viet Nam	Australian Citizen	Min Nan	HEW 5	Tutor Evaluation
145	1	STAFF_CRYPT-565987	5	50		0	Other	Local	Female	NA	COURSE_CRYPT-134590	Viet Nam	Australian Citizen	Min Nan	HEW 5	Tutor Evaluation
146	1	STAFF_CRYPT-565987	6	50		0	Other	Local	Female	NA	COURSE_CRYPT-134590	Viet Nam	Australian Citizen	Min Nan	HEW 5	Tutor Evaluation
147	1	STAFF_CRYPT-565987	5	50		0	Other	Local	Female	NA	COURSE_CRYPT-186731	Viet Nam	Australian Citizen	Min Nan	HEW 5	Tutor Evaluation
148	1	STAFF_CRYPT-565987	5	50		0	Other	Local	Female	NA	COURSE_CRYPT-186731	Viet Nam	Australian Citizen	Min Nan	HEW 5	Tutor Evaluation
149	1	STAFF_CRYPT-565987	6	50		0	Other	Local	Female	NA	COURSE_CRYPT-134590	Viet Nam	Australian Citizen	Min Nan	HEW 5	Tutor Evaluation
150	1	STAFF_CRYPT-565987	6	50		0	Other	Local	Female	NA	COURSE_CRYPT-134590	Viet Nam	Australian Citizen	Min Nan	HEW 5	Tutor Evaluation
151	1	STAFF_CRYPT-565987	5	50		0	Other	Local	Male	NA	COURSE_CRYPT-134590	Viet Nam	Australian Citizen	Min Nan	HEW 5	Tutor Evaluation
152	1	STAFF_CRYPT-565987	5	50		0	Other	Local	Female	NA	COURSE_CRYPT-134590	Viet Nam	Australian Citizen	Min Nan	HEW 5	Tutor Evaluation
153	1	STAFF_CRYPT-565987	5	50		0	Other	Local	Female	NA	COURSE_CRYPT-134590	Viet Nam	Australian Citizen	Min Nan	HEW 5	Tutor Evaluation
154	1	STAFF_CRYPT-565987	6	50		0	Other	Local	Female	NA	COURSE_CRYPT-134590	Viet Nam	Australian Citizen	Min Nan	HEW 5	Tutor Evaluation
155	1	STAFF_CRYPT-565987	5	50		0	Other	Local	Female	NA	COURSE_CRYPT-134590	Viet Nam	Australian Citizen	Min Nan	HEW 5	Tutor Evaluation
156	1	STAFF_CRYPT-565987	5	50		0	Other	Local	Female	NA	COURSE_CRYPT-134590	Viet Nam	Australian Citizen	Min Nan	HEW 5	Tutor Evaluation
157	1	STAFF_CRYPT-565987	6	50		0	Other	Local	Male	NA	COURSE_CRYPT-134590	Viet Nam	Australian Citizen	Min Nan	HEW 5	Tutor Evaluation
158	1	STAFF_CRYPT-565987	6	50		0	Other	Local	Male	NA	COURSE_CRYPT-134590	Viet Nam	Australian Citizen	Min Nan	HEW 5	Tutor Evaluation
159	1	STAFF_CRYPT-565987	6	50		0	Other	Local	Male	NA	COURSE_CRYPT-134590	Viet Nam	Australian Citizen	Min Nan	HEW 5	Tutor Evaluation
160	1	STAFF_CRYPT-565987	6	50		0	Other	Local	Female	NA	COURSE_CRYPT-134590	Viet Nam	Australian Citizen	Min Nan	HEW 5	Tutor Evaluation
161	1	STAFF_CRYPT-565987	6	50		0	Other	Local	Female	NA	COURSE_CRYPT-134590	Viet Nam	Australian Citizen	Min Nan	HEW 5	Tutor Evaluation
162	1	STAFF_CRYPT-565987	6	50		0	Other	International	Female	NA	COURSE_CRYPT-186731	Viet Nam	Australian Citizen	Min Nan	HEW 5	Tutor Evaluation
163	1	STAFF_CRYPT-565987	5	50		0	Other	Local	Female	NA	COURSE_CRYPT-134590	Viet Nam	Australian Citizen	Min Nan	HEW 5	Tutor Evaluation
164	1	STAFF_CRYPT-565987	6	50		0	Other	Local	Female	NA	COURSE_CRYPT-134590	Viet Nam	Australian Citizen	Min Nan	HEW 5	Tutor Evaluation
165	1	STAFF_CRYPT-565987	6	50		0	Other	Local	Female	NA	COURSE_CRYPT-134590	Viet Nam	Australian Citizen	Min Nan	HEW 5	Tutor Evaluation
166	1	STAFF_CRYPT-565987	5	50		0	Other	Local	Male	NA	COURSE_CRYPT-134590	Viet Nam	Australian Citizen	Min Nan	HEW 5	Tutor Evaluation
167	1	STAFF_CRYPT-565987	5	50		0	Other	Local	Male	NA	COURSE_CRYPT-134590	Viet Nam	Australian Citizen	Min Nan	HEW 5	Tutor Evaluation
168	1	STAFF_CRYPT-565987	5	50		0	Other	Local	Female	NA	COURSE_CRYPT-186731	Viet Nam	Australian Citizen	Min Nan	HEW 5	Tutor Evaluation
169	1	STAFF_CRYPT-565987	6	50		0	Other	Local	Female	NA	COURSE_CRYPT-134590	Viet Nam	Australian Citizen	Min Nan	HEW 5	Tutor Evaluation
170	1	STAFF_CRYPT-565987	6	50		0	Other	Local	Female	NA	COURSE_CRYPT-134590	Viet Nam	Australian Citizen	Min Nan	HEW 5	Tutor Evaluation
171	1	STAFF_CRYPT-565987	5	50		0	Other	Local	Male	NA	COURSE_CRYPT-134590	Viet Nam	Australian Citizen	Min Nan	HEW 5	Tutor Evaluation
172	1	STAFF_CRYPT-565987	4	50		0	Other	Local	Female	NA	COURSE_CRYPT-134590	Viet Nam	Australian Citizen	Min Nan	HEW 5	Tutor Evaluation
173	1	STAFF_CRYPT-565987	4	50		0	Other	Local	Male	NA	COURSE_CRYPT-186731	Viet Nam	Australian Citizen	Min Nan	HEW 5	Tutor Evaluation
174	1	STAFF_CRYPT-565987	6	50		0	Other	Local	Male	NA	COURSE_CRYPT-186731	Viet Nam	Australian Citizen	Min Nan	HEW 5	Tutor Evaluation
175	1	STAFF_CRYPT-565987	6	74	UGRD	0	Other	Local	Female	75.25	COURSE_CRYPT-186731	Viet Nam	Australian Citizen	Min Nan	HEW 5	Course Evaluation
176	1	STAFF_CRYPT-565987	5	74	UGRD	0	Other	Local	Male	55.67	COURSE_CRYPT-186731	Viet Nam	Australian Citizen	Min Nan	HEW 5	Lecturer Evaluation
177	1	STAFF_CRYPT-565987	6	74	UGRD	0	Other	Local	Male	64.25	COURSE_CRYPT-186731	Viet Nam	Australian Citizen	Min Nan	HEW 5	Course Evaluation
178	1	STAFF_CRYPT-565987	6	74	UGRD	0	Other	Local	Male	64.25	COURSE_CRYPT-186731	Viet Nam	Australian Citizen	Min Nan	HEW 5	Course Evaluation
179	1	STAFF_CRYPT-565987	5	74	UGRD	0	Other	Local	Male	55.67	COURSE_CRYPT-186731	Viet Nam	Australian Citizen	Min Nan	HEW 5	Lecturer Evaluation
180	1	STAFF_CRYPT-565987	6	74	UGRD	0	Other	Local	Female	66.75	COURSE_CRYPT-186731	Viet Nam	Australian Citizen	Min Nan	HEW 5	Course Evaluation
181	1	STAFF_CRYPT-565987	5	74	UGRD	0	Other	Local	Male	59.75	COURSE_CRYPT-186731	Viet Nam	Australian Citizen	Min Nan	HEW 5	Lecturer Evaluation
182	1	STAFF_CRYPT-565987	4	74	UGRD	0	Other	Local	Female	67.5	COURSE_CRYPT-186731	Viet Nam	Australian Citizen	Min Nan	HEW 5	Course Evaluation
183	1	STAFF_CRYPT-565987	2	74	UGRD	0	Other	Local	Female	74	COURSE_CRYPT-186731	Viet Nam	Australian Citizen	Min Nan	HEW 5	Lecturer Evaluation
184	1	STAFF_CRYPT-565987	2	74	UGRD	0	Other	Local	Female	74	COURSE_CRYPT-186731	Viet Nam	Australian Citizen	Min Nan	HEW 5	Lecturer Evaluation
185	1	STAFF_CRYPT-565987	3	74	UGRD	0	Other	Local	Male	32.33	COURSE_CRYPT-186731	Viet Nam	Australian Citizen	Min Nan	HEW 5	Course Evaluation
186	1	STAFF_CRYPT-565987	4	74	UGRD	0	Other	Local	Male	55.67	COURSE_CRYPT-186731	Viet Nam	Australian Citizen	Min Nan	HEW 5	Course Evaluation
187	1	STAFF_CRYPT-565987	6	74	UGRD	0	Other	Local	Female	82.25	COURSE_CRYPT-186731	Viet Nam	Australian Citizen	Min Nan	HEW 5	Course Evaluation
188	1	STAFF_CRYPT-565987	5	74	UGRD	0	Other	Local	Male	59.75	COURSE_CRYPT-186731	Viet Nam	Australian Citizen	Min Nan	HEW 5	Course Evaluation
189	1	STAFF_CRYPT-565987	3	74	UGRD	0	Other	Local	Female	80.5	COURSE_CRYPT-186731	Viet Nam	Australian Citizen	Min Nan	HEW 5	Course Evaluation
190	1	STAFF_CRYPT-565987	3	74	UGRD	0	Other	Local	Male	32.33	COURSE_CRYPT-186731	Viet Nam	Australian Citizen	Min Nan	HEW 5	Course Evaluation
191	1	STAFF_CRYPT-565987	4	74	UGRD	0	Other	Local	Male	55.67	COURSE_CRYPT-186731	Viet Nam	Australian Citizen	Min Nan	HEW 5	Course Evaluation
192	1	STAFF_CRYPT-565987	4	74	UGRD	0	Other	Local	Female	67.5	COURSE_CRYPT-186731	Viet Nam	Australian Citizen	Min Nan	HEW 5	Lecturer Evaluation
193	1	STAFF_CRYPT-565987	4	74	UGRD	0	Other	Local	Female	67.5	COURSE_CRYPT-186731	Viet Nam	Australian Citizen	Min Nan	HEW 5	Lecturer Evaluation
194	1	STAFF_CRYPT-565987	4	74	UGRD	0	Other	Local	Female	67.5	COURSE_CRYPT-186731	Viet Nam	Australian Citizen	Min Nan	HEW 5	Course Evaluation
195	1	STAFF_CRYPT-565987	3	74	UGRD	0	Other	Local	Female	80.5	COURSE_CRYPT-186731	Viet Nam	Australian Citizen	Min Nan	HEW 5	Course Evaluation
196	1	STAFF_CRYPT-565987	6	74	UGRD	0	Other	Local	Female	66.75	COURSE_CRYPT-186731	Viet Nam	Australian Citizen	Min Nan	HEW 5	Course Evaluation
197	1	STAFF_CRYPT-565987	5	74	UGRD	0	Other	Local	Male	59.75	COURSE_CRYPT-186731	Viet Nam	Australian Citizen	Min Nan	HEW 5	Lecturer Evaluation
198	1	STAFF_CRYPT-565987	4	74	UGRD	0	Other	Local	Male	60.75	COURSE_CRYPT-186731	Viet Nam	Australian Citizen	Min Nan	HEW 5	Course Evaluation
199	1	STAFF_CRYPT-565987	4	74	UGRD	0	Other	Local	Male	60.75	COURSE_CRYPT-186731	Viet Nam	Australian Citizen	Min Nan	HEW 5	Course Evaluation
200	1	STAFF_CRYPT-565987	5	74	UGRD	0	Other	Local	Male	59.75	COURSE_CRYPT-186731	Viet Nam	Australian Citizen	Min Nan	HEW 5	Course Evaluation
201	1	STAFF_CRYPT-565987	4	74	UGRD	0	Other	Local	Male	32.33	COURSE_CRYPT-186731	Viet Nam	Australian Citizen	Min Nan	HEW 5	Lecturer Evaluation
202	1	STAFF_CRYPT-565987	6	74	UGRD	0	Other	Local	Female	75.25	COURSE_CRYPT-186731	Viet Nam	Australian Citizen	Min Nan	HEW 5	Course Evaluation
203	1	STAFF_CRYPT-565987	6	74	UGRD	0	Other	Local	Male	74.5	COURSE_CRYPT-186731	Viet Nam	Australian Citizen	Min Nan	HEW 5	Course Evaluation
204	1	STAFF_CRYPT-565987	6	74	UGRD	0	Other	Local	Female	82.25	COURSE_CRYPT-186731	Viet Nam	Australian Citizen	Min Nan	HEW 5	Course Evaluation
205	1	STAFF_CRYPT-565987	6	74	UGRD	0	Other	Local	Male	74.5	COURSE_CRYPT-186731	Viet Nam	Australian Citizen	Min Nan	HEW 5	Course Evaluation
206	1	STAFF_CRYPT-565987	4	74	UGRD	0	Other	Local	Male	32.33	COURSE_CRYPT-186731	Viet Nam	Australian Citizen	Min Nan	HEW 5	Lecturer Evaluation
207	1	STAFF_CRYPT-565987	4	180	UGRD	0	Other	Local	Female	65.67	COURSE_CRYPT-134590	Viet Nam	Australian Citizen	Min Nan	HEW 5	Course Evaluation
208	1	STAFF_CRYPT-565987	4	180	UGRD	0	Other	Local	Female	65.67	COURSE_CRYPT-134590	Viet Nam	Australian Citizen	Min Nan	HEW 5	Course Evaluation
209	1	STAFF_CRYPT-565987	6	180	UGRD	0	Other	Local	Male	68	COURSE_CRYPT-134590	Viet Nam	Australian Citizen	Min Nan	HEW 5	Course Evaluation
210	1	STAFF_CRYPT-565987	5	180	UGRD	0	Other	Local	Male	71.5	COURSE_CRYPT-134590	Viet Nam	Australian Citizen	Min Nan	HEW 5	Course Evaluation
211	1	STAFF_CRYPT-565987	5	180	UGRD	0	Other	Local	Male	77	COURSE_CRYPT-134590	Viet Nam	Australian Citizen	Min Nan	HEW 5	Lecturer Evaluation
212	1	STAFF_CRYPT-565987	5	180	UGRD	0	Other	Local	Male	77	COURSE_CRYPT-134590	Viet Nam	Australian Citizen	Min Nan	HEW 5	Lecturer Evaluation
213	1	STAFF_CRYPT-565987	5	180	UGRD	0	Other	Local	Male	77	COURSE_CRYPT-134590	Viet Nam	Australian Citizen	Min Nan	HEW 5	Course Evaluation
214	1	STAFF_CRYPT-565987	5	180	UGRD	0	Other	Local	Male	77	COURSE_CRYPT-134590	Viet Nam	Australian Citizen	Min Nan	HEW 5	Course Evaluation
215	1	STAFF_CRYPT-565987	5	180	UGRD	0	Other	Local	Male	71.5	COURSE_CRYPT-134590	Viet Nam	Australian Citizen	Min Nan	HEW 5	Course Evaluation
216	1	STAFF_CRYPT-565987	6	180	UGRD	0	Other	Local	Male	68	COURSE_CRYPT-134590	Viet Nam	Australian Citizen	Min Nan	HEW 5	Lecturer Evaluation
217	1	STAFF_CRYPT-565987	6	180	UGRD	0	Other	Local	Female	65.67	COURSE_CRYPT-134590	Viet Nam	Australian Citizen	Min Nan	HEW 5	Lecturer Evaluation
218	1	STAFF_CRYPT-565987	6	180	UGRD	0	Other	Local	Female	65.67	COURSE_CRYPT-134590	Viet Nam	Australian Citizen	Min Nan	HEW 5	Lecturer Evaluation
219	1	STAFF_CRYPT-565987	6	180	UGRD	0	Other	Local	Male	68	COURSE_CRYPT-134590	Viet Nam	Australian Citizen	Min Nan	HEW 5	Lecturer Evaluation
220	1	STAFF_CRYPT-565987	6	180	UGRD	0	Other	Local	Male	68	COURSE_CRYPT-134590	Viet Nam	Australian Citizen	Min Nan	HEW 5	Course Evaluation
221	1	STAFF_CRYPT-565987	6	180	UGRD	0	Other	Local	Male	87.25	COURSE_CRYPT-134590	Viet Nam	Australian Citizen	Min Nan	HEW 5	Course Evaluation
222	1	STAFF_CRYPT-565987	5	180	UGRD	0	Other	Local	Female	85	COURSE_CRYPT-134590	Viet Nam	Australian Citizen	Min Nan	HEW 5	Lecturer Evaluation
223	1	STAFF_CRYPT-565987	5	180	UGRD	0	Other	Local	Female	85	COURSE_CRYPT-134590	Viet Nam	Australian Citizen	Min Nan	HEW 5	Lecturer Evaluation
224	1	STAFF_CRYPT-565987	5	180	UGRD	0	Other	Local	Male	87.25	COURSE_CRYPT-134590	Viet Nam	Australian Citizen	Min Nan	HEW 5	Lecturer Evaluation
225	1	STAFF_CRYPT-565987	5	180	UGRD	0	Other	Local	Male	79	COURSE_CRYPT-134590	Viet Nam	Australian Citizen	Min Nan	HEW 5	Lecturer Evaluation
226	1	STAFF_CRYPT-565987	6	180	UGRD	0	Other	Local	Male	87.25	COURSE_CRYPT-134590	Viet Nam	Australian Citizen	Min Nan	HEW 5	Course Evaluation
227	1	STAFF_CRYPT-565987	6	180	UGRD	0	Other	Local	Female	86	COURSE_CRYPT-134590	Viet Nam	Australian Citizen	Min Nan	HEW 5	Course Evaluation
228	1	STAFF_CRYPT-565987	6	180	UGRD	0	Other	Local	Female	86	COURSE_CRYPT-134590	Viet Nam	Australian Citizen	Min Nan	HEW 5	Lecturer Evaluation
229	1	STAFF_CRYPT-565987	NA	180	UGRD	0	Other	Local	Female	78.75	COURSE_CRYPT-134590	Viet Nam	Australian Citizen	Min Nan	HEW 5	Course Evaluation
230	1	STAFF_CRYPT-565987	6	180	UGRD	0	Other	Local	Male	78.5	COURSE_CRYPT-134590	Viet Nam	Australian Citizen	Min Nan	HEW 5	Course Evaluation
231	1	STAFF_CRYPT-565987	4	180	UGRD	0	Other	Local	Female	77.75	COURSE_CRYPT-134590	Viet Nam	Australian Citizen	Min Nan	HEW 5	Lecturer Evaluation
232	1	STAFF_CRYPT-565987	4	180	UGRD	0	Other	Local	Female	77.75	COURSE_CRYPT-134590	Viet Nam	Australian Citizen	Min Nan	HEW 5	Lecturer Evaluation
233	1	STAFF_CRYPT-565987	4	180	UGRD	0	Other	Local	Male	78.5	COURSE_CRYPT-134590	Viet Nam	Australian Citizen	Min Nan	HEW 5	Lecturer Evaluation
234	1	STAFF_CRYPT-565987	5	180	UGRD	0	Other	Local	Female	77	COURSE_CRYPT-134590	Viet Nam	Australian Citizen	Min Nan	HEW 5	Course Evaluation
235	1	STAFF_CRYPT-565987	5	180	UGRD	0	Other	Local	Female	76.67	COURSE_CRYPT-134590	Viet Nam	Australian Citizen	Min Nan	HEW 5	Course Evaluation
236	1	STAFF_CRYPT-565987	5	180	UGRD	0	Other	Local	Female	76	COURSE_CRYPT-134590	Viet Nam	Australian Citizen	Min Nan	HEW 5	Lecturer Evaluation
237	1	STAFF_CRYPT-565987	6	180	UGRD	0	Other	Local	Female	76	COURSE_CRYPT-134590	Viet Nam	Australian Citizen	Min Nan	HEW 5	Course Evaluation
238	1	STAFF_CRYPT-565987	5	180	UGRD	0	Other	Local	Male	72.75	COURSE_CRYPT-134590	Viet Nam	Australian Citizen	Min Nan	HEW 5	Course Evaluation
239	1	STAFF_CRYPT-565987	5	180	UGRD	0	Other	Local	Female	59.5	COURSE_CRYPT-134590	Viet Nam	Australian Citizen	Min Nan	HEW 5	Lecturer Evaluation
240	1	STAFF_CRYPT-565987	4	180	UGRD	0	Other	Local	Female	69.25	COURSE_CRYPT-134590	Viet Nam	Australian Citizen	Min Nan	HEW 5	Lecturer Evaluation
241	1	STAFF_CRYPT-565987	3	180	UGRD	0	Other	Local	Female	69.25	COURSE_CRYPT-134590	Viet Nam	Australian Citizen	Min Nan	HEW 5	Course Evaluation
242	1	STAFF_CRYPT-565987	5	180	UGRD	0	Other	Local	Female	68.75	COURSE_CRYPT-134590	Viet Nam	Australian Citizen	Min Nan	HEW 5	Course Evaluation
243	1	STAFF_CRYPT-565987	5	180	UGRD	0	Other	Local	Female	68.75	COURSE_CRYPT-134590	Viet Nam	Australian Citizen	Min Nan	HEW 5	Course Evaluation
244	1	STAFF_CRYPT-565987	4	180	UGRD	0	Other	Local	Female	68.75	COURSE_CRYPT-134590	Viet Nam	Australian Citizen	Min Nan	HEW 5	Lecturer Evaluation
245	1	STAFF_CRYPT-565987	4	180	UGRD	0	Other	Local	Female	78.75	COURSE_CRYPT-134590	Viet Nam	Australian Citizen	Min Nan	HEW 5	Lecturer Evaluation
246	1	STAFF_CRYPT-565987	4	180	UGRD	0	Other	Local	Female	68.75	COURSE_CRYPT-134590	Viet Nam	Australian Citizen	Min Nan	HEW 5	Lecturer Evaluation
247	1	STAFF_CRYPT-565987	5	180	UGRD	0	Other	Local	Female	77	COURSE_CRYPT-134590	Viet Nam	Australian Citizen	Min Nan	HEW 5	Lecturer Evaluation
248	1	STAFF_CRYPT-565987	6	180	UGRD	0	Other	Local	Male	78.5	COURSE_CRYPT-134590	Viet Nam	Australian Citizen	Min Nan	HEW 5	Course Evaluation
249	1	STAFF_CRYPT-565987	5	180	UGRD	0	Other	Local	Male	83	COURSE_CRYPT-134590	Viet Nam	Australian Citizen	Min Nan	HEW 5	Course Evaluation
250	1	STAFF_CRYPT-565987	3	180	UGRD	0	Other	Local	Female	69.25	COURSE_CRYPT-134590	Viet Nam	Australian Citizen	Min Nan	HEW 5	Course Evaluation
251	1	STAFF_CRYPT-565987	5	180	UGRD	0	Other	Local	Male	83	COURSE_CRYPT-134590	Viet Nam	Australian Citizen	Min Nan	HEW 5	Course Evaluation
252	1	STAFF_CRYPT-565987	5	180	UGRD	0	Other	Local	Female	67.5	COURSE_CRYPT-134590	Viet Nam	Australian Citizen	Min Nan	HEW 5	Course Evaluation
253	1	STAFF_CRYPT-565987	5	180	UGRD	0	Other	Local	Male	72.75	COURSE_CRYPT-134590	Viet Nam	Australian Citizen	Min Nan	HEW 5	Course Evaluation
254	1	STAFF_CRYPT-565987	6	180	UGRD	0	Other	Local	Female	59.5	COURSE_CRYPT-134590	Viet Nam	Australian Citizen	Min Nan	HEW 5	Course Evaluation
255	1	STAFF_CRYPT-565987	4	180	UGRD	0	Other	Local	Female	74.5	COURSE_CRYPT-134590	Viet Nam	Australian Citizen	Min Nan	HEW 5	Course Evaluation
256	1	STAFF_CRYPT-565987	4	180	UGRD	0	Other	Local	Female	74.5	COURSE_CRYPT-134590	Viet Nam	Australian Citizen	Min Nan	HEW 5	Course Evaluation
257	1	STAFF_CRYPT-565987	5	180	UGRD	0	Other	Local	Female	76	COURSE_CRYPT-134590	Viet Nam	Australian Citizen	Min Nan	HEW 5	Lecturer Evaluation
258	1	STAFF_CRYPT-565987	6	180	UGRD	0	Other	Local	Male	87.25	COURSE_CRYPT-134590	Viet Nam	Australian Citizen	Min Nan	HEW 5	Course Evaluation
259	1	STAFF_CRYPT-565987	5	180	UGRD	0	Other	Local	Male	79	COURSE_CRYPT-134590	Viet Nam	Australian Citizen	Min Nan	HEW 5	Course Evaluation
260	1	STAFF_CRYPT-565987	5	180	UGRD	0	Other	Local	Female	59.5	COURSE_CRYPT-134590	Viet Nam	Australian Citizen	Min Nan	HEW 5	Course Evaluation
261	1	STAFF_CRYPT-565987	3	180	UGRD	0	Other	Local	Female	85	COURSE_CRYPT-134590	Viet Nam	Australian Citizen	Min Nan	HEW 5	Course Evaluation
262	1	STAFF_CRYPT-565987	5	180	UGRD	0	Other	Local	Female	59.5	COURSE_CRYPT-134590	Viet Nam	Australian Citizen	Min Nan	HEW 5	Course Evaluation
263	1	STAFF_CRYPT-565987	5	180	UGRD	0	Other	Local	Female	77	COURSE_CRYPT-134590	Viet Nam	Australian Citizen	Min Nan	HEW 5	Course Evaluation
264	1	STAFF_CRYPT-565987	4	180	UGRD	0	Other	Local	Female	78.75	COURSE_CRYPT-134590	Viet Nam	Australian Citizen	Min Nan	HEW 5	Lecturer Evaluation
265	1	STAFF_CRYPT-565987	5	180	UGRD	0	Other	Local	Female	77	COURSE_CRYPT-134590	Viet Nam	Australian Citizen	Min Nan	HEW 5	Lecturer Evaluation
266	1	STAFF_CRYPT-565987	3	180	UGRD	0	Other	Local	Female	77.75	COURSE_CRYPT-134590	Viet Nam	Australian Citizen	Min Nan	HEW 5	Course Evaluation
267	1	STAFF_CRYPT-565987	5	180	UGRD	0	Other	Local	Female	59.5	COURSE_CRYPT-134590	Viet Nam	Australian Citizen	Min Nan	HEW 5	Lecturer Evaluation
268	1	STAFF_CRYPT-565987	5	180	UGRD	0	Other	Local	Female	76.67	COURSE_CRYPT-134590	Viet Nam	Australian Citizen	Min Nan	HEW 5	Course Evaluation
269	1	STAFF_CRYPT-565987	5	180	UGRD	0	Other	Local	Male	83	COURSE_CRYPT-134590	Viet Nam	Australian Citizen	Min Nan	HEW 5	Lecturer Evaluation
270	1	STAFF_CRYPT-565987	5	180	UGRD	0	Other	Local	Female	67.5	COURSE_CRYPT-134590	Viet Nam	Australian Citizen	Min Nan	HEW 5	Course Evaluation
271	1	STAFF_CRYPT-565987	5	180	UGRD	0	Other	Local	Male	83	COURSE_CRYPT-134590	Viet Nam	Australian Citizen	Min Nan	HEW 5	Lecturer Evaluation
272	1	STAFF_CRYPT-565987	4	180	UGRD	0	Other	Local	Female	85.5	COURSE_CRYPT-134590	Viet Nam	Australian Citizen	Min Nan	HEW 5	Course Evaluation
273	1	STAFF_CRYPT-565987	3	180	UGRD	0	Other	Local	Female	77.75	COURSE_CRYPT-134590	Viet Nam	Australian Citizen	Min Nan	HEW 5	Course Evaluation
274	1	STAFF_CRYPT-565987	3	180	UGRD	0	Other	Local	Female	85	COURSE_CRYPT-134590	Viet Nam	Australian Citizen	Min Nan	HEW 5	Course Evaluation
275	1	STAFF_CRYPT-565987	5	180	UGRD	0	Other	Local	Male	79	COURSE_CRYPT-134590	Viet Nam	Australian Citizen	Min Nan	HEW 5	Lecturer Evaluation
276	1	STAFF_CRYPT-565987	4	180	UGRD	0	Other	Local	Male	78.5	COURSE_CRYPT-134590	Viet Nam	Australian Citizen	Min Nan	HEW 5	Lecturer Evaluation
277	1	STAFF_CRYPT-565987	4	180	UGRD	0	Other	Local	Female	85.5	COURSE_CRYPT-134590	Viet Nam	Australian Citizen	Min Nan	HEW 5	Course Evaluation
278	1	STAFF_CRYPT-565987	5	180	UGRD	0	Other	Local	Male	79	COURSE_CRYPT-134590	Viet Nam	Australian Citizen	Min Nan	HEW 5	Course Evaluation
279	1	STAFF_CRYPT-565987	5	180	UGRD	0	Other	Local	Male	87.25	COURSE_CRYPT-134590	Viet Nam	Australian Citizen	Min Nan	HEW 5	Lecturer Evaluation
280	1	STAFF_CRYPT-565987	6	180	UGRD	0	Other	Local	Female	86	COURSE_CRYPT-134590	Viet Nam	Australian Citizen	Min Nan	HEW 5	Lecturer Evaluation
281	1	STAFF_CRYPT-565987	6	180	UGRD	0	Other	Local	Female	76	COURSE_CRYPT-134590	Viet Nam	Australian Citizen	Min Nan	HEW 5	Course Evaluation
282	1	STAFF_CRYPT-565987	4	180	UGRD	0	Other	Local	Female	69.25	COURSE_CRYPT-134590	Viet Nam	Australian Citizen	Min Nan	HEW 5	Lecturer Evaluation
283	1	STAFF_CRYPT-565987	NA	180	UGRD	0	Other	Local	Female	78.75	COURSE_CRYPT-134590	Viet Nam	Australian Citizen	Min Nan	HEW 5	Course Evaluation
284	1	STAFF_CRYPT-565987	6	180	UGRD	0	Other	Local	Female	86	COURSE_CRYPT-134590	Viet Nam	Australian Citizen	Min Nan	HEW 5	Course Evaluation
285	1	STAFF_CRYPT-565987	6	180	UGRD	0	Other	Local	Male	87.25	COURSE_CRYPT-134590	Viet Nam	Australian Citizen	Min Nan	HEW 5	Course Evaluation
286	1	STAFF_CRYPT-565987	6	180	UGRD	0	Other	Local	Female	59.5	COURSE_CRYPT-134590	Viet Nam	Australian Citizen	Min Nan	HEW 5	Course Evaluation
287	1	STAFF_CRYPT-565987	6	20		0	Other	Local	Female	NA	COURSE_CRYPT-134529	Viet Nam	Australian Citizen	Min Nan	HEW 3	Tutor Evaluation
288	1	STAFF_CRYPT-565987	5	20		0	Other	Local	Female	NA	COURSE_CRYPT-134529	Viet Nam	Australian Citizen	Min Nan	HEW 3	Tutor Evaluation
289	1	STAFF_CRYPT-565987	6	20		0	Other	Local	Male	NA	COURSE_CRYPT-134529	Viet Nam	Australian Citizen	Min Nan	HEW 3	Tutor Evaluation
290	1	STAFF_CRYPT-565987	6	20		0	Other	Local	Female	NA	COURSE_CRYPT-134529	Viet Nam	Australian Citizen	Min Nan	HEW 3	Tutor Evaluation
291	1	STAFF_CRYPT-565987	6	20		0	Other	Local	Female	NA	COURSE_CRYPT-134529	Viet Nam	Australian Citizen	Min Nan	HEW 3	Tutor Evaluation
292	1	STAFF_CRYPT-565987	6	20		0	Other	Local	Male	NA	COURSE_CRYPT-134529	Viet Nam	Australian Citizen	Min Nan	HEW 3	Tutor Evaluation
293	1	STAFF_CRYPT-565987	6	20		0	Other	Local	Female	NA	COURSE_CRYPT-134529	Viet Nam	Australian Citizen	Min Nan	HEW 3	Tutor Evaluation
294	0	STAFF_CRYPT-501789	6	56		1	Other	Local	Female	NA	COURSE_CRYPT-197480	Malaysia	Australian Citizen		HEW 8	Course Evaluation
295	0	STAFF_CRYPT-501789	5	56		1	Other	Local	Male	NA	COURSE_CRYPT-197480	Malaysia	Australian Citizen		HEW 8	Course Evaluation
296	0	STAFF_CRYPT-501789	3	56		1	Other	International	Female	NA	COURSE_CRYPT-197480	Malaysia	Australian Citizen		HEW 8	Course Evaluation
297	0	STAFF_CRYPT-501789	6	56		1	Other	International	Female	NA	COURSE_CRYPT-197480	Malaysia	Australian Citizen		HEW 8	Course Evaluation
298	0	STAFF_CRYPT-501789	6	56		1	Other	International	Male	NA	COURSE_CRYPT-197480	Malaysia	Australian Citizen		HEW 8	Course Evaluation
299	0	STAFF_CRYPT-501789	4	56		1	Other	Local	Male	NA	COURSE_CRYPT-197480	Malaysia	Australian Citizen		HEW 8	Course Evaluation
300	0	STAFF_CRYPT-501789	4	56		1	Other	Local	Male	NA	COURSE_CRYPT-197480	Malaysia	Australian Citizen		HEW 8	Course Evaluation
301	0	STAFF_CRYPT-501789	6	56		1	Other	Local	Male	NA	COURSE_CRYPT-197480	Malaysia	Australian Citizen		HEW 8	Course Evaluation
302	0	STAFF_CRYPT-501789	5	56		1	Other	Local	Female	NA	COURSE_CRYPT-197480	Malaysia	Australian Citizen		HEW 8	Course Evaluation
303	0	STAFF_CRYPT-501789	6	56		1	Other	Local	Female	NA	COURSE_CRYPT-197480	Malaysia	Australian Citizen		HEW 8	Course Evaluation
304	0	STAFF_CRYPT-501789	3	56		1	Other	Local	Male	NA	COURSE_CRYPT-197480	Malaysia	Australian Citizen		HEW 8	Course Evaluation
305	0	STAFF_CRYPT-501789	5	56		1	Other	Local	Female	NA	COURSE_CRYPT-197480	Malaysia	Australian Citizen		HEW 8	Course Evaluation
306	0	STAFF_CRYPT-501789	5	56		1	Other	Local	Male	NA	COURSE_CRYPT-197480	Malaysia	Australian Citizen		HEW 8	Course Evaluation
307	0	STAFF_CRYPT-501789	6	56		1	Other	Local	Male	NA	COURSE_CRYPT-197480	Malaysia	Australian Citizen		HEW 8	Course Evaluation
308	0	STAFF_CRYPT-501789	5	56		1	Other	Local	Male	NA	COURSE_CRYPT-197480	Malaysia	Australian Citizen		HEW 8	Course Evaluation
309	0	STAFF_CRYPT-501789	6	56		1	Other	Local	Male	NA	COURSE_CRYPT-197480	Malaysia	Australian Citizen		HEW 8	Course Evaluation
310	0	STAFF_CRYPT-501789	6	56		1	Other	Local	Female	NA	COURSE_CRYPT-197480	Malaysia	Australian Citizen		HEW 8	Course Evaluation
311	0	STAFF_CRYPT-501789	5	56		1	Other	Local	Female	NA	COURSE_CRYPT-197480	Malaysia	Australian Citizen		HEW 8	Course Evaluation
312	0	STAFF_CRYPT-501789	6	56		1	Other	Local	Female	NA	COURSE_CRYPT-197480	Malaysia	Australian Citizen		HEW 8	Course Evaluation
313	0	STAFF_CRYPT-501789	5	56		1	Other	Local	Male	NA	COURSE_CRYPT-197480	Malaysia	Australian Citizen		HEW 8	Course Evaluation
314	0	STAFF_CRYPT-501789	4	56		1	Other	Local	Female	NA	COURSE_CRYPT-197480	Malaysia	Australian Citizen		HEW 8	Course Evaluation
315	0	STAFF_CRYPT-501789	5	56		1	Other	Local	Female	NA	COURSE_CRYPT-197480	Malaysia	Australian Citizen		HEW 8	Course Evaluation
316	0	STAFF_CRYPT-501789	4	56		1	Other	Local	Female	NA	COURSE_CRYPT-197480	Malaysia	Australian Citizen		HEW 8	Course Evaluation
317	0	STAFF_CRYPT-501789	5	56		1	Other	Local	Female	NA	COURSE_CRYPT-197480	Malaysia	Australian Citizen		HEW 8	Course Evaluation
318	0	STAFF_CRYPT-501789	5	56		1	Other	Local	Female	NA	COURSE_CRYPT-197480	Malaysia	Australian Citizen		HEW 8	Course Evaluation
319	0	STAFF_CRYPT-501789	5	56		1	Other	Local	Female	NA	COURSE_CRYPT-197480	Malaysia	Australian Citizen		HEW 8	Course Evaluation
320	0	STAFF_CRYPT-501789	6	56		1	Other	Local	Male	NA	COURSE_CRYPT-197480	Malaysia	Australian Citizen		HEW 8	Course Evaluation
321	0	STAFF_CRYPT-501789	4	56		1	Other	Local	Male	NA	COURSE_CRYPT-197480	Malaysia	Australian Citizen		HEW 8	Course Evaluation
322	0	STAFF_CRYPT-501789	5	56		1	Other	Local	Male	NA	COURSE_CRYPT-197480	Malaysia	Australian Citizen		HEW 8	Course Evaluation
323	0	STAFF_CRYPT-501789	6	56		1	Other	Local	Female	NA	COURSE_CRYPT-197480	Malaysia	Australian Citizen		HEW 8	Course Evaluation
324	0	STAFF_CRYPT-501789	4	56		1	Other	International	Male	NA	COURSE_CRYPT-197480	Malaysia	Australian Citizen		HEW 8	Course Evaluation
325	0	STAFF_CRYPT-501789	6	56		1	Other	Local	Male	NA	COURSE_CRYPT-197480	Malaysia	Australian Citizen		HEW 8	Course Evaluation
326	0	STAFF_CRYPT-501789	5	56		1	Other	International	Male	NA	COURSE_CRYPT-197480	Malaysia	Australian Citizen		HEW 8	Course Evaluation
327	0	STAFF_CRYPT-501789	5	56		1	Other	Local	Female	NA	COURSE_CRYPT-197480	Malaysia	Australian Citizen		HEW 8	Course Evaluation
328	0	STAFF_CRYPT-501789	5	56		1	Other	Local	Female	NA	COURSE_CRYPT-197480	Malaysia	Australian Citizen		HEW 8	Course Evaluation
329	0	STAFF_CRYPT-501789	5	56		1	Other	International	Female	NA	COURSE_CRYPT-197480	Malaysia	Australian Citizen		HEW 8	Course Evaluation
330	0	STAFF_CRYPT-501789	5	56		1	Other	Local	Female	NA	COURSE_CRYPT-197480	Malaysia	Australian Citizen		HEW 8	Course Evaluation
331	0	STAFF_CRYPT-501789	6	56		1	Other	Local	Female	NA	COURSE_CRYPT-197480	Malaysia	Australian Citizen		HEW 8	Course Evaluation
332	0	STAFF_CRYPT-501789	6	56		1	Other	Local	Female	NA	COURSE_CRYPT-197480	Malaysia	Australian Citizen		HEW 8	Course Evaluation
333	0	STAFF_CRYPT-501789	5	56		1	Other	Local	Female	NA	COURSE_CRYPT-197480	Malaysia	Australian Citizen		HEW 8	Course Evaluation
334	1	STAFF_CRYPT-487537	6	50		0	English	Local	Male	NA	COURSE_CRYPT-134590	Australia	Australian Citizen	English	Level B	Tutor Evaluation
335	1	STAFF_CRYPT-487537	6	50		0	English	Local	Male	NA	COURSE_CRYPT-134590	Australia	Australian Citizen	English	Level B	Tutor Evaluation
336	1	STAFF_CRYPT-487537	6	50		0	English	Local	Female	NA	COURSE_CRYPT-134590	Australia	Australian Citizen	English	Level B	Tutor Evaluation
337	1	STAFF_CRYPT-487537	6	50		0	English	Local	Female	NA	COURSE_CRYPT-134590	Australia	Australian Citizen	English	Level B	Tutor Evaluation
338	1	STAFF_CRYPT-487537	6	50		0	English	Local	Female	NA	COURSE_CRYPT-134590	Australia	Australian Citizen	English	Level B	Tutor Evaluation
339	1	STAFF_CRYPT-487537	6	50		0	English	Local	Female	NA	COURSE_CRYPT-134590	Australia	Australian Citizen	English	Level B	Tutor Evaluation
340	1	STAFF_CRYPT-487537	6	50		0	English	Local	Female	NA	COURSE_CRYPT-186731	Australia	Australian Citizen	English	Level B	Tutor Evaluation
341	1	STAFF_CRYPT-487537	6	50		0	English	Local	Female	NA	COURSE_CRYPT-186731	Australia	Australian Citizen	English	Level B	Tutor Evaluation
342	1	STAFF_CRYPT-487537	6	50		0	English	Local	Female	NA	COURSE_CRYPT-134590	Australia	Australian Citizen	English	Level B	Tutor Evaluation
343	1	STAFF_CRYPT-487537	5	50		0	English	Local	Female	NA	COURSE_CRYPT-186731	Australia	Australian Citizen	English	Level B	Tutor Evaluation
344	1	STAFF_CRYPT-487537	5	50		0	English	Local	Male	NA	COURSE_CRYPT-186731	Australia	Australian Citizen	English	Level B	Tutor Evaluation
345	1	STAFF_CRYPT-487537	5	50		0	English	Local	Male	NA	COURSE_CRYPT-186731	Australia	Australian Citizen	English	Level B	Tutor Evaluation
346	1	STAFF_CRYPT-487537	6	50		0	English	Local	Male	NA	COURSE_CRYPT-134590	Australia	Australian Citizen	English	Level B	Tutor Evaluation
347	1	STAFF_CRYPT-487537	6	50		0	English	Local	Male	NA	COURSE_CRYPT-134590	Australia	Australian Citizen	English	Level B	Tutor Evaluation
348	1	STAFF_CRYPT-487537	5	50		0	English	Local	Male	NA	COURSE_CRYPT-186731	Australia	Australian Citizen	English	Level B	Tutor Evaluation
349	1	STAFF_CRYPT-487537	5	50		0	English	Local	Female	NA	COURSE_CRYPT-134590	Australia	Australian Citizen	English	Level B	Tutor Evaluation
350	1	STAFF_CRYPT-487537	5	50		0	English	Local	Male	NA	COURSE_CRYPT-186731	Australia	Australian Citizen	English	Level B	Tutor Evaluation
351	1	STAFF_CRYPT-487537	6	50		0	English	Local	Male	NA	COURSE_CRYPT-134590	Australia	Australian Citizen	English	Level B	Tutor Evaluation
352	1	STAFF_CRYPT-487537	6	50		0	English	Local	Male	NA	COURSE_CRYPT-134590	Australia	Australian Citizen	English	Level B	Tutor Evaluation
353	1	STAFF_CRYPT-487537	6	50		0	English	Local	Male	NA	COURSE_CRYPT-186731	Australia	Australian Citizen	English	Level B	Tutor Evaluation
354	1	STAFF_CRYPT-487537	6	50		0	English	Local	Female	NA	COURSE_CRYPT-134590	Australia	Australian Citizen	English	Level B	Tutor Evaluation
355	1	STAFF_CRYPT-487537	5	50		0	English	Local	Female	NA	COURSE_CRYPT-134590	Australia	Australian Citizen	English	Level B	Tutor Evaluation
356	1	STAFF_CRYPT-487537	6	50		0	English	Local	Male	NA	COURSE_CRYPT-186731	Australia	Australian Citizen	English	Level B	Tutor Evaluation
357	1	STAFF_CRYPT-487537	6	50		0	English	Local	Female	NA	COURSE_CRYPT-134590	Australia	Australian Citizen	English	Level B	Tutor Evaluation
358	1	STAFF_CRYPT-487537	5	50		0	English	Local	Male	NA	COURSE_CRYPT-186731	Australia	Australian Citizen	English	Level B	Tutor Evaluation
359	1	STAFF_CRYPT-487537	5	14	UGRD	0	English	Local	Female	82	COURSE_CRYPT-193140	Australia	Australian Citizen	English	Level B	Tutor Evaluation
360	1	STAFF_CRYPT-487537	5	14	UGRD	0	English	Local	Female	62	COURSE_CRYPT-193140	Australia	Australian Citizen	English	Level B	Tutor Evaluation
361	1	STAFF_CRYPT-487537	5	14	UGRD	0	English	International	Male	51	COURSE_CRYPT-193140	Australia	Australian Citizen	English	Level B	Tutor Evaluation
362	1	STAFF_CRYPT-487537	6	14	UGRD	0	English	Local	Female	64.5	COURSE_CRYPT-193140	Australia	Australian Citizen	English	Level B	Tutor Evaluation
363	1	STAFF_CRYPT-487537	6	14	UGRD	0	English	Local	Male	72	COURSE_CRYPT-193140	Australia	Australian Citizen	English	Level B	Tutor Evaluation
364	1	STAFF_CRYPT-487537	6	14	UGRD	0	English	International	Male	58.5	COURSE_CRYPT-193140	Australia	Australian Citizen	English	Level B	Tutor Evaluation
365	1	STAFF_CRYPT-487537	6	14	UGRD	0	English	Local	Male	65	COURSE_CRYPT-193140	Australia	Australian Citizen	English	Level B	Tutor Evaluation
366	1	STAFF_CRYPT-487537	6	14	UGRD	0	English	Local	Female	77.5	COURSE_CRYPT-193140	Australia	Australian Citizen	English	Level B	Tutor Evaluation
367	1	STAFF_CRYPT-487537	6	14	UGRD	0	English	Local	Male	69	COURSE_CRYPT-193140	Australia	Australian Citizen	English	Level B	Tutor Evaluation
368	1	STAFF_CRYPT-487537	6	14	UGRD	0	English	Local	Male	53	COURSE_CRYPT-193140	Australia	Australian Citizen	English	Level B	Tutor Evaluation
369	1	STAFF_CRYPT-487537	6	14	UGRD	0	English	Local	Male	57	COURSE_CRYPT-193140	Australia	Australian Citizen	English	Level B	Tutor Evaluation
370	0	STAFF_CRYPT-488750	5	276		1	English	Local	Male	NA	COURSE_CRYPT-168740	India	Australian Citizen	English	Level A	Tutor Evaluation
371	0	STAFF_CRYPT-488750	6	535		1	English	International	Female	NA	COURSE_CRYPT-193102	India	Australian Citizen	English	Level A	Tutor Evaluation
372	0	STAFF_CRYPT-488750	4	276		1	English	Local	Female	NA	COURSE_CRYPT-168740	India	Australian Citizen	English	Level A	Tutor Evaluation
373	0	STAFF_CRYPT-488750	4	276		1	English	Local	Female	NA	COURSE_CRYPT-168740	India	Australian Citizen	English	Level A	Tutor Evaluation
374	0	STAFF_CRYPT-488750	6	276		1	English	International	Female	NA	COURSE_CRYPT-168740	India	Australian Citizen	English	Level A	Tutor Evaluation
375	0	STAFF_CRYPT-488750	5	276		1	English	International	Male	NA	COURSE_CRYPT-168740	India	Australian Citizen	English	Level A	Tutor Evaluation
376	0	STAFF_CRYPT-488750	6	535		1	English	International	Female	NA	COURSE_CRYPT-193102	India	Australian Citizen	English	Level A	Tutor Evaluation
377	0	STAFF_CRYPT-488750	5	535		1	English	Local	Female	NA	COURSE_CRYPT-193102	India	Australian Citizen	English	Level A	Tutor Evaluation
378	0	STAFF_CRYPT-488750	5	276		1	English	International	Male	NA	COURSE_CRYPT-168740	India	Australian Citizen	English	Level A	Tutor Evaluation
379	0	STAFF_CRYPT-488750	5	535		1	English	Local	Male	NA	COURSE_CRYPT-193102	India	Australian Citizen	English	Level A	Tutor Evaluation
380	0	STAFF_CRYPT-488750	4	276		1	English	Local	Female	NA	COURSE_CRYPT-168740	India	Australian Citizen	English	Level A	Tutor Evaluation
381	0	STAFF_CRYPT-488750	5	535		1	English	Local	Female	NA	COURSE_CRYPT-193102	India	Australian Citizen	English	Level A	Tutor Evaluation
382	0	STAFF_CRYPT-488750	5	276		1	English	Local	Male	NA	COURSE_CRYPT-168740	India	Australian Citizen	English	Level A	Tutor Evaluation
383	0	STAFF_CRYPT-488750	4	276		1	English	Local	Female	NA	COURSE_CRYPT-168740	India	Australian Citizen	English	Level A	Tutor Evaluation
384	0	STAFF_CRYPT-488750	4	535		1	English	Local	Male	NA	COURSE_CRYPT-193102	India	Australian Citizen	English	Level A	Tutor Evaluation
385	0	STAFF_CRYPT-488750	4	276		1	English	Local	Male	NA	COURSE_CRYPT-168740	India	Australian Citizen	English	Level A	Tutor Evaluation
386	0	STAFF_CRYPT-488750	5	276		1	English	Local	Female	NA	COURSE_CRYPT-168740	India	Australian Citizen	English	Level A	Tutor Evaluation
387	0	STAFF_CRYPT-488750	6	276		1	English	Local	Female	NA	COURSE_CRYPT-168740	India	Australian Citizen	English	Level A	Tutor Evaluation
388	0	STAFF_CRYPT-488750	5	276		1	English	Local	Male	NA	COURSE_CRYPT-168740	India	Australian Citizen	English	Level A	Tutor Evaluation
389	0	STAFF_CRYPT-488750	5	276		1	English	Local	Female	NA	COURSE_CRYPT-168740	India	Australian Citizen	English	Level A	Tutor Evaluation
390	0	STAFF_CRYPT-488750	5	276		1	English	International	Female	NA	COURSE_CRYPT-168740	India	Australian Citizen	English	Level A	Tutor Evaluation
391	0	STAFF_CRYPT-488750	5	276		1	English	International	Male	NA	COURSE_CRYPT-168740	India	Australian Citizen	English	Level A	Tutor Evaluation
392	0	STAFF_CRYPT-488750	5	276		1	English	International	Male	NA	COURSE_CRYPT-168740	India	Australian Citizen	English	Level A	Tutor Evaluation
393	0	STAFF_CRYPT-488750	5	276		1	English	Local	Male	NA	COURSE_CRYPT-168740	India	Australian Citizen	English	Level A	Tutor Evaluation
394	0	STAFF_CRYPT-488750	6	276		1	English	Local	Male	NA	COURSE_CRYPT-168740	India	Australian Citizen	English	Level A	Tutor Evaluation
395	0	STAFF_CRYPT-488750	4	276		1	English	Local	Male	NA	COURSE_CRYPT-168740	India	Australian Citizen	English	Level A	Tutor Evaluation
396	0	STAFF_CRYPT-488750	5	276		1	English	Local	Male	NA	COURSE_CRYPT-168740	India	Australian Citizen	English	Level A	Tutor Evaluation
397	0	STAFF_CRYPT-488750	4	535		1	English	Local	Male	NA	COURSE_CRYPT-193102	India	Australian Citizen	English	Level A	Tutor Evaluation
398	0	STAFF_CRYPT-488750	5	276		1	English	Local	Female	NA	COURSE_CRYPT-168740	India	Australian Citizen	English	Level A	Tutor Evaluation
399	0	STAFF_CRYPT-488750	5	276		1	English	International	Female	NA	COURSE_CRYPT-168740	India	Australian Citizen	English	Level A	Tutor Evaluation
400	0	STAFF_CRYPT-488750	4	276		1	English	International	Male	NA	COURSE_CRYPT-168740	India	Australian Citizen	English	Level A	Tutor Evaluation
401	0	STAFF_CRYPT-488750	5	276		1	English	International	Female	NA	COURSE_CRYPT-168740	India	Australian Citizen	English	Level A	Tutor Evaluation
402	0	STAFF_CRYPT-488750	5	535		1	English	Local	Male	NA	COURSE_CRYPT-193102	India	Australian Citizen	English	Level A	Tutor Evaluation
403	1	STAFF_CRYPT-487537	NA	20		0	English	International	Female	NA	COURSE_CRYPT-134529	Australia	Australian Citizen	English	Level A	Tutor Evaluation
404	1	STAFF_CRYPT-487537	6	14	UGRD	0	English	International	Female	71	COURSE_CRYPT-168740	Australia	Australian Citizen	English	Level B	Tutor Evaluation
405	1	STAFF_CRYPT-487537	6	14	UGRD	0	English	Local	Male	83	COURSE_CRYPT-168740	Australia	Australian Citizen	English	Level B	Tutor Evaluation
406	1	STAFF_CRYPT-487537	6	14	UGRD	0	English	International	Female	84	COURSE_CRYPT-168740	Australia	Australian Citizen	English	Level B	Tutor Evaluation
407	1	STAFF_CRYPT-487537	6	14	UGRD	0	English	International	Male	81	COURSE_CRYPT-168740	Australia	Australian Citizen	English	Level B	Tutor Evaluation
408	1	STAFF_CRYPT-487537	6	14	UGRD	0	English	Local	Male	92	COURSE_CRYPT-168740	Australia	Australian Citizen	English	Level B	Tutor Evaluation
409	1	STAFF_CRYPT-487537	6	14	UGRD	0	English	Local	Female	77	COURSE_CRYPT-168740	Australia	Australian Citizen	English	Level B	Tutor Evaluation
410	1	STAFF_CRYPT-487537	6	14	UGRD	0	English	Local	Female	88	COURSE_CRYPT-168740	Australia	Australian Citizen	English	Level B	Tutor Evaluation
411	1	STAFF_CRYPT-487537	6	14	UGRD	0	English	Local	Male	76	COURSE_CRYPT-168740	Australia	Australian Citizen	English	Level B	Tutor Evaluation
412	1	STAFF_CRYPT-487537	6	14	UGRD	0	English	Local	Male	77	COURSE_CRYPT-168740	Australia	Australian Citizen	English	Level B	Tutor Evaluation
413	1	STAFF_CRYPT-487537	6	14	UGRD	0	English	Local	Female	53	COURSE_CRYPT-168740	Australia	Australian Citizen	English	Level B	Tutor Evaluation
414	1	STAFF_CRYPT-487537	6	14	UGRD	0	English	International	Male	75	COURSE_CRYPT-168740	Australia	Australian Citizen	English	Level B	Tutor Evaluation
415	1	STAFF_CRYPT-487537	6	14	UGRD	0	English	International	Male	66	COURSE_CRYPT-168740	Australia	Australian Citizen	English	Level B	Tutor Evaluation
416	0	STAFF_CRYPT-487537	6	18		0	English	Local	Male	NA	COURSE_CRYPT-134529	Australia	Australian Citizen	English	Level A	Tutor Evaluation
417	0	STAFF_CRYPT-487537	5	18		0	English	Local	Male	NA	COURSE_CRYPT-134529	Australia	Australian Citizen	English	Level A	Tutor Evaluation
418	0	STAFF_CRYPT-487537	6	18		0	English	Local	Female	NA	COURSE_CRYPT-134529	Australia	Australian Citizen	English	Level A	Tutor Evaluation
419	0	STAFF_CRYPT-487537	5	18		0	English	Local	Female	NA	COURSE_CRYPT-134529	Australia	Australian Citizen	English	Level A	Tutor Evaluation
420	0	STAFF_CRYPT-487537	6	18		0	English	Local	Female	NA	COURSE_CRYPT-134529	Australia	Australian Citizen	English	Level A	Tutor Evaluation
421	0	STAFF_CRYPT-487537	5	18		0	English	Local	Female	NA	COURSE_CRYPT-134529	Australia	Australian Citizen	English	Level A	Tutor Evaluation
422	0	STAFF_CRYPT-487537	6	18		0	English	Local	Male	NA	COURSE_CRYPT-134529	Australia	Australian Citizen	English	Level A	Tutor Evaluation
423	0	STAFF_CRYPT-487537	6	18		0	English	Local	Female	NA	COURSE_CRYPT-134529	Australia	Australian Citizen	English	Level A	Tutor Evaluation
424	0	STAFF_CRYPT-487537	5	18		0	English	Local	Female	NA	COURSE_CRYPT-134529	Australia	Australian Citizen	English	Level A	Tutor Evaluation
425	0	STAFF_CRYPT-487537	6	18		0	English	International	Male	NA	COURSE_CRYPT-134529	Australia	Australian Citizen	English	Level A	Tutor Evaluation
426	0	STAFF_CRYPT-487537	5	18		0	English	Local	Female	NA	COURSE_CRYPT-134529	Australia	Australian Citizen	English	Level A	Tutor Evaluation
427	0	STAFF_CRYPT-487537	6	18		0	English	Local	Female	NA	COURSE_CRYPT-134529	Australia	Australian Citizen	English	Level A	Tutor Evaluation
428	1	STAFF_CRYPT-487537	4	20		0	English	International	Female	NA	COURSE_CRYPT-134529	Australia	Australian Citizen	English	Level B	Tutor Evaluation
429	1	STAFF_CRYPT-487537	4	20		0	English	Local	Male	NA	COURSE_CRYPT-134529	Australia	Australian Citizen	English	Level B	Tutor Evaluation
430	1	STAFF_CRYPT-487537	5	20		0	English	Local	Male	NA	COURSE_CRYPT-134529	Australia	Australian Citizen	English	Level B	Tutor Evaluation
431	1	STAFF_CRYPT-487537	5	20		0	English	International	Female	NA	COURSE_CRYPT-134529	Australia	Australian Citizen	English	Level B	Tutor Evaluation
432	1	STAFF_CRYPT-484540	6	108		1	Other	Local	Male	NA	COURSE_CRYPT-188330	Taiwan			Level A	Course Evaluation
433	1	STAFF_CRYPT-484540	NA	108		1	Other	Local	Male	NA	COURSE_CRYPT-188330	Taiwan			Level A	Course Evaluation
434	1	STAFF_CRYPT-484540	NA	108		1	Other	Local	Female	NA	COURSE_CRYPT-188330	Taiwan			Level A	Course Evaluation
435	1	STAFF_CRYPT-484540	NA	108		1	Other	Local	Female	NA	COURSE_CRYPT-188330	Taiwan			Level A	Course Evaluation
436	1	STAFF_CRYPT-484540	NA	108		1	Other	Local	Male	NA	COURSE_CRYPT-188330	Taiwan			Level A	Course Evaluation
437	1	STAFF_CRYPT-484540	NA	108		1	Other	Local	Female	NA	COURSE_CRYPT-188330	Taiwan			Level A	Course Evaluation
438	1	STAFF_CRYPT-484540	4	108		1	Other	Local	Female	NA	COURSE_CRYPT-188330	Taiwan			Level A	Course Evaluation
439	1	STAFF_CRYPT-484540	2	116		1	Other	Local	Male	NA	COURSE_CRYPT-188330	Taiwan			Level A	Course Evaluation
440	1	STAFF_CRYPT-484540	3	116		1	Other	International	Female	NA	COURSE_CRYPT-188330	Taiwan			Level A	Lecturer Evaluation
441	1	STAFF_CRYPT-484540	1	116		1	Other	Local	Female	NA	COURSE_CRYPT-188330	Taiwan			Level A	Lecturer Evaluation
442	1	STAFF_CRYPT-484540	4	116		1	Other	Local	Female	NA	COURSE_CRYPT-188330	Taiwan			Level A	Course Evaluation
443	1	STAFF_CRYPT-484540	5	116		1	Other	Local	Female	NA	COURSE_CRYPT-188330	Taiwan			Level A	Lecturer Evaluation
444	1	STAFF_CRYPT-484540	2	116		1	Other	Local	Female	NA	COURSE_CRYPT-188330	Taiwan			Level A	Lecturer Evaluation
445	1	STAFF_CRYPT-484540	6	116		1	Other	Local	Male	NA	COURSE_CRYPT-188330	Taiwan			Level A	Course Evaluation
446	1	STAFF_CRYPT-484540	2	116		1	Other	Local	Male	NA	COURSE_CRYPT-188330	Taiwan			Level A	Lecturer Evaluation
447	1	STAFF_CRYPT-484540	4	116		1	Other	Local	Female	NA	COURSE_CRYPT-188330	Taiwan			Level A	Lecturer Evaluation
448	1	STAFF_CRYPT-484540	5	116		1	Other	International	Male	NA	COURSE_CRYPT-188330	Taiwan			Level A	Course Evaluation
449	1	STAFF_CRYPT-484540	3	116		1	Other	Local	Female	NA	COURSE_CRYPT-188330	Taiwan			Level A	Lecturer Evaluation
450	1	STAFF_CRYPT-484540	2	116		1	Other	Local	Female	NA	COURSE_CRYPT-188330	Taiwan			Level A	Course Evaluation
451	1	STAFF_CRYPT-484540	6	116		1	Other	International	Male	NA	COURSE_CRYPT-188330	Taiwan			Level A	Lecturer Evaluation
452	1	STAFF_CRYPT-484540	2	116		1	Other	Local	Female	NA	COURSE_CRYPT-188330	Taiwan			Level A	Course Evaluation
453	1	STAFF_CRYPT-484540	3	116		1	Other	Local	Female	NA	COURSE_CRYPT-188330	Taiwan			Level A	Course Evaluation
454	1	STAFF_CRYPT-484540	1	116		1	Other	Local	Female	NA	COURSE_CRYPT-188330	Taiwan			Level A	Course Evaluation
455	1	STAFF_CRYPT-484540	6	116		1	Other	Local	Male	NA	COURSE_CRYPT-188330	Taiwan			Level A	Course Evaluation
456	1	STAFF_CRYPT-484540	2	116		1	Other	Local	Female	NA	COURSE_CRYPT-188330	Taiwan			Level A	Lecturer Evaluation
457	1	STAFF_CRYPT-484540	5	116		1	Other	Local	Female	NA	COURSE_CRYPT-188330	Taiwan			Level A	Lecturer Evaluation
458	1	STAFF_CRYPT-484540	1	116		1	Other	International	Male	NA	COURSE_CRYPT-188330	Taiwan			Level A	Lecturer Evaluation
459	1	STAFF_CRYPT-484540	3	116		1	Other	Local	Female	NA	COURSE_CRYPT-188330	Taiwan			Level A	Lecturer Evaluation
460	1	STAFF_CRYPT-484540	5	116		1	Other	Local	Female	NA	COURSE_CRYPT-188330	Taiwan			Level A	Course Evaluation
461	1	STAFF_CRYPT-484540	5	116		1	Other	Local	Female	NA	COURSE_CRYPT-188330	Taiwan			Level A	Course Evaluation
462	1	STAFF_CRYPT-484540	4	116		1	Other	Local	Male	NA	COURSE_CRYPT-188330	Taiwan			Level A	Lecturer Evaluation
463	1	STAFF_CRYPT-484540	6	116		1	Other	International	Female	NA	COURSE_CRYPT-188330	Taiwan			Level A	Course Evaluation
464	1	STAFF_CRYPT-484540	3	116		1	Other	Local	Male	NA	COURSE_CRYPT-188330	Taiwan			Level A	Lecturer Evaluation
465	1	STAFF_CRYPT-484540	4	116		1	Other	Local	Female	NA	COURSE_CRYPT-188330	Taiwan			Level A	Lecturer Evaluation
466	1	STAFF_CRYPT-484540	1	116		1	Other	Local	Male	NA	COURSE_CRYPT-188330	Taiwan			Level A	Course Evaluation
467	1	STAFF_CRYPT-484540	3	116		1	Other	Local	Female	NA	COURSE_CRYPT-188330	Taiwan			Level A	Lecturer Evaluation
468	1	STAFF_CRYPT-484540	1	116		1	Other	Local	Female	NA	COURSE_CRYPT-188330	Taiwan			Level A	Course Evaluation
469	1	STAFF_CRYPT-484540	3	116		1	Other	Local	Male	NA	COURSE_CRYPT-188330	Taiwan			Level A	Course Evaluation
470	1	STAFF_CRYPT-484540	5	116		1	Other	Local	Male	NA	COURSE_CRYPT-188330	Taiwan			Level A	Lecturer Evaluation
471	1	STAFF_CRYPT-484540	4	116		1	Other	Local	Female	NA	COURSE_CRYPT-188330	Taiwan			Level A	Course Evaluation
472	1	STAFF_CRYPT-484540	5	116		1	Other	Local	Female	NA	COURSE_CRYPT-188330	Taiwan			Level A	Course Evaluation
473	1	STAFF_CRYPT-484540	4	116		1	Other	Local	Male	NA	COURSE_CRYPT-188330	Taiwan			Level A	Lecturer Evaluation
474	1	STAFF_CRYPT-484540	1	116		1	Other	Local	Female	NA	COURSE_CRYPT-188330	Taiwan			Level A	Lecturer Evaluation
475	1	STAFF_CRYPT-484540	5	116		1	Other	Local	Female	NA	COURSE_CRYPT-188330	Taiwan			Level A	Course Evaluation
476	1	STAFF_CRYPT-484540	5	116		1	Other	Local	Female	NA	COURSE_CRYPT-188330	Taiwan			Level A	Course Evaluation
477	1	STAFF_CRYPT-484540	5	116		1	Other	Local	Female	NA	COURSE_CRYPT-188330	Taiwan			Level A	Lecturer Evaluation
478	1	STAFF_CRYPT-484540	5	116		1	Other	Local	Female	NA	COURSE_CRYPT-188330	Taiwan			Level A	Course Evaluation
479	1	STAFF_CRYPT-484540	5	116		1	Other	International	Female	NA	COURSE_CRYPT-188330	Taiwan			Level A	Lecturer Evaluation
480	1	STAFF_CRYPT-484540	5	116		1	Other	International	Male	NA	COURSE_CRYPT-188330	Taiwan			Level A	Course Evaluation
481	1	STAFF_CRYPT-484540	4	116		1	Other	Local	Male	NA	COURSE_CRYPT-188330	Taiwan			Level A	Lecturer Evaluation
482	1	STAFF_CRYPT-484540	4	116		1	Other	International	Male	NA	COURSE_CRYPT-188330	Taiwan			Level A	Course Evaluation
483	1	STAFF_CRYPT-484540	6	116		1	Other	Local	Male	NA	COURSE_CRYPT-188330	Taiwan			Level A	Course Evaluation
484	1	STAFF_CRYPT-484540	5	116		1	Other	International	Female	NA	COURSE_CRYPT-188330	Taiwan			Level A	Course Evaluation
485	1	STAFF_CRYPT-484540	3	116		1	Other	Local	Female	NA	COURSE_CRYPT-188330	Taiwan			Level A	Lecturer Evaluation
486	1	STAFF_CRYPT-484540	3	116		1	Other	Local	Male	NA	COURSE_CRYPT-188330	Taiwan			Level A	Course Evaluation
487	1	STAFF_CRYPT-484540	6	116		1	Other	Local	Female	NA	COURSE_CRYPT-188330	Taiwan			Level A	Course Evaluation
488	1	STAFF_CRYPT-484540	5	116		1	Other	Local	Female	NA	COURSE_CRYPT-188330	Taiwan			Level A	Course Evaluation
489	1	STAFF_CRYPT-484540	3	116		1	Other	Local	Female	NA	COURSE_CRYPT-188330	Taiwan			Level A	Lecturer Evaluation
490	1	STAFF_CRYPT-484540	5	116		1	Other	Local	Male	NA	COURSE_CRYPT-188330	Taiwan			Level A	Course Evaluation
491	1	STAFF_CRYPT-484540	1	116		1	Other	Local	Female	NA	COURSE_CRYPT-188330	Taiwan			Level A	Lecturer Evaluation
492	1	STAFF_CRYPT-484540	5	116		1	Other	Local	Female	NA	COURSE_CRYPT-188330	Taiwan			Level A	Lecturer Evaluation
493	1	STAFF_CRYPT-484540	4	116		1	Other	Local	Female	NA	COURSE_CRYPT-188330	Taiwan			Level A	Lecturer Evaluation
494	1	STAFF_CRYPT-484540	3	116		1	Other	Local	Male	NA	COURSE_CRYPT-188330	Taiwan			Level A	Lecturer Evaluation
495	1	STAFF_CRYPT-484540	2	116		1	Other	Local	Male	NA	COURSE_CRYPT-188330	Taiwan			Level A	Lecturer Evaluation
496	1	STAFF_CRYPT-484540	6	116		1	Other	Local	Male	NA	COURSE_CRYPT-188330	Taiwan			Level A	Lecturer Evaluation
497	1	STAFF_CRYPT-484540	5	116		1	Other	Local	Female	NA	COURSE_CRYPT-188330	Taiwan			Level A	Lecturer Evaluation
498	1	STAFF_CRYPT-484540	2	116		1	Other	Local	Female	NA	COURSE_CRYPT-188330	Taiwan			Level A	Course Evaluation
499	1	STAFF_CRYPT-484540	1	116		1	Other	Local	Male	NA	COURSE_CRYPT-188330	Taiwan			Level A	Course Evaluation
500	1	STAFF_CRYPT-484540	3	116		1	Other	International	Male	NA	COURSE_CRYPT-188330	Taiwan			Level A	Course Evaluation
501	1	STAFF_CRYPT-484540	3	116		1	Other	Local	Male	NA	COURSE_CRYPT-188330	Taiwan			Level A	Lecturer Evaluation
502	1	STAFF_CRYPT-484540	3	116		1	Other	Local	Male	NA	COURSE_CRYPT-188330	Taiwan			Level A	Course Evaluation
503	1	STAFF_CRYPT-484540	4	116		1	Other	Local	Male	NA	COURSE_CRYPT-188330	Taiwan			Level A	Course Evaluation
504	1	STAFF_CRYPT-484540	4	116		1	Other	Local	Female	NA	COURSE_CRYPT-188330	Taiwan			Level A	Lecturer Evaluation
505	1	STAFF_CRYPT-484540	5	116		1	Other	Local	Female	NA	COURSE_CRYPT-188330	Taiwan			Level A	Course Evaluation
506	1	STAFF_CRYPT-484540	5	116		1	Other	Local	Male	NA	COURSE_CRYPT-188330	Taiwan			Level A	Course Evaluation
507	1	STAFF_CRYPT-484540	4	116		1	Other	Local	Female	NA	COURSE_CRYPT-188330	Taiwan			Level A	Course Evaluation
508	1	STAFF_CRYPT-484540	6	116		1	Other	Local	Male	NA	COURSE_CRYPT-188330	Taiwan			Level A	Course Evaluation
509	1	STAFF_CRYPT-484540	4	116		1	Other	Local	Male	NA	COURSE_CRYPT-188330	Taiwan			Level A	Lecturer Evaluation
510	1	STAFF_CRYPT-484540	4	116		1	Other	International	Female	NA	COURSE_CRYPT-188330	Taiwan			Level A	Lecturer Evaluation
511	1	STAFF_CRYPT-484540	4	116		1	Other	Local	Female	NA	COURSE_CRYPT-188330	Taiwan			Level A	Course Evaluation
512	1	STAFF_CRYPT-484540	3	116		1	Other	Local	Male	NA	COURSE_CRYPT-188330	Taiwan			Level A	Lecturer Evaluation
513	1	STAFF_CRYPT-484540	4	116		1	Other	Local	Female	NA	COURSE_CRYPT-188330	Taiwan			Level A	Course Evaluation
514	1	STAFF_CRYPT-484540	4	116		1	Other	Local	Male	NA	COURSE_CRYPT-188330	Taiwan			Level A	Course Evaluation
515	1	STAFF_CRYPT-484540	3	116		1	Other	Local	Male	NA	COURSE_CRYPT-188330	Taiwan			Level A	Course Evaluation
516	1	STAFF_CRYPT-484540	6	116		1	Other	Local	Male	NA	COURSE_CRYPT-188330	Taiwan			Level A	Course Evaluation
517	1	STAFF_CRYPT-484540	2	116		1	Other	International	Female	NA	COURSE_CRYPT-188330	Taiwan			Level A	Lecturer Evaluation
518	1	STAFF_CRYPT-484540	2	116		1	Other	International	Female	NA	COURSE_CRYPT-188330	Taiwan			Level A	Course Evaluation
519	1	STAFF_CRYPT-484540	4	116		1	Other	Local	Female	NA	COURSE_CRYPT-188330	Taiwan			Level A	Course Evaluation
520	1	STAFF_CRYPT-484540	4	116		1	Other	Local	Female	NA	COURSE_CRYPT-188330	Taiwan			Level A	Lecturer Evaluation
521	1	STAFF_CRYPT-484540	2	116		1	Other	Local	Male	NA	COURSE_CRYPT-188330	Taiwan			Level A	Lecturer Evaluation
522	1	STAFF_CRYPT-484540	2	116		1	Other	Local	Male	NA	COURSE_CRYPT-188330	Taiwan			Level A	Lecturer Evaluation
523	1	STAFF_CRYPT-484540	4	116		1	Other	Local	Male	NA	COURSE_CRYPT-188330	Taiwan			Level A	Course Evaluation
524	1	STAFF_CRYPT-484540	1	116		1	Other	International	Female	NA	COURSE_CRYPT-188330	Taiwan			Level A	Lecturer Evaluation
525	1	STAFF_CRYPT-484540	2	116		1	Other	Local	Female	NA	COURSE_CRYPT-188330	Taiwan			Level A	Course Evaluation
526	1	STAFF_CRYPT-484540	6	116		1	Other	Local	Male	NA	COURSE_CRYPT-188330	Taiwan			Level A	Lecturer Evaluation
527	1	STAFF_CRYPT-484540	2	116		1	Other	Local	Male	NA	COURSE_CRYPT-188330	Taiwan			Level A	Lecturer Evaluation
528	1	STAFF_CRYPT-484540	5	116		1	Other	Local	Female	NA	COURSE_CRYPT-188330	Taiwan			Level A	Lecturer Evaluation
529	1	STAFF_CRYPT-484540	3	116		1	Other	Local	Female	NA	COURSE_CRYPT-188330	Taiwan			Level A	Lecturer Evaluation
530	1	STAFF_CRYPT-484540	1	116		1	Other	Local	Male	NA	COURSE_CRYPT-188330	Taiwan			Level A	Lecturer Evaluation
531	1	STAFF_CRYPT-484540	2	116		1	Other	Local	Female	NA	COURSE_CRYPT-188330	Taiwan			Level A	Course Evaluation
532	1	STAFF_CRYPT-484540	2	116		1	Other	Local	Female	NA	COURSE_CRYPT-188330	Taiwan			Level A	Lecturer Evaluation
533	1	STAFF_CRYPT-484540	3	116		1	Other	Local	Male	NA	COURSE_CRYPT-188330	Taiwan			Level A	Course Evaluation
534	1	STAFF_CRYPT-484540	4	116		1	Other	Local	Female	NA	COURSE_CRYPT-188330	Taiwan			Level A	Course Evaluation
535	1	STAFF_CRYPT-484540	4	116		1	Other	Local	Female	NA	COURSE_CRYPT-188330	Taiwan			Level A	Course Evaluation
536	1	STAFF_CRYPT-484540	2	116		1	Other	Local	Male	NA	COURSE_CRYPT-188330	Taiwan			Level A	Course Evaluation
537	1	STAFF_CRYPT-484540	4	116		1	Other	Local	Female	NA	COURSE_CRYPT-188330	Taiwan			Level A	Course Evaluation
538	1	STAFF_CRYPT-484540	4	116		1	Other	Local	Female	NA	COURSE_CRYPT-188330	Taiwan			Level A	Lecturer Evaluation
539	1	STAFF_CRYPT-484540	3	116		1	Other	Local	Female	NA	COURSE_CRYPT-188330	Taiwan			Level A	Lecturer Evaluation
540	1	STAFF_CRYPT-484540	4	116		1	Other	Local	Female	NA	COURSE_CRYPT-188330	Taiwan			Level A	Lecturer Evaluation
541	1	STAFF_CRYPT-484540	5	116		1	Other	International	Female	NA	COURSE_CRYPT-188330	Taiwan			Level A	Course Evaluation
542	1	STAFF_CRYPT-484540	1	116		1	Other	Local	Male	NA	COURSE_CRYPT-188330	Taiwan			Level A	Course Evaluation
543	1	STAFF_CRYPT-484540	4	116		1	Other	Local	Female	NA	COURSE_CRYPT-188330	Taiwan			Level A	Course Evaluation
544	1	STAFF_CRYPT-484540	4	116		1	Other	Local	Male	NA	COURSE_CRYPT-188330	Taiwan			Level A	Course Evaluation
545	1	STAFF_CRYPT-484540	1	116		1	Other	Local	Male	NA	COURSE_CRYPT-188330	Taiwan			Level A	Course Evaluation
546	1	STAFF_CRYPT-484540	4	116		1	Other	Local	Female	NA	COURSE_CRYPT-188330	Taiwan			Level A	Lecturer Evaluation
547	1	STAFF_CRYPT-484540	1	116		1	Other	International	Female	NA	COURSE_CRYPT-188330	Taiwan			Level A	Lecturer Evaluation
548	1	STAFF_CRYPT-484540	4	116		1	Other	Local	Male	NA	COURSE_CRYPT-188330	Taiwan			Level A	Course Evaluation
549	1	STAFF_CRYPT-484540	6	116		1	Other	International	Male	NA	COURSE_CRYPT-188330	Taiwan			Level A	Course Evaluation
550	1	STAFF_CRYPT-484540	5	116		1	Other	Local	Male	NA	COURSE_CRYPT-188330	Taiwan			Level A	Course Evaluation
551	1	STAFF_CRYPT-484540	4	116		1	Other	Local	Female	NA	COURSE_CRYPT-188330	Taiwan			Level A	Course Evaluation
552	1	STAFF_CRYPT-484540	5	116		1	Other	Local	Male	NA	COURSE_CRYPT-188330	Taiwan			Level A	Lecturer Evaluation
553	1	STAFF_CRYPT-484540	3	116		1	Other	International	Female	NA	COURSE_CRYPT-188330	Taiwan			Level A	Course Evaluation
554	1	STAFF_CRYPT-484540	3	116		1	Other	Local	Female	NA	COURSE_CRYPT-188330	Taiwan			Level A	Lecturer Evaluation
555	1	STAFF_CRYPT-484540	2	116		1	Other	Local	Female	NA	COURSE_CRYPT-188330	Taiwan			Level A	Lecturer Evaluation
556	1	STAFF_CRYPT-484540	3	116		1	Other	International	Male	NA	COURSE_CRYPT-188330	Taiwan			Level A	Lecturer Evaluation
557	1	STAFF_CRYPT-484540	3	116		1	Other	Local	Male	NA	COURSE_CRYPT-188330	Taiwan			Level A	Lecturer Evaluation
558	1	STAFF_CRYPT-484540	5	116		1	Other	Local	Female	NA	COURSE_CRYPT-188330	Taiwan			Level A	Lecturer Evaluation
559	1	STAFF_CRYPT-484540	1	116		1	Other	Local	Female	NA	COURSE_CRYPT-188330	Taiwan			Level A	Course Evaluation
560	1	STAFF_CRYPT-484540	4	116		1	Other	Local	Male	NA	COURSE_CRYPT-188330	Taiwan			Level A	Lecturer Evaluation
561	1	STAFF_CRYPT-484540	5	116		1	Other	Local	Female	NA	COURSE_CRYPT-188330	Taiwan			Level A	Lecturer Evaluation
562	1	STAFF_CRYPT-484540	6	116		1	Other	Local	Male	NA	COURSE_CRYPT-188330	Taiwan			Level A	Lecturer Evaluation
563	1	STAFF_CRYPT-484540	4	116		1	Other	Local	Male	NA	COURSE_CRYPT-188330	Taiwan			Level A	Lecturer Evaluation
564	1	STAFF_CRYPT-484540	3	116		1	Other	International	Male	NA	COURSE_CRYPT-188330	Taiwan			Level A	Lecturer Evaluation
565	1	STAFF_CRYPT-484540	4	116		1	Other	Local	Female	NA	COURSE_CRYPT-188330	Taiwan			Level A	Lecturer Evaluation
566	1	STAFF_CRYPT-484540	4	116		1	Other	Local	Male	NA	COURSE_CRYPT-188330	Taiwan			Level A	Lecturer Evaluation
567	1	STAFF_CRYPT-484540	3	116		1	Other	Local	Male	NA	COURSE_CRYPT-188330	Taiwan			Level A	Course Evaluation
568	1	STAFF_CRYPT-484540	5	116		1	Other	International	Male	NA	COURSE_CRYPT-188330	Taiwan			Level A	Course Evaluation
569	1	STAFF_CRYPT-484540	5	116		1	Other	Local	Male	NA	COURSE_CRYPT-188330	Taiwan			Level A	Course Evaluation
570	1	STAFF_CRYPT-484540	4	116		1	Other	Local	Female	NA	COURSE_CRYPT-188330	Taiwan			Level A	Course Evaluation
571	1	STAFF_CRYPT-484540	6	116		1	Other	International	Male	NA	COURSE_CRYPT-188330	Taiwan			Level A	Lecturer Evaluation
572	1	STAFF_CRYPT-484540	5	116		1	Other	International	Female	NA	COURSE_CRYPT-188330	Taiwan			Level A	Lecturer Evaluation
573	1	STAFF_CRYPT-484540	1	116		1	Other	Local	Female	NA	COURSE_CRYPT-188330	Taiwan			Level A	Course Evaluation
574	1	STAFF_CRYPT-484540	5	116		1	Other	Local	Female	NA	COURSE_CRYPT-188330	Taiwan			Level A	Course Evaluation
575	1	STAFF_CRYPT-484540	3	116		1	Other	Local	Male	NA	COURSE_CRYPT-188330	Taiwan			Level A	Course Evaluation
576	1	STAFF_CRYPT-485245	5	20		0	English	Local	Female	NA	COURSE_CRYPT-169190	Australia			Level C	Tutor Evaluation
577	1	STAFF_CRYPT-485245	5	20		0	English	Local	Female	NA	COURSE_CRYPT-169190	Australia			Level C	Tutor Evaluation
578	1	STAFF_CRYPT-485245	6	20		0	English	Local	Female	NA	COURSE_CRYPT-169190	Australia			Level C	Tutor Evaluation
579	0	STAFF_CRYPT-412946	4	18		0	English	Local	Male	NA	COURSE_CRYPT-134529	Canada	AUS Permanent Resident	English	HEW 4	Tutor Evaluation
580	0	STAFF_CRYPT-412946	6	18		0	English	Local	Male	NA	COURSE_CRYPT-134529	Canada	AUS Permanent Resident	English	HEW 4	Tutor Evaluation
581	0	STAFF_CRYPT-412946	5	18		0	English	Local	Female	NA	COURSE_CRYPT-134529	Canada	AUS Permanent Resident	English	HEW 4	Tutor Evaluation
582	0	STAFF_CRYPT-412946	5	18		0	English	Local	Female	NA	COURSE_CRYPT-134529	Canada	AUS Permanent Resident	English	HEW 4	Tutor Evaluation
583	0	STAFF_CRYPT-412946	4	18		0	English	Local	Male	NA	COURSE_CRYPT-134529	Canada	AUS Permanent Resident	English	HEW 4	Tutor Evaluation
584	0	STAFF_CRYPT-412946	4	18		0	English	Local	Female	NA	COURSE_CRYPT-134529	Canada	AUS Permanent Resident	English	HEW 4	Tutor Evaluation
585	0	STAFF_CRYPT-412946	5	18		0	English	Local	Male	NA	COURSE_CRYPT-134529	Canada	AUS Permanent Resident	English	HEW 4	Tutor Evaluation
586	0	STAFF_CRYPT-412946	4	18		0	English	Local	Female	NA	COURSE_CRYPT-134529	Canada	AUS Permanent Resident	English	HEW 4	Tutor Evaluation
587	0	STAFF_CRYPT-412946	4	18		0	English	Local	Female	NA	COURSE_CRYPT-134529	Canada	AUS Permanent Resident	English	HEW 4	Tutor Evaluation
588	0	STAFF_CRYPT-412946	6	18		0	English	Local	Male	NA	COURSE_CRYPT-134529	Canada	AUS Permanent Resident	English	HEW 4	Tutor Evaluation
589	1	STAFF_CRYPT-412946	5	25		0	English	Local	Male	NA	COURSE_CRYPT-134590	Canada	AUS Permanent Resident	English	HEW 4	Tutor Evaluation
590	1	STAFF_CRYPT-412946	6	25		0	English	Local	Female	NA	COURSE_CRYPT-134590	Canada	AUS Permanent Resident	English	HEW 4	Tutor Evaluation
591	1	STAFF_CRYPT-412946	6	25		0	English	Local	Male	NA	COURSE_CRYPT-134590	Canada	AUS Permanent Resident	English	HEW 4	Tutor Evaluation
592	1	STAFF_CRYPT-412946	6	15		0	English	Local	Male	NA	COURSE_CRYPT-186731	Canada	AUS Permanent Resident	English	HEW 4	Tutor Evaluation
593	1	STAFF_CRYPT-412946	6	25		0	English	Local	Female	NA	COURSE_CRYPT-134590	Canada	AUS Permanent Resident	English	HEW 4	Tutor Evaluation
594	1	STAFF_CRYPT-412946	6	25		0	English	International	Male	NA	COURSE_CRYPT-134590	Canada	AUS Permanent Resident	English	HEW 4	Tutor Evaluation
595	1	STAFF_CRYPT-412946	6	25		0	English	Local	Male	NA	COURSE_CRYPT-134590	Canada	AUS Permanent Resident	English	HEW 4	Tutor Evaluation
596	1	STAFF_CRYPT-412946	6	25		0	English	Local	Male	NA	COURSE_CRYPT-134590	Canada	AUS Permanent Resident	English	HEW 4	Tutor Evaluation
597	1	STAFF_CRYPT-412946	6	25		0	English	International	Female	NA	COURSE_CRYPT-134590	Canada	AUS Permanent Resident	English	HEW 4	Tutor Evaluation
598	1	STAFF_CRYPT-412946	5	25		0	English	Local	Female	NA	COURSE_CRYPT-134590	Canada	AUS Permanent Resident	English	HEW 4	Tutor Evaluation
599	1	STAFF_CRYPT-412946	6	15		0	English	Local	Female	NA	COURSE_CRYPT-186731	Canada	AUS Permanent Resident	English	HEW 4	Tutor Evaluation
600	1	STAFF_CRYPT-412946	6	15		0	English	Local	Male	NA	COURSE_CRYPT-186731	Canada	AUS Permanent Resident	English	HEW 4	Tutor Evaluation
601	1	STAFF_CRYPT-412946	6	15		0	English	Local	Male	NA	COURSE_CRYPT-186731	Canada	AUS Permanent Resident	English	HEW 4	Tutor Evaluation
602	1	STAFF_CRYPT-412946	6	15		0	English	Local	Male	NA	COURSE_CRYPT-186731	Canada	AUS Permanent Resident	English	HEW 4	Tutor Evaluation
603	1	STAFF_CRYPT-412946	6	25		0	English	Local	Female	NA	COURSE_CRYPT-134590	Canada	AUS Permanent Resident	English	HEW 4	Tutor Evaluation
604	1	STAFF_CRYPT-412946	6	15		0	English	Local	Male	NA	COURSE_CRYPT-186731	Canada	AUS Permanent Resident	English	HEW 4	Tutor Evaluation
605	1	STAFF_CRYPT-412946	5	15		0	English	Local	Female	NA	COURSE_CRYPT-186731	Canada	AUS Permanent Resident	English	HEW 4	Tutor Evaluation
606	1	STAFF_CRYPT-412946	6	25		0	English	International	Male	NA	COURSE_CRYPT-134590	Canada	AUS Permanent Resident	English	HEW 4	Tutor Evaluation
607	1	STAFF_CRYPT-412946	6	15		0	English	Local	Male	NA	COURSE_CRYPT-186731	Canada	AUS Permanent Resident	English	HEW 4	Tutor Evaluation
608	1	STAFF_CRYPT-412946	6	25		0	English	Local	Male	NA	COURSE_CRYPT-134590	Canada	AUS Permanent Resident	English	HEW 4	Tutor Evaluation
609	1	STAFF_CRYPT-412946	6	25		0	English	International	Male	NA	COURSE_CRYPT-134590	Canada	AUS Permanent Resident	English	HEW 4	Tutor Evaluation
610	1	STAFF_CRYPT-412946	6	25		0	English	Local	Female	NA	COURSE_CRYPT-134590	Canada	AUS Permanent Resident	English	HEW 4	Tutor Evaluation
611	1	STAFF_CRYPT-412946	6	25		0	English	Local	Female	NA	COURSE_CRYPT-134590	Canada	AUS Permanent Resident	English	HEW 4	Tutor Evaluation
612	1	STAFF_CRYPT-412946	5	25		0	English	Local	Male	NA	COURSE_CRYPT-134590	Canada	AUS Permanent Resident	English	HEW 4	Tutor Evaluation
613	1	STAFF_CRYPT-412946	6	25		0	English	Local	Female	NA	COURSE_CRYPT-134590	Canada	AUS Permanent Resident	English	HEW 4	Tutor Evaluation
614	1	STAFF_CRYPT-412946	6	25		0	English	Local	Male	NA	COURSE_CRYPT-134590	Canada	AUS Permanent Resident	English	HEW 4	Tutor Evaluation
615	1	STAFF_CRYPT-412946	5	15		0	English	Local	Female	NA	COURSE_CRYPT-186731	Canada	AUS Permanent Resident	English	HEW 4	Tutor Evaluation
616	1	STAFF_CRYPT-412946	6	15		0	English	Local	Female	NA	COURSE_CRYPT-186731	Canada	AUS Permanent Resident	English	HEW 4	Tutor Evaluation
617	1	STAFF_CRYPT-412946	6	15		0	English	Local	Male	NA	COURSE_CRYPT-186731	Canada	AUS Permanent Resident	English	HEW 4	Tutor Evaluation
618	0	STAFF_CRYPT-368231	6	72		1	English	Local	Female	NA	COURSE_CRYPT-186731	Australia	Australian Citizen	English	Level B	Lecturer Evaluation
619	0	STAFF_CRYPT-368231	6	72		1	English	Local	Female	NA	COURSE_CRYPT-186731	Australia	Australian Citizen	English	Level B	Lecturer Evaluation
620	0	STAFF_CRYPT-368231	4	72		1	English	Local	Female	NA	COURSE_CRYPT-186731	Australia	Australian Citizen	English	Level B	Course Evaluation
621	0	STAFF_CRYPT-368231	6	72		1	English	Local	Male	NA	COURSE_CRYPT-186731	Australia	Australian Citizen	English	Level B	Lecturer Evaluation
622	0	STAFF_CRYPT-368231	2	72		1	English	Local	Male	NA	COURSE_CRYPT-186731	Australia	Australian Citizen	English	Level B	Course Evaluation
623	0	STAFF_CRYPT-368231	5	72		1	English	Local	Female	NA	COURSE_CRYPT-186731	Australia	Australian Citizen	English	Level B	Lecturer Evaluation
624	0	STAFF_CRYPT-368231	6	72		1	English	Local	Female	NA	COURSE_CRYPT-186731	Australia	Australian Citizen	English	Level B	Lecturer Evaluation
625	0	STAFF_CRYPT-368231	6	72		1	English	Local	Male	NA	COURSE_CRYPT-186731	Australia	Australian Citizen	English	Level B	Lecturer Evaluation
626	0	STAFF_CRYPT-368231	4	72		1	English	Local	Male	NA	COURSE_CRYPT-186731	Australia	Australian Citizen	English	Level B	Course Evaluation
627	0	STAFF_CRYPT-368231	5	72		1	English	Local	Female	NA	COURSE_CRYPT-186731	Australia	Australian Citizen	English	Level B	Course Evaluation
628	0	STAFF_CRYPT-368231	4	72		1	English	International	Female	NA	COURSE_CRYPT-186731	Australia	Australian Citizen	English	Level B	Course Evaluation
629	0	STAFF_CRYPT-368231	5	72		1	English	Local	Female	NA	COURSE_CRYPT-186731	Australia	Australian Citizen	English	Level B	Course Evaluation
630	0	STAFF_CRYPT-368231	6	72		1	English	Local	Female	NA	COURSE_CRYPT-186731	Australia	Australian Citizen	English	Level B	Course Evaluation
631	0	STAFF_CRYPT-368231	6	72		1	English	Local	Male	NA	COURSE_CRYPT-186731	Australia	Australian Citizen	English	Level B	Course Evaluation
632	0	STAFF_CRYPT-368231	6	72		1	English	Local	Female	NA	COURSE_CRYPT-186731	Australia	Australian Citizen	English	Level B	Course Evaluation
633	0	STAFF_CRYPT-368231	1	72		1	English	Local	Male	NA	COURSE_CRYPT-186731	Australia	Australian Citizen	English	Level B	Course Evaluation
634	0	STAFF_CRYPT-368231	5	72		1	English	Local	Male	NA	COURSE_CRYPT-186731	Australia	Australian Citizen	English	Level B	Course Evaluation
635	0	STAFF_CRYPT-368231	5	72		1	English	Local	Female	NA	COURSE_CRYPT-186731	Australia	Australian Citizen	English	Level B	Lecturer Evaluation
636	0	STAFF_CRYPT-368231	5	72		1	English	Local	Male	NA	COURSE_CRYPT-186731	Australia	Australian Citizen	English	Level B	Lecturer Evaluation
637	0	STAFF_CRYPT-368231	5	72		1	English	Local	Female	NA	COURSE_CRYPT-186731	Australia	Australian Citizen	English	Level B	Lecturer Evaluation
638	0	STAFF_CRYPT-368231	3	72		1	English	Local	Male	NA	COURSE_CRYPT-186731	Australia	Australian Citizen	English	Level B	Course Evaluation
639	0	STAFF_CRYPT-368231	5	72		1	English	Local	Female	NA	COURSE_CRYPT-186731	Australia	Australian Citizen	English	Level B	Course Evaluation
640	0	STAFF_CRYPT-368231	6	72		1	English	Local	Male	NA	COURSE_CRYPT-186731	Australia	Australian Citizen	English	Level B	Lecturer Evaluation
641	0	STAFF_CRYPT-368231	6	72		1	English	Local	Female	NA	COURSE_CRYPT-186731	Australia	Australian Citizen	English	Level B	Lecturer Evaluation
642	0	STAFF_CRYPT-368231	4	72		1	English	Local	Female	NA	COURSE_CRYPT-186731	Australia	Australian Citizen	English	Level B	Course Evaluation
643	0	STAFF_CRYPT-368231	4	72		1	English	Local	Female	NA	COURSE_CRYPT-186731	Australia	Australian Citizen	English	Level B	Lecturer Evaluation
644	0	STAFF_CRYPT-368231	5	72		1	English	Local	Male	NA	COURSE_CRYPT-186731	Australia	Australian Citizen	English	Level B	Course Evaluation
645	0	STAFF_CRYPT-368231	6	72		1	English	Local	Male	NA	COURSE_CRYPT-186731	Australia	Australian Citizen	English	Level B	Lecturer Evaluation
646	0	STAFF_CRYPT-368231	6	72		1	English	Local	Male	NA	COURSE_CRYPT-186731	Australia	Australian Citizen	English	Level B	Lecturer Evaluation
647	0	STAFF_CRYPT-368231	4	72		1	English	Local	Female	NA	COURSE_CRYPT-186731	Australia	Australian Citizen	English	Level B	Course Evaluation
648	0	STAFF_CRYPT-368231	3	72		1	English	Local	Female	NA	COURSE_CRYPT-186731	Australia	Australian Citizen	English	Level B	Course Evaluation
649	0	STAFF_CRYPT-368231	6	72		1	English	International	Male	NA	COURSE_CRYPT-186731	Australia	Australian Citizen	English	Level B	Lecturer Evaluation
650	0	STAFF_CRYPT-368231	2	72		1	English	Local	Female	NA	COURSE_CRYPT-186731	Australia	Australian Citizen	English	Level B	Course Evaluation
651	0	STAFF_CRYPT-368231	6	72		1	English	Local	Male	NA	COURSE_CRYPT-186731	Australia	Australian Citizen	English	Level B	Lecturer Evaluation
652	0	STAFF_CRYPT-368231	5	72		1	English	Local	Male	NA	COURSE_CRYPT-186731	Australia	Australian Citizen	English	Level B	Lecturer Evaluation
653	0	STAFF_CRYPT-368231	5	72		1	English	International	Male	NA	COURSE_CRYPT-186731	Australia	Australian Citizen	English	Level B	Course Evaluation
654	0	STAFF_CRYPT-368231	5	72		1	English	Local	Female	NA	COURSE_CRYPT-186731	Australia	Australian Citizen	English	Level B	Course Evaluation
655	0	STAFF_CRYPT-368231	6	72		1	English	Local	Male	NA	COURSE_CRYPT-186731	Australia	Australian Citizen	English	Level B	Course Evaluation
656	0	STAFF_CRYPT-368231	4	72		1	English	Local	Female	NA	COURSE_CRYPT-186731	Australia	Australian Citizen	English	Level B	Course Evaluation
657	0	STAFF_CRYPT-368231	6	72		1	English	Local	Male	NA	COURSE_CRYPT-186731	Australia	Australian Citizen	English	Level B	Course Evaluation
658	0	STAFF_CRYPT-368231	3	72		1	English	International	Female	NA	COURSE_CRYPT-186731	Australia	Australian Citizen	English	Level B	Course Evaluation
659	0	STAFF_CRYPT-368231	6	72		1	English	Local	Female	NA	COURSE_CRYPT-186731	Australia	Australian Citizen	English	Level B	Lecturer Evaluation
660	0	STAFF_CRYPT-368231	5	72		1	English	Local	Female	NA	COURSE_CRYPT-186731	Australia	Australian Citizen	English	Level B	Course Evaluation
661	0	STAFF_CRYPT-368231	5	72		1	English	International	Female	NA	COURSE_CRYPT-186731	Australia	Australian Citizen	English	Level B	Lecturer Evaluation
662	0	STAFF_CRYPT-368231	4	72		1	English	Local	Female	NA	COURSE_CRYPT-186731	Australia	Australian Citizen	English	Level B	Course Evaluation
663	0	STAFF_CRYPT-368231	6	72		1	English	Local	Female	NA	COURSE_CRYPT-186731	Australia	Australian Citizen	English	Level B	Lecturer Evaluation
664	0	STAFF_CRYPT-368231	6	72		1	English	Local	Female	NA	COURSE_CRYPT-186731	Australia	Australian Citizen	English	Level B	Lecturer Evaluation
665	0	STAFF_CRYPT-368231	5	72		1	English	Local	Female	NA	COURSE_CRYPT-186731	Australia	Australian Citizen	English	Level B	Lecturer Evaluation
666	0	STAFF_CRYPT-368231	5	72		1	English	Local	Male	NA	COURSE_CRYPT-186731	Australia	Australian Citizen	English	Level B	Course Evaluation
667	0	STAFF_CRYPT-368231	3	72		1	English	Local	Male	NA	COURSE_CRYPT-186731	Australia	Australian Citizen	English	Level B	Course Evaluation
668	0	STAFF_CRYPT-368231	6	72		1	English	Local	Male	NA	COURSE_CRYPT-186731	Australia	Australian Citizen	English	Level B	Lecturer Evaluation
669	0	STAFF_CRYPT-368231	5	72		1	English	Local	Male	NA	COURSE_CRYPT-186731	Australia	Australian Citizen	English	Level B	Lecturer Evaluation
670	0	STAFF_CRYPT-368231	6	72		1	English	Local	Male	NA	COURSE_CRYPT-186731	Australia	Australian Citizen	English	Level B	Lecturer Evaluation
671	0	STAFF_CRYPT-368231	5	72		1	English	Local	Male	NA	COURSE_CRYPT-186731	Australia	Australian Citizen	English	Level B	Lecturer Evaluation
672	0	STAFF_CRYPT-368231	4	72		1	English	Local	Female	NA	COURSE_CRYPT-186731	Australia	Australian Citizen	English	Level B	Course Evaluation
673	0	STAFF_CRYPT-368231	6	72		1	English	International	Female	NA	COURSE_CRYPT-186731	Australia	Australian Citizen	English	Level B	Lecturer Evaluation
674	0	STAFF_CRYPT-368231	3	72		1	English	Local	Male	NA	COURSE_CRYPT-186731	Australia	Australian Citizen	English	Level B	Course Evaluation
675	0	STAFF_CRYPT-368231	4	72		1	English	Local	Female	NA	COURSE_CRYPT-186731	Australia	Australian Citizen	English	Level B	Course Evaluation
676	0	STAFF_CRYPT-368231	5	72		1	English	Local	Male	NA	COURSE_CRYPT-186731	Australia	Australian Citizen	English	Level B	Course Evaluation
677	0	STAFF_CRYPT-368231	4	72		1	English	Local	Male	NA	COURSE_CRYPT-186731	Australia	Australian Citizen	English	Level B	Course Evaluation
678	0	STAFF_CRYPT-368231	5	72		1	English	Local	Female	NA	COURSE_CRYPT-186731	Australia	Australian Citizen	English	Level B	Lecturer Evaluation
679	0	STAFF_CRYPT-368231	4	72		1	English	Local	Female	NA	COURSE_CRYPT-186731	Australia	Australian Citizen	English	Level B	Course Evaluation
680	0	STAFF_CRYPT-368231	3	72		1	English	Local	Male	NA	COURSE_CRYPT-186731	Australia	Australian Citizen	English	Level B	Course Evaluation
681	0	STAFF_CRYPT-368231	3	72		1	English	Local	Female	NA	COURSE_CRYPT-186731	Australia	Australian Citizen	English	Level B	Course Evaluation
682	0	STAFF_CRYPT-368231	6	72		1	English	Local	Male	NA	COURSE_CRYPT-186731	Australia	Australian Citizen	English	Level B	Lecturer Evaluation
683	0	STAFF_CRYPT-368231	5	72		1	English	Local	Female	NA	COURSE_CRYPT-186731	Australia	Australian Citizen	English	Level B	Course Evaluation
684	0	STAFF_CRYPT-368231	6	72		1	English	Local	Female	NA	COURSE_CRYPT-186731	Australia	Australian Citizen	English	Level B	Lecturer Evaluation
685	0	STAFF_CRYPT-368231	6	72		1	English	Local	Female	NA	COURSE_CRYPT-186731	Australia	Australian Citizen	English	Level B	Lecturer Evaluation
686	0	STAFF_CRYPT-368231	5	72		1	English	Local	Female	NA	COURSE_CRYPT-186731	Australia	Australian Citizen	English	Level B	Lecturer Evaluation
687	0	STAFF_CRYPT-368231	6	72		1	English	Local	Male	NA	COURSE_CRYPT-186731	Australia	Australian Citizen	English	Level B	Lecturer Evaluation
688	0	STAFF_CRYPT-368231	5	72		1	English	Local	Female	NA	COURSE_CRYPT-186731	Australia	Australian Citizen	English	Level B	Course Evaluation
689	0	STAFF_CRYPT-368231	6	72		1	English	Local	Female	NA	COURSE_CRYPT-186731	Australia	Australian Citizen	English	Level B	Lecturer Evaluation
690	0	STAFF_CRYPT-368231	6	72		1	English	Local	Female	NA	COURSE_CRYPT-186731	Australia	Australian Citizen	English	Level B	Course Evaluation
691	0	STAFF_CRYPT-368231	6	72		1	English	Local	Female	NA	COURSE_CRYPT-186731	Australia	Australian Citizen	English	Level B	Course Evaluation
692	0	STAFF_CRYPT-368231	6	72		1	English	Local	Female	NA	COURSE_CRYPT-186731	Australia	Australian Citizen	English	Level B	Lecturer Evaluation
693	0	STAFF_CRYPT-368231	6	72		1	English	Local	Male	NA	COURSE_CRYPT-186731	Australia	Australian Citizen	English	Level B	Lecturer Evaluation
694	0	STAFF_CRYPT-368231	6	72		1	English	Local	Female	NA	COURSE_CRYPT-186731	Australia	Australian Citizen	English	Level B	Lecturer Evaluation
695	0	STAFF_CRYPT-368231	6	72		1	English	Local	Female	NA	COURSE_CRYPT-186731	Australia	Australian Citizen	English	Level B	Course Evaluation
696	0	STAFF_CRYPT-368231	4	72		1	English	Local	Male	NA	COURSE_CRYPT-186731	Australia	Australian Citizen	English	Level B	Course Evaluation
697	0	STAFF_CRYPT-368231	5	72		1	English	Local	Female	NA	COURSE_CRYPT-186731	Australia	Australian Citizen	English	Level B	Lecturer Evaluation
698	0	STAFF_CRYPT-368231	3	72		1	English	International	Female	NA	COURSE_CRYPT-186731	Australia	Australian Citizen	English	Level B	Course Evaluation
699	0	STAFF_CRYPT-368231	4	72		1	English	Local	Female	NA	COURSE_CRYPT-186731	Australia	Australian Citizen	English	Level B	Lecturer Evaluation
700	0	STAFF_CRYPT-368231	4	72		1	English	Local	Female	NA	COURSE_CRYPT-186731	Australia	Australian Citizen	English	Level B	Course Evaluation
701	1	STAFF_CRYPT-368231	6	20		1	English	Local	Male	NA	COURSE_CRYPT-134590	Australia	Australian Citizen	English	Level B	Tutor Evaluation
702	1	STAFF_CRYPT-368231	5	20		1	English	Local	Male	NA	COURSE_CRYPT-134590	Australia	Australian Citizen	English	Level B	Tutor Evaluation
703	1	STAFF_CRYPT-368231	6	20		1	English	Local	Female	NA	COURSE_CRYPT-134590	Australia	Australian Citizen	English	Level B	Tutor Evaluation
704	1	STAFF_CRYPT-368231	5	20		1	English	Local	Male	NA	COURSE_CRYPT-134590	Australia	Australian Citizen	English	Level B	Tutor Evaluation
705	1	STAFF_CRYPT-368231	6	20		1	English	Local	Female	NA	COURSE_CRYPT-134590	Australia	Australian Citizen	English	Level B	Tutor Evaluation
706	1	STAFF_CRYPT-368231	6	20		1	English	International	Female	NA	COURSE_CRYPT-134590	Australia	Australian Citizen	English	Level B	Tutor Evaluation
707	1	STAFF_CRYPT-368231	6	20		1	English	Local	Female	NA	COURSE_CRYPT-134590	Australia	Australian Citizen	English	Level B	Tutor Evaluation
708	1	STAFF_CRYPT-368231	6	20		1	English	International	Female	NA	COURSE_CRYPT-134590	Australia	Australian Citizen	English	Level B	Tutor Evaluation
709	1	STAFF_CRYPT-368231	6	20		1	English	International	Male	NA	COURSE_CRYPT-134590	Australia	Australian Citizen	English	Level B	Tutor Evaluation
710	1	STAFF_CRYPT-368231	6	20		1	English	Local	Female	NA	COURSE_CRYPT-134590	Australia	Australian Citizen	English	Level B	Tutor Evaluation
711	1	STAFF_CRYPT-368231	6	20		1	English	Local	Male	NA	COURSE_CRYPT-134590	Australia	Australian Citizen	English	Level B	Tutor Evaluation
712	1	STAFF_CRYPT-368231	6	20		1	English	Local	Female	NA	COURSE_CRYPT-134590	Australia	Australian Citizen	English	Level B	Tutor Evaluation
713	1	STAFF_CRYPT-368231	6	20		1	English	Local	Female	NA	COURSE_CRYPT-134590	Australia	Australian Citizen	English	Level B	Tutor Evaluation
714	1	STAFF_CRYPT-368231	6	20		1	English	Local	Female	NA	COURSE_CRYPT-134590	Australia	Australian Citizen	English	Level B	Tutor Evaluation
715	1	STAFF_CRYPT-368231	6	20		1	English	Local	Female	NA	COURSE_CRYPT-134590	Australia	Australian Citizen	English	Level B	Tutor Evaluation
716	1	STAFF_CRYPT-368231	6	20		1	English	International	Female	NA	COURSE_CRYPT-134590	Australia	Australian Citizen	English	Level B	Tutor Evaluation
717	1	STAFF_CRYPT-368231	6	20		1	English	Local	Female	NA	COURSE_CRYPT-134590	Australia	Australian Citizen	English	Level B	Tutor Evaluation
718	1	STAFF_CRYPT-368231	6	20		1	English	Local	Female	NA	COURSE_CRYPT-134590	Australia	Australian Citizen	English	Level B	Tutor Evaluation
719	1	STAFF_CRYPT-368231	5	20		1	English	International	Male	NA	COURSE_CRYPT-134590	Australia	Australian Citizen	English	Level B	Tutor Evaluation
720	1	STAFF_CRYPT-368231	6	20		1	English	Local	Female	NA	COURSE_CRYPT-134590	Australia	Australian Citizen	English	Level B	Tutor Evaluation
721	1	STAFF_CRYPT-368231	6	20		1	English	Local	Female	NA	COURSE_CRYPT-134590	Australia	Australian Citizen	English	Level B	Tutor Evaluation
722	1	STAFF_CRYPT-368231	6	20		1	English	Local	Female	NA	COURSE_CRYPT-134590	Australia	Australian Citizen	English	Level B	Tutor Evaluation
723	1	STAFF_CRYPT-368231	6	20		1	English	International	Female	NA	COURSE_CRYPT-134590	Australia	Australian Citizen	English	Level B	Tutor Evaluation
724	1	STAFF_CRYPT-368231	6	20		1	English	Local	Female	NA	COURSE_CRYPT-134590	Australia	Australian Citizen	English	Level B	Tutor Evaluation
725	1	STAFF_CRYPT-368231	6	20		1	English	Local	Male	NA	COURSE_CRYPT-134590	Australia	Australian Citizen	English	Level B	Tutor Evaluation
726	1	STAFF_CRYPT-368231	6	20		1	English	Local	Male	NA	COURSE_CRYPT-134590	Australia	Australian Citizen	English	Level B	Tutor Evaluation
727	1	STAFF_CRYPT-368231	6	20		1	English	Local	Male	NA	COURSE_CRYPT-134590	Australia	Australian Citizen	English	Level B	Tutor Evaluation
728	1	STAFF_CRYPT-368231	6	20		1	English	Local	Female	NA	COURSE_CRYPT-134590	Australia	Australian Citizen	English	Level B	Tutor Evaluation
729	1	STAFF_CRYPT-368231	6	20		1	English	Local	Male	NA	COURSE_CRYPT-134590	Australia	Australian Citizen	English	Level B	Tutor Evaluation
730	1	STAFF_CRYPT-368231	6	20		1	English	Local	Female	NA	COURSE_CRYPT-134590	Australia	Australian Citizen	English	Level B	Tutor Evaluation
731	1	STAFF_CRYPT-368231	6	20		1	English	Local	Male	NA	COURSE_CRYPT-134590	Australia	Australian Citizen	English	Level B	Tutor Evaluation
732	1	STAFF_CRYPT-368231	5	20		1	English	Local	Female	NA	COURSE_CRYPT-134590	Australia	Australian Citizen	English	Level B	Tutor Evaluation
733	1	STAFF_CRYPT-368231	6	20		1	English	International	Female	NA	COURSE_CRYPT-134590	Australia	Australian Citizen	English	Level B	Tutor Evaluation
734	1	STAFF_CRYPT-368231	6	20		1	English	Local	Female	NA	COURSE_CRYPT-134590	Australia	Australian Citizen	English	Level B	Tutor Evaluation
735	1	STAFF_CRYPT-368231	6	20		1	English	Local	Female	NA	COURSE_CRYPT-134590	Australia	Australian Citizen	English	Level B	Tutor Evaluation
736	0	STAFF_CRYPT-338459	5	28		1	Other	Local	Female	NA	COURSE_CRYPT-193113	Egypt	Australian Citizen	Arabic (including Lebanese)	Level B	Tutor Evaluation
737	0	STAFF_CRYPT-338459	6	28		1	Other	Local	Female	NA	COURSE_CRYPT-193119	Egypt	Australian Citizen	Arabic (including Lebanese)	Level B	Tutor Evaluation
738	0	STAFF_CRYPT-338459	5	28		1	Other	Local	Female	NA	COURSE_CRYPT-193113	Egypt	Australian Citizen	Arabic (including Lebanese)	Level B	Tutor Evaluation
739	0	STAFF_CRYPT-338459	6	28		1	Other	Local	Male	NA	COURSE_CRYPT-193119	Egypt	Australian Citizen	Arabic (including Lebanese)	Level B	Tutor Evaluation
740	0	STAFF_CRYPT-338459	5	28		1	Other	Local	Male	NA	COURSE_CRYPT-193119	Egypt	Australian Citizen	Arabic (including Lebanese)	Level B	Tutor Evaluation
741	0	STAFF_CRYPT-338459	5	28		1	Other	Local	Female	NA	COURSE_CRYPT-193119	Egypt	Australian Citizen	Arabic (including Lebanese)	Level B	Tutor Evaluation
742	0	STAFF_CRYPT-338459	6	28		1	Other	Local	Female	NA	COURSE_CRYPT-193119	Egypt	Australian Citizen	Arabic (including Lebanese)	Level B	Tutor Evaluation
743	0	STAFF_CRYPT-338459	5	28		1	Other	Local	Male	NA	COURSE_CRYPT-193119	Egypt	Australian Citizen	Arabic (including Lebanese)	Level B	Tutor Evaluation
744	0	STAFF_CRYPT-338459	5	28		1	Other	International	Female	NA	COURSE_CRYPT-193119	Egypt	Australian Citizen	Arabic (including Lebanese)	Level B	Tutor Evaluation
745	0	STAFF_CRYPT-338459	6	28		1	Other	International	Female	NA	COURSE_CRYPT-193119	Egypt	Australian Citizen	Arabic (including Lebanese)	Level B	Tutor Evaluation
746	0	STAFF_CRYPT-338459	5	28		1	Other	Local	Male	NA	COURSE_CRYPT-193113	Egypt	Australian Citizen	Arabic (including Lebanese)	Level B	Tutor Evaluation
747	0	STAFF_CRYPT-338459	5	28		1	Other	Local	Female	NA	COURSE_CRYPT-193119	Egypt	Australian Citizen	Arabic (including Lebanese)	Level B	Tutor Evaluation
748	0	STAFF_CRYPT-338459	5	28		1	Other	Local	Female	NA	COURSE_CRYPT-193113	Egypt	Australian Citizen	Arabic (including Lebanese)	Level B	Tutor Evaluation
749	0	STAFF_CRYPT-338459	6	28		1	Other	Local	Female	NA	COURSE_CRYPT-193119	Egypt	Australian Citizen	Arabic (including Lebanese)	Level B	Tutor Evaluation
750	0	STAFF_CRYPT-338459	5	28		1	Other	International	Male	NA	COURSE_CRYPT-193119	Egypt	Australian Citizen	Arabic (including Lebanese)	Level B	Tutor Evaluation
751	0	STAFF_CRYPT-338459	4	28		1	Other	International	Male	NA	COURSE_CRYPT-193119	Egypt	Australian Citizen	Arabic (including Lebanese)	Level B	Tutor Evaluation
752	0	STAFF_CRYPT-338459	5	28		1	Other	Local	Male	NA	COURSE_CRYPT-193119	Egypt	Australian Citizen	Arabic (including Lebanese)	Level B	Tutor Evaluation
753	0	STAFF_CRYPT-338459	6	28		1	Other	Local	Female	NA	COURSE_CRYPT-193113	Egypt	Australian Citizen	Arabic (including Lebanese)	Level B	Tutor Evaluation
754	0	STAFF_CRYPT-338459	5	28		1	Other	Local	Male	NA	COURSE_CRYPT-193119	Egypt	Australian Citizen	Arabic (including Lebanese)	Level B	Tutor Evaluation
755	0	STAFF_CRYPT-338459	2	28		1	Other	Local	Female	NA	COURSE_CRYPT-193113	Egypt	Australian Citizen	Arabic (including Lebanese)	Level B	Tutor Evaluation
756	0	STAFF_CRYPT-338459	5	28		1	Other	Local	Female	NA	COURSE_CRYPT-193119	Egypt	Australian Citizen	Arabic (including Lebanese)	Level B	Tutor Evaluation
757	0	STAFF_CRYPT-338459	6	28		1	Other	Local	Female	NA	COURSE_CRYPT-193119	Egypt	Australian Citizen	Arabic (including Lebanese)	Level B	Tutor Evaluation
758	0	STAFF_CRYPT-338459	6	28		1	Other	Local	Female	NA	COURSE_CRYPT-193119	Egypt	Australian Citizen	Arabic (including Lebanese)	Level B	Tutor Evaluation
759	0	STAFF_CRYPT-338459	5	28		1	Other	International	Male	NA	COURSE_CRYPT-193119	Egypt	Australian Citizen	Arabic (including Lebanese)	Level B	Tutor Evaluation
760	0	STAFF_CRYPT-338459	5	28		1	Other	Local	Male	NA	COURSE_CRYPT-193113	Egypt	Australian Citizen	Arabic (including Lebanese)	Level B	Tutor Evaluation
761	0	STAFF_CRYPT-338459	5	28		1	Other	International	Male	NA	COURSE_CRYPT-193119	Egypt	Australian Citizen	Arabic (including Lebanese)	Level B	Tutor Evaluation
762	0	STAFF_CRYPT-338459	5	28		1	Other	Local	Female	NA	COURSE_CRYPT-193113	Egypt	Australian Citizen	Arabic (including Lebanese)	Level B	Tutor Evaluation
763	0	STAFF_CRYPT-338459	5	28		1	Other	International	Male	NA	COURSE_CRYPT-193113	Egypt	Australian Citizen	Arabic (including Lebanese)	Level B	Tutor Evaluation
764	0	STAFF_CRYPT-338459	6	28		1	Other	Local	Male	NA	COURSE_CRYPT-193119	Egypt	Australian Citizen	Arabic (including Lebanese)	Level B	Tutor Evaluation
765	0	STAFF_CRYPT-338459	5	28		1	Other	International	Male	NA	COURSE_CRYPT-193113	Egypt	Australian Citizen	Arabic (including Lebanese)	Level B	Tutor Evaluation
766	0	STAFF_CRYPT-338459	5	28		1	Other	Local	Male	NA	COURSE_CRYPT-193119	Egypt	Australian Citizen	Arabic (including Lebanese)	Level B	Tutor Evaluation
767	0	STAFF_CRYPT-338459	6	28		1	Other	Local	Female	NA	COURSE_CRYPT-193119	Egypt	Australian Citizen	Arabic (including Lebanese)	Level B	Tutor Evaluation
768	0	STAFF_CRYPT-338459	5	28		1	Other	Local	Male	NA	COURSE_CRYPT-193119	Egypt	Australian Citizen	Arabic (including Lebanese)	Level B	Tutor Evaluation
769	0	STAFF_CRYPT-338459	5	28		1	Other	Local	Male	NA	COURSE_CRYPT-193119	Egypt	Australian Citizen	Arabic (including Lebanese)	Level B	Tutor Evaluation
770	1	STAFF_CRYPT-323799	5	13		1	Other	International	Female	NA	COURSE_CRYPT-80524	Korea, Republic of	Australian Citizen	Korean	HEW 5	Tutor Evaluation
771	1	STAFF_CRYPT-323799	5	13		1	Other	Local	Female	NA	COURSE_CRYPT-80524	Korea, Republic of	Australian Citizen	Korean	HEW 5	Tutor Evaluation
772	1	STAFF_CRYPT-323799	6	13		1	Other	Local	Female	NA	COURSE_CRYPT-80524	Korea, Republic of	Australian Citizen	Korean	HEW 5	Tutor Evaluation
773	1	STAFF_CRYPT-323799	6	13		1	Other	Local	Female	NA	COURSE_CRYPT-80524	Korea, Republic of	Australian Citizen	Korean	HEW 5	Tutor Evaluation
774	1	STAFF_CRYPT-323799	5	13		1	Other	Local	Male	NA	COURSE_CRYPT-80524	Korea, Republic of	Australian Citizen	Korean	HEW 5	Tutor Evaluation
775	1	STAFF_CRYPT-323799	6	13		1	Other	Local	Female	NA	COURSE_CRYPT-80524	Korea, Republic of	Australian Citizen	Korean	HEW 5	Tutor Evaluation
776	1	STAFF_CRYPT-323799	5	13		1	Other	Local	Female	NA	COURSE_CRYPT-80524	Korea, Republic of	Australian Citizen	Korean	HEW 5	Tutor Evaluation
777	1	STAFF_CRYPT-323799	6	13		1	Other	Local	Female	NA	COURSE_CRYPT-80524	Korea, Republic of	Australian Citizen	Korean	HEW 5	Tutor Evaluation
778	1	STAFF_CRYPT-323799	6	13		1	Other	Local	Female	NA	COURSE_CRYPT-80524	Korea, Republic of	Australian Citizen	Korean	HEW 5	Tutor Evaluation
779	1	STAFF_CRYPT-323799	5	13		1	Other	Local	Female	NA	COURSE_CRYPT-80524	Korea, Republic of	Australian Citizen	Korean	HEW 5	Tutor Evaluation
780	1	STAFF_CRYPT-323799	5	13		1	Other	Local	Female	NA	COURSE_CRYPT-80524	Korea, Republic of	Australian Citizen	Korean	HEW 5	Tutor Evaluation
781	1	STAFF_CRYPT-323799	5	13		1	Other	International	Female	NA	COURSE_CRYPT-80524	Korea, Republic of	Australian Citizen	Korean	HEW 5	Tutor Evaluation
782	0	STAFF_CRYPT-324536	5	14		1	Other	International	Male	NA	COURSE_CRYPT-168740	India	Australian Citizen	Indo-Aryan, nec (Assamese)		Tutor Evaluation
783	0	STAFF_CRYPT-324536	5	14		1	Other	Local	Female	NA	COURSE_CRYPT-168740	India	Australian Citizen	Indo-Aryan, nec (Assamese)		Tutor Evaluation
784	0	STAFF_CRYPT-324536	4	14		1	Other	Local	Female	NA	COURSE_CRYPT-168740	India	Australian Citizen	Indo-Aryan, nec (Assamese)		Tutor Evaluation
785	0	STAFF_CRYPT-324536	5	14		1	Other	Local	Male	NA	COURSE_CRYPT-168740	India	Australian Citizen	Indo-Aryan, nec (Assamese)		Tutor Evaluation
786	0	STAFF_CRYPT-324536	6	14		1	Other	International	Female	NA	COURSE_CRYPT-168740	India	Australian Citizen	Indo-Aryan, nec (Assamese)		Tutor Evaluation
787	0	STAFF_CRYPT-324536	5	14		1	Other	Local	Male	NA	COURSE_CRYPT-168740	India	Australian Citizen	Indo-Aryan, nec (Assamese)		Tutor Evaluation
788	0	STAFF_CRYPT-324536	5	14		1	Other	International	Female	NA	COURSE_CRYPT-168740	India	Australian Citizen	Indo-Aryan, nec (Assamese)		Tutor Evaluation
789	0	STAFF_CRYPT-324536	4	14		1	Other	Local	Female	NA	COURSE_CRYPT-168740	India	Australian Citizen	Indo-Aryan, nec (Assamese)		Tutor Evaluation
790	0	STAFF_CRYPT-324536	5	14		1	Other	Local	Female	NA	COURSE_CRYPT-168740	India	Australian Citizen	Indo-Aryan, nec (Assamese)		Tutor Evaluation
791	0	STAFF_CRYPT-324536	5	14		1	Other	Local	Male	NA	COURSE_CRYPT-168740	India	Australian Citizen	Indo-Aryan, nec (Assamese)		Tutor Evaluation
792	0	STAFF_CRYPT-323799	5	13		1	Other	Local	Female	NA	COURSE_CRYPT-80524	Korea, Republic of	Australian Citizen	Korean	HEW 5	Tutor Evaluation
793	0	STAFF_CRYPT-323799	6	13		1	Other	Local	Female	NA	COURSE_CRYPT-80524	Korea, Republic of	Australian Citizen	Korean	HEW 5	Tutor Evaluation
794	0	STAFF_CRYPT-323799	6	13		1	Other	Local	Female	NA	COURSE_CRYPT-80524	Korea, Republic of	Australian Citizen	Korean	HEW 5	Tutor Evaluation
795	0	STAFF_CRYPT-323799	5	13		1	Other	International	Female	NA	COURSE_CRYPT-80524	Korea, Republic of	Australian Citizen	Korean	HEW 5	Tutor Evaluation
796	0	STAFF_CRYPT-323799	6	13		1	Other	International	Male	NA	COURSE_CRYPT-80524	Korea, Republic of	Australian Citizen	Korean	HEW 5	Tutor Evaluation
797	0	STAFF_CRYPT-323799	6	13		1	Other	International	Male	NA	COURSE_CRYPT-80524	Korea, Republic of	Australian Citizen	Korean	HEW 5	Tutor Evaluation
798	0	STAFF_CRYPT-323799	6	13		1	Other	Local	Female	NA	COURSE_CRYPT-80524	Korea, Republic of	Australian Citizen	Korean	HEW 5	Tutor Evaluation
799	0	STAFF_CRYPT-323799	6	13		1	Other	Local	Male	NA	COURSE_CRYPT-80524	Korea, Republic of	Australian Citizen	Korean	HEW 5	Tutor Evaluation
800	0	STAFF_CRYPT-323799	5	13		1	Other	Local	Male	NA	COURSE_CRYPT-80524	Korea, Republic of	Australian Citizen	Korean	HEW 5	Tutor Evaluation
801	1	STAFF_CRYPT-324536	6	276		1	Other	Local	Male	NA	COURSE_CRYPT-168740	India	Australian Citizen	Indo-Aryan, nec (Assamese)		Tutor Evaluation
802	1	STAFF_CRYPT-324536	5	276		1	Other	International	Female	NA	COURSE_CRYPT-168740	India	Australian Citizen	Indo-Aryan, nec (Assamese)		Tutor Evaluation
803	1	STAFF_CRYPT-324536	4	276		1	Other	Local	Male	NA	COURSE_CRYPT-168740	India	Australian Citizen	Indo-Aryan, nec (Assamese)		Tutor Evaluation
804	1	STAFF_CRYPT-324536	6	276		1	Other	Local	Female	NA	COURSE_CRYPT-168740	India	Australian Citizen	Indo-Aryan, nec (Assamese)		Tutor Evaluation
805	1	STAFF_CRYPT-324536	5	276		1	Other	International	Male	NA	COURSE_CRYPT-168740	India	Australian Citizen	Indo-Aryan, nec (Assamese)		Tutor Evaluation
806	1	STAFF_CRYPT-324536	5	276		1	Other	Local	Female	NA	COURSE_CRYPT-168740	India	Australian Citizen	Indo-Aryan, nec (Assamese)		Tutor Evaluation
807	1	STAFF_CRYPT-324536	5	276		1	Other	Local	Male	NA	COURSE_CRYPT-168740	India	Australian Citizen	Indo-Aryan, nec (Assamese)		Tutor Evaluation
808	1	STAFF_CRYPT-324536	5	276		1	Other	International	Male	NA	COURSE_CRYPT-168740	India	Australian Citizen	Indo-Aryan, nec (Assamese)		Tutor Evaluation
809	1	STAFF_CRYPT-324536	5	276		1	Other	Local	Male	NA	COURSE_CRYPT-168740	India	Australian Citizen	Indo-Aryan, nec (Assamese)		Tutor Evaluation
810	1	STAFF_CRYPT-324536	5	276		1	Other	Local	Male	NA	COURSE_CRYPT-168740	India	Australian Citizen	Indo-Aryan, nec (Assamese)		Tutor Evaluation
811	1	STAFF_CRYPT-324536	5	276		1	Other	Local	Female	NA	COURSE_CRYPT-168740	India	Australian Citizen	Indo-Aryan, nec (Assamese)		Tutor Evaluation
812	1	STAFF_CRYPT-324536	6	276		1	Other	Local	Female	NA	COURSE_CRYPT-168740	India	Australian Citizen	Indo-Aryan, nec (Assamese)		Tutor Evaluation
813	1	STAFF_CRYPT-324536	5	276		1	Other	Local	Male	NA	COURSE_CRYPT-168740	India	Australian Citizen	Indo-Aryan, nec (Assamese)		Tutor Evaluation
814	0	STAFF_CRYPT-303792	5	15		0	English	Local	Male	NA	COURSE_CRYPT-193159	United Kingdom	Australian Citizen	English		Tutor Evaluation
815	0	STAFF_CRYPT-303792	4	15		0	English	International	Male	NA	COURSE_CRYPT-193159	United Kingdom	Australian Citizen	English		Tutor Evaluation
816	0	STAFF_CRYPT-303792	4	15		0	English	Local	Female	NA	COURSE_CRYPT-193159	United Kingdom	Australian Citizen	English		Tutor Evaluation
817	0	STAFF_CRYPT-303792	4	15		0	English	Local	Male	NA	COURSE_CRYPT-193159	United Kingdom	Australian Citizen	English		Tutor Evaluation
818	0	STAFF_CRYPT-303792	4	15		0	English	Local	Female	NA	COURSE_CRYPT-193159	United Kingdom	Australian Citizen	English		Tutor Evaluation
819	0	STAFF_CRYPT-303792	5	15		0	English	Local	Female	NA	COURSE_CRYPT-193159	United Kingdom	Australian Citizen	English		Tutor Evaluation
820	0	STAFF_CRYPT-303792	1	15		0	English	Local	Female	NA	COURSE_CRYPT-193159	United Kingdom	Australian Citizen	English		Tutor Evaluation
821	0	STAFF_CRYPT-303792	5	15		0	English	International	Male	NA	COURSE_CRYPT-193159	United Kingdom	Australian Citizen	English		Tutor Evaluation
822	0	STAFF_CRYPT-303792	4	15		0	English	International	Female	NA	COURSE_CRYPT-193159	United Kingdom	Australian Citizen	English		Tutor Evaluation
823	0	STAFF_CRYPT-303792	1	15		0	English	Local	Female	NA	COURSE_CRYPT-193159	United Kingdom	Australian Citizen	English		Tutor Evaluation
824	0	STAFF_CRYPT-303792	4	15		0	English	Local	Male	NA	COURSE_CRYPT-193159	United Kingdom	Australian Citizen	English		Tutor Evaluation
825	0	STAFF_CRYPT-303792	6	15		0	English	Local	Male	NA	COURSE_CRYPT-193159	United Kingdom	Australian Citizen	English		Tutor Evaluation
826	0	STAFF_CRYPT-303792	3	15		0	English	Local	Female	NA	COURSE_CRYPT-193159	United Kingdom	Australian Citizen	English		Tutor Evaluation
827	0	STAFF_CRYPT-260642	5	4		1	English	Local	Male	NA	COURSE_CRYPT-199933	Australia	Australian Citizen	English	Level B	Tutor Evaluation
828	0	STAFF_CRYPT-260642	6	4		1	English	Local	Female	NA	COURSE_CRYPT-199933	Australia	Australian Citizen	English	Level B	Tutor Evaluation
829	0	STAFF_CRYPT-260642	5	4		1	English	Local	Female	NA	COURSE_CRYPT-199933	Australia	Australian Citizen	English	Level B	Tutor Evaluation
830	0	STAFF_CRYPT-260642	6	4		1	English	Local	Male	NA	COURSE_CRYPT-199933	Australia	Australian Citizen	English	Level B	Tutor Evaluation
831	0	STAFF_CRYPT-187651	5	14		0	Other	Local	Male	NA	COURSE_CRYPT-193113	Sri Lanka	Australian Citizen	Sinhalese	Level B	Tutor Evaluation
832	0	STAFF_CRYPT-187651	6	14		0	Other	Local	Male	NA	COURSE_CRYPT-193119	Sri Lanka	Australian Citizen	Sinhalese	Level B	Tutor Evaluation
833	0	STAFF_CRYPT-187651	5	14		0	Other	Local	Male	NA	COURSE_CRYPT-193113	Sri Lanka	Australian Citizen	Sinhalese	Level B	Tutor Evaluation
834	0	STAFF_CRYPT-187651	6	14		0	Other	Local	Female	NA	COURSE_CRYPT-193113	Sri Lanka	Australian Citizen	Sinhalese	Level B	Tutor Evaluation
835	0	STAFF_CRYPT-187651	6	14		0	Other	Local	Female	NA	COURSE_CRYPT-193119	Sri Lanka	Australian Citizen	Sinhalese	Level B	Tutor Evaluation
836	0	STAFF_CRYPT-187651	6	14		0	Other	Local	Female	NA	COURSE_CRYPT-193113	Sri Lanka	Australian Citizen	Sinhalese	Level B	Tutor Evaluation
837	0	STAFF_CRYPT-187651	6	14		0	Other	International	Male	NA	COURSE_CRYPT-193119	Sri Lanka	Australian Citizen	Sinhalese	Level B	Tutor Evaluation
838	0	STAFF_CRYPT-187651	6	14		0	Other	Local	Female	NA	COURSE_CRYPT-193113	Sri Lanka	Australian Citizen	Sinhalese	Level B	Tutor Evaluation
839	0	STAFF_CRYPT-187651	5	14		0	Other	Local	Female	NA	COURSE_CRYPT-193119	Sri Lanka	Australian Citizen	Sinhalese	Level B	Tutor Evaluation
840	0	STAFF_CRYPT-187651	6	14		0	Other	International	Male	NA	COURSE_CRYPT-193113	Sri Lanka	Australian Citizen	Sinhalese	Level B	Tutor Evaluation
841	0	STAFF_CRYPT-187651	6	14		0	Other	Local	Female	NA	COURSE_CRYPT-193113	Sri Lanka	Australian Citizen	Sinhalese	Level B	Tutor Evaluation
842	0	STAFF_CRYPT-187651	5	14		0	Other	Local	Female	NA	COURSE_CRYPT-193119	Sri Lanka	Australian Citizen	Sinhalese	Level B	Tutor Evaluation
843	0	STAFF_CRYPT-187651	6	14		0	Other	Local	Male	NA	COURSE_CRYPT-193113	Sri Lanka	Australian Citizen	Sinhalese	Level B	Tutor Evaluation
844	0	STAFF_CRYPT-187651	6	14		0	Other	Local	Male	NA	COURSE_CRYPT-193119	Sri Lanka	Australian Citizen	Sinhalese	Level B	Tutor Evaluation
845	0	STAFF_CRYPT-187651	6	14		0	Other	Local	Male	NA	COURSE_CRYPT-193119	Sri Lanka	Australian Citizen	Sinhalese	Level B	Tutor Evaluation
846	0	STAFF_CRYPT-187651	6	14		0	Other	Local	Female	NA	COURSE_CRYPT-193119	Sri Lanka	Australian Citizen	Sinhalese	Level B	Tutor Evaluation
847	0	STAFF_CRYPT-187651	6	14		0	Other	Local	Male	NA	COURSE_CRYPT-193119	Sri Lanka	Australian Citizen	Sinhalese	Level B	Tutor Evaluation
848	0	STAFF_CRYPT-187651	6	14		0	Other	Local	Female	NA	COURSE_CRYPT-193119	Sri Lanka	Australian Citizen	Sinhalese	Level B	Tutor Evaluation
849	0	STAFF_CRYPT-187651	5	14		0	Other	Local	Male	NA	COURSE_CRYPT-193113	Sri Lanka	Australian Citizen	Sinhalese	Level B	Tutor Evaluation
850	0	STAFF_CRYPT-187651	6	14		0	Other	International	Female	NA	COURSE_CRYPT-193113	Sri Lanka	Australian Citizen	Sinhalese	Level B	Tutor Evaluation
851	0	STAFF_CRYPT-187651	6	14		0	Other	International	Female	NA	COURSE_CRYPT-193113	Sri Lanka	Australian Citizen	Sinhalese	Level B	Tutor Evaluation
852	0	STAFF_CRYPT-187651	6	14		0	Other	Local	Female	NA	COURSE_CRYPT-193119	Sri Lanka	Australian Citizen	Sinhalese	Level B	Tutor Evaluation
853	0	STAFF_CRYPT-187651	6	14		0	Other	Local	Female	NA	COURSE_CRYPT-193119	Sri Lanka	Australian Citizen	Sinhalese	Level B	Tutor Evaluation
854	0	STAFF_CRYPT-176838	6	12		1	English	Local	Female	NA	COURSE_CRYPT-80524	Australia	Australian Citizen	English	Level A	Tutor Evaluation
855	0	STAFF_CRYPT-176838	6	12		1	English	Local	Female	NA	COURSE_CRYPT-80524	Australia	Australian Citizen	English	Level A	Tutor Evaluation
856	0	STAFF_CRYPT-176838	6	12		1	English	Local	Male	NA	COURSE_CRYPT-80524	Australia	Australian Citizen	English	Level A	Tutor Evaluation
857	0	STAFF_CRYPT-176838	6	12		1	English	International	Male	NA	COURSE_CRYPT-80524	Australia	Australian Citizen	English	Level A	Tutor Evaluation
858	0	STAFF_CRYPT-176838	6	12		1	English	Local	Female	NA	COURSE_CRYPT-80524	Australia	Australian Citizen	English	Level A	Tutor Evaluation
859	0	STAFF_CRYPT-176838	6	12		1	English	Local	Male	NA	COURSE_CRYPT-80524	Australia	Australian Citizen	English	Level A	Tutor Evaluation
860	0	STAFF_CRYPT-176838	6	12		1	English	Local	Male	NA	COURSE_CRYPT-80524	Australia	Australian Citizen	English	Level A	Tutor Evaluation
861	0	STAFF_CRYPT-176838	6	12		1	English	Local	Female	NA	COURSE_CRYPT-80524	Australia	Australian Citizen	English	Level A	Tutor Evaluation
862	0	STAFF_CRYPT-176838	6	12		1	English	Local	Female	NA	COURSE_CRYPT-80524	Australia	Australian Citizen	English	Level A	Tutor Evaluation
863	0	STAFF_CRYPT-177792	6	4		1	English	Local	Female	NA	COURSE_CRYPT-199933	Germany	Australian Citizen	English	Level A	Tutor Evaluation
864	0	STAFF_CRYPT-177792	6	4		1	English	Local	Female	NA	COURSE_CRYPT-199933	Germany	Australian Citizen	English	Level A	Tutor Evaluation
865	0	STAFF_CRYPT-177792	6	4		1	English	Local	Male	NA	COURSE_CRYPT-199933	Germany	Australian Citizen	English	Level A	Tutor Evaluation
866	0	STAFF_CRYPT-124243	5	14		0	Other	Local	Female	NA	COURSE_CRYPT-193133	Colombia	Australian Citizen	Spanish	Level C	Tutor Evaluation
867	0	STAFF_CRYPT-124243	2	14		0	Other	Local	Male	NA	COURSE_CRYPT-193133	Colombia	Australian Citizen	Spanish	Level C	Tutor Evaluation
868	0	STAFF_CRYPT-124243	2	14		0	Other	Local	Female	NA	COURSE_CRYPT-193133	Colombia	Australian Citizen	Spanish	Level C	Tutor Evaluation
869	0	STAFF_CRYPT-124243	2	14		0	Other	Local	Female	NA	COURSE_CRYPT-193133	Colombia	Australian Citizen	Spanish	Level C	Tutor Evaluation
870	0	STAFF_CRYPT-124243	4	14		0	Other	Local	Male	NA	COURSE_CRYPT-193133	Colombia	Australian Citizen	Spanish	Level C	Tutor Evaluation
871	0	STAFF_CRYPT-124243	5	14		0	Other	International	Female	NA	COURSE_CRYPT-193133	Colombia	Australian Citizen	Spanish	Level C	Tutor Evaluation
872	0	STAFF_CRYPT-124243	3	14		0	Other	Local	Female	NA	COURSE_CRYPT-193133	Colombia	Australian Citizen	Spanish	Level C	Tutor Evaluation
873	0	STAFF_CRYPT-124243	4	14		0	Other	Local	Male	NA	COURSE_CRYPT-193133	Colombia	Australian Citizen	Spanish	Level C	Tutor Evaluation
874	0	STAFF_CRYPT-124243	3	14		0	Other	International	Female	NA	COURSE_CRYPT-193133	Colombia	Australian Citizen	Spanish	Level C	Tutor Evaluation
875	0	STAFF_CRYPT-124243	4	14		0	Other	International	Male	NA	COURSE_CRYPT-193133	Colombia	Australian Citizen	Spanish	Level C	Tutor Evaluation
876	1	STAFF_CRYPT-52714	5	127		1	English	Local	Female	NA	COURSE_CRYPT-134590	Australia	Australian Citizen	English	Level B	Lecturer Evaluation
877	1	STAFF_CRYPT-52714	5	127		1	English	Local	Female	NA	COURSE_CRYPT-134590	Australia	Australian Citizen	English	Level B	Lecturer Evaluation
878	1	STAFF_CRYPT-52714	6	127		1	English	Local	Female	NA	COURSE_CRYPT-134590	Australia	Australian Citizen	English	Level B	Lecturer Evaluation
879	1	STAFF_CRYPT-52714	5	127		1	English	Local	Male	NA	COURSE_CRYPT-134590	Australia	Australian Citizen	English	Level B	Lecturer Evaluation
880	1	STAFF_CRYPT-52714	4	127		1	English	Local	Female	NA	COURSE_CRYPT-134590	Australia	Australian Citizen	English	Level B	Lecturer Evaluation
881	1	STAFF_CRYPT-52714	4	127		1	English	Local	Male	NA	COURSE_CRYPT-134590	Australia	Australian Citizen	English	Level B	Lecturer Evaluation
882	1	STAFF_CRYPT-52714	5	127		1	English	International	Male	NA	COURSE_CRYPT-134590	Australia	Australian Citizen	English	Level B	Lecturer Evaluation
883	1	STAFF_CRYPT-52714	6	127		1	English	Local	Male	NA	COURSE_CRYPT-134590	Australia	Australian Citizen	English	Level B	Lecturer Evaluation
884	1	STAFF_CRYPT-52714	6	127		1	English	International	Male	NA	COURSE_CRYPT-134590	Australia	Australian Citizen	English	Level B	Lecturer Evaluation
885	1	STAFF_CRYPT-52714	5	127		1	English	Local	Male	NA	COURSE_CRYPT-134590	Australia	Australian Citizen	English	Level B	Lecturer Evaluation
886	1	STAFF_CRYPT-52714	6	127		1	English	Local	Male	NA	COURSE_CRYPT-134590	Australia	Australian Citizen	English	Level B	Lecturer Evaluation
887	1	STAFF_CRYPT-52714	5	127		1	English	Local	Male	NA	COURSE_CRYPT-134590	Australia	Australian Citizen	English	Level B	Lecturer Evaluation
888	1	STAFF_CRYPT-52714	6	127		1	English	Local	Male	NA	COURSE_CRYPT-134590	Australia	Australian Citizen	English	Level B	Lecturer Evaluation
889	1	STAFF_CRYPT-52714	5	127		1	English	Local	Female	NA	COURSE_CRYPT-134590	Australia	Australian Citizen	English	Level B	Lecturer Evaluation
890	1	STAFF_CRYPT-52714	6	127		1	English	Local	Female	NA	COURSE_CRYPT-134590	Australia	Australian Citizen	English	Level B	Lecturer Evaluation
891	1	STAFF_CRYPT-52714	5	127		1	English	Local	Female	NA	COURSE_CRYPT-134590	Australia	Australian Citizen	English	Level B	Lecturer Evaluation
892	1	STAFF_CRYPT-52714	6	127		1	English	International	Female	NA	COURSE_CRYPT-134590	Australia	Australian Citizen	English	Level B	Lecturer Evaluation
893	1	STAFF_CRYPT-52714	4	127		1	English	Local	Male	NA	COURSE_CRYPT-134590	Australia	Australian Citizen	English	Level B	Lecturer Evaluation
894	1	STAFF_CRYPT-52714	6	127		1	English	Local	Female	NA	COURSE_CRYPT-134590	Australia	Australian Citizen	English	Level B	Lecturer Evaluation
895	1	STAFF_CRYPT-52714	5	127		1	English	International	Male	NA	COURSE_CRYPT-134590	Australia	Australian Citizen	English	Level B	Lecturer Evaluation
896	1	STAFF_CRYPT-52714	6	127		1	English	Local	Female	NA	COURSE_CRYPT-134590	Australia	Australian Citizen	English	Level B	Lecturer Evaluation
897	1	STAFF_CRYPT-52714	6	127		1	English	Local	Male	NA	COURSE_CRYPT-134590	Australia	Australian Citizen	English	Level B	Lecturer Evaluation
898	1	STAFF_CRYPT-52714	6	127		1	English	Local	Female	NA	COURSE_CRYPT-134590	Australia	Australian Citizen	English	Level B	Lecturer Evaluation
899	1	STAFF_CRYPT-52714	0	49	UGRD	1	English	Local	Male	65.67	COURSE_CRYPT-134474	Australia	Australian Citizen	English	Level B	Course Evaluation
900	1	STAFF_CRYPT-52714	0	49	UGRD	1	English	Local	Male	65.67	COURSE_CRYPT-134474	Australia	Australian Citizen	English	Level B	Course Evaluation
901	1	STAFF_CRYPT-52714	5	49	UGRD	1	English	Local	Male	75	COURSE_CRYPT-134474	Australia	Australian Citizen	English	Level B	Course Evaluation
902	1	STAFF_CRYPT-52714	5	49	UGRD	1	English	Local	Male	75	COURSE_CRYPT-134474	Australia	Australian Citizen	English	Level B	Course Evaluation
903	1	STAFF_CRYPT-52714	5	49	UGRD	1	English	Local	Female	53.75	COURSE_CRYPT-134474	Australia	Australian Citizen	English	Level B	Course Evaluation
904	1	STAFF_CRYPT-52714	5	49	UGRD	1	English	Local	Female	53.75	COURSE_CRYPT-134474	Australia	Australian Citizen	English	Level B	Course Evaluation
905	1	STAFF_CRYPT-52714	5	49	UGRD	1	English	Local	Female	77	COURSE_CRYPT-134474	Australia	Australian Citizen	English	Level B	Course Evaluation
906	1	STAFF_CRYPT-52714	5	49	UGRD	1	English	Local	Female	88.5	COURSE_CRYPT-134474	Australia	Australian Citizen	English	Level B	Course Evaluation
907	1	STAFF_CRYPT-52714	6	49	UGRD	1	English	Local	Male	66	COURSE_CRYPT-134474	Australia	Australian Citizen	English	Level B	Course Evaluation
908	1	STAFF_CRYPT-52714	6	30	UGRD	1	English	Local	Female	82.25	COURSE_CRYPT-134474	Australia	Australian Citizen	English	Level B	Tutor Evaluation
909	1	STAFF_CRYPT-52714	6	49	UGRD	1	English	Local	Female	82.25	COURSE_CRYPT-134474	Australia	Australian Citizen	English	Level B	Course Evaluation
910	1	STAFF_CRYPT-52714	5	49	UGRD	1	English	Local	Female	77	COURSE_CRYPT-134474	Australia	Australian Citizen	English	Level B	Course Evaluation
911	1	STAFF_CRYPT-52714	6	49	UGRD	1	English	Local	Female	82.25	COURSE_CRYPT-134474	Australia	Australian Citizen	English	Level B	Course Evaluation
912	1	STAFF_CRYPT-52714	6	30	UGRD	1	English	Local	Female	82.25	COURSE_CRYPT-134474	Australia	Australian Citizen	English	Level B	Tutor Evaluation
913	1	STAFF_CRYPT-52714	6	49	UGRD	1	English	Local	Male	66	COURSE_CRYPT-134474	Australia	Australian Citizen	English	Level B	Course Evaluation
914	1	STAFF_CRYPT-52714	5	49	UGRD	1	English	Local	Female	88.5	COURSE_CRYPT-134474	Australia	Australian Citizen	English	Level B	Course Evaluation
915	1	STAFF_CRYPT-52714	6	30	UGRD	1	English	Local	Female	64	COURSE_CRYPT-134474	Australia	Australian Citizen	English	Level B	Tutor Evaluation
916	1	STAFF_CRYPT-52714	6	30	UGRD	1	English	Local	Female	89	COURSE_CRYPT-134474	Australia	Australian Citizen	English	Level B	Tutor Evaluation
917	1	STAFF_CRYPT-52714	5	49	UGRD	1	English	Local	Male	71.25	COURSE_CRYPT-134474	Australia	Australian Citizen	English	Level B	Course Evaluation
918	1	STAFF_CRYPT-52714	6	30	UGRD	1	English	Local	Male	92.11	COURSE_CRYPT-134474	Australia	Australian Citizen	English	Level B	Tutor Evaluation
919	1	STAFF_CRYPT-52714	6	30	UGRD	1	English	Local	Female	64	COURSE_CRYPT-134474	Australia	Australian Citizen	English	Level B	Tutor Evaluation
920	1	STAFF_CRYPT-52714	6	49	UGRD	1	English	Local	Male	68.67	COURSE_CRYPT-134474	Australia	Australian Citizen	English	Level B	Course Evaluation
921	1	STAFF_CRYPT-52714	5	49	UGRD	1	English	Local	Female	69.5	COURSE_CRYPT-134474	Australia	Australian Citizen	English	Level B	Course Evaluation
922	1	STAFF_CRYPT-52714	5	49	UGRD	1	English	Local	Female	88	COURSE_CRYPT-134474	Australia	Australian Citizen	English	Level B	Course Evaluation
923	1	STAFF_CRYPT-52714	5	49	UGRD	1	English	Local	Female	64	COURSE_CRYPT-134474	Australia	Australian Citizen	English	Level B	Course Evaluation
924	1	STAFF_CRYPT-52714	6	49	UGRD	1	English	Local	Female	85.13	COURSE_CRYPT-134474	Australia	Australian Citizen	English	Level B	Course Evaluation
925	1	STAFF_CRYPT-52714	4	49	UGRD	1	English	Local	Female	89	COURSE_CRYPT-134474	Australia	Australian Citizen	English	Level B	Course Evaluation
926	1	STAFF_CRYPT-52714	5	49	UGRD	1	English	Local	Male	64.25	COURSE_CRYPT-134474	Australia	Australian Citizen	English	Level B	Course Evaluation
927	1	STAFF_CRYPT-52714	5	49	UGRD	1	English	Local	Female	71.5	COURSE_CRYPT-134474	Australia	Australian Citizen	English	Level B	Course Evaluation
928	1	STAFF_CRYPT-52714	5	30	UGRD	1	English	Local	Female	88	COURSE_CRYPT-134474	Australia	Australian Citizen	English	Level B	Tutor Evaluation
929	1	STAFF_CRYPT-52714	5	49	UGRD	1	English	Local	Female	65.25	COURSE_CRYPT-134474	Australia	Australian Citizen	English	Level B	Course Evaluation
930	1	STAFF_CRYPT-52714	4	49	UGRD	1	English	Local	Female	89	COURSE_CRYPT-134474	Australia	Australian Citizen	English	Level B	Course Evaluation
931	1	STAFF_CRYPT-52714	6	30	UGRD	1	English	Local	Female	85.13	COURSE_CRYPT-134474	Australia	Australian Citizen	English	Level B	Tutor Evaluation
932	1	STAFF_CRYPT-52714	4	49	UGRD	1	English	Local	Female	80	COURSE_CRYPT-134474	Australia	Australian Citizen	English	Level B	Course Evaluation
933	1	STAFF_CRYPT-52714	6	49	UGRD	1	English	Local	Female	85.13	COURSE_CRYPT-134474	Australia	Australian Citizen	English	Level B	Course Evaluation
934	1	STAFF_CRYPT-52714	5	49	UGRD	1	English	Local	Male	65.25	COURSE_CRYPT-134474	Australia	Australian Citizen	English	Level B	Course Evaluation
935	1	STAFF_CRYPT-52714	5	30	UGRD	1	English	Local	Female	88	COURSE_CRYPT-134474	Australia	Australian Citizen	English	Level B	Tutor Evaluation
936	1	STAFF_CRYPT-52714	5	49	UGRD	1	English	Local	Female	65.25	COURSE_CRYPT-134474	Australia	Australian Citizen	English	Level B	Course Evaluation
937	1	STAFF_CRYPT-52714	6	49	UGRD	1	English	Local	Male	68.67	COURSE_CRYPT-134474	Australia	Australian Citizen	English	Level B	Course Evaluation
938	1	STAFF_CRYPT-52714	5	49	UGRD	1	English	Local	Female	88	COURSE_CRYPT-134474	Australia	Australian Citizen	English	Level B	Course Evaluation
939	1	STAFF_CRYPT-52714	5	49	UGRD	1	English	Local	Male	65.25	COURSE_CRYPT-134474	Australia	Australian Citizen	English	Level B	Course Evaluation
940	1	STAFF_CRYPT-52714	6	30	UGRD	1	English	Local	Female	89	COURSE_CRYPT-134474	Australia	Australian Citizen	English	Level B	Tutor Evaluation
941	1	STAFF_CRYPT-52714	5	49	UGRD	1	English	Local	Female	63.75	COURSE_CRYPT-134474	Australia	Australian Citizen	English	Level B	Course Evaluation
942	1	STAFF_CRYPT-52714	4	49	UGRD	1	English	Local	Female	80	COURSE_CRYPT-134474	Australia	Australian Citizen	English	Level B	Course Evaluation
943	1	STAFF_CRYPT-52714	6	49	UGRD	1	English	Local	Male	92.11	COURSE_CRYPT-134474	Australia	Australian Citizen	English	Level B	Course Evaluation
944	1	STAFF_CRYPT-52714	6	49	UGRD	1	English	Local	Male	92.11	COURSE_CRYPT-134474	Australia	Australian Citizen	English	Level B	Course Evaluation
945	1	STAFF_CRYPT-52714	6	30	UGRD	1	English	Local	Male	92.11	COURSE_CRYPT-134474	Australia	Australian Citizen	English	Level B	Tutor Evaluation
946	1	STAFF_CRYPT-52714	5	49	UGRD	1	English	Local	Male	64.25	COURSE_CRYPT-134474	Australia	Australian Citizen	English	Level B	Course Evaluation
947	1	STAFF_CRYPT-52714	5	49	UGRD	1	English	Local	Female	69.5	COURSE_CRYPT-134474	Australia	Australian Citizen	English	Level B	Course Evaluation
948	1	STAFF_CRYPT-52714	5	49	UGRD	1	English	Local	Female	71.5	COURSE_CRYPT-134474	Australia	Australian Citizen	English	Level B	Course Evaluation
949	1	STAFF_CRYPT-52714	5	49	UGRD	1	English	Local	Female	64	COURSE_CRYPT-134474	Australia	Australian Citizen	English	Level B	Course Evaluation
950	1	STAFF_CRYPT-52714	6	30	UGRD	1	English	Local	Female	85.13	COURSE_CRYPT-134474	Australia	Australian Citizen	English	Level B	Tutor Evaluation
951	1	STAFF_CRYPT-52714	5	49	UGRD	1	English	Local	Male	71.25	COURSE_CRYPT-134474	Australia	Australian Citizen	English	Level B	Course Evaluation
952	1	STAFF_CRYPT-52714	5	49	UGRD	1	English	Local	Female	63.75	COURSE_CRYPT-134474	Australia	Australian Citizen	English	Level B	Course Evaluation
953	0	STAFF_CRYPT-52714	6	28		1	English	Local	Female	NA	COURSE_CRYPT-193113	Australia	Australian Citizen	English	Level B	Tutor Evaluation
954	0	STAFF_CRYPT-52714	6	28		1	English	International	Female	NA	COURSE_CRYPT-193113	Australia	Australian Citizen	English	Level B	Tutor Evaluation
955	0	STAFF_CRYPT-52714	6	28		1	English	International	Female	NA	COURSE_CRYPT-193113	Australia	Australian Citizen	English	Level B	Tutor Evaluation
956	0	STAFF_CRYPT-52714	6	28		1	English	Local	Female	NA	COURSE_CRYPT-193113	Australia	Australian Citizen	English	Level B	Tutor Evaluation
957	0	STAFF_CRYPT-52714	6	28		1	English	Local	Female	NA	COURSE_CRYPT-193113	Australia	Australian Citizen	English	Level B	Tutor Evaluation
958	0	STAFF_CRYPT-52714	6	28		1	English	Local	Male	NA	COURSE_CRYPT-193113	Australia	Australian Citizen	English	Level B	Tutor Evaluation
959	0	STAFF_CRYPT-52714	5	28		1	English	Local	Male	NA	COURSE_CRYPT-193113	Australia	Australian Citizen	English	Level B	Tutor Evaluation
960	0	STAFF_CRYPT-52714	6	28		1	English	Local	Male	NA	COURSE_CRYPT-193113	Australia	Australian Citizen	English	Level B	Tutor Evaluation
961	0	STAFF_CRYPT-52714	6	28		1	English	Local	Male	NA	COURSE_CRYPT-193113	Australia	Australian Citizen	English	Level B	Tutor Evaluation
962	0	STAFF_CRYPT-52714	6	28		1	English	International	Female	NA	COURSE_CRYPT-193113	Australia	Australian Citizen	English	Level B	Tutor Evaluation
963	0	STAFF_CRYPT-52714	6	28		1	English	Local	Male	NA	COURSE_CRYPT-193113	Australia	Australian Citizen	English	Level B	Tutor Evaluation
964	0	STAFF_CRYPT-52714	6	28		1	English	Local	Male	NA	COURSE_CRYPT-193113	Australia	Australian Citizen	English	Level B	Tutor Evaluation
965	0	STAFF_CRYPT-52714	5	28		1	English	Local	Female	NA	COURSE_CRYPT-193113	Australia	Australian Citizen	English	Level B	Tutor Evaluation
966	0	STAFF_CRYPT-52714	6	28		1	English	Local	Male	NA	COURSE_CRYPT-193113	Australia	Australian Citizen	English	Level B	Tutor Evaluation
967	0	STAFF_CRYPT-52714	6	28		1	English	Local	Female	NA	COURSE_CRYPT-193113	Australia	Australian Citizen	English	Level B	Tutor Evaluation
968	0	STAFF_CRYPT-52714	6	28		1	English	Local	Female	NA	COURSE_CRYPT-193113	Australia	Australian Citizen	English	Level B	Tutor Evaluation
969	0	STAFF_CRYPT-52714	6	28		1	English	Local	Male	NA	COURSE_CRYPT-193113	Australia	Australian Citizen	English	Level B	Tutor Evaluation
970	0	STAFF_CRYPT-52714	6	28		1	English	Local	Female	NA	COURSE_CRYPT-193113	Australia	Australian Citizen	English	Level B	Tutor Evaluation
971	0	STAFF_CRYPT-52714	6	28		1	English	Local	Female	NA	COURSE_CRYPT-193113	Australia	Australian Citizen	English	Level B	Tutor Evaluation
972	0	STAFF_CRYPT-52714	6	28		1	English	Local	Female	NA	COURSE_CRYPT-193113	Australia	Australian Citizen	English	Level B	Tutor Evaluation
973	0	STAFF_CRYPT-52714	6	28		1	English	Local	Female	NA	COURSE_CRYPT-193113	Australia	Australian Citizen	English	Level B	Tutor Evaluation
974	0	STAFF_CRYPT-52714	6	28		1	English	Local	Male	NA	COURSE_CRYPT-193113	Australia	Australian Citizen	English	Level B	Tutor Evaluation
975	0	STAFF_CRYPT-52714	6	28		1	English	Local	Male	NA	COURSE_CRYPT-193113	Australia	Australian Citizen	English	Level B	Tutor Evaluation
976	1	STAFF_CRYPT-50062	6	62		0	Other	International	Female	NA	COURSE_CRYPT-200091	Hong Kong	Australian Citizen	Cantonese	Level C	Course Evaluation
977	1	STAFF_CRYPT-50062	5	62		0	Other	Local	Female	NA	COURSE_CRYPT-200091	Hong Kong	Australian Citizen	Cantonese	Level C	Course Evaluation
978	1	STAFF_CRYPT-50062	2	62		0	Other	Local	Male	NA	COURSE_CRYPT-200091	Hong Kong	Australian Citizen	Cantonese	Level C	Course Evaluation
979	1	STAFF_CRYPT-50062	4	62		0	Other	Local	Female	NA	COURSE_CRYPT-200091	Hong Kong	Australian Citizen	Cantonese	Level C	Course Evaluation
980	1	STAFF_CRYPT-50062	6	62		0	Other	Local	Female	NA	COURSE_CRYPT-200091	Hong Kong	Australian Citizen	Cantonese	Level C	Course Evaluation
981	1	STAFF_CRYPT-50062	5	62		0	Other	International	Female	NA	COURSE_CRYPT-200091	Hong Kong	Australian Citizen	Cantonese	Level C	Course Evaluation
982	1	STAFF_CRYPT-50062	5	62		0	Other	Local	Female	NA	COURSE_CRYPT-200091	Hong Kong	Australian Citizen	Cantonese	Level C	Course Evaluation
983	1	STAFF_CRYPT-50062	5	62		0	Other	Local	Female	NA	COURSE_CRYPT-200091	Hong Kong	Australian Citizen	Cantonese	Level C	Course Evaluation
984	1	STAFF_CRYPT-50062	4	62		0	Other	International	Male	NA	COURSE_CRYPT-200091	Hong Kong	Australian Citizen	Cantonese	Level C	Course Evaluation
985	1	STAFF_CRYPT-50062	5	62		0	Other	International	Male	NA	COURSE_CRYPT-200091	Hong Kong	Australian Citizen	Cantonese	Level C	Course Evaluation
986	1	STAFF_CRYPT-50062	6	62		0	Other	Local	Female	NA	COURSE_CRYPT-200091	Hong Kong	Australian Citizen	Cantonese	Level C	Course Evaluation
987	1	STAFF_CRYPT-50062	5	62		0	Other	Local	Male	NA	COURSE_CRYPT-200091	Hong Kong	Australian Citizen	Cantonese	Level C	Course Evaluation
988	1	STAFF_CRYPT-50062	5	62		0	Other	International	Female	NA	COURSE_CRYPT-200091	Hong Kong	Australian Citizen	Cantonese	Level C	Course Evaluation
989	1	STAFF_CRYPT-50062	5	62	UGRD	0	Other	Local	Female	0	COURSE_CRYPT-200091	Hong Kong	Australian Citizen	Cantonese	Level C	Course Evaluation
990	1	STAFF_CRYPT-50062	4	62	UGRD	0	Other	International	Male	0	COURSE_CRYPT-200091	Hong Kong	Australian Citizen	Cantonese	Level C	Course Evaluation
991	1	STAFF_CRYPT-50062	4	62	UGRD	0	Other	International	Female	0	COURSE_CRYPT-200091	Hong Kong	Australian Citizen	Cantonese	Level C	Course Evaluation
992	1	STAFF_CRYPT-50062	3	62	UGRD	0	Other	Local	Male	0	COURSE_CRYPT-200091	Hong Kong	Australian Citizen	Cantonese	Level C	Course Evaluation
993	1	STAFF_CRYPT-50062	4	62	UGRD	0	Other	International	Male	0	COURSE_CRYPT-200091	Hong Kong	Australian Citizen	Cantonese	Level C	Course Evaluation
994	1	STAFF_CRYPT-50062	5	62	UGRD	0	Other	International	Female	0	COURSE_CRYPT-200091	Hong Kong	Australian Citizen	Cantonese	Level C	Course Evaluation
995	1	STAFF_CRYPT-50062	5	62	UGRD	0	Other	Local	Female	0	COURSE_CRYPT-200091	Hong Kong	Australian Citizen	Cantonese	Level C	Course Evaluation
996	1	STAFF_CRYPT-50062	6	62	UGRD	0	Other	International	Male	0	COURSE_CRYPT-200091	Hong Kong	Australian Citizen	Cantonese	Level C	Course Evaluation
997	1	STAFF_CRYPT-50062	5	62	UGRD	0	Other	International	Female	0	COURSE_CRYPT-200091	Hong Kong	Australian Citizen	Cantonese	Level C	Course Evaluation
998	1	STAFF_CRYPT-50062	5	62	UGRD	0	Other	Local	Male	0	COURSE_CRYPT-200091	Hong Kong	Australian Citizen	Cantonese	Level C	Course Evaluation
999	1	STAFF_CRYPT-50062	3	62	UGRD	0	Other	Local	Female	0	COURSE_CRYPT-200091	Hong Kong	Australian Citizen	Cantonese	Level C	Course Evaluation
1000	1	STAFF_CRYPT-50062	5	62	UGRD	0	Other	International	Female	0	COURSE_CRYPT-200091	Hong Kong	Australian Citizen	Cantonese	Level C	Course Evaluation
1001	1	STAFF_CRYPT-50062	5	62	UGRD	0	Other	Local	Female	0	COURSE_CRYPT-200091	Hong Kong	Australian Citizen	Cantonese	Level C	Course Evaluation
1002	1	STAFF_CRYPT-50062	4	62	UGRD	0	Other	International	Female	0	COURSE_CRYPT-200091	Hong Kong	Australian Citizen	Cantonese	Level C	Course Evaluation
1003	1	STAFF_CRYPT-50062	5	62	UGRD	0	Other	Local	Female	0	COURSE_CRYPT-200091	Hong Kong	Australian Citizen	Cantonese	Level C	Course Evaluation
1004	0	STAFF_CRYPT-23048	5	14		0	Other	Local	Male	NA	COURSE_CRYPT-193133	Sri Lanka	Australian Citizen	Sinhalese	Level C	Tutor Evaluation
1005	0	STAFF_CRYPT-23048	5	14		0	Other	Local	Female	NA	COURSE_CRYPT-193133	Sri Lanka	Australian Citizen	Sinhalese	Level C	Tutor Evaluation
1006	0	STAFF_CRYPT-23048	5	14		0	Other	Local	Male	NA	COURSE_CRYPT-193133	Sri Lanka	Australian Citizen	Sinhalese	Level C	Tutor Evaluation
1007	0	STAFF_CRYPT-23048	6	14		0	Other	Local	Female	NA	COURSE_CRYPT-193133	Sri Lanka	Australian Citizen	Sinhalese	Level C	Tutor Evaluation
1008	0	STAFF_CRYPT-23048	6	14		0	Other	International	Male	NA	COURSE_CRYPT-193133	Sri Lanka	Australian Citizen	Sinhalese	Level C	Tutor Evaluation
1009	0	STAFF_CRYPT-23048	6	14		0	Other	Local	Male	NA	COURSE_CRYPT-193133	Sri Lanka	Australian Citizen	Sinhalese	Level C	Tutor Evaluation
1010	0	STAFF_CRYPT-23048	6	14		0	Other	Local	Male	NA	COURSE_CRYPT-193133	Sri Lanka	Australian Citizen	Sinhalese	Level C	Tutor Evaluation
1011	0	STAFF_CRYPT-23048	6	14		0	Other	Local	Female	NA	COURSE_CRYPT-193133	Sri Lanka	Australian Citizen	Sinhalese	Level C	Tutor Evaluation
1012	0	STAFF_CRYPT-23048	5	14		0	Other	Local	Female	NA	COURSE_CRYPT-193133	Sri Lanka	Australian Citizen	Sinhalese	Level C	Tutor Evaluation
1013	0	STAFF_CRYPT-23048	5	14		0	Other	Local	Female	NA	COURSE_CRYPT-193133	Sri Lanka	Australian Citizen	Sinhalese	Level C	Tutor Evaluation
1014	1	STAFF_CRYPT-1087172	5	276		0	Other	Local	Female	NA	COURSE_CRYPT-168740	Iran (Islamic Republic Of)	Australian Citizen		Level B	Tutor Evaluation
1015	1	STAFF_CRYPT-1087172	6	276		0	Other	Local	Female	NA	COURSE_CRYPT-168740	Iran (Islamic Republic Of)	Australian Citizen		Level B	Tutor Evaluation
1016	1	STAFF_CRYPT-1087172	5	276		0	Other	Local	Male	NA	COURSE_CRYPT-168740	Iran (Islamic Republic Of)	Australian Citizen		Level B	Tutor Evaluation
1017	1	STAFF_CRYPT-1087172	6	276		0	Other	Local	Male	NA	COURSE_CRYPT-168740	Iran (Islamic Republic Of)	Australian Citizen		Level B	Tutor Evaluation
1018	1	STAFF_CRYPT-1087172	3	276		0	Other	Local	Male	NA	COURSE_CRYPT-168740	Iran (Islamic Republic Of)	Australian Citizen		Level B	Tutor Evaluation
1019	1	STAFF_CRYPT-1087172	5	276		0	Other	Local	Male	NA	COURSE_CRYPT-168740	Iran (Islamic Republic Of)	Australian Citizen		Level B	Tutor Evaluation
1020	1	STAFF_CRYPT-1087172	6	276		0	Other	International	Female	NA	COURSE_CRYPT-168740	Iran (Islamic Republic Of)	Australian Citizen		Level B	Tutor Evaluation
1021	1	STAFF_CRYPT-1087172	6	276		0	Other	Local	Female	NA	COURSE_CRYPT-168740	Iran (Islamic Republic Of)	Australian Citizen		Level B	Tutor Evaluation
1022	1	STAFF_CRYPT-1087172	6	276		0	Other	Local	Female	NA	COURSE_CRYPT-168740	Iran (Islamic Republic Of)	Australian Citizen		Level B	Tutor Evaluation
1023	1	STAFF_CRYPT-1087172	6	276		0	Other	International	Male	NA	COURSE_CRYPT-168740	Iran (Islamic Republic Of)	Australian Citizen		Level B	Tutor Evaluation
1024	1	STAFF_CRYPT-1087172	6	276		0	Other	Local	Female	NA	COURSE_CRYPT-168740	Iran (Islamic Republic Of)	Australian Citizen		Level B	Tutor Evaluation
1025	1	STAFF_CRYPT-1087172	5	276		0	Other	Local	Female	NA	COURSE_CRYPT-168740	Iran (Islamic Republic Of)	Australian Citizen		Level B	Tutor Evaluation
1026	1	STAFF_CRYPT-1087172	5	276		0	Other	Local	Female	NA	COURSE_CRYPT-168740	Iran (Islamic Republic Of)	Australian Citizen		Level B	Tutor Evaluation
1027	1	STAFF_CRYPT-1087172	NA	535		0	Other	Local	Female	NA	COURSE_CRYPT-193102	Iran (Islamic Republic Of)	Australian Citizen		Level B	Tutor Evaluation
1028	1	STAFF_CRYPT-1087172	4	276		0	Other	Local	Female	NA	COURSE_CRYPT-168740	Iran (Islamic Republic Of)	Australian Citizen		Level B	Tutor Evaluation
1029	1	STAFF_CRYPT-1087172	6	276		0	Other	Local	Male	NA	COURSE_CRYPT-168740	Iran (Islamic Republic Of)	Australian Citizen		Level B	Tutor Evaluation
1030	1	STAFF_CRYPT-1087172	5	276		0	Other	Local	Female	NA	COURSE_CRYPT-168740	Iran (Islamic Republic Of)	Australian Citizen		Level B	Tutor Evaluation
1031	1	STAFF_CRYPT-1087172	4	276		0	Other	Local	Female	NA	COURSE_CRYPT-168740	Iran (Islamic Republic Of)	Australian Citizen		Level B	Tutor Evaluation
1032	1	STAFF_CRYPT-1087172	6	276		0	Other	Local	Male	NA	COURSE_CRYPT-168740	Iran (Islamic Republic Of)	Australian Citizen		Level B	Tutor Evaluation
1033	1	STAFF_CRYPT-1087172	5	276		0	Other	International	Female	NA	COURSE_CRYPT-168740	Iran (Islamic Republic Of)	Australian Citizen		Level B	Tutor Evaluation
1034	1	STAFF_CRYPT-1087172	6	276		0	Other	Local	Male	NA	COURSE_CRYPT-168740	Iran (Islamic Republic Of)	Australian Citizen		Level B	Tutor Evaluation
1035	1	STAFF_CRYPT-1087172	5	276		0	Other	Local	Female	NA	COURSE_CRYPT-168740	Iran (Islamic Republic Of)	Australian Citizen		Level B	Tutor Evaluation
1036	1	STAFF_CRYPT-1087172	NA	535		0	Other	International	Female	NA	COURSE_CRYPT-193102	Iran (Islamic Republic Of)	Australian Citizen		Level B	Tutor Evaluation
1037	1	STAFF_CRYPT-1087172	5	276		0	Other	Local	Female	NA	COURSE_CRYPT-168740	Iran (Islamic Republic Of)	Australian Citizen		Level B	Tutor Evaluation
1038	1	STAFF_CRYPT-1087172	5	14	UGRD	0	Other	Local	Male	69	COURSE_CRYPT-193119	Iran (Islamic Republic Of)	Australian Citizen		Level B	Tutor Evaluation
1039	1	STAFF_CRYPT-1087172	6	14	UGRD	0	Other	Local	Female	70	COURSE_CRYPT-193119	Iran (Islamic Republic Of)	Australian Citizen		Level B	Tutor Evaluation
1040	1	STAFF_CRYPT-1087172	5	14	UGRD	0	Other	Local	Female	76	COURSE_CRYPT-193119	Iran (Islamic Republic Of)	Australian Citizen		Level B	Tutor Evaluation
1041	1	STAFF_CRYPT-1087172	1	14	UGRD	0	Other	International	Female	58	COURSE_CRYPT-193119	Iran (Islamic Republic Of)	Australian Citizen		Level B	Tutor Evaluation
1042	1	STAFF_CRYPT-1087172	6	14	UGRD	0	Other	Local	Male	60	COURSE_CRYPT-193119	Iran (Islamic Republic Of)	Australian Citizen		Level B	Tutor Evaluation
1043	1	STAFF_CRYPT-1087172	2	14	UGRD	0	Other	Local	Male	88	COURSE_CRYPT-193119	Iran (Islamic Republic Of)	Australian Citizen		Level B	Tutor Evaluation
1044	1	STAFF_CRYPT-1087172	5	14	UGRD	0	Other	Local	Male	49	COURSE_CRYPT-193119	Iran (Islamic Republic Of)	Australian Citizen		Level B	Tutor Evaluation
1045	1	STAFF_CRYPT-1087172	5	14	UGRD	0	Other	Local	Female	50	COURSE_CRYPT-193119	Iran (Islamic Republic Of)	Australian Citizen		Level B	Tutor Evaluation
1046	1	STAFF_CRYPT-1087172	5	14	UGRD	0	Other	Local	Male	51	COURSE_CRYPT-193119	Iran (Islamic Republic Of)	Australian Citizen		Level B	Tutor Evaluation
1047	1	STAFF_CRYPT-1087172	5	14	UGRD	0	Other	Local	Female	57	COURSE_CRYPT-193119	Iran (Islamic Republic Of)	Australian Citizen		Level B	Tutor Evaluation
1048	1	STAFF_CRYPT-1087172	4	14	UGRD	0	Other	International	Female	68	COURSE_CRYPT-193119	Iran (Islamic Republic Of)	Australian Citizen		Level B	Tutor Evaluation
1049	1	STAFF_CRYPT-1087172	3	14	UGRD	0	Other	Local	Male	68	COURSE_CRYPT-193119	Iran (Islamic Republic Of)	Australian Citizen		Level B	Tutor Evaluation
1050	1	STAFF_CRYPT-1087172	5	14	UGRD	0	Other	Local	Male	73	COURSE_CRYPT-193119	Iran (Islamic Republic Of)	Australian Citizen		Level B	Tutor Evaluation
1051	1	STAFF_CRYPT-1087172	5	14	UGRD	0	Other	Local	Female	49	COURSE_CRYPT-193119	Iran (Islamic Republic Of)	Australian Citizen		Level B	Tutor Evaluation
1052	1	STAFF_CRYPT-1087172	5	14	UGRD	0	Other	Local	Male	65	COURSE_CRYPT-193119	Iran (Islamic Republic Of)	Australian Citizen		Level B	Tutor Evaluation
1053	1	STAFF_CRYPT-1087172	5	14	UGRD	0	Other	Local	Female	76	COURSE_CRYPT-193119	Iran (Islamic Republic Of)	Australian Citizen		Level B	Tutor Evaluation
1054	1	STAFF_CRYPT-1087172	5	14	UGRD	0	Other	Local	Female	77	COURSE_CRYPT-193119	Iran (Islamic Republic Of)	Australian Citizen		Level B	Tutor Evaluation
1055	1	STAFF_CRYPT-1087172	3	14	UGRD	0	Other	Local	Male	63	COURSE_CRYPT-193119	Iran (Islamic Republic Of)	Australian Citizen		Level B	Tutor Evaluation
1056	1	STAFF_CRYPT-1087172	6	14	UGRD	0	Other	Local	Female	54	COURSE_CRYPT-193119	Iran (Islamic Republic Of)	Australian Citizen		Level B	Tutor Evaluation
1057	1	STAFF_CRYPT-1087172	4	14	UGRD	0	Other	Local	Female	65	COURSE_CRYPT-193119	Iran (Islamic Republic Of)	Australian Citizen		Level B	Tutor Evaluation
1058	1	STAFF_CRYPT-1087172	6	14	UGRD	0	Other	Local	Male	69	COURSE_CRYPT-193119	Iran (Islamic Republic Of)	Australian Citizen		Level B	Tutor Evaluation
1059	1	STAFF_CRYPT-1087172	5	14	UGRD	0	Other	Local	Male	60	COURSE_CRYPT-193119	Iran (Islamic Republic Of)	Australian Citizen		Level B	Tutor Evaluation
1060	1	STAFF_CRYPT-1087172	5	14	UGRD	0	Other	Local	Female	64	COURSE_CRYPT-193119	Iran (Islamic Republic Of)	Australian Citizen		Level B	Tutor Evaluation
1061	1	STAFF_CRYPT-1087172	1	14	UGRD	0	Other	International	Male	75	COURSE_CRYPT-193119	Iran (Islamic Republic Of)	Australian Citizen		Level B	Tutor Evaluation
1062	1	STAFF_CRYPT-1087172	6	14	UGRD	0	Other	Local	Male	78	COURSE_CRYPT-193119	Iran (Islamic Republic Of)	Australian Citizen		Level B	Tutor Evaluation
1063	1	STAFF_CRYPT-1087172	5	14	UGRD	0	Other	Local	Female	66	COURSE_CRYPT-193119	Iran (Islamic Republic Of)	Australian Citizen		Level B	Tutor Evaluation
1064	0	STAFF_CRYPT-1087172	5	14		0	Other	Local	Male	NA	COURSE_CRYPT-193113	Iran (Islamic Republic Of)	Australian Citizen		HEW 5	Tutor Evaluation
1065	0	STAFF_CRYPT-1087172	6	14		0	Other	Local	Female	NA	COURSE_CRYPT-193113	Iran (Islamic Republic Of)	Australian Citizen		HEW 5	Tutor Evaluation
1066	0	STAFF_CRYPT-1087172	5	14		0	Other	Local	Female	NA	COURSE_CRYPT-193113	Iran (Islamic Republic Of)	Australian Citizen		HEW 5	Tutor Evaluation
1067	0	STAFF_CRYPT-1087172	5	14		0	Other	Local	Male	NA	COURSE_CRYPT-193113	Iran (Islamic Republic Of)	Australian Citizen		HEW 5	Tutor Evaluation
1068	0	STAFF_CRYPT-1087172	6	14		0	Other	Local	Male	NA	COURSE_CRYPT-193113	Iran (Islamic Republic Of)	Australian Citizen		HEW 5	Tutor Evaluation
1069	0	STAFF_CRYPT-1087172	6	14		0	Other	International	Female	NA	COURSE_CRYPT-193113	Iran (Islamic Republic Of)	Australian Citizen		HEW 5	Tutor Evaluation
1070	0	STAFF_CRYPT-1087172	6	14		0	Other	Local	Male	NA	COURSE_CRYPT-193113	Iran (Islamic Republic Of)	Australian Citizen		HEW 5	Tutor Evaluation
1071	0	STAFF_CRYPT-1087172	4	14		0	Other	Local	Female	NA	COURSE_CRYPT-193113	Iran (Islamic Republic Of)	Australian Citizen		HEW 5	Tutor Evaluation
1072	0	STAFF_CRYPT-1087172	4	14		0	Other	Local	Male	NA	COURSE_CRYPT-193113	Iran (Islamic Republic Of)	Australian Citizen		HEW 5	Tutor Evaluation
1073	0	STAFF_CRYPT-1087172	4	14		0	Other	Local	Female	NA	COURSE_CRYPT-193113	Iran (Islamic Republic Of)	Australian Citizen		HEW 5	Tutor Evaluation
1074	0	STAFF_CRYPT-1087172	5	14		0	Other	Local	Male	NA	COURSE_CRYPT-193113	Iran (Islamic Republic Of)	Australian Citizen		HEW 5	Tutor Evaluation
1075	0	STAFF_CRYPT-1087172	6	14		0	Other	International	Female	NA	COURSE_CRYPT-193113	Iran (Islamic Republic Of)	Australian Citizen		HEW 5	Tutor Evaluation
1076	1	STAFF_CRYPT-1087172	6	14		0	Other	Local	Male	NA	COURSE_CRYPT-193133	Iran (Islamic Republic Of)	Australian Citizen		HEW 5	Tutor Evaluation
1077	1	STAFF_CRYPT-1087172	5	30		0	Other	International	Male	NA	COURSE_CRYPT-193159	Iran (Islamic Republic Of)	Australian Citizen		Level B	Tutor Evaluation
1078	1	STAFF_CRYPT-1087172	5	30		0	Other	Local	Female	NA	COURSE_CRYPT-193159	Iran (Islamic Republic Of)	Australian Citizen		Level B	Tutor Evaluation
1079	1	STAFF_CRYPT-1087172	2	14		0	Other	Local	Female	NA	COURSE_CRYPT-193133	Iran (Islamic Republic Of)	Australian Citizen		HEW 5	Tutor Evaluation
1080	1	STAFF_CRYPT-1087172	4	14		0	Other	Local	Male	NA	COURSE_CRYPT-193133	Iran (Islamic Republic Of)	Australian Citizen		HEW 5	Tutor Evaluation
1081	1	STAFF_CRYPT-1087172	4	14		0	Other	International	Male	NA	COURSE_CRYPT-193133	Iran (Islamic Republic Of)	Australian Citizen		HEW 5	Tutor Evaluation
1082	1	STAFF_CRYPT-1087172	5	30		0	Other	Local	Male	NA	COURSE_CRYPT-193159	Iran (Islamic Republic Of)	Australian Citizen		Level B	Tutor Evaluation
1083	1	STAFF_CRYPT-1087172	5	30		0	Other	Local	Female	NA	COURSE_CRYPT-193159	Iran (Islamic Republic Of)	Australian Citizen		Level B	Tutor Evaluation
1084	1	STAFF_CRYPT-1087172	5	30		0	Other	Local	Male	NA	COURSE_CRYPT-193159	Iran (Islamic Republic Of)	Australian Citizen		Level B	Tutor Evaluation
1085	1	STAFF_CRYPT-1087172	1	14		0	Other	Local	Female	NA	COURSE_CRYPT-193133	Iran (Islamic Republic Of)	Australian Citizen		HEW 5	Tutor Evaluation
1086	1	STAFF_CRYPT-1087172	5	30		0	Other	Local	Male	NA	COURSE_CRYPT-193159	Iran (Islamic Republic Of)	Australian Citizen		Level B	Tutor Evaluation
1087	1	STAFF_CRYPT-1087172	5	30		0	Other	Local	Female	NA	COURSE_CRYPT-193159	Iran (Islamic Republic Of)	Australian Citizen		Level B	Tutor Evaluation
1088	1	STAFF_CRYPT-1087172	5	14		0	Other	International	Male	NA	COURSE_CRYPT-193133	Iran (Islamic Republic Of)	Australian Citizen		HEW 5	Tutor Evaluation
1089	1	STAFF_CRYPT-1087172	2	14		0	Other	Local	Female	NA	COURSE_CRYPT-193133	Iran (Islamic Republic Of)	Australian Citizen		HEW 5	Tutor Evaluation
1090	1	STAFF_CRYPT-1087172	3	14		0	Other	Local	Female	NA	COURSE_CRYPT-193133	Iran (Islamic Republic Of)	Australian Citizen		HEW 5	Tutor Evaluation
1091	1	STAFF_CRYPT-1087172	2	14		0	Other	Local	Male	NA	COURSE_CRYPT-193133	Iran (Islamic Republic Of)	Australian Citizen		HEW 5	Tutor Evaluation
1092	1	STAFF_CRYPT-1087172	3	30		0	Other	International	Female	NA	COURSE_CRYPT-193159	Iran (Islamic Republic Of)	Australian Citizen		Level B	Tutor Evaluation
1093	1	STAFF_CRYPT-1087172	4	30		0	Other	Local	Female	NA	COURSE_CRYPT-193159	Iran (Islamic Republic Of)	Australian Citizen		Level B	Tutor Evaluation
1094	1	STAFF_CRYPT-1087172	6	30		0	Other	Local	Female	NA	COURSE_CRYPT-193159	Iran (Islamic Republic Of)	Australian Citizen		Level B	Tutor Evaluation
1095	1	STAFF_CRYPT-1087172	4	30		0	Other	Local	Male	NA	COURSE_CRYPT-193159	Iran (Islamic Republic Of)	Australian Citizen		Level B	Tutor Evaluation
1096	1	STAFF_CRYPT-1087172	4	14		0	Other	Local	Male	NA	COURSE_CRYPT-193133	Iran (Islamic Republic Of)	Australian Citizen		HEW 5	Tutor Evaluation
1097	1	STAFF_CRYPT-1087172	5	30		0	Other	International	Male	NA	COURSE_CRYPT-193159	Iran (Islamic Republic Of)	Australian Citizen		Level B	Tutor Evaluation
1098	1	STAFF_CRYPT-1087172	4	30		0	Other	Local	Male	NA	COURSE_CRYPT-193159	Iran (Islamic Republic Of)	Australian Citizen		Level B	Tutor Evaluation
1099	1	STAFF_CRYPT-1087172	4	14		0	Other	Local	Male	NA	COURSE_CRYPT-193133	Iran (Islamic Republic Of)	Australian Citizen		HEW 5	Tutor Evaluation
1100	1	STAFF_CRYPT-1087172	5	14		0	Other	International	Male	NA	COURSE_CRYPT-193133	Iran (Islamic Republic Of)	Australian Citizen		HEW 5	Tutor Evaluation
1101	1	STAFF_CRYPT-1087172	5	30		0	Other	Local	Female	NA	COURSE_CRYPT-193159	Iran (Islamic Republic Of)	Australian Citizen		Level B	Tutor Evaluation
1102	1	STAFF_CRYPT-1087172	3	14		0	Other	Local	Female	NA	COURSE_CRYPT-193133	Iran (Islamic Republic Of)	Australian Citizen		HEW 5	Tutor Evaluation
1103	1	STAFF_CRYPT-1087172	5	14		0	Other	Local	Male	NA	COURSE_CRYPT-193133	Iran (Islamic Republic Of)	Australian Citizen		HEW 5	Tutor Evaluation
1104	1	STAFF_CRYPT-1087172	3	14		0	Other	Local	Male	NA	COURSE_CRYPT-193133	Iran (Islamic Republic Of)	Australian Citizen		HEW 5	Tutor Evaluation
1105	1	STAFF_CRYPT-1087172	3	14		0	Other	Local	Male	NA	COURSE_CRYPT-193133	Iran (Islamic Republic Of)	Australian Citizen		HEW 5	Tutor Evaluation
1106	1	STAFF_CRYPT-1087172	6	14		0	Other	International	Male	NA	COURSE_CRYPT-193133	Iran (Islamic Republic Of)	Australian Citizen		HEW 5	Tutor Evaluation
1107	1	STAFF_CRYPT-1087172	4	30		0	Other	International	Male	NA	COURSE_CRYPT-193159	Iran (Islamic Republic Of)	Australian Citizen		Level B	Tutor Evaluation
1108	1	STAFF_CRYPT-1087172	2	14		0	Other	Local	Male	NA	COURSE_CRYPT-193133	Iran (Islamic Republic Of)	Australian Citizen		HEW 5	Tutor Evaluation
1109	1	STAFF_CRYPT-1087172	5	30		0	Other	Local	Female	NA	COURSE_CRYPT-193159	Iran (Islamic Republic Of)	Australian Citizen		Level B	Tutor Evaluation
1110	1	STAFF_CRYPT-1087172	4	30		0	Other	International	Female	NA	COURSE_CRYPT-193159	Iran (Islamic Republic Of)	Australian Citizen		Level B	Tutor Evaluation
1111	1	STAFF_CRYPT-1087172	5	14		0	Other	Local	Female	NA	COURSE_CRYPT-193133	Iran (Islamic Republic Of)	Australian Citizen		HEW 5	Tutor Evaluation
1112	1	STAFF_CRYPT-1087172	3	14		0	Other	International	Female	NA	COURSE_CRYPT-193133	Iran (Islamic Republic Of)	Australian Citizen		HEW 5	Tutor Evaluation
1113	1	STAFF_CRYPT-1087172	4	14		0	Other	Local	Female	NA	COURSE_CRYPT-193133	Iran (Islamic Republic Of)	Australian Citizen		HEW 5	Tutor Evaluation
1114	1	STAFF_CRYPT-1087172	2	14		0	Other	Local	Female	NA	COURSE_CRYPT-193133	Iran (Islamic Republic Of)	Australian Citizen		HEW 5	Tutor Evaluation
1115	1	STAFF_CRYPT-1087172	3	14		0	Other	Local	Female	NA	COURSE_CRYPT-193133	Iran (Islamic Republic Of)	Australian Citizen		HEW 5	Tutor Evaluation
1116	1	STAFF_CRYPT-1087172	6	30		0	Other	Local	Male	NA	COURSE_CRYPT-193159	Iran (Islamic Republic Of)	Australian Citizen		Level B	Tutor Evaluation
1117	1	STAFF_CRYPT-1087172	4	30		0	Other	Local	Female	NA	COURSE_CRYPT-193159	Iran (Islamic Republic Of)	Australian Citizen		Level B	Tutor Evaluation
1118	1	STAFF_CRYPT-1087172	6	30		0	Other	Local	Female	NA	COURSE_CRYPT-193159	Iran (Islamic Republic Of)	Australian Citizen		Level B	Tutor Evaluation
1119	1	STAFF_CRYPT-1087172	5	30		0	Other	Local	Male	NA	COURSE_CRYPT-193159	Iran (Islamic Republic Of)	Australian Citizen		Level B	Tutor Evaluation
1120	1	STAFF_CRYPT-1087172	4	30		0	Other	Local	Male	NA	COURSE_CRYPT-193159	Iran (Islamic Republic Of)	Australian Citizen		Level B	Tutor Evaluation
1121	1	STAFF_CRYPT-1087172	5	30		0	Other	Local	Female	NA	COURSE_CRYPT-193159	Iran (Islamic Republic Of)	Australian Citizen		Level B	Tutor Evaluation
1122	1	STAFF_CRYPT-1087172	5	30		0	Other	International	Female	NA	COURSE_CRYPT-193159	Iran (Islamic Republic Of)	Australian Citizen		Level B	Tutor Evaluation
1123	1	STAFF_CRYPT-1087172	5	30		0	Other	Local	Female	NA	COURSE_CRYPT-193159	Iran (Islamic Republic Of)	Australian Citizen		Level B	Tutor Evaluation
1124	1	STAFF_CRYPT-1065263	6	276		1	English	Local	Male	NA	COURSE_CRYPT-168740	Australia	Australian Citizen	English	Level B	Tutor Evaluation
1125	1	STAFF_CRYPT-1065263	6	276		1	English	International	Female	NA	COURSE_CRYPT-168740	Australia	Australian Citizen	English	Level B	Tutor Evaluation
1126	1	STAFF_CRYPT-1065263	5	276		1	English	Local	Female	NA	COURSE_CRYPT-168740	Australia	Australian Citizen	English	Level B	Tutor Evaluation
1127	1	STAFF_CRYPT-1065263	5	276		1	English	International	Female	NA	COURSE_CRYPT-168740	Australia	Australian Citizen	English	Level B	Tutor Evaluation
1128	1	STAFF_CRYPT-1065263	5	276		1	English	International	Male	NA	COURSE_CRYPT-168740	Australia	Australian Citizen	English	Level B	Tutor Evaluation
1129	1	STAFF_CRYPT-1065263	5	276		1	English	Local	Female	NA	COURSE_CRYPT-168740	Australia	Australian Citizen	English	Level B	Tutor Evaluation
1130	1	STAFF_CRYPT-1065263	5	276		1	English	International	Female	NA	COURSE_CRYPT-168740	Australia	Australian Citizen	English	Level B	Tutor Evaluation
1131	1	STAFF_CRYPT-1065263	6	276		1	English	Local	Female	NA	COURSE_CRYPT-168740	Australia	Australian Citizen	English	Level B	Tutor Evaluation
1132	1	STAFF_CRYPT-1065263	6	276		1	English	Local	Female	NA	COURSE_CRYPT-168740	Australia	Australian Citizen	English	Level B	Tutor Evaluation
1133	1	STAFF_CRYPT-1065263	5	276		1	English	Local	Female	NA	COURSE_CRYPT-168740	Australia	Australian Citizen	English	Level B	Tutor Evaluation
1134	1	STAFF_CRYPT-1065263	5	276		1	English	International	Female	NA	COURSE_CRYPT-168740	Australia	Australian Citizen	English	Level B	Tutor Evaluation
1135	1	STAFF_CRYPT-1065263	5	17	PGRD	1	English	Local	Female	86.5	COURSE_CRYPT-22680	Australia	Australian Citizen	English	Level B	Course Evaluation
1136	1	STAFF_CRYPT-1065263	6	17	PGRD	1	English	Local	Female	73	COURSE_CRYPT-22680	Australia	Australian Citizen	English	Level B	Course Evaluation
1137	1	STAFF_CRYPT-1065263	4	17	PGRD	1	English	Local	Male	66.67	COURSE_CRYPT-22680	Australia	Australian Citizen	English	Level B	Course Evaluation
1138	1	STAFF_CRYPT-1065263	6	16	PGRD	1	English	Local	Female	81	COURSE_CRYPT-22680	Australia	Australian Citizen	English	Level B	Tutor Evaluation
1139	1	STAFF_CRYPT-1065263	6	17	PGRD	1	English	Local	Female	81	COURSE_CRYPT-22680	Australia	Australian Citizen	English	Level B	Course Evaluation
1140	1	STAFF_CRYPT-1065263	6	17	PGRD	1	English	Local	Male	79	COURSE_CRYPT-22680	Australia	Australian Citizen	English	Level B	Course Evaluation
1141	1	STAFF_CRYPT-1065263	6	16	PGRD	1	English	International	Female	77	COURSE_CRYPT-22680	Australia	Australian Citizen	English	Level B	Tutor Evaluation
1142	1	STAFF_CRYPT-1065263	5	17	PGRD	1	English	International	Female	77	COURSE_CRYPT-22680	Australia	Australian Citizen	English	Level B	Course Evaluation
1143	1	STAFF_CRYPT-1065263	6	17	PGRD	1	English	Local	Female	92	COURSE_CRYPT-22680	Australia	Australian Citizen	English	Level B	Course Evaluation
1144	0	STAFF_CRYPT-1065263	4	14		1	English	Local	Female	NA	COURSE_CRYPT-168740	Australia	Australian Citizen	English	Level B	Tutor Evaluation
1145	0	STAFF_CRYPT-1065263	4	14		1	English	Local	Male	NA	COURSE_CRYPT-168740	Australia	Australian Citizen	English	Level B	Tutor Evaluation
1146	0	STAFF_CRYPT-1065263	5	14		1	English	International	Male	NA	COURSE_CRYPT-168740	Australia	Australian Citizen	English	Level B	Tutor Evaluation
1147	0	STAFF_CRYPT-1065263	5	14		1	English	International	Female	NA	COURSE_CRYPT-168740	Australia	Australian Citizen	English	Level B	Tutor Evaluation
1148	0	STAFF_CRYPT-1065263	5	14		1	English	Local	Male	NA	COURSE_CRYPT-168740	Australia	Australian Citizen	English	Level B	Tutor Evaluation
1149	0	STAFF_CRYPT-1065263	6	14		1	English	Local	Male	NA	COURSE_CRYPT-168740	Australia	Australian Citizen	English	Level B	Tutor Evaluation
1150	0	STAFF_CRYPT-1065263	4	14		1	English	Local	Male	NA	COURSE_CRYPT-168740	Australia	Australian Citizen	English	Level B	Tutor Evaluation
1151	0	STAFF_CRYPT-1065263	4	14		1	English	Local	Female	NA	COURSE_CRYPT-168740	Australia	Australian Citizen	English	Level B	Tutor Evaluation
1152	0	STAFF_CRYPT-1065263	5	14		1	English	Local	Male	NA	COURSE_CRYPT-168740	Australia	Australian Citizen	English	Level B	Tutor Evaluation
1153	0	STAFF_CRYPT-1065263	4	14		1	English	Local	Male	NA	COURSE_CRYPT-168740	Australia	Australian Citizen	English	Level B	Tutor Evaluation
1154	0	STAFF_CRYPT-1065263	5	14		1	English	International	Female	NA	COURSE_CRYPT-168740	Australia	Australian Citizen	English	Level B	Tutor Evaluation
1155	0	STAFF_CRYPT-1065263	5	14		1	English	Local	Male	NA	COURSE_CRYPT-168740	Australia	Australian Citizen	English	Level B	Tutor Evaluation
1156	1	STAFF_CRYPT-1068751	6	94		0	English	International	Female	NA	COURSE_CRYPT-80511	Australia	Australian Citizen		Level C	Course Evaluation
1157	1	STAFF_CRYPT-1068751	6	94		0	English	Local	Female	NA	COURSE_CRYPT-80511	Australia	Australian Citizen		Level C	Course Evaluation
1158	1	STAFF_CRYPT-1068751	6	94		0	English	International	Male	NA	COURSE_CRYPT-80511	Australia	Australian Citizen		Level C	Course Evaluation
1159	1	STAFF_CRYPT-1068751	5	94		0	English	Local	Female	NA	COURSE_CRYPT-80511	Australia	Australian Citizen		Level C	Course Evaluation
1160	1	STAFF_CRYPT-1068751	5	94		0	English	Local	Female	NA	COURSE_CRYPT-80511	Australia	Australian Citizen		Level C	Course Evaluation
1161	1	STAFF_CRYPT-1068751	4	94		0	English	International	Male	NA	COURSE_CRYPT-80511	Australia	Australian Citizen		Level C	Course Evaluation
1162	1	STAFF_CRYPT-1068751	5	94		0	English	Local	Female	NA	COURSE_CRYPT-80511	Australia	Australian Citizen		Level C	Course Evaluation
1163	1	STAFF_CRYPT-1068751	6	94		0	English	Local	Female	NA	COURSE_CRYPT-80511	Australia	Australian Citizen		Level C	Course Evaluation
1164	1	STAFF_CRYPT-1068751	5	94		0	English	Local	Female	NA	COURSE_CRYPT-80511	Australia	Australian Citizen		Level C	Course Evaluation
1165	1	STAFF_CRYPT-1068751	5	94		0	English	Local	Male	NA	COURSE_CRYPT-80511	Australia	Australian Citizen		Level C	Course Evaluation
1166	1	STAFF_CRYPT-1068751	4	94		0	English	Local	Male	NA	COURSE_CRYPT-80511	Australia	Australian Citizen		Level C	Course Evaluation
1167	1	STAFF_CRYPT-1068751	5	94		0	English	Local	Female	NA	COURSE_CRYPT-80511	Australia	Australian Citizen		Level C	Course Evaluation
1168	1	STAFF_CRYPT-1068751	6	94		0	English	Local	Female	NA	COURSE_CRYPT-80511	Australia	Australian Citizen		Level C	Course Evaluation
1169	1	STAFF_CRYPT-1068751	6	94		0	English	Local	Female	NA	COURSE_CRYPT-80511	Australia	Australian Citizen		Level C	Course Evaluation
1170	1	STAFF_CRYPT-1068751	6	94		0	English	Local	Male	NA	COURSE_CRYPT-80511	Australia	Australian Citizen		Level C	Course Evaluation
1171	1	STAFF_CRYPT-1068751	5	94		0	English	Local	Male	NA	COURSE_CRYPT-80511	Australia	Australian Citizen		Level C	Course Evaluation
1172	1	STAFF_CRYPT-1068751	5	94		0	English	International	Male	NA	COURSE_CRYPT-80511	Australia	Australian Citizen		Level C	Course Evaluation
1173	1	STAFF_CRYPT-1053449	5	20		1	English	International	Male	NA	COURSE_CRYPT-134529	China	Australian Citizen	English	HEW 5	Tutor Evaluation
1174	1	STAFF_CRYPT-1053449	5	20		1	English	Local	Male	NA	COURSE_CRYPT-134529	China	Australian Citizen	English	HEW 5	Tutor Evaluation
1175	1	STAFF_CRYPT-1053449	5	20		1	English	Local	Male	NA	COURSE_CRYPT-134529	China	Australian Citizen	English	HEW 5	Tutor Evaluation
1176	1	STAFF_CRYPT-1053449	5	20		1	English	Local	Female	NA	COURSE_CRYPT-134529	China	Australian Citizen	English	HEW 5	Tutor Evaluation
1177	1	STAFF_CRYPT-1053449	5	20		1	English	Local	Female	NA	COURSE_CRYPT-134529	China	Australian Citizen	English	HEW 5	Tutor Evaluation
1178	1	STAFF_CRYPT-1053449	6	20		1	English	Local	Female	NA	COURSE_CRYPT-134529	China	Australian Citizen	English	HEW 5	Tutor Evaluation
1179	1	STAFF_CRYPT-1053449	6	20		1	English	Local	Female	NA	COURSE_CRYPT-134529	China	Australian Citizen	English	HEW 5	Tutor Evaluation
1180	1	STAFF_CRYPT-1053449	6	20		1	English	Local	Female	NA	COURSE_CRYPT-134529	China	Australian Citizen	English	HEW 5	Tutor Evaluation
1181	1	STAFF_CRYPT-1053449	5	20		1	English	Local	Female	NA	COURSE_CRYPT-134529	China	Australian Citizen	English	HEW 5	Tutor Evaluation
1182	1	STAFF_CRYPT-1053449	6	20		1	English	Local	Male	NA	COURSE_CRYPT-134529	China	Australian Citizen	English	HEW 5	Tutor Evaluation
1183	1	STAFF_CRYPT-1053449	5	20		1	English	Local	Male	NA	COURSE_CRYPT-134529	China	Australian Citizen	English	HEW 5	Tutor Evaluation
1184	1	STAFF_CRYPT-1053449	NA	20		1	English	Local	Female	NA	COURSE_CRYPT-134529	China	Australian Citizen	English	HEW 5	Tutor Evaluation
1185	1	STAFF_CRYPT-1053449	5	20		1	English	Local	Male	NA	COURSE_CRYPT-134529	China	Australian Citizen	English	HEW 5	Tutor Evaluation
1186	1	STAFF_CRYPT-1053449	5	20		1	English	Local	Male	NA	COURSE_CRYPT-134529	China	Australian Citizen	English	HEW 5	Tutor Evaluation
1187	1	STAFF_CRYPT-1053449	6	20		1	English	Local	Male	NA	COURSE_CRYPT-134529	China	Australian Citizen	English	HEW 5	Tutor Evaluation
1188	1	STAFF_CRYPT-1053449	4	20		1	English	Local	Male	NA	COURSE_CRYPT-134529	China	Australian Citizen	English	HEW 5	Tutor Evaluation
1189	1	STAFF_CRYPT-1053449	6	20		1	English	Local	Male	NA	COURSE_CRYPT-134529	China	Australian Citizen	English	HEW 5	Tutor Evaluation
1190	1	STAFF_CRYPT-1053449	5	20		1	English	Local	Female	NA	COURSE_CRYPT-134529	China	Australian Citizen	English	HEW 5	Tutor Evaluation
1191	1	STAFF_CRYPT-1053449	6	20		1	English	Local	Male	NA	COURSE_CRYPT-134529	China	Australian Citizen	English	HEW 5	Tutor Evaluation
1192	1	STAFF_CRYPT-1053449	5	15		1	English	Local	Male	NA	COURSE_CRYPT-134590	China	Australian Citizen	English	HEW 5	Tutor Evaluation
1193	1	STAFF_CRYPT-1053449	4	15		1	English	Local	Male	NA	COURSE_CRYPT-134590	China	Australian Citizen	English	HEW 5	Tutor Evaluation
1194	1	STAFF_CRYPT-1053449	6	15		1	English	Local	Female	NA	COURSE_CRYPT-134590	China	Australian Citizen	English	HEW 5	Tutor Evaluation
1195	1	STAFF_CRYPT-1053449	5	15		1	English	Local	Female	NA	COURSE_CRYPT-134590	China	Australian Citizen	English	HEW 5	Tutor Evaluation
1196	1	STAFF_CRYPT-1053449	4	15		1	English	Local	Male	NA	COURSE_CRYPT-134590	China	Australian Citizen	English	HEW 5	Tutor Evaluation
1197	1	STAFF_CRYPT-1053449	6	15		1	English	Local	Female	NA	COURSE_CRYPT-186731	China	Australian Citizen	English	HEW 5	Tutor Evaluation
1198	1	STAFF_CRYPT-1053449	6	15		1	English	Local	Male	NA	COURSE_CRYPT-134590	China	Australian Citizen	English	HEW 5	Tutor Evaluation
1199	1	STAFF_CRYPT-1053449	5	15		1	English	Local	Female	NA	COURSE_CRYPT-134590	China	Australian Citizen	English	HEW 5	Tutor Evaluation
1200	1	STAFF_CRYPT-1053449	5	15		1	English	Local	Male	NA	COURSE_CRYPT-134590	China	Australian Citizen	English	HEW 5	Tutor Evaluation
1201	1	STAFF_CRYPT-1053449	6	15		1	English	Local	Female	NA	COURSE_CRYPT-134590	China	Australian Citizen	English	HEW 5	Tutor Evaluation
1202	1	STAFF_CRYPT-1053449	4	15		1	English	Local	Female	NA	COURSE_CRYPT-186731	China	Australian Citizen	English	HEW 5	Tutor Evaluation
1203	1	STAFF_CRYPT-1053449	4	15		1	English	Local	Male	NA	COURSE_CRYPT-186731	China	Australian Citizen	English	HEW 5	Tutor Evaluation
1204	1	STAFF_CRYPT-1053449	5	15		1	English	Local	Male	NA	COURSE_CRYPT-134590	China	Australian Citizen	English	HEW 5	Tutor Evaluation
1205	1	STAFF_CRYPT-1053449	5	20		1	English	Local	Male	NA	COURSE_CRYPT-134529	China	Australian Citizen	English	HEW 5	Tutor Evaluation
1206	1	STAFF_CRYPT-1053449	6	20		1	English	Local	Female	NA	COURSE_CRYPT-134529	China	Australian Citizen	English	HEW 5	Tutor Evaluation
1207	1	STAFF_CRYPT-1053449	5	20		1	English	Local	Female	NA	COURSE_CRYPT-134529	China	Australian Citizen	English	HEW 5	Tutor Evaluation
1208	1	STAFF_CRYPT-1053449	5	20		1	English	Local	Female	NA	COURSE_CRYPT-134529	China	Australian Citizen	English	HEW 5	Tutor Evaluation
1209	1	STAFF_CRYPT-1053449	5	20		1	English	Local	Male	NA	COURSE_CRYPT-134529	China	Australian Citizen	English	HEW 5	Tutor Evaluation
1210	1	STAFF_CRYPT-1053449	6	20		1	English	International	Female	NA	COURSE_CRYPT-134529	China	Australian Citizen	English	HEW 5	Tutor Evaluation
1211	0	STAFF_CRYPT-1053449	6	10		1	English	Local	Male	NA	COURSE_CRYPT-186731	China	Australian Citizen	English	HEW 5	Tutor Evaluation
1212	0	STAFF_CRYPT-1053449	6	20		1	English	Local	Male	NA	COURSE_CRYPT-134590	China	Australian Citizen	English	HEW 5	Tutor Evaluation
1213	0	STAFF_CRYPT-1053449	6	20		1	English	Local	Male	NA	COURSE_CRYPT-134590	China	Australian Citizen	English	HEW 5	Tutor Evaluation
1214	0	STAFF_CRYPT-1053449	6	20		1	English	Local	Female	NA	COURSE_CRYPT-134590	China	Australian Citizen	English	HEW 5	Tutor Evaluation
1215	0	STAFF_CRYPT-1053449	6	20		1	English	Local	Female	NA	COURSE_CRYPT-134590	China	Australian Citizen	English	HEW 5	Tutor Evaluation
1216	0	STAFF_CRYPT-1053449	6	20		1	English	Local	Female	NA	COURSE_CRYPT-134590	China	Australian Citizen	English	HEW 5	Tutor Evaluation
1217	0	STAFF_CRYPT-1053449	5	10		1	English	Local	Female	NA	COURSE_CRYPT-186731	China	Australian Citizen	English	HEW 5	Tutor Evaluation
1218	0	STAFF_CRYPT-1053449	6	20		1	English	Local	Female	NA	COURSE_CRYPT-134590	China	Australian Citizen	English	HEW 5	Tutor Evaluation
1219	0	STAFF_CRYPT-1053449	6	20		1	English	International	Female	NA	COURSE_CRYPT-134590	China	Australian Citizen	English	HEW 5	Tutor Evaluation
1220	0	STAFF_CRYPT-1053449	6	20		1	English	Local	Female	NA	COURSE_CRYPT-134590	China	Australian Citizen	English	HEW 5	Tutor Evaluation
1221	0	STAFF_CRYPT-1053449	6	20		1	English	International	Female	NA	COURSE_CRYPT-134590	China	Australian Citizen	English	HEW 5	Tutor Evaluation
1222	0	STAFF_CRYPT-1053449	5	10		1	English	Local	Male	NA	COURSE_CRYPT-186731	China	Australian Citizen	English	HEW 5	Tutor Evaluation
1223	0	STAFF_CRYPT-1053449	6	10		1	English	Local	Male	NA	COURSE_CRYPT-186731	China	Australian Citizen	English	HEW 5	Tutor Evaluation
1224	1	STAFF_CRYPT-1053449	6	20		1	English	International	Male	NA	COURSE_CRYPT-134590	China	Australian Citizen	English	HEW 5	Tutor Evaluation
1225	1	STAFF_CRYPT-1053449	6	20		1	English	Local	Male	NA	COURSE_CRYPT-134590	China	Australian Citizen	English	HEW 5	Tutor Evaluation
1226	1	STAFF_CRYPT-1053449	6	20		1	English	Local	Male	NA	COURSE_CRYPT-134590	China	Australian Citizen	English	HEW 5	Tutor Evaluation
1227	1	STAFF_CRYPT-1053449	6	20		1	English	Local	Male	NA	COURSE_CRYPT-134590	China	Australian Citizen	English	HEW 5	Tutor Evaluation
1228	1	STAFF_CRYPT-1053449	6	20		1	English	Local	Female	NA	COURSE_CRYPT-134590	China	Australian Citizen	English	HEW 5	Tutor Evaluation
1229	1	STAFF_CRYPT-1053449	5	20		1	English	International	Female	NA	COURSE_CRYPT-134590	China	Australian Citizen	English	HEW 5	Tutor Evaluation
1230	1	STAFF_CRYPT-1053449	6	20		1	English	Local	Female	NA	COURSE_CRYPT-134590	China	Australian Citizen	English	HEW 5	Tutor Evaluation
1231	1	STAFF_CRYPT-1053449	6	20		1	English	Local	Female	NA	COURSE_CRYPT-134590	China	Australian Citizen	English	HEW 5	Tutor Evaluation
1232	1	STAFF_CRYPT-1053449	5	20		1	English	Local	Female	NA	COURSE_CRYPT-134590	China	Australian Citizen	English	HEW 5	Tutor Evaluation
1233	1	STAFF_CRYPT-1053449	6	20		1	English	Local	Female	NA	COURSE_CRYPT-134590	China	Australian Citizen	English	HEW 5	Tutor Evaluation
1234	1	STAFF_CRYPT-1053449	5	20		1	English	Local	Male	NA	COURSE_CRYPT-134590	China	Australian Citizen	English	HEW 5	Tutor Evaluation
1235	1	STAFF_CRYPT-1053449	6	20		1	English	Local	Female	NA	COURSE_CRYPT-134590	China	Australian Citizen	English	HEW 5	Tutor Evaluation
1236	1	STAFF_CRYPT-1053449	5	20		1	English	Local	Female	NA	COURSE_CRYPT-134590	China	Australian Citizen	English	HEW 5	Tutor Evaluation
1237	1	STAFF_CRYPT-1049218	5	15		1	Other	Local	Male	NA	COURSE_CRYPT-186731	Australia	Australian Citizen	Khmer		Tutor Evaluation
1238	1	STAFF_CRYPT-1049218	5	25		1	Other	Local	Female	NA	COURSE_CRYPT-134590	Australia	Australian Citizen	Khmer		Tutor Evaluation
1239	1	STAFF_CRYPT-1049218	6	25		1	Other	Local	Female	NA	COURSE_CRYPT-134590	Australia	Australian Citizen	Khmer		Tutor Evaluation
1240	1	STAFF_CRYPT-1049218	5	25		1	Other	International	Male	NA	COURSE_CRYPT-134590	Australia	Australian Citizen	Khmer		Tutor Evaluation
1241	1	STAFF_CRYPT-1049218	5	25		1	Other	International	Female	NA	COURSE_CRYPT-134590	Australia	Australian Citizen	Khmer		Tutor Evaluation
1242	1	STAFF_CRYPT-1049218	5	25		1	Other	Local	Female	NA	COURSE_CRYPT-134590	Australia	Australian Citizen	Khmer		Tutor Evaluation
1243	1	STAFF_CRYPT-1049218	5	15		1	Other	Local	Female	NA	COURSE_CRYPT-186731	Australia	Australian Citizen	Khmer		Tutor Evaluation
1244	1	STAFF_CRYPT-1049218	6	25		1	Other	Local	Female	NA	COURSE_CRYPT-134590	Australia	Australian Citizen	Khmer		Tutor Evaluation
1245	1	STAFF_CRYPT-1049218	6	25		1	Other	Local	Male	NA	COURSE_CRYPT-134590	Australia	Australian Citizen	Khmer		Tutor Evaluation
1246	1	STAFF_CRYPT-1049218	5	15		1	Other	Local	Female	NA	COURSE_CRYPT-186731	Australia	Australian Citizen	Khmer		Tutor Evaluation
1247	1	STAFF_CRYPT-1049218	6	15		1	Other	Local	Female	NA	COURSE_CRYPT-186731	Australia	Australian Citizen	Khmer		Tutor Evaluation
1248	1	STAFF_CRYPT-1049218	6	25		1	Other	International	Female	NA	COURSE_CRYPT-134590	Australia	Australian Citizen	Khmer		Tutor Evaluation
1249	1	STAFF_CRYPT-1049218	6	25		1	Other	Local	Female	NA	COURSE_CRYPT-134590	Australia	Australian Citizen	Khmer		Tutor Evaluation
1250	1	STAFF_CRYPT-1049218	6	15		1	Other	Local	Male	NA	COURSE_CRYPT-186731	Australia	Australian Citizen	Khmer		Tutor Evaluation
1251	1	STAFF_CRYPT-1049218	5	25		1	Other	Local	Male	NA	COURSE_CRYPT-134590	Australia	Australian Citizen	Khmer		Tutor Evaluation
1252	1	STAFF_CRYPT-1049218	6	25		1	Other	Local	Female	NA	COURSE_CRYPT-134590	Australia	Australian Citizen	Khmer		Tutor Evaluation
1253	1	STAFF_CRYPT-1049218	5	25		1	Other	Local	Female	NA	COURSE_CRYPT-134590	Australia	Australian Citizen	Khmer		Tutor Evaluation
1254	1	STAFF_CRYPT-1049218	6	25		1	Other	Local	Male	NA	COURSE_CRYPT-134590	Australia	Australian Citizen	Khmer		Tutor Evaluation
1255	1	STAFF_CRYPT-1049218	5	25		1	Other	Local	Male	NA	COURSE_CRYPT-134590	Australia	Australian Citizen	Khmer		Tutor Evaluation
1256	1	STAFF_CRYPT-1049218	5	15		1	Other	Local	Female	NA	COURSE_CRYPT-186731	Australia	Australian Citizen	Khmer		Tutor Evaluation
1257	1	STAFF_CRYPT-1049218	6	15		1	Other	Local	Male	NA	COURSE_CRYPT-186731	Australia	Australian Citizen	Khmer		Tutor Evaluation
1258	1	STAFF_CRYPT-1049218	5	15		1	Other	International	Female	NA	COURSE_CRYPT-186731	Australia	Australian Citizen	Khmer		Tutor Evaluation
1259	1	STAFF_CRYPT-1049218	6	15		1	Other	Local	Female	NA	COURSE_CRYPT-186731	Australia	Australian Citizen	Khmer		Tutor Evaluation
1260	1	STAFF_CRYPT-1049218	6	25		1	Other	International	Male	NA	COURSE_CRYPT-134590	Australia	Australian Citizen	Khmer		Tutor Evaluation
1261	1	STAFF_CRYPT-1049218	5	25		1	Other	Local	Male	NA	COURSE_CRYPT-134590	Australia	Australian Citizen	Khmer		Tutor Evaluation
1262	1	STAFF_CRYPT-1049218	6	25		1	Other	International	Male	NA	COURSE_CRYPT-134590	Australia	Australian Citizen	Khmer		Tutor Evaluation
1263	1	STAFF_CRYPT-1049218	6	25		1	Other	Local	Male	NA	COURSE_CRYPT-134590	Australia	Australian Citizen	Khmer		Tutor Evaluation
1264	1	STAFF_CRYPT-1049218	6	15		1	Other	Local	Female	NA	COURSE_CRYPT-186731	Australia	Australian Citizen	Khmer		Tutor Evaluation
1265	1	STAFF_CRYPT-1049218	4	15		1	Other	Local	Male	NA	COURSE_CRYPT-186731	Australia	Australian Citizen	Khmer		Tutor Evaluation
1266	1	STAFF_CRYPT-1049218	6	22		1	Other	Local	Female	NA	COURSE_CRYPT-186731	Australia	Australian Citizen	Khmer	HEW 5	Tutor Evaluation
1267	1	STAFF_CRYPT-1049218	6	22		1	Other	Local	Male	NA	COURSE_CRYPT-186731	Australia	Australian Citizen	Khmer	HEW 5	Tutor Evaluation
1268	1	STAFF_CRYPT-1049218	6	22		1	Other	Local	Female	NA	COURSE_CRYPT-186731	Australia	Australian Citizen	Khmer	HEW 5	Tutor Evaluation
1269	1	STAFF_CRYPT-1049218	6	22		1	Other	Local	Male	NA	COURSE_CRYPT-186731	Australia	Australian Citizen	Khmer	HEW 5	Tutor Evaluation
1270	1	STAFF_CRYPT-1049218	6	22		1	Other	Local	Female	NA	COURSE_CRYPT-186731	Australia	Australian Citizen	Khmer	HEW 5	Tutor Evaluation
1271	1	STAFF_CRYPT-1049218	6	22		1	Other	Local	Female	NA	COURSE_CRYPT-186731	Australia	Australian Citizen	Khmer	HEW 5	Tutor Evaluation
1272	1	STAFF_CRYPT-1049218	6	22		1	Other	Local	Female	NA	COURSE_CRYPT-186731	Australia	Australian Citizen	Khmer	HEW 5	Tutor Evaluation
1273	1	STAFF_CRYPT-1049218	6	22		1	Other	Local	Male	NA	COURSE_CRYPT-186731	Australia	Australian Citizen	Khmer	HEW 5	Tutor Evaluation
1274	1	STAFF_CRYPT-1049218	6	22		1	Other	Local	Male	NA	COURSE_CRYPT-186731	Australia	Australian Citizen	Khmer	HEW 5	Tutor Evaluation
1275	1	STAFF_CRYPT-1049218	6	22		1	Other	Local	Female	NA	COURSE_CRYPT-186731	Australia	Australian Citizen	Khmer	HEW 5	Tutor Evaluation
1276	1	STAFF_CRYPT-1049218	6	22		1	Other	Local	Female	NA	COURSE_CRYPT-186731	Australia	Australian Citizen	Khmer	HEW 5	Tutor Evaluation
1277	1	STAFF_CRYPT-1049218	6	22		1	Other	Local	Male	NA	COURSE_CRYPT-186731	Australia	Australian Citizen	Khmer	HEW 5	Tutor Evaluation
1278	1	STAFF_CRYPT-1049218	6	22		1	Other	Local	Male	NA	COURSE_CRYPT-186731	Australia	Australian Citizen	Khmer	HEW 5	Tutor Evaluation
1279	1	STAFF_CRYPT-1049218	6	22		1	Other	Local	Female	NA	COURSE_CRYPT-186731	Australia	Australian Citizen	Khmer	HEW 5	Tutor Evaluation
1280	0	STAFF_CRYPT-1043421	5	25		0	Other	Local	Female	NA	COURSE_CRYPT-134590	Viet Nam	Australian Citizen	Cantonese		Tutor Evaluation
1281	0	STAFF_CRYPT-1043421	2	25		0	Other	International	Male	NA	COURSE_CRYPT-134590	Viet Nam	Australian Citizen	Cantonese		Tutor Evaluation
1282	0	STAFF_CRYPT-1043421	4	25		0	Other	Local	Male	NA	COURSE_CRYPT-134590	Viet Nam	Australian Citizen	Cantonese		Tutor Evaluation
1283	0	STAFF_CRYPT-1043421	6	15		0	Other	Local	Female	NA	COURSE_CRYPT-186731	Viet Nam	Australian Citizen	Cantonese		Tutor Evaluation
1284	0	STAFF_CRYPT-1043421	4	25		0	Other	Local	Female	NA	COURSE_CRYPT-134590	Viet Nam	Australian Citizen	Cantonese		Tutor Evaluation
1285	0	STAFF_CRYPT-1043421	5	25		0	Other	Local	Female	NA	COURSE_CRYPT-134590	Viet Nam	Australian Citizen	Cantonese		Tutor Evaluation
1286	0	STAFF_CRYPT-1043421	6	15		0	Other	Local	Female	NA	COURSE_CRYPT-186731	Viet Nam	Australian Citizen	Cantonese		Tutor Evaluation
1287	0	STAFF_CRYPT-1043421	4	25		0	Other	Local	Male	NA	COURSE_CRYPT-134590	Viet Nam	Australian Citizen	Cantonese		Tutor Evaluation
1288	0	STAFF_CRYPT-1043421	3	25		0	Other	Local	Male	NA	COURSE_CRYPT-134590	Viet Nam	Australian Citizen	Cantonese		Tutor Evaluation
1289	0	STAFF_CRYPT-1043421	5	25		0	Other	International	Male	NA	COURSE_CRYPT-134590	Viet Nam	Australian Citizen	Cantonese		Tutor Evaluation
1290	0	STAFF_CRYPT-1043421	6	15		0	Other	Local	Male	NA	COURSE_CRYPT-186731	Viet Nam	Australian Citizen	Cantonese		Tutor Evaluation
1291	0	STAFF_CRYPT-1043421	6	25		0	Other	Local	Female	NA	COURSE_CRYPT-134590	Viet Nam	Australian Citizen	Cantonese		Tutor Evaluation
1292	0	STAFF_CRYPT-1043421	5	15		0	Other	Local	Female	NA	COURSE_CRYPT-186731	Viet Nam	Australian Citizen	Cantonese		Tutor Evaluation
1293	0	STAFF_CRYPT-1043421	4	25		0	Other	International	Male	NA	COURSE_CRYPT-134590	Viet Nam	Australian Citizen	Cantonese		Tutor Evaluation
1294	0	STAFF_CRYPT-1043421	5	25		0	Other	International	Female	NA	COURSE_CRYPT-134590	Viet Nam	Australian Citizen	Cantonese		Tutor Evaluation
1295	0	STAFF_CRYPT-1043421	5	25		0	Other	Local	Female	NA	COURSE_CRYPT-134590	Viet Nam	Australian Citizen	Cantonese		Tutor Evaluation
1296	0	STAFF_CRYPT-1043421	4	15		0	Other	Local	Male	NA	COURSE_CRYPT-186731	Viet Nam	Australian Citizen	Cantonese		Tutor Evaluation
1297	0	STAFF_CRYPT-1043421	4	15		0	Other	International	Female	NA	COURSE_CRYPT-186731	Viet Nam	Australian Citizen	Cantonese		Tutor Evaluation
1298	0	STAFF_CRYPT-1043421	6	25		0	Other	Local	Male	NA	COURSE_CRYPT-134590	Viet Nam	Australian Citizen	Cantonese		Tutor Evaluation
1299	0	STAFF_CRYPT-1043421	4	25		0	Other	International	Female	NA	COURSE_CRYPT-134590	Viet Nam	Australian Citizen	Cantonese		Tutor Evaluation
1300	0	STAFF_CRYPT-1043421	4	25		0	Other	Local	Female	NA	COURSE_CRYPT-134590	Viet Nam	Australian Citizen	Cantonese		Tutor Evaluation
1301	0	STAFF_CRYPT-1043421	5	25		0	Other	Local	Male	NA	COURSE_CRYPT-134590	Viet Nam	Australian Citizen	Cantonese		Tutor Evaluation
1302	0	STAFF_CRYPT-1043421	4	15		0	Other	Local	Female	NA	COURSE_CRYPT-186731	Viet Nam	Australian Citizen	Cantonese		Tutor Evaluation
1303	0	STAFF_CRYPT-1043421	4	15		0	Other	Local	Male	NA	COURSE_CRYPT-186731	Viet Nam	Australian Citizen	Cantonese		Tutor Evaluation
1304	0	STAFF_CRYPT-1026242	6	14		1	English	Local	Female	NA	COURSE_CRYPT-168740		Australian Citizen	English	Level B	Tutor Evaluation
1305	0	STAFF_CRYPT-1026242	6	14		1	English	International	Female	NA	COURSE_CRYPT-168740		Australian Citizen	English	Level B	Tutor Evaluation
1306	0	STAFF_CRYPT-1026242	5	14		1	English	Local	Female	NA	COURSE_CRYPT-168740		Australian Citizen	English	Level B	Tutor Evaluation
1307	0	STAFF_CRYPT-1026242	5	14		1	English	Local	Female	NA	COURSE_CRYPT-168740		Australian Citizen	English	Level B	Tutor Evaluation
1308	0	STAFF_CRYPT-1026242	6	14		1	English	International	Male	NA	COURSE_CRYPT-168740		Australian Citizen	English	Level B	Tutor Evaluation
1309	0	STAFF_CRYPT-1026242	6	14		1	English	International	Male	NA	COURSE_CRYPT-168740		Australian Citizen	English	Level B	Tutor Evaluation
1310	0	STAFF_CRYPT-1026242	5	14		1	English	Local	Male	NA	COURSE_CRYPT-168740		Australian Citizen	English	Level B	Tutor Evaluation
1311	0	STAFF_CRYPT-1026242	6	14		1	English	Local	Female	NA	COURSE_CRYPT-168740		Australian Citizen	English	Level B	Tutor Evaluation
1312	0	STAFF_CRYPT-1026242	4	14		1	English	Local	Male	NA	COURSE_CRYPT-168740		Australian Citizen	English	Level B	Tutor Evaluation
1313	0	STAFF_CRYPT-1026242	5	14		1	English	Local	Female	NA	COURSE_CRYPT-168740		Australian Citizen	English	Level B	Tutor Evaluation
1314	0	STAFF_CRYPT-1026242	6	14		1	English	International	Male	NA	COURSE_CRYPT-168740		Australian Citizen	English	Level B	Tutor Evaluation
1315	0	STAFF_CRYPT-1026242	6	14		1	English	Local	Male	NA	COURSE_CRYPT-168740		Australian Citizen	English	Level B	Tutor Evaluation
1316	0	STAFF_CRYPT-996255	6	12		1	English	International	Male	NA	COURSE_CRYPT-193113	United Kingdom	AUS Permanent Resident	English	HEW 7	Tutor Evaluation
1317	0	STAFF_CRYPT-996255	5	12		1	English	Local	Male	NA	COURSE_CRYPT-193113	United Kingdom	AUS Permanent Resident	English	HEW 7	Tutor Evaluation
1318	0	STAFF_CRYPT-996255	6	12		1	English	Local	Male	NA	COURSE_CRYPT-193113	United Kingdom	AUS Permanent Resident	English	HEW 7	Tutor Evaluation
1319	0	STAFF_CRYPT-996255	5	12		1	English	Local	Male	NA	COURSE_CRYPT-193113	United Kingdom	AUS Permanent Resident	English	HEW 7	Tutor Evaluation
1320	0	STAFF_CRYPT-996255	6	12		1	English	Local	Female	NA	COURSE_CRYPT-193113	United Kingdom	AUS Permanent Resident	English	HEW 7	Tutor Evaluation
1321	0	STAFF_CRYPT-996255	5	12		1	English	Local	Male	NA	COURSE_CRYPT-193113	United Kingdom	AUS Permanent Resident	English	HEW 7	Tutor Evaluation
1322	0	STAFF_CRYPT-996255	6	12		1	English	International	Female	NA	COURSE_CRYPT-193113	United Kingdom	AUS Permanent Resident	English	HEW 7	Tutor Evaluation
1323	0	STAFF_CRYPT-996255	6	12		1	English	Local	Male	NA	COURSE_CRYPT-193113	United Kingdom	AUS Permanent Resident	English	HEW 7	Tutor Evaluation
1324	0	STAFF_CRYPT-996255	6	12		1	English	International	Male	NA	COURSE_CRYPT-193113	United Kingdom	AUS Permanent Resident	English	HEW 7	Tutor Evaluation
1325	0	STAFF_CRYPT-996255	5	12		1	English	Local	Female	NA	COURSE_CRYPT-193113	United Kingdom	AUS Permanent Resident	English	HEW 7	Tutor Evaluation
1326	0	STAFF_CRYPT-996255	6	12		1	English	Local	Female	NA	COURSE_CRYPT-193113	United Kingdom	AUS Permanent Resident	English	HEW 7	Tutor Evaluation
1327	0	STAFF_CRYPT-962376	5	14		1	English	Local	Female	NA	COURSE_CRYPT-168740	Australia			Level C	Tutor Evaluation
1328	0	STAFF_CRYPT-962376	6	14		1	English	International	Male	NA	COURSE_CRYPT-168740	Australia			Level C	Tutor Evaluation
1329	0	STAFF_CRYPT-962376	5	14		1	English	Local	Male	NA	COURSE_CRYPT-168740	Australia			Level C	Tutor Evaluation
1330	0	STAFF_CRYPT-962376	5	14		1	English	Local	Female	NA	COURSE_CRYPT-168740	Australia			Level C	Tutor Evaluation
1331	0	STAFF_CRYPT-962376	5	14		1	English	Local	Female	NA	COURSE_CRYPT-168740	Australia			Level C	Tutor Evaluation
1332	0	STAFF_CRYPT-962376	5	14		1	English	Local	Female	NA	COURSE_CRYPT-168740	Australia			Level C	Tutor Evaluation
1333	0	STAFF_CRYPT-962376	4	14		1	English	International	Male	NA	COURSE_CRYPT-168740	Australia			Level C	Tutor Evaluation
1334	0	STAFF_CRYPT-962376	6	14		1	English	International	Male	NA	COURSE_CRYPT-168740	Australia			Level C	Tutor Evaluation
1335	0	STAFF_CRYPT-962376	5	14		1	English	International	Male	NA	COURSE_CRYPT-168740	Australia			Level C	Tutor Evaluation
1336	0	STAFF_CRYPT-962376	5	14		1	English	Local	Female	NA	COURSE_CRYPT-168740	Australia			Level C	Tutor Evaluation
1337	0	STAFF_CRYPT-962376	5	14		1	English	Local	Male	NA	COURSE_CRYPT-168740	Australia			Level C	Tutor Evaluation
1338	0	STAFF_CRYPT-962376	6	14		1	English	Local	Male	NA	COURSE_CRYPT-168740	Australia			Level C	Tutor Evaluation
1339	1	STAFF_CRYPT-954201	6	39		0	English	Local	Female	NA	COURSE_CRYPT-188011	Australia			Level B	Course Evaluation
1340	1	STAFF_CRYPT-954201	5	39		0	English	International	Female	NA	COURSE_CRYPT-188011	Australia			Level B	Course Evaluation
1341	1	STAFF_CRYPT-954201	6	39		0	English	Local	Female	NA	COURSE_CRYPT-188011	Australia			Level B	Course Evaluation
1342	1	STAFF_CRYPT-954201	4	39		0	English	Local	Female	NA	COURSE_CRYPT-188011	Australia			Level B	Course Evaluation
1343	1	STAFF_CRYPT-954201	5	39		0	English	Local	Male	NA	COURSE_CRYPT-188011	Australia			Level B	Course Evaluation
1344	1	STAFF_CRYPT-954201	5	39		0	English	Local	Male	NA	COURSE_CRYPT-188011	Australia			Level B	Course Evaluation
1345	1	STAFF_CRYPT-954201	6	39		0	English	Local	Male	NA	COURSE_CRYPT-188011	Australia			Level B	Course Evaluation
1346	1	STAFF_CRYPT-954201	4	39		0	English	Local	Female	NA	COURSE_CRYPT-188011	Australia			Level B	Course Evaluation
1347	1	STAFF_CRYPT-954201	4	39		0	English	Local	Female	NA	COURSE_CRYPT-188011	Australia			Level B	Course Evaluation
1348	1	STAFF_CRYPT-954201	4	39		0	English	Local	Male	NA	COURSE_CRYPT-188011	Australia			Level B	Course Evaluation
1349	1	STAFF_CRYPT-954201	6	39		0	English	Local	Male	NA	COURSE_CRYPT-188011	Australia			Level B	Course Evaluation
1350	1	STAFF_CRYPT-954201	5	39		0	English	Local	Female	NA	COURSE_CRYPT-188011	Australia			Level B	Course Evaluation
1351	1	STAFF_CRYPT-954201	5	39		0	English	International	Female	NA	COURSE_CRYPT-188011	Australia			Level B	Course Evaluation
1352	1	STAFF_CRYPT-954201	6	39		0	English	Local	Female	NA	COURSE_CRYPT-188011	Australia			Level B	Course Evaluation
1353	1	STAFF_CRYPT-954201	6	39		0	English	Local	Male	NA	COURSE_CRYPT-188011	Australia			Level B	Course Evaluation
1354	1	STAFF_CRYPT-954201	4	39		0	English	Local	Female	NA	COURSE_CRYPT-188011	Australia			Level B	Course Evaluation
1355	1	STAFF_CRYPT-954201	5	39		0	English	Local	Female	NA	COURSE_CRYPT-188011	Australia			Level B	Course Evaluation
1356	1	STAFF_CRYPT-954201	5	39		0	English	Local	Female	NA	COURSE_CRYPT-188011	Australia			Level B	Course Evaluation
1357	1	STAFF_CRYPT-954201	4	39		0	English	International	Female	NA	COURSE_CRYPT-188011	Australia			Level B	Course Evaluation
1358	1	STAFF_CRYPT-954201	6	39		0	English	Local	Female	NA	COURSE_CRYPT-188011	Australia			Level B	Course Evaluation
1359	1	STAFF_CRYPT-954201	5	39		0	English	Local	Male	NA	COURSE_CRYPT-188011	Australia			Level B	Course Evaluation
1360	1	STAFF_CRYPT-954201	6	39		0	English	Local	Male	NA	COURSE_CRYPT-188011	Australia			Level B	Course Evaluation
1361	1	STAFF_CRYPT-954201	3	39		0	English	Local	Male	NA	COURSE_CRYPT-188011	Australia			Level B	Course Evaluation
1362	1	STAFF_CRYPT-954201	6	39		0	English	Local	Male	NA	COURSE_CRYPT-188011	Australia			Level B	Course Evaluation
1363	1	STAFF_CRYPT-954201	4	39		0	English	Local	Male	NA	COURSE_CRYPT-188011	Australia			Level B	Course Evaluation
1364	1	STAFF_CRYPT-954201	6	39		0	English	Local	Male	NA	COURSE_CRYPT-188011	Australia			Level B	Course Evaluation
1365	1	STAFF_CRYPT-954201	6	39		0	English	Local	Female	NA	COURSE_CRYPT-188011	Australia			Level B	Course Evaluation
1366	1	STAFF_CRYPT-954201	3	39		0	English	Local	Male	NA	COURSE_CRYPT-188011	Australia			Level B	Course Evaluation
1367	1	STAFF_CRYPT-954201	3	39		0	English	Local	Female	NA	COURSE_CRYPT-188011	Australia			Level B	Course Evaluation
1368	1	STAFF_CRYPT-954201	5	39		0	English	Local	Male	NA	COURSE_CRYPT-188011	Australia			Level B	Course Evaluation
1369	1	STAFF_CRYPT-954201	5	39		0	English	International	Male	NA	COURSE_CRYPT-188011	Australia			Level B	Course Evaluation
1370	1	STAFF_CRYPT-954201	6	39		0	English	International	Female	NA	COURSE_CRYPT-188011	Australia			Level B	Course Evaluation
1371	1	STAFF_CRYPT-954201	4	39		0	English	Local	Female	NA	COURSE_CRYPT-188011	Australia			Level B	Course Evaluation
1372	1	STAFF_CRYPT-954201	5	39		0	English	Local	Male	NA	COURSE_CRYPT-188011	Australia			Level B	Course Evaluation
1373	1	STAFF_CRYPT-954201	6	39		0	English	Local	Male	NA	COURSE_CRYPT-188011	Australia			Level B	Course Evaluation
1374	0	STAFF_CRYPT-950311	5	60		0	Other	International	Male	NA	COURSE_CRYPT-169198	Hong Kong	Australian Citizen	Cantonese	Level C	Course Evaluation
1375	0	STAFF_CRYPT-950311	4	60		0	Other	International	Male	NA	COURSE_CRYPT-169198	Hong Kong	Australian Citizen	Cantonese	Level C	Course Evaluation
1376	0	STAFF_CRYPT-950311	5	60		0	Other	Local	Female	NA	COURSE_CRYPT-169198	Hong Kong	Australian Citizen	Cantonese	Level C	Course Evaluation
1377	0	STAFF_CRYPT-950311	5	60		0	Other	International	Female	NA	COURSE_CRYPT-169198	Hong Kong	Australian Citizen	Cantonese	Level C	Course Evaluation
1378	0	STAFF_CRYPT-950311	6	60		0	Other	Local	Male	NA	COURSE_CRYPT-169198	Hong Kong	Australian Citizen	Cantonese	Level C	Course Evaluation
1379	0	STAFF_CRYPT-950311	5	60		0	Other	Local	Male	NA	COURSE_CRYPT-169198	Hong Kong	Australian Citizen	Cantonese	Level C	Course Evaluation
1380	0	STAFF_CRYPT-950311	5	60		0	Other	Local	Female	NA	COURSE_CRYPT-169198	Hong Kong	Australian Citizen	Cantonese	Level C	Course Evaluation
1381	0	STAFF_CRYPT-950311	5	60		0	Other	Local	Female	NA	COURSE_CRYPT-169198	Hong Kong	Australian Citizen	Cantonese	Level C	Course Evaluation
1382	0	STAFF_CRYPT-950311	3	60		0	Other	International	Male	NA	COURSE_CRYPT-169198	Hong Kong	Australian Citizen	Cantonese	Level C	Course Evaluation
1383	0	STAFF_CRYPT-950311	5	60		0	Other	Local	Male	NA	COURSE_CRYPT-169198	Hong Kong	Australian Citizen	Cantonese	Level C	Course Evaluation
1384	0	STAFF_CRYPT-950311	5	60		0	Other	Local	Female	NA	COURSE_CRYPT-169198	Hong Kong	Australian Citizen	Cantonese	Level C	Course Evaluation
1385	0	STAFF_CRYPT-950311	5	60		0	Other	Local	Female	NA	COURSE_CRYPT-169198	Hong Kong	Australian Citizen	Cantonese	Level C	Course Evaluation
1386	0	STAFF_CRYPT-950311	3	60		0	Other	International	Male	NA	COURSE_CRYPT-169198	Hong Kong	Australian Citizen	Cantonese	Level C	Course Evaluation
1387	0	STAFF_CRYPT-950311	5	60		0	Other	Local	Female	NA	COURSE_CRYPT-169198	Hong Kong	Australian Citizen	Cantonese	Level C	Course Evaluation
1388	0	STAFF_CRYPT-950311	5	60		0	Other	International	Female	NA	COURSE_CRYPT-169198	Hong Kong	Australian Citizen	Cantonese	Level C	Course Evaluation
1389	0	STAFF_CRYPT-950311	5	60		0	Other	Local	Female	NA	COURSE_CRYPT-169198	Hong Kong	Australian Citizen	Cantonese	Level C	Course Evaluation
1390	0	STAFF_CRYPT-950311	6	60		0	Other	Local	Female	NA	COURSE_CRYPT-169198	Hong Kong	Australian Citizen	Cantonese	Level C	Course Evaluation
1391	0	STAFF_CRYPT-950311	5	60		0	Other	Local	Female	NA	COURSE_CRYPT-169198	Hong Kong	Australian Citizen	Cantonese	Level C	Course Evaluation
1392	0	STAFF_CRYPT-950311	4	60		0	Other	International	Male	NA	COURSE_CRYPT-169198	Hong Kong	Australian Citizen	Cantonese	Level C	Course Evaluation
1393	0	STAFF_CRYPT-950311	5	60		0	Other	International	Male	NA	COURSE_CRYPT-169198	Hong Kong	Australian Citizen	Cantonese	Level C	Course Evaluation
1394	0	STAFF_CRYPT-950311	6	60		0	Other	Local	Female	NA	COURSE_CRYPT-169198	Hong Kong	Australian Citizen	Cantonese	Level C	Course Evaluation
1395	0	STAFF_CRYPT-950311	6	60		0	Other	Local	Male	NA	COURSE_CRYPT-169198	Hong Kong	Australian Citizen	Cantonese	Level C	Course Evaluation
1396	0	STAFF_CRYPT-950311	5	60		0	Other	International	Male	NA	COURSE_CRYPT-169198	Hong Kong	Australian Citizen	Cantonese	Level C	Course Evaluation
1397	0	STAFF_CRYPT-950311	4	60		0	Other	International	Female	NA	COURSE_CRYPT-169198	Hong Kong	Australian Citizen	Cantonese	Level C	Course Evaluation
1398	0	STAFF_CRYPT-950311	5	60		0	Other	Local	Male	NA	COURSE_CRYPT-169198	Hong Kong	Australian Citizen	Cantonese	Level C	Course Evaluation
1399	0	STAFF_CRYPT-950311	3	60		0	Other	Local	Female	NA	COURSE_CRYPT-169198	Hong Kong	Australian Citizen	Cantonese	Level C	Course Evaluation
1400	0	STAFF_CRYPT-950311	5	60		0	Other	Local	Male	NA	COURSE_CRYPT-169198	Hong Kong	Australian Citizen	Cantonese	Level C	Course Evaluation
1401	0	STAFF_CRYPT-950311	5	60		0	Other	Local	Female	NA	COURSE_CRYPT-169198	Hong Kong	Australian Citizen	Cantonese	Level C	Course Evaluation
1402	0	STAFF_CRYPT-950311	5	60		0	Other	Local	Female	NA	COURSE_CRYPT-169198	Hong Kong	Australian Citizen	Cantonese	Level C	Course Evaluation
1403	0	STAFF_CRYPT-950311	5	60		0	Other	International	Female	NA	COURSE_CRYPT-169198	Hong Kong	Australian Citizen	Cantonese	Level C	Course Evaluation
1404	0	STAFF_CRYPT-950311	5	60		0	Other	Local	Female	NA	COURSE_CRYPT-169198	Hong Kong	Australian Citizen	Cantonese	Level C	Course Evaluation
1405	0	STAFF_CRYPT-950311	5	60		0	Other	Local	Male	NA	COURSE_CRYPT-169198	Hong Kong	Australian Citizen	Cantonese	Level C	Course Evaluation
1406	0	STAFF_CRYPT-950311	5	60		0	Other	Local	Male	NA	COURSE_CRYPT-169198	Hong Kong	Australian Citizen	Cantonese	Level C	Course Evaluation
1407	0	STAFF_CRYPT-950311	4	60		0	Other	Local	Female	NA	COURSE_CRYPT-169198	Hong Kong	Australian Citizen	Cantonese	Level C	Course Evaluation
1408	0	STAFF_CRYPT-950311	4	60		0	Other	Local	Male	NA	COURSE_CRYPT-169198	Hong Kong	Australian Citizen	Cantonese	Level C	Course Evaluation
1409	0	STAFF_CRYPT-950311	6	60		0	Other	Local	Female	NA	COURSE_CRYPT-169198	Hong Kong	Australian Citizen	Cantonese	Level C	Course Evaluation
1410	0	STAFF_CRYPT-950311	5	60		0	Other	Local	Female	NA	COURSE_CRYPT-169198	Hong Kong	Australian Citizen	Cantonese	Level C	Course Evaluation
1411	0	STAFF_CRYPT-950311	5	60		0	Other	Local	Female	NA	COURSE_CRYPT-169198	Hong Kong	Australian Citizen	Cantonese	Level C	Course Evaluation
1412	0	STAFF_CRYPT-950311	5	60		0	Other	International	Female	NA	COURSE_CRYPT-169198	Hong Kong	Australian Citizen	Cantonese	Level C	Course Evaluation
1413	0	STAFF_CRYPT-950311	5	60		0	Other	International	Female	NA	COURSE_CRYPT-169198	Hong Kong	Australian Citizen	Cantonese	Level C	Course Evaluation
1414	0	STAFF_CRYPT-950311	5	60		0	Other	Local	Male	NA	COURSE_CRYPT-169198	Hong Kong	Australian Citizen	Cantonese	Level C	Course Evaluation
1415	0	STAFF_CRYPT-950311	4	60		0	Other	Local	Female	NA	COURSE_CRYPT-169198	Hong Kong	Australian Citizen	Cantonese	Level C	Course Evaluation
1416	0	STAFF_CRYPT-950311	5	60		0	Other	International	Female	NA	COURSE_CRYPT-169198	Hong Kong	Australian Citizen	Cantonese	Level C	Course Evaluation
1417	0	STAFF_CRYPT-950311	4	60		0	Other	Local	Female	NA	COURSE_CRYPT-169198	Hong Kong	Australian Citizen	Cantonese	Level C	Course Evaluation
1418	0	STAFF_CRYPT-954201	6	14		0	English	International	Female	NA	COURSE_CRYPT-193119	Australia			Level B	Tutor Evaluation
1419	0	STAFF_CRYPT-954201	5	14		0	English	Local	Female	NA	COURSE_CRYPT-193119	Australia			Level B	Tutor Evaluation
1420	0	STAFF_CRYPT-954201	4	14		0	English	Local	Male	NA	COURSE_CRYPT-193119	Australia			Level B	Tutor Evaluation
1421	0	STAFF_CRYPT-954201	6	14		0	English	Local	Female	NA	COURSE_CRYPT-193119	Australia			Level B	Tutor Evaluation
1422	0	STAFF_CRYPT-954201	6	14		0	English	Local	Female	NA	COURSE_CRYPT-193119	Australia			Level B	Tutor Evaluation
1423	0	STAFF_CRYPT-954201	6	14		0	English	Local	Male	NA	COURSE_CRYPT-193119	Australia			Level B	Tutor Evaluation
1424	0	STAFF_CRYPT-954201	5	14		0	English	Local	Male	NA	COURSE_CRYPT-193119	Australia			Level B	Tutor Evaluation
1425	0	STAFF_CRYPT-954201	5	14		0	English	International	Male	NA	COURSE_CRYPT-193119	Australia			Level B	Tutor Evaluation
1426	0	STAFF_CRYPT-954201	5	14		0	English	Local	Male	NA	COURSE_CRYPT-193119	Australia			Level B	Tutor Evaluation
1427	0	STAFF_CRYPT-954201	5	14		0	English	Local	Female	NA	COURSE_CRYPT-193119	Australia			Level B	Tutor Evaluation
1428	0	STAFF_CRYPT-954201	5	14		0	English	International	Male	NA	COURSE_CRYPT-193119	Australia			Level B	Tutor Evaluation
1429	0	STAFF_CRYPT-954201	5	14		0	English	International	Female	NA	COURSE_CRYPT-193119	Australia			Level B	Tutor Evaluation
1430	0	STAFF_CRYPT-954201	5	31	UGRD	0	English	Local	Male	96.25	COURSE_CRYPT-188011	Australia			Level B	Course Evaluation
1431	0	STAFF_CRYPT-954201	5	31	UGRD	0	English	Local	Male	96.25	COURSE_CRYPT-188011	Australia			Level B	Lecturer Evaluation
1432	0	STAFF_CRYPT-954201	5	31	UGRD	0	English	Local	Male	96.25	COURSE_CRYPT-188011	Australia			Level B	Lecturer Evaluation
1433	0	STAFF_CRYPT-954201	5	31	UGRD	0	English	Local	Male	96.25	COURSE_CRYPT-188011	Australia			Level B	Course Evaluation
1434	0	STAFF_CRYPT-954201	5	31	UGRD	0	English	Local	Female	48	COURSE_CRYPT-188011	Australia			Level B	Course Evaluation
1435	0	STAFF_CRYPT-954201	6	31	UGRD	0	English	Local	Female	48	COURSE_CRYPT-188011	Australia			Level B	Lecturer Evaluation
1436	0	STAFF_CRYPT-954201	6	31	UGRD	0	English	Local	Female	48	COURSE_CRYPT-188011	Australia			Level B	Lecturer Evaluation
1437	0	STAFF_CRYPT-954201	5	31	UGRD	0	English	Local	Female	48	COURSE_CRYPT-188011	Australia			Level B	Course Evaluation
1438	0	STAFF_CRYPT-954201	6	31	UGRD	0	English	Local	Male	77.75	COURSE_CRYPT-188011	Australia			Level B	Lecturer Evaluation
1439	0	STAFF_CRYPT-954201	6	31	UGRD	0	English	Local	Male	77.75	COURSE_CRYPT-188011	Australia			Level B	Course Evaluation
1440	0	STAFF_CRYPT-954201	6	31	UGRD	0	English	Local	Male	77.75	COURSE_CRYPT-188011	Australia			Level B	Lecturer Evaluation
1441	0	STAFF_CRYPT-954201	6	31	UGRD	0	English	Local	Male	77.75	COURSE_CRYPT-188011	Australia			Level B	Course Evaluation
1442	0	STAFF_CRYPT-954201	6	31	UGRD	0	English	Local	Male	64	COURSE_CRYPT-188011	Australia			Level B	Course Evaluation
1443	0	STAFF_CRYPT-954201	6	31	UGRD	0	English	Local	Male	64	COURSE_CRYPT-188011	Australia			Level B	Lecturer Evaluation
1444	0	STAFF_CRYPT-954201	5	31	UGRD	0	English	Local	Male	45.25	COURSE_CRYPT-188011	Australia			Level B	Lecturer Evaluation
1445	0	STAFF_CRYPT-954201	6	31	UGRD	0	English	International	Female	60.25	COURSE_CRYPT-188011	Australia			Level B	Lecturer Evaluation
1446	0	STAFF_CRYPT-954201	6	31	UGRD	0	English	Local	Female	58.75	COURSE_CRYPT-188011	Australia			Level B	Lecturer Evaluation
1447	0	STAFF_CRYPT-954201	6	31	UGRD	0	English	Local	Male	76.75	COURSE_CRYPT-188011	Australia			Level B	Lecturer Evaluation
1448	0	STAFF_CRYPT-954201	6	31	UGRD	0	English	International	Female	60.25	COURSE_CRYPT-188011	Australia			Level B	Lecturer Evaluation
1449	0	STAFF_CRYPT-954201	5	31	UGRD	0	English	Local	Male	54.25	COURSE_CRYPT-188011	Australia			Level B	Course Evaluation
1450	0	STAFF_CRYPT-954201	5	31	UGRD	0	English	Local	Male	45.25	COURSE_CRYPT-188011	Australia			Level B	Course Evaluation
1451	0	STAFF_CRYPT-954201	6	31	UGRD	0	English	Local	Male	63.67	COURSE_CRYPT-188011	Australia			Level B	Lecturer Evaluation
1452	0	STAFF_CRYPT-954201	6	31	UGRD	0	English	Local	Male	76.75	COURSE_CRYPT-188011	Australia			Level B	Lecturer Evaluation
1453	0	STAFF_CRYPT-954201	6	31	UGRD	0	English	Local	Male	76.75	COURSE_CRYPT-188011	Australia			Level B	Course Evaluation
1454	0	STAFF_CRYPT-954201	6	31	UGRD	0	English	Local	Female	58.75	COURSE_CRYPT-188011	Australia			Level B	Lecturer Evaluation
1455	0	STAFF_CRYPT-954201	5	31	UGRD	0	English	Local	Male	45.25	COURSE_CRYPT-188011	Australia			Level B	Lecturer Evaluation
1456	0	STAFF_CRYPT-954201	5	31	UGRD	0	English	Local	Female	61.25	COURSE_CRYPT-188011	Australia			Level B	Course Evaluation
1457	0	STAFF_CRYPT-954201	5	31	UGRD	0	English	Local	Male	63.67	COURSE_CRYPT-188011	Australia			Level B	Course Evaluation
1458	0	STAFF_CRYPT-954201	6	31	UGRD	0	English	Local	Female	61.25	COURSE_CRYPT-188011	Australia			Level B	Lecturer Evaluation
1459	0	STAFF_CRYPT-954201	5	31	UGRD	0	English	Local	Male	54.25	COURSE_CRYPT-188011	Australia			Level B	Course Evaluation
1460	0	STAFF_CRYPT-954201	6	31	UGRD	0	English	Local	Male	54.25	COURSE_CRYPT-188011	Australia			Level B	Lecturer Evaluation
1461	0	STAFF_CRYPT-954201	6	31	UGRD	0	English	Local	Female	58.75	COURSE_CRYPT-188011	Australia			Level B	Course Evaluation
1462	0	STAFF_CRYPT-954201	6	31	UGRD	0	English	Local	Male	64	COURSE_CRYPT-188011	Australia			Level B	Course Evaluation
1463	0	STAFF_CRYPT-954201	6	31	UGRD	0	English	Local	Male	63.67	COURSE_CRYPT-188011	Australia			Level B	Lecturer Evaluation
1464	0	STAFF_CRYPT-954201	5	31	UGRD	0	English	Local	Male	63.67	COURSE_CRYPT-188011	Australia			Level B	Course Evaluation
1465	0	STAFF_CRYPT-954201	5	31	UGRD	0	English	International	Female	60.25	COURSE_CRYPT-188011	Australia			Level B	Course Evaluation
1466	0	STAFF_CRYPT-954201	6	31	UGRD	0	English	Local	Male	64	COURSE_CRYPT-188011	Australia			Level B	Lecturer Evaluation
1467	0	STAFF_CRYPT-954201	5	31	UGRD	0	English	Local	Female	61.25	COURSE_CRYPT-188011	Australia			Level B	Course Evaluation
1468	0	STAFF_CRYPT-954201	6	31	UGRD	0	English	Local	Female	61.25	COURSE_CRYPT-188011	Australia			Level B	Lecturer Evaluation
1469	0	STAFF_CRYPT-954201	6	31	UGRD	0	English	Local	Female	58.75	COURSE_CRYPT-188011	Australia			Level B	Course Evaluation
1470	0	STAFF_CRYPT-954201	6	31	UGRD	0	English	Local	Male	76.75	COURSE_CRYPT-188011	Australia			Level B	Course Evaluation
1471	0	STAFF_CRYPT-954201	6	31	UGRD	0	English	Local	Male	54.25	COURSE_CRYPT-188011	Australia			Level B	Lecturer Evaluation
1472	0	STAFF_CRYPT-954201	5	31	UGRD	0	English	International	Female	60.25	COURSE_CRYPT-188011	Australia			Level B	Course Evaluation
1473	0	STAFF_CRYPT-954201	5	31	UGRD	0	English	Local	Male	45.25	COURSE_CRYPT-188011	Australia			Level B	Course Evaluation
1474	0	STAFF_CRYPT-954201	6	31	UGRD	0	English	Local	Female	89	COURSE_CRYPT-188011	Australia			Level B	Lecturer Evaluation
1475	0	STAFF_CRYPT-954201	6	31	UGRD	0	English	Local	Female	89	COURSE_CRYPT-188011	Australia			Level B	Lecturer Evaluation
1476	0	STAFF_CRYPT-954201	6	31	UGRD	0	English	Local	Female	89	COURSE_CRYPT-188011	Australia			Level B	Course Evaluation
1477	0	STAFF_CRYPT-954201	6	31	UGRD	0	English	Local	Female	89	COURSE_CRYPT-188011	Australia			Level B	Course Evaluation
1478	0	STAFF_CRYPT-954201	5	31	UGRD	0	English	International	Male	60.5	COURSE_CRYPT-188011	Australia			Level B	Lecturer Evaluation
1479	0	STAFF_CRYPT-954201	2	31	UGRD	0	English	International	Male	60.5	COURSE_CRYPT-188011	Australia			Level B	Course Evaluation
1480	0	STAFF_CRYPT-954201	6	31	UGRD	0	English	International	Female	75.29	COURSE_CRYPT-188011	Australia			Level B	Lecturer Evaluation
1481	0	STAFF_CRYPT-954201	2	31	UGRD	0	English	International	Male	60.5	COURSE_CRYPT-188011	Australia			Level B	Course Evaluation
1482	0	STAFF_CRYPT-954201	6	31	UGRD	0	English	International	Female	75.29	COURSE_CRYPT-188011	Australia			Level B	Lecturer Evaluation
1483	0	STAFF_CRYPT-954201	5	31	UGRD	0	English	International	Male	60.5	COURSE_CRYPT-188011	Australia			Level B	Lecturer Evaluation
1484	0	STAFF_CRYPT-923340	6	14		1	English	Local	Male	NA	COURSE_CRYPT-193119	Australia	Australian Citizen	English	Level B	Tutor Evaluation
1485	0	STAFF_CRYPT-923340	5	42		1	English	Local	Female	NA	COURSE_CRYPT-169260	Australia	Australian Citizen	English	Level B	Course Evaluation
1486	0	STAFF_CRYPT-923340	6	14		1	English	Local	Male	NA	COURSE_CRYPT-193119	Australia	Australian Citizen	English	Level B	Tutor Evaluation
1487	0	STAFF_CRYPT-923340	6	42		1	English	International	Female	NA	COURSE_CRYPT-169260	Australia	Australian Citizen	English	Level B	Tutor Evaluation
1488	0	STAFF_CRYPT-923340	6	14		1	English	International	Male	NA	COURSE_CRYPT-193119	Australia	Australian Citizen	English	Level B	Tutor Evaluation
1489	0	STAFF_CRYPT-923340	5	14		1	English	Local	Female	NA	COURSE_CRYPT-193119	Australia	Australian Citizen	English	Level B	Tutor Evaluation
1490	0	STAFF_CRYPT-923340	5	42		1	English	Local	Female	NA	COURSE_CRYPT-169260	Australia	Australian Citizen	English	Level B	Tutor Evaluation
1491	0	STAFF_CRYPT-923340	6	42		1	English	Local	Male	NA	COURSE_CRYPT-169260	Australia	Australian Citizen	English	Level B	Course Evaluation
1492	0	STAFF_CRYPT-923340	6	42		1	English	Local	Male	NA	COURSE_CRYPT-169260	Australia	Australian Citizen	English	Level B	Course Evaluation
1493	0	STAFF_CRYPT-923340	6	14		1	English	Local	Female	NA	COURSE_CRYPT-193119	Australia	Australian Citizen	English	Level B	Tutor Evaluation
1494	0	STAFF_CRYPT-923340	6	42		1	English	Local	Male	NA	COURSE_CRYPT-169260	Australia	Australian Citizen	English	Level B	Tutor Evaluation
1495	0	STAFF_CRYPT-923340	5	14		1	English	Local	Female	NA	COURSE_CRYPT-193119	Australia	Australian Citizen	English	Level B	Tutor Evaluation
1496	0	STAFF_CRYPT-923340	5	14		1	English	Local	Female	NA	COURSE_CRYPT-193119	Australia	Australian Citizen	English	Level B	Tutor Evaluation
1497	0	STAFF_CRYPT-923340	5	14		1	English	Local	Female	NA	COURSE_CRYPT-193119	Australia	Australian Citizen	English	Level B	Tutor Evaluation
1498	0	STAFF_CRYPT-923340	6	42		1	English	Local	Female	NA	COURSE_CRYPT-169260	Australia	Australian Citizen	English	Level B	Tutor Evaluation
1499	0	STAFF_CRYPT-923340	6	42		1	English	Local	Male	NA	COURSE_CRYPT-169260	Australia	Australian Citizen	English	Level B	Tutor Evaluation
1500	0	STAFF_CRYPT-923340	6	14		1	English	Local	Female	NA	COURSE_CRYPT-193119	Australia	Australian Citizen	English	Level B	Tutor Evaluation
1501	0	STAFF_CRYPT-923340	6	42		1	English	International	Male	NA	COURSE_CRYPT-169260	Australia	Australian Citizen	English	Level B	Course Evaluation
1502	0	STAFF_CRYPT-923340	5	14		1	English	Local	Female	NA	COURSE_CRYPT-193119	Australia	Australian Citizen	English	Level B	Tutor Evaluation
1503	0	STAFF_CRYPT-923340	6	14		1	English	Local	Female	NA	COURSE_CRYPT-193119	Australia	Australian Citizen	English	Level B	Tutor Evaluation
1504	0	STAFF_CRYPT-923340	6	14		1	English	Local	Male	NA	COURSE_CRYPT-193119	Australia	Australian Citizen	English	Level B	Tutor Evaluation
1505	0	STAFF_CRYPT-923340	6	42		1	English	Local	Male	NA	COURSE_CRYPT-169260	Australia	Australian Citizen	English	Level B	Course Evaluation
1506	0	STAFF_CRYPT-923340	5	42		1	English	Local	Male	NA	COURSE_CRYPT-169260	Australia	Australian Citizen	English	Level B	Course Evaluation
1507	0	STAFF_CRYPT-923340	6	42		1	English	Local	Male	NA	COURSE_CRYPT-169260	Australia	Australian Citizen	English	Level B	Course Evaluation
1508	0	STAFF_CRYPT-923340	6	42		1	English	International	Male	NA	COURSE_CRYPT-169260	Australia	Australian Citizen	English	Level B	Tutor Evaluation
1509	0	STAFF_CRYPT-923340	6	42		1	English	Local	Male	NA	COURSE_CRYPT-169260	Australia	Australian Citizen	English	Level B	Tutor Evaluation
1510	0	STAFF_CRYPT-923340	6	42		1	English	International	Female	NA	COURSE_CRYPT-169260	Australia	Australian Citizen	English	Level B	Course Evaluation
1511	0	STAFF_CRYPT-923340	6	42		1	English	Local	Male	NA	COURSE_CRYPT-169260	Australia	Australian Citizen	English	Level B	Course Evaluation
1512	0	STAFF_CRYPT-923340	6	14		1	English	Local	Male	NA	COURSE_CRYPT-193119	Australia	Australian Citizen	English	Level B	Tutor Evaluation
1513	0	STAFF_CRYPT-923340	6	42		1	English	Local	Male	NA	COURSE_CRYPT-169260	Australia	Australian Citizen	English	Level B	Tutor Evaluation
1514	0	STAFF_CRYPT-923340	6	42		1	English	Local	Male	NA	COURSE_CRYPT-169260	Australia	Australian Citizen	English	Level B	Tutor Evaluation
1515	0	STAFF_CRYPT-923340	5	42		1	English	Local	Male	NA	COURSE_CRYPT-169260	Australia	Australian Citizen	English	Level B	Tutor Evaluation
1516	0	STAFF_CRYPT-923340	5	14		1	English	Local	Female	NA	COURSE_CRYPT-193119	Australia	Australian Citizen	English	Level B	Tutor Evaluation
1517	0	STAFF_CRYPT-923340	5	42		1	English	Local	Female	NA	COURSE_CRYPT-169260	Australia	Australian Citizen	English	Level B	Course Evaluation
1518	1	STAFF_CRYPT-923340	5	14	UGRD	1	English	Local	Male	57.5	COURSE_CRYPT-193140	Australia	Australian Citizen	English	Level B	Tutor Evaluation
1519	1	STAFF_CRYPT-923340	6	14	UGRD	1	English	International	Male	50.5	COURSE_CRYPT-193140	Australia	Australian Citizen	English	Level B	Tutor Evaluation
1520	1	STAFF_CRYPT-923340	6	14	UGRD	1	English	International	Female	57.5	COURSE_CRYPT-193140	Australia	Australian Citizen	English	Level B	Tutor Evaluation
1521	1	STAFF_CRYPT-923340	5	14	UGRD	1	English	Local	Male	59.5	COURSE_CRYPT-193140	Australia	Australian Citizen	English	Level B	Tutor Evaluation
1522	1	STAFF_CRYPT-923340	6	14	UGRD	1	English	Local	Male	67	COURSE_CRYPT-193140	Australia	Australian Citizen	English	Level B	Tutor Evaluation
1523	1	STAFF_CRYPT-923340	6	14	UGRD	1	English	Local	Female	64	COURSE_CRYPT-193140	Australia	Australian Citizen	English	Level B	Tutor Evaluation
1524	1	STAFF_CRYPT-923340	6	14	UGRD	1	English	Local	Female	67.5	COURSE_CRYPT-193140	Australia	Australian Citizen	English	Level B	Tutor Evaluation
1525	1	STAFF_CRYPT-923340	6	14	UGRD	1	English	International	Female	49.5	COURSE_CRYPT-193140	Australia	Australian Citizen	English	Level B	Tutor Evaluation
1526	1	STAFF_CRYPT-923340	6	14	UGRD	1	English	Local	Male	59	COURSE_CRYPT-193140	Australia	Australian Citizen	English	Level B	Tutor Evaluation
1527	1	STAFF_CRYPT-923340	5	127		1	English	Local	Male	NA	COURSE_CRYPT-134590	Australia	Australian Citizen	English	Level B	Lecturer Evaluation
1528	1	STAFF_CRYPT-923340	6	127		1	English	International	Male	NA	COURSE_CRYPT-134590	Australia	Australian Citizen	English	Level B	Lecturer Evaluation
1529	1	STAFF_CRYPT-923340	5	127		1	English	Local	Male	NA	COURSE_CRYPT-134590	Australia	Australian Citizen	English	Level B	Lecturer Evaluation
1530	1	STAFF_CRYPT-923340	4	127		1	English	International	Female	NA	COURSE_CRYPT-134590	Australia	Australian Citizen	English	Level B	Lecturer Evaluation
1531	1	STAFF_CRYPT-923340	6	127		1	English	Local	Male	NA	COURSE_CRYPT-134590	Australia	Australian Citizen	English	Level B	Lecturer Evaluation
1532	1	STAFF_CRYPT-923340	5	127		1	English	Local	Female	NA	COURSE_CRYPT-134590	Australia	Australian Citizen	English	Level B	Lecturer Evaluation
1533	1	STAFF_CRYPT-923340	5	127		1	English	Local	Male	NA	COURSE_CRYPT-134590	Australia	Australian Citizen	English	Level B	Lecturer Evaluation
1534	1	STAFF_CRYPT-923340	5	127		1	English	Local	Female	NA	COURSE_CRYPT-134590	Australia	Australian Citizen	English	Level B	Lecturer Evaluation
1535	1	STAFF_CRYPT-923340	3	127		1	English	International	Female	NA	COURSE_CRYPT-134590	Australia	Australian Citizen	English	Level B	Lecturer Evaluation
1536	1	STAFF_CRYPT-923340	5	127		1	English	Local	Female	NA	COURSE_CRYPT-134590	Australia	Australian Citizen	English	Level B	Lecturer Evaluation
1537	1	STAFF_CRYPT-923340	6	127		1	English	Local	Female	NA	COURSE_CRYPT-134590	Australia	Australian Citizen	English	Level B	Lecturer Evaluation
1538	1	STAFF_CRYPT-923340	5	127		1	English	Local	Male	NA	COURSE_CRYPT-134590	Australia	Australian Citizen	English	Level B	Lecturer Evaluation
1539	1	STAFF_CRYPT-923340	6	127		1	English	Local	Female	NA	COURSE_CRYPT-134590	Australia	Australian Citizen	English	Level B	Lecturer Evaluation
1540	1	STAFF_CRYPT-923340	6	127		1	English	Local	Female	NA	COURSE_CRYPT-134590	Australia	Australian Citizen	English	Level B	Lecturer Evaluation
1541	1	STAFF_CRYPT-923340	5	127		1	English	Local	Male	NA	COURSE_CRYPT-134590	Australia	Australian Citizen	English	Level B	Lecturer Evaluation
1542	1	STAFF_CRYPT-923340	6	127		1	English	Local	Male	NA	COURSE_CRYPT-134590	Australia	Australian Citizen	English	Level B	Lecturer Evaluation
1543	1	STAFF_CRYPT-923340	6	127		1	English	Local	Female	NA	COURSE_CRYPT-134590	Australia	Australian Citizen	English	Level B	Lecturer Evaluation
1544	1	STAFF_CRYPT-923340	6	127		1	English	Local	Female	NA	COURSE_CRYPT-134590	Australia	Australian Citizen	English	Level B	Lecturer Evaluation
1545	1	STAFF_CRYPT-923340	6	127		1	English	Local	Female	NA	COURSE_CRYPT-134590	Australia	Australian Citizen	English	Level B	Lecturer Evaluation
1546	1	STAFF_CRYPT-923340	6	127		1	English	International	Female	NA	COURSE_CRYPT-134590	Australia	Australian Citizen	English	Level B	Lecturer Evaluation
1547	1	STAFF_CRYPT-923340	6	127		1	English	Local	Female	NA	COURSE_CRYPT-134590	Australia	Australian Citizen	English	Level B	Lecturer Evaluation
1548	1	STAFF_CRYPT-923340	4	127		1	English	Local	Male	NA	COURSE_CRYPT-134590	Australia	Australian Citizen	English	Level B	Lecturer Evaluation
1549	1	STAFF_CRYPT-923340	5	127		1	English	Local	Female	NA	COURSE_CRYPT-134590	Australia	Australian Citizen	English	Level B	Lecturer Evaluation
1550	1	STAFF_CRYPT-923340	5	127		1	English	Local	Male	NA	COURSE_CRYPT-134590	Australia	Australian Citizen	English	Level B	Lecturer Evaluation
1551	1	STAFF_CRYPT-923340	5	127		1	English	Local	Male	NA	COURSE_CRYPT-134590	Australia	Australian Citizen	English	Level B	Lecturer Evaluation
1552	1	STAFF_CRYPT-923340	5	127		1	English	International	Female	NA	COURSE_CRYPT-134590	Australia	Australian Citizen	English	Level B	Lecturer Evaluation
1553	1	STAFF_CRYPT-923340	5	127		1	English	Local	Female	NA	COURSE_CRYPT-134590	Australia	Australian Citizen	English	Level B	Lecturer Evaluation
1554	1	STAFF_CRYPT-923340	6	127		1	English	International	Female	NA	COURSE_CRYPT-134590	Australia	Australian Citizen	English	Level B	Lecturer Evaluation
1555	1	STAFF_CRYPT-923340	NA	127		1	English	Local	Female	NA	COURSE_CRYPT-134590	Australia	Australian Citizen	English	Level B	Lecturer Evaluation
1556	1	STAFF_CRYPT-923340	6	127		1	English	Local	Male	NA	COURSE_CRYPT-134590	Australia	Australian Citizen	English	Level B	Lecturer Evaluation
1557	1	STAFF_CRYPT-923340	4	127		1	English	International	Female	NA	COURSE_CRYPT-134590	Australia	Australian Citizen	English	Level B	Lecturer Evaluation
1558	1	STAFF_CRYPT-923340	6	127		1	English	Local	Female	NA	COURSE_CRYPT-134590	Australia	Australian Citizen	English	Level B	Lecturer Evaluation
1559	1	STAFF_CRYPT-923340	6	127		1	English	Local	Female	NA	COURSE_CRYPT-134590	Australia	Australian Citizen	English	Level B	Lecturer Evaluation
1560	1	STAFF_CRYPT-923340	6	127		1	English	Local	Male	NA	COURSE_CRYPT-134590	Australia	Australian Citizen	English	Level B	Lecturer Evaluation
1561	1	STAFF_CRYPT-923340	6	127		1	English	Local	Female	NA	COURSE_CRYPT-134590	Australia	Australian Citizen	English	Level B	Lecturer Evaluation
1562	1	STAFF_CRYPT-923340	6	127		1	English	International	Female	NA	COURSE_CRYPT-134590	Australia	Australian Citizen	English	Level B	Lecturer Evaluation
1563	1	STAFF_CRYPT-923340	5	127		1	English	Local	Female	NA	COURSE_CRYPT-134590	Australia	Australian Citizen	English	Level B	Lecturer Evaluation
1564	1	STAFF_CRYPT-923340	6	9		1	English	Local	Male	NA	COURSE_CRYPT-169260	Australia	Australian Citizen	English	Level B	Course Evaluation
1565	1	STAFF_CRYPT-923340	6	9		1	English	Local	Female	NA	COURSE_CRYPT-169260	Australia	Australian Citizen	English	Level B	Course Evaluation
1566	1	STAFF_CRYPT-923340	6	9		1	English	Local	Male	NA	COURSE_CRYPT-169260	Australia	Australian Citizen	English	Level B	Tutor Evaluation
1567	1	STAFF_CRYPT-923340	6	9		1	English	Local	Female	NA	COURSE_CRYPT-169260	Australia	Australian Citizen	English	Level B	Tutor Evaluation
1568	1	STAFF_CRYPT-923340	6	9		1	English	Local	Female	NA	COURSE_CRYPT-169260	Australia	Australian Citizen	English	Level B	Course Evaluation
1569	1	STAFF_CRYPT-923340	6	9		1	English	International	Female	NA	COURSE_CRYPT-169260	Australia	Australian Citizen	English	Level B	Tutor Evaluation
1570	1	STAFF_CRYPT-923340	6	9		1	English	Local	Female	NA	COURSE_CRYPT-169260	Australia	Australian Citizen	English	Level B	Tutor Evaluation
1571	1	STAFF_CRYPT-923340	6	9		1	English	International	Female	NA	COURSE_CRYPT-169260	Australia	Australian Citizen	English	Level B	Course Evaluation
1572	1	STAFF_CRYPT-923340	6	9		1	English	Local	Female	NA	COURSE_CRYPT-169260	Australia	Australian Citizen	English	Level B	Tutor Evaluation
1573	1	STAFF_CRYPT-923340	6	9		1	English	Local	Female	NA	COURSE_CRYPT-169260	Australia	Australian Citizen	English	Level B	Course Evaluation
1574	1	STAFF_CRYPT-923340	6	9		1	English	Local	Female	NA	COURSE_CRYPT-169260	Australia	Australian Citizen	English	Level B	Tutor Evaluation
1575	1	STAFF_CRYPT-923340	6	9		1	English	Local	Female	NA	COURSE_CRYPT-169260	Australia	Australian Citizen	English	Level B	Tutor Evaluation
1576	1	STAFF_CRYPT-923340	6	9		1	English	Local	Male	NA	COURSE_CRYPT-169260	Australia	Australian Citizen	English	Level B	Course Evaluation
1577	1	STAFF_CRYPT-923340	6	9		1	English	Local	Female	NA	COURSE_CRYPT-169260	Australia	Australian Citizen	English	Level B	Course Evaluation
1578	1	STAFF_CRYPT-923340	6	9		1	English	Local	Female	NA	COURSE_CRYPT-169260	Australia	Australian Citizen	English	Level B	Course Evaluation
1579	1	STAFF_CRYPT-923340	6	9		1	English	Local	Male	NA	COURSE_CRYPT-169260	Australia	Australian Citizen	English	Level B	Tutor Evaluation
1580	1	STAFF_CRYPT-923340	6	14	UGRD	1	English	Local	Female	71.33	COURSE_CRYPT-193119	Australia	Australian Citizen	English	Level B	Tutor Evaluation
1581	1	STAFF_CRYPT-923340	6	14	UGRD	1	English	International	Female	50	COURSE_CRYPT-193119	Australia	Australian Citizen	English	Level B	Tutor Evaluation
1582	1	STAFF_CRYPT-923340	6	14	UGRD	1	English	International	Male	67	COURSE_CRYPT-193119	Australia	Australian Citizen	English	Level B	Tutor Evaluation
1583	1	STAFF_CRYPT-923340	5	14	UGRD	1	English	Local	Female	57	COURSE_CRYPT-193119	Australia	Australian Citizen	English	Level B	Tutor Evaluation
1584	1	STAFF_CRYPT-923340	6	14	UGRD	1	English	International	Male	81	COURSE_CRYPT-193119	Australia	Australian Citizen	English	Level B	Tutor Evaluation
1585	1	STAFF_CRYPT-923340	6	14	UGRD	1	English	Local	Female	79	COURSE_CRYPT-193119	Australia	Australian Citizen	English	Level B	Tutor Evaluation
1586	1	STAFF_CRYPT-923340	6	14	UGRD	1	English	Local	Female	87	COURSE_CRYPT-193119	Australia	Australian Citizen	English	Level B	Tutor Evaluation
1587	1	STAFF_CRYPT-923340	6	14	UGRD	1	English	International	Male	74	COURSE_CRYPT-193119	Australia	Australian Citizen	English	Level B	Tutor Evaluation
1588	1	STAFF_CRYPT-923340	6	14	UGRD	1	English	Local	Female	81	COURSE_CRYPT-193119	Australia	Australian Citizen	English	Level B	Tutor Evaluation
1589	1	STAFF_CRYPT-923340	6	14	UGRD	1	English	Local	Male	58	COURSE_CRYPT-193119	Australia	Australian Citizen	English	Level B	Tutor Evaluation
1590	1	STAFF_CRYPT-923340	6	14	UGRD	1	English	Local	Female	73	COURSE_CRYPT-193119	Australia	Australian Citizen	English	Level B	Tutor Evaluation
1591	1	STAFF_CRYPT-923340	6	14	UGRD	1	English	International	Female	67	COURSE_CRYPT-193119	Australia	Australian Citizen	English	Level B	Tutor Evaluation
1592	1	STAFF_CRYPT-923340	6	14	UGRD	1	English	Local	Male	49	COURSE_CRYPT-193119	Australia	Australian Citizen	English	Level B	Tutor Evaluation
1593	1	STAFF_CRYPT-923340	5	14	UGRD	1	English	Local	Male	71	COURSE_CRYPT-193119	Australia	Australian Citizen	English	Level B	Tutor Evaluation
1594	1	STAFF_CRYPT-923340	6	14	UGRD	1	English	Local	Male	47	COURSE_CRYPT-193119	Australia	Australian Citizen	English	Level B	Tutor Evaluation
1595	1	STAFF_CRYPT-923340	6	14	UGRD	1	English	Local	Female	68	COURSE_CRYPT-193119	Australia	Australian Citizen	English	Level B	Tutor Evaluation
1596	1	STAFF_CRYPT-923340	6	14	UGRD	1	English	Local	Female	68	COURSE_CRYPT-193119	Australia	Australian Citizen	English	Level B	Tutor Evaluation
1597	1	STAFF_CRYPT-923340	4	14	UGRD	1	English	Local	Male	72	COURSE_CRYPT-193119	Australia	Australian Citizen	English	Level B	Tutor Evaluation
1598	1	STAFF_CRYPT-923340	5	14	UGRD	1	English	Local	Female	76	COURSE_CRYPT-193119	Australia	Australian Citizen	English	Level B	Tutor Evaluation
1599	1	STAFF_CRYPT-923340	6	14	UGRD	1	English	Local	Female	57	COURSE_CRYPT-193119	Australia	Australian Citizen	English	Level B	Tutor Evaluation
1600	1	STAFF_CRYPT-923340	6	14	UGRD	1	English	Local	Male	85	COURSE_CRYPT-193119	Australia	Australian Citizen	English	Level B	Tutor Evaluation
1601	1	STAFF_CRYPT-923340	5	14	UGRD	1	English	Local	Male	83	COURSE_CRYPT-193119	Australia	Australian Citizen	English	Level B	Tutor Evaluation
1602	1	STAFF_CRYPT-923340	5	14	UGRD	1	English	Local	Male	72	COURSE_CRYPT-193119	Australia	Australian Citizen	English	Level B	Tutor Evaluation
1603	1	STAFF_CRYPT-923340	NA	14	UGRD	1	English	Local	Male	64	COURSE_CRYPT-193119	Australia	Australian Citizen	English	Level B	Tutor Evaluation
1604	1	STAFF_CRYPT-923340	5	14	UGRD	1	English	Local	Male	83	COURSE_CRYPT-193119	Australia	Australian Citizen	English	Level B	Tutor Evaluation
1605	1	STAFF_CRYPT-923340	6	14	UGRD	1	English	Local	Female	52	COURSE_CRYPT-193119	Australia	Australian Citizen	English	Level B	Tutor Evaluation
1606	1	STAFF_CRYPT-879317	6	17		1	Other	Local	Male	NA	COURSE_CRYPT-6894	Germany	Temporary Resident Visa	French	HEW 5	Tutor Evaluation
1607	1	STAFF_CRYPT-879317	6	17		1	Other	Local	Female	NA	COURSE_CRYPT-6894	Germany	Temporary Resident Visa	French	HEW 5	Tutor Evaluation
1608	1	STAFF_CRYPT-879317	6	17		1	Other	Local	Female	NA	COURSE_CRYPT-6894	Germany	Temporary Resident Visa	French	HEW 5	Tutor Evaluation
1609	1	STAFF_CRYPT-879317	6	17		1	Other	Local	Female	NA	COURSE_CRYPT-6894	Germany	Temporary Resident Visa	French	HEW 5	Tutor Evaluation
1610	1	STAFF_CRYPT-879317	6	17		1	Other	International	Male	NA	COURSE_CRYPT-6894	Germany	Temporary Resident Visa	French	HEW 5	Tutor Evaluation
1611	1	STAFF_CRYPT-879317	6	17		1	Other	Local	Female	NA	COURSE_CRYPT-6894	Germany	Temporary Resident Visa	French	HEW 5	Tutor Evaluation
1612	1	STAFF_CRYPT-879317	6	17		1	Other	Local	Female	NA	COURSE_CRYPT-6894	Germany	Temporary Resident Visa	French	HEW 5	Tutor Evaluation
1613	1	STAFF_CRYPT-879317	6	17		1	Other	Local	Male	NA	COURSE_CRYPT-6894	Germany	Temporary Resident Visa	French	HEW 5	Tutor Evaluation
1614	1	STAFF_CRYPT-879317	5	17		1	Other	Local	Male	NA	COURSE_CRYPT-6894	Germany	Temporary Resident Visa	French	HEW 5	Tutor Evaluation
1615	1	STAFF_CRYPT-879317	6	17		1	Other	Local	Female	NA	COURSE_CRYPT-6894	Germany	Temporary Resident Visa	French	HEW 5	Tutor Evaluation
1616	1	STAFF_CRYPT-825742	6	10		1	English	Local	Male	NA	COURSE_CRYPT-202440	United States			Level E	Lecturer Evaluation
1617	1	STAFF_CRYPT-825742	6	10		1	English	Local	Male	NA	COURSE_CRYPT-202440	United States			Level E	Course Evaluation
1618	1	STAFF_CRYPT-825742	6	10		1	English	Local	Male	NA	COURSE_CRYPT-202440	United States			Level E	Lecturer Evaluation
1619	1	STAFF_CRYPT-825742	6	10		1	English	Local	Male	NA	COURSE_CRYPT-202440	United States			Level E	Lecturer Evaluation
1620	1	STAFF_CRYPT-825742	6	10		1	English	Local	Female	NA	COURSE_CRYPT-202440	United States			Level E	Lecturer Evaluation
1621	1	STAFF_CRYPT-825742	5	10		1	English	International	Male	NA	COURSE_CRYPT-202440	United States			Level E	Course Evaluation
1622	1	STAFF_CRYPT-825742	6	10		1	English	Local	Female	NA	COURSE_CRYPT-202440	United States			Level E	Course Evaluation
1623	1	STAFF_CRYPT-825742	6	10		1	English	Local	Female	NA	COURSE_CRYPT-202440	United States			Level E	Course Evaluation
1624	1	STAFF_CRYPT-825742	6	10		1	English	Local	Female	NA	COURSE_CRYPT-202440	United States			Level E	Lecturer Evaluation
1625	1	STAFF_CRYPT-825742	6	10		1	English	Local	Female	NA	COURSE_CRYPT-202440	United States			Level E	Lecturer Evaluation
1626	1	STAFF_CRYPT-825742	6	10		1	English	Local	Male	NA	COURSE_CRYPT-202440	United States			Level E	Course Evaluation
1627	1	STAFF_CRYPT-825742	6	10		1	English	Local	Female	NA	COURSE_CRYPT-202440	United States			Level E	Lecturer Evaluation
1628	1	STAFF_CRYPT-825742	6	10		1	English	Local	Female	NA	COURSE_CRYPT-202440	United States			Level E	Course Evaluation
1629	1	STAFF_CRYPT-825742	6	10		1	English	Local	Male	NA	COURSE_CRYPT-202440	United States			Level E	Course Evaluation
1630	1	STAFF_CRYPT-825742	4	10		1	English	International	Male	NA	COURSE_CRYPT-202440	United States			Level E	Lecturer Evaluation
1631	1	STAFF_CRYPT-825742	6	10		1	English	Local	Female	NA	COURSE_CRYPT-202440	United States			Level E	Lecturer Evaluation
1632	1	STAFF_CRYPT-825742	6	10		1	English	Local	Female	NA	COURSE_CRYPT-202440	United States			Level E	Course Evaluation
1633	1	STAFF_CRYPT-825742	6	10		1	English	Local	Female	NA	COURSE_CRYPT-202440	United States			Level E	Course Evaluation
1634	1	STAFF_CRYPT-814559	6	276		1	Other	Local	Male	NA	COURSE_CRYPT-168740	Iran (Islamic Republic Of)	Australian Citizen	Persian (Farsi)	Level A	Tutor Evaluation
1635	1	STAFF_CRYPT-814559	5	276		1	Other	International	Female	NA	COURSE_CRYPT-168740	Iran (Islamic Republic Of)	Australian Citizen	Persian (Farsi)	Level A	Tutor Evaluation
1636	1	STAFF_CRYPT-814559	3	276		1	Other	International	Female	NA	COURSE_CRYPT-168740	Iran (Islamic Republic Of)	Australian Citizen	Persian (Farsi)	Level A	Tutor Evaluation
1637	1	STAFF_CRYPT-814559	3	276		1	Other	International	Male	NA	COURSE_CRYPT-168740	Iran (Islamic Republic Of)	Australian Citizen	Persian (Farsi)	Level A	Tutor Evaluation
1638	1	STAFF_CRYPT-814559	5	276		1	Other	Local	Male	NA	COURSE_CRYPT-168740	Iran (Islamic Republic Of)	Australian Citizen	Persian (Farsi)	Level A	Tutor Evaluation
1639	1	STAFF_CRYPT-814559	5	276		1	Other	Local	Female	NA	COURSE_CRYPT-168740	Iran (Islamic Republic Of)	Australian Citizen	Persian (Farsi)	Level A	Tutor Evaluation
1640	1	STAFF_CRYPT-814559	5	276		1	Other	Local	Male	NA	COURSE_CRYPT-168740	Iran (Islamic Republic Of)	Australian Citizen	Persian (Farsi)	Level A	Tutor Evaluation
1641	1	STAFF_CRYPT-814559	5	276		1	Other	International	Female	NA	COURSE_CRYPT-168740	Iran (Islamic Republic Of)	Australian Citizen	Persian (Farsi)	Level A	Tutor Evaluation
1642	1	STAFF_CRYPT-814559	4	276		1	Other	Local	Male	NA	COURSE_CRYPT-168740	Iran (Islamic Republic Of)	Australian Citizen	Persian (Farsi)	Level A	Tutor Evaluation
1643	1	STAFF_CRYPT-814559	4	14	UGRD	1	Other	Local	Female	73.5	COURSE_CRYPT-193125	Iran (Islamic Republic Of)	Australian Citizen	Persian (Farsi)	Level A	Tutor Evaluation
1644	1	STAFF_CRYPT-814559	5	14	UGRD	1	Other	Local	Female	56.5	COURSE_CRYPT-193125	Iran (Islamic Republic Of)	Australian Citizen	Persian (Farsi)	Level A	Tutor Evaluation
1645	1	STAFF_CRYPT-814559	5	14	UGRD	1	Other	Local	Female	77	COURSE_CRYPT-193125	Iran (Islamic Republic Of)	Australian Citizen	Persian (Farsi)	Level A	Tutor Evaluation
1646	1	STAFF_CRYPT-814559	4	14	UGRD	1	Other	Local	Male	74.5	COURSE_CRYPT-193125	Iran (Islamic Republic Of)	Australian Citizen	Persian (Farsi)	Level A	Tutor Evaluation
1647	0	STAFF_CRYPT-825742	6	15		1	English	Local	Female	NA	COURSE_CRYPT-193159	United States			Level E	Tutor Evaluation
1648	0	STAFF_CRYPT-825742	6	15		1	English	Local	Male	NA	COURSE_CRYPT-193159	United States			Level E	Tutor Evaluation
1649	0	STAFF_CRYPT-825742	6	15		1	English	Local	Female	NA	COURSE_CRYPT-193159	United States			Level E	Tutor Evaluation
1650	0	STAFF_CRYPT-825742	6	15		1	English	Local	Male	NA	COURSE_CRYPT-193159	United States			Level E	Tutor Evaluation
1651	0	STAFF_CRYPT-825742	6	15		1	English	Local	Male	NA	COURSE_CRYPT-193159	United States			Level E	Tutor Evaluation
1652	0	STAFF_CRYPT-825742	5	15		1	English	Local	Female	NA	COURSE_CRYPT-193159	United States			Level E	Tutor Evaluation
1653	0	STAFF_CRYPT-825742	6	15		1	English	Local	Male	NA	COURSE_CRYPT-193159	United States			Level E	Tutor Evaluation
1654	0	STAFF_CRYPT-825742	5	15		1	English	International	Female	NA	COURSE_CRYPT-193159	United States			Level E	Tutor Evaluation
1655	0	STAFF_CRYPT-825742	6	15		1	English	International	Female	NA	COURSE_CRYPT-193159	United States			Level E	Tutor Evaluation
1656	0	STAFF_CRYPT-825742	5	15		1	English	Local	Male	NA	COURSE_CRYPT-193159	United States			Level E	Tutor Evaluation
1657	0	STAFF_CRYPT-825742	5	15		1	English	Local	Male	NA	COURSE_CRYPT-193159	United States			Level E	Tutor Evaluation
1658	0	STAFF_CRYPT-825742	5	15		1	English	Local	Male	NA	COURSE_CRYPT-193159	United States			Level E	Tutor Evaluation
1659	0	STAFF_CRYPT-825742	5	15		1	English	International	Female	NA	COURSE_CRYPT-193159	United States			Level E	Tutor Evaluation
1660	1	STAFF_CRYPT-801260	6	28		1	Other	Local	Female	NA	COURSE_CRYPT-182788	Indonesia	AUS Permanent Resident	Indonesian	Level B	Course Evaluation
1661	1	STAFF_CRYPT-801260	5	28		1	Other	Local	Male	NA	COURSE_CRYPT-182788	Indonesia	AUS Permanent Resident	Indonesian	Level B	Lecturer Evaluation
1662	1	STAFF_CRYPT-801260	3	28		1	Other	Local	Female	NA	COURSE_CRYPT-182788	Indonesia	AUS Permanent Resident	Indonesian	Level B	Course Evaluation
1663	1	STAFF_CRYPT-801260	5	28		1	Other	Local	Male	NA	COURSE_CRYPT-182788	Indonesia	AUS Permanent Resident	Indonesian	Level B	Course Evaluation
1664	1	STAFF_CRYPT-801260	4	28		1	Other	Local	Female	NA	COURSE_CRYPT-182788	Indonesia	AUS Permanent Resident	Indonesian	Level B	Course Evaluation
1665	1	STAFF_CRYPT-801260	4	28		1	Other	International	Female	NA	COURSE_CRYPT-182788	Indonesia	AUS Permanent Resident	Indonesian	Level B	Course Evaluation
1666	1	STAFF_CRYPT-801260	2	28		1	Other	Local	Female	NA	COURSE_CRYPT-182788	Indonesia	AUS Permanent Resident	Indonesian	Level B	Lecturer Evaluation
1667	1	STAFF_CRYPT-801260	4	28		1	Other	Local	Female	NA	COURSE_CRYPT-182788	Indonesia	AUS Permanent Resident	Indonesian	Level B	Course Evaluation
1668	1	STAFF_CRYPT-801260	4	28		1	Other	Local	Female	NA	COURSE_CRYPT-182788	Indonesia	AUS Permanent Resident	Indonesian	Level B	Lecturer Evaluation
1669	1	STAFF_CRYPT-801260	4	28		1	Other	Local	Female	NA	COURSE_CRYPT-182788	Indonesia	AUS Permanent Resident	Indonesian	Level B	Lecturer Evaluation
1670	1	STAFF_CRYPT-801260	5	28		1	Other	Local	Female	NA	COURSE_CRYPT-182788	Indonesia	AUS Permanent Resident	Indonesian	Level B	Course Evaluation
1671	1	STAFF_CRYPT-801260	5	28		1	Other	Local	Female	NA	COURSE_CRYPT-182788	Indonesia	AUS Permanent Resident	Indonesian	Level B	Lecturer Evaluation
1672	1	STAFF_CRYPT-801260	6	28		1	Other	Local	Female	NA	COURSE_CRYPT-182788	Indonesia	AUS Permanent Resident	Indonesian	Level B	Course Evaluation
1673	1	STAFF_CRYPT-801260	4	28		1	Other	Local	Female	NA	COURSE_CRYPT-182788	Indonesia	AUS Permanent Resident	Indonesian	Level B	Course Evaluation
1674	1	STAFF_CRYPT-801260	4	28		1	Other	Local	Female	NA	COURSE_CRYPT-182788	Indonesia	AUS Permanent Resident	Indonesian	Level B	Course Evaluation
1675	1	STAFF_CRYPT-801260	4	28		1	Other	International	Female	NA	COURSE_CRYPT-182788	Indonesia	AUS Permanent Resident	Indonesian	Level B	Lecturer Evaluation
1676	1	STAFF_CRYPT-801260	4	28		1	Other	Local	Male	NA	COURSE_CRYPT-182788	Indonesia	AUS Permanent Resident	Indonesian	Level B	Course Evaluation
1677	1	STAFF_CRYPT-801260	6	28		1	Other	Local	Female	NA	COURSE_CRYPT-182788	Indonesia	AUS Permanent Resident	Indonesian	Level B	Lecturer Evaluation
1678	1	STAFF_CRYPT-801260	6	28		1	Other	Local	Male	NA	COURSE_CRYPT-182788	Indonesia	AUS Permanent Resident	Indonesian	Level B	Course Evaluation
1679	1	STAFF_CRYPT-801260	4	28		1	Other	Local	Female	NA	COURSE_CRYPT-182788	Indonesia	AUS Permanent Resident	Indonesian	Level B	Lecturer Evaluation
1680	1	STAFF_CRYPT-801260	6	28		1	Other	Local	Male	NA	COURSE_CRYPT-182788	Indonesia	AUS Permanent Resident	Indonesian	Level B	Course Evaluation
1681	1	STAFF_CRYPT-801260	5	28		1	Other	Local	Male	NA	COURSE_CRYPT-182788	Indonesia	AUS Permanent Resident	Indonesian	Level B	Lecturer Evaluation
1682	1	STAFF_CRYPT-801260	5	28		1	Other	Local	Female	NA	COURSE_CRYPT-182788	Indonesia	AUS Permanent Resident	Indonesian	Level B	Course Evaluation
1683	1	STAFF_CRYPT-801260	5	28		1	Other	Local	Male	NA	COURSE_CRYPT-182788	Indonesia	AUS Permanent Resident	Indonesian	Level B	Lecturer Evaluation
1684	1	STAFF_CRYPT-801260	4	28		1	Other	Local	Male	NA	COURSE_CRYPT-182788	Indonesia	AUS Permanent Resident	Indonesian	Level B	Lecturer Evaluation
1685	1	STAFF_CRYPT-801260	4	28		1	Other	Local	Female	NA	COURSE_CRYPT-182788	Indonesia	AUS Permanent Resident	Indonesian	Level B	Lecturer Evaluation
1686	1	STAFF_CRYPT-801260	4	28		1	Other	Local	Female	NA	COURSE_CRYPT-182788	Indonesia	AUS Permanent Resident	Indonesian	Level B	Course Evaluation
1687	1	STAFF_CRYPT-801260	4	28		1	Other	Local	Male	NA	COURSE_CRYPT-182788	Indonesia	AUS Permanent Resident	Indonesian	Level B	Lecturer Evaluation
1688	1	STAFF_CRYPT-801260	5	28		1	Other	Local	Female	NA	COURSE_CRYPT-182788	Indonesia	AUS Permanent Resident	Indonesian	Level B	Course Evaluation
1689	1	STAFF_CRYPT-801260	4	28		1	Other	Local	Female	NA	COURSE_CRYPT-182788	Indonesia	AUS Permanent Resident	Indonesian	Level B	Course Evaluation
1690	1	STAFF_CRYPT-801260	5	28		1	Other	Local	Male	NA	COURSE_CRYPT-182788	Indonesia	AUS Permanent Resident	Indonesian	Level B	Course Evaluation
1691	1	STAFF_CRYPT-801260	6	28		1	Other	International	Male	NA	COURSE_CRYPT-182788	Indonesia	AUS Permanent Resident	Indonesian	Level B	Course Evaluation
1692	1	STAFF_CRYPT-801260	4	28		1	Other	Local	Female	NA	COURSE_CRYPT-182788	Indonesia	AUS Permanent Resident	Indonesian	Level B	Lecturer Evaluation
1693	1	STAFF_CRYPT-801260	6	28		1	Other	International	Male	NA	COURSE_CRYPT-182788	Indonesia	AUS Permanent Resident	Indonesian	Level B	Lecturer Evaluation
1694	1	STAFF_CRYPT-801260	5	28		1	Other	Local	Male	NA	COURSE_CRYPT-182788	Indonesia	AUS Permanent Resident	Indonesian	Level B	Lecturer Evaluation
1695	1	STAFF_CRYPT-801260	5	28		1	Other	Local	Male	NA	COURSE_CRYPT-182788	Indonesia	AUS Permanent Resident	Indonesian	Level B	Lecturer Evaluation
1696	1	STAFF_CRYPT-801260	4	28		1	Other	Local	Female	NA	COURSE_CRYPT-182788	Indonesia	AUS Permanent Resident	Indonesian	Level B	Lecturer Evaluation
1697	1	STAFF_CRYPT-801260	6	28		1	Other	Local	Female	NA	COURSE_CRYPT-182788	Indonesia	AUS Permanent Resident	Indonesian	Level B	Lecturer Evaluation
1698	1	STAFF_CRYPT-801260	4	28		1	Other	Local	Female	NA	COURSE_CRYPT-182788	Indonesia	AUS Permanent Resident	Indonesian	Level B	Lecturer Evaluation
1699	1	STAFF_CRYPT-801260	5	28		1	Other	Local	Male	NA	COURSE_CRYPT-182788	Indonesia	AUS Permanent Resident	Indonesian	Level B	Course Evaluation
1700	1	STAFF_CRYPT-801260	3	28		1	Other	Local	Male	NA	COURSE_CRYPT-182788	Indonesia	AUS Permanent Resident	Indonesian	Level B	Course Evaluation
1701	1	STAFF_CRYPT-801260	5	28		1	Other	Local	Female	NA	COURSE_CRYPT-182788	Indonesia	AUS Permanent Resident	Indonesian	Level B	Lecturer Evaluation
1702	1	STAFF_CRYPT-801260	6	28		1	Other	Local	Male	NA	COURSE_CRYPT-182788	Indonesia	AUS Permanent Resident	Indonesian	Level B	Lecturer Evaluation
1703	1	STAFF_CRYPT-801260	4	28		1	Other	Local	Female	NA	COURSE_CRYPT-182788	Indonesia	AUS Permanent Resident	Indonesian	Level B	Course Evaluation
1704	1	STAFF_CRYPT-801260	6	28		1	Other	Local	Female	NA	COURSE_CRYPT-182788	Indonesia	AUS Permanent Resident	Indonesian	Level B	Lecturer Evaluation
1705	1	STAFF_CRYPT-801260	5	28		1	Other	Local	Female	NA	COURSE_CRYPT-182788	Indonesia	AUS Permanent Resident	Indonesian	Level B	Lecturer Evaluation
1706	1	STAFF_CRYPT-801260	5	28		1	Other	Local	Female	NA	COURSE_CRYPT-182788	Indonesia	AUS Permanent Resident	Indonesian	Level B	Course Evaluation
1707	1	STAFF_CRYPT-801260	5	28		1	Other	Local	Male	NA	COURSE_CRYPT-182788	Indonesia	AUS Permanent Resident	Indonesian	Level B	Course Evaluation
1708	1	STAFF_CRYPT-801260	5	28		1	Other	Local	Male	NA	COURSE_CRYPT-182788	Indonesia	AUS Permanent Resident	Indonesian	Level B	Lecturer Evaluation
1709	1	STAFF_CRYPT-801260	5	28		1	Other	Local	Male	NA	COURSE_CRYPT-182788	Indonesia	AUS Permanent Resident	Indonesian	Level B	Course Evaluation
1710	1	STAFF_CRYPT-801260	5	28		1	Other	Local	Male	NA	COURSE_CRYPT-182788	Indonesia	AUS Permanent Resident	Indonesian	Level B	Lecturer Evaluation
1711	1	STAFF_CRYPT-801260	4	28		1	Other	Local	Female	NA	COURSE_CRYPT-182788	Indonesia	AUS Permanent Resident	Indonesian	Level B	Lecturer Evaluation
1712	1	STAFF_CRYPT-801260	5	28		1	Other	Local	Female	NA	COURSE_CRYPT-182788	Indonesia	AUS Permanent Resident	Indonesian	Level B	Course Evaluation
1713	1	STAFF_CRYPT-801260	NA	10		1	Other	International	Female	NA	COURSE_CRYPT-182788	Indonesia	AUS Permanent Resident	Indonesian	Level B	Lecturer Evaluation
1714	1	STAFF_CRYPT-801260	NA	10		1	Other	International	Female	NA	COURSE_CRYPT-182788	Indonesia	AUS Permanent Resident	Indonesian	Level B	Course Evaluation
1715	1	STAFF_CRYPT-801260	NA	10		1	Other	Local	Male	NA	COURSE_CRYPT-182788	Indonesia	AUS Permanent Resident	Indonesian	Level B	Course Evaluation
1716	1	STAFF_CRYPT-801260	6	25		1	Other	Local	Male	NA	COURSE_CRYPT-182788	Indonesia	AUS Permanent Resident	Indonesian	Level B	Lecturer Evaluation
1717	1	STAFF_CRYPT-801260	6	25		1	Other	Local	Male	NA	COURSE_CRYPT-182788	Indonesia	AUS Permanent Resident	Indonesian	Level B	Course Evaluation
1718	1	STAFF_CRYPT-801260	4	25		1	Other	Local	Male	NA	COURSE_CRYPT-182788	Indonesia	AUS Permanent Resident	Indonesian	Level B	Course Evaluation
1719	1	STAFF_CRYPT-801260	4	25		1	Other	Local	Male	NA	COURSE_CRYPT-182788	Indonesia	AUS Permanent Resident	Indonesian	Level B	Lecturer Evaluation
1720	1	STAFF_CRYPT-801260	5	25		1	Other	Local	Male	NA	COURSE_CRYPT-182788	Indonesia	AUS Permanent Resident	Indonesian	Level B	Lecturer Evaluation
1721	1	STAFF_CRYPT-801260	5	25		1	Other	Local	Male	NA	COURSE_CRYPT-182788	Indonesia	AUS Permanent Resident	Indonesian	Level B	Course Evaluation
1722	1	STAFF_CRYPT-801260	4	25		1	Other	Local	Female	NA	COURSE_CRYPT-182788	Indonesia	AUS Permanent Resident	Indonesian	Level B	Lecturer Evaluation
1723	1	STAFF_CRYPT-801260	5	25		1	Other	Local	Male	NA	COURSE_CRYPT-182788	Indonesia	AUS Permanent Resident	Indonesian	Level B	Course Evaluation
1724	1	STAFF_CRYPT-801260	5	25		1	Other	Local	Male	NA	COURSE_CRYPT-182788	Indonesia	AUS Permanent Resident	Indonesian	Level B	Course Evaluation
1725	1	STAFF_CRYPT-801260	5	25		1	Other	Local	Male	NA	COURSE_CRYPT-182788	Indonesia	AUS Permanent Resident	Indonesian	Level B	Lecturer Evaluation
1726	1	STAFF_CRYPT-801260	6	25		1	Other	Local	Male	NA	COURSE_CRYPT-182788	Indonesia	AUS Permanent Resident	Indonesian	Level B	Lecturer Evaluation
1727	1	STAFF_CRYPT-801260	5	25		1	Other	Local	Male	NA	COURSE_CRYPT-182788	Indonesia	AUS Permanent Resident	Indonesian	Level B	Lecturer Evaluation
1728	1	STAFF_CRYPT-801260	5	25		1	Other	Local	Male	NA	COURSE_CRYPT-182788	Indonesia	AUS Permanent Resident	Indonesian	Level B	Course Evaluation
1729	1	STAFF_CRYPT-801260	5	25		1	Other	Local	Female	NA	COURSE_CRYPT-182788	Indonesia	AUS Permanent Resident	Indonesian	Level B	Course Evaluation
1730	1	STAFF_CRYPT-801260	5	25		1	Other	Local	Male	NA	COURSE_CRYPT-182788	Indonesia	AUS Permanent Resident	Indonesian	Level B	Course Evaluation
1731	1	STAFF_CRYPT-801260	5	25		1	Other	Local	Male	NA	COURSE_CRYPT-182788	Indonesia	AUS Permanent Resident	Indonesian	Level B	Lecturer Evaluation
1732	1	STAFF_CRYPT-801260	5	25		1	Other	Local	Male	NA	COURSE_CRYPT-182788	Indonesia	AUS Permanent Resident	Indonesian	Level B	Course Evaluation
1733	1	STAFF_CRYPT-801260	5	25		1	Other	Local	Female	NA	COURSE_CRYPT-182788	Indonesia	AUS Permanent Resident	Indonesian	Level B	Lecturer Evaluation
1734	1	STAFF_CRYPT-801260	5	25		1	Other	Local	Female	NA	COURSE_CRYPT-182788	Indonesia	AUS Permanent Resident	Indonesian	Level B	Lecturer Evaluation
1735	1	STAFF_CRYPT-801260	5	25		1	Other	Local	Male	NA	COURSE_CRYPT-182788	Indonesia	AUS Permanent Resident	Indonesian	Level B	Lecturer Evaluation
1736	1	STAFF_CRYPT-801260	4	25		1	Other	International	Female	NA	COURSE_CRYPT-182788	Indonesia	AUS Permanent Resident	Indonesian	Level B	Course Evaluation
1737	1	STAFF_CRYPT-801260	5	25		1	Other	Local	Male	NA	COURSE_CRYPT-182788	Indonesia	AUS Permanent Resident	Indonesian	Level B	Lecturer Evaluation
1738	1	STAFF_CRYPT-801260	5	25		1	Other	Local	Female	NA	COURSE_CRYPT-182788	Indonesia	AUS Permanent Resident	Indonesian	Level B	Course Evaluation
1739	1	STAFF_CRYPT-801260	5	25		1	Other	Local	Female	NA	COURSE_CRYPT-182788	Indonesia	AUS Permanent Resident	Indonesian	Level B	Lecturer Evaluation
1740	1	STAFF_CRYPT-801260	5	25		1	Other	Local	Female	NA	COURSE_CRYPT-182788	Indonesia	AUS Permanent Resident	Indonesian	Level B	Course Evaluation
1741	1	STAFF_CRYPT-801260	4	25		1	Other	Local	Male	NA	COURSE_CRYPT-182788	Indonesia	AUS Permanent Resident	Indonesian	Level B	Course Evaluation
1742	1	STAFF_CRYPT-801260	4	25		1	Other	International	Female	NA	COURSE_CRYPT-182788	Indonesia	AUS Permanent Resident	Indonesian	Level B	Lecturer Evaluation
1743	1	STAFF_CRYPT-801260	5	25		1	Other	Local	Female	NA	COURSE_CRYPT-182788	Indonesia	AUS Permanent Resident	Indonesian	Level B	Course Evaluation
1744	1	STAFF_CRYPT-801260	5	25		1	Other	Local	Male	NA	COURSE_CRYPT-182788	Indonesia	AUS Permanent Resident	Indonesian	Level B	Course Evaluation
1745	1	STAFF_CRYPT-801260	5	25		1	Other	Local	Male	NA	COURSE_CRYPT-182788	Indonesia	AUS Permanent Resident	Indonesian	Level B	Lecturer Evaluation
1746	1	STAFF_CRYPT-801260	5	25		1	Other	Local	Male	NA	COURSE_CRYPT-182788	Indonesia	AUS Permanent Resident	Indonesian	Level B	Course Evaluation
1747	1	STAFF_CRYPT-801260	5	25		1	Other	Local	Male	NA	COURSE_CRYPT-182788	Indonesia	AUS Permanent Resident	Indonesian	Level B	Course Evaluation
1748	1	STAFF_CRYPT-801260	6	25		1	Other	Local	Female	NA	COURSE_CRYPT-182788	Indonesia	AUS Permanent Resident	Indonesian	Level B	Lecturer Evaluation
1749	1	STAFF_CRYPT-801260	5	25		1	Other	Local	Male	NA	COURSE_CRYPT-182788	Indonesia	AUS Permanent Resident	Indonesian	Level B	Lecturer Evaluation
1750	1	STAFF_CRYPT-801260	6	25		1	Other	Local	Male	NA	COURSE_CRYPT-182788	Indonesia	AUS Permanent Resident	Indonesian	Level B	Lecturer Evaluation
1751	1	STAFF_CRYPT-801260	5	25		1	Other	Local	Male	NA	COURSE_CRYPT-182788	Indonesia	AUS Permanent Resident	Indonesian	Level B	Course Evaluation
1752	1	STAFF_CRYPT-801260	5	25		1	Other	Local	Male	NA	COURSE_CRYPT-182788	Indonesia	AUS Permanent Resident	Indonesian	Level B	Lecturer Evaluation
1753	1	STAFF_CRYPT-801260	5	25		1	Other	Local	Male	NA	COURSE_CRYPT-182788	Indonesia	AUS Permanent Resident	Indonesian	Level B	Course Evaluation
1754	1	STAFF_CRYPT-801260	3	25		1	Other	Local	Female	NA	COURSE_CRYPT-182788	Indonesia	AUS Permanent Resident	Indonesian	Level B	Course Evaluation
1755	1	STAFF_CRYPT-801260	1	25		1	Other	International	Female	NA	COURSE_CRYPT-182788	Indonesia	AUS Permanent Resident	Indonesian	Level B	Course Evaluation
1756	1	STAFF_CRYPT-801260	5	25		1	Other	Local	Male	NA	COURSE_CRYPT-182788	Indonesia	AUS Permanent Resident	Indonesian	Level B	Course Evaluation
1757	1	STAFF_CRYPT-801260	5	25		1	Other	Local	Male	NA	COURSE_CRYPT-182788	Indonesia	AUS Permanent Resident	Indonesian	Level B	Lecturer Evaluation
1758	1	STAFF_CRYPT-801260	4	25		1	Other	Local	Male	NA	COURSE_CRYPT-182788	Indonesia	AUS Permanent Resident	Indonesian	Level B	Course Evaluation
1759	1	STAFF_CRYPT-801260	5	25		1	Other	International	Male	NA	COURSE_CRYPT-182788	Indonesia	AUS Permanent Resident	Indonesian	Level B	Lecturer Evaluation
1760	1	STAFF_CRYPT-801260	5	25		1	Other	International	Female	NA	COURSE_CRYPT-182788	Indonesia	AUS Permanent Resident	Indonesian	Level B	Course Evaluation
1761	1	STAFF_CRYPT-801260	4	25		1	Other	Local	Male	NA	COURSE_CRYPT-182788	Indonesia	AUS Permanent Resident	Indonesian	Level B	Lecturer Evaluation
1762	1	STAFF_CRYPT-801260	5	25		1	Other	Local	Male	NA	COURSE_CRYPT-182788	Indonesia	AUS Permanent Resident	Indonesian	Level B	Lecturer Evaluation
1763	1	STAFF_CRYPT-801260	5	25		1	Other	International	Male	NA	COURSE_CRYPT-182788	Indonesia	AUS Permanent Resident	Indonesian	Level B	Course Evaluation
1764	1	STAFF_CRYPT-801260	5	25		1	Other	International	Female	NA	COURSE_CRYPT-182788	Indonesia	AUS Permanent Resident	Indonesian	Level B	Lecturer Evaluation
1765	1	STAFF_CRYPT-801260	1	25		1	Other	International	Female	NA	COURSE_CRYPT-182788	Indonesia	AUS Permanent Resident	Indonesian	Level B	Lecturer Evaluation
1766	1	STAFF_CRYPT-801260	2	25		1	Other	Local	Male	NA	COURSE_CRYPT-182788	Indonesia	AUS Permanent Resident	Indonesian	Level B	Lecturer Evaluation
1767	1	STAFF_CRYPT-801260	4	25		1	Other	Local	Male	NA	COURSE_CRYPT-182788	Indonesia	AUS Permanent Resident	Indonesian	Level B	Lecturer Evaluation
1768	1	STAFF_CRYPT-801260	6	25		1	Other	Local	Male	NA	COURSE_CRYPT-182788	Indonesia	AUS Permanent Resident	Indonesian	Level B	Course Evaluation
1769	1	STAFF_CRYPT-801260	4	25		1	Other	Local	Male	NA	COURSE_CRYPT-182788	Indonesia	AUS Permanent Resident	Indonesian	Level B	Course Evaluation
1770	1	STAFF_CRYPT-801260	5	25		1	Other	Local	Female	NA	COURSE_CRYPT-182788	Indonesia	AUS Permanent Resident	Indonesian	Level B	Course Evaluation
1771	1	STAFF_CRYPT-801260	6	25		1	Other	Local	Female	NA	COURSE_CRYPT-182788	Indonesia	AUS Permanent Resident	Indonesian	Level B	Lecturer Evaluation
1772	1	STAFF_CRYPT-801260	5	25		1	Other	Local	Male	NA	COURSE_CRYPT-182788	Indonesia	AUS Permanent Resident	Indonesian	Level B	Course Evaluation
1773	1	STAFF_CRYPT-801260	6	25		1	Other	Local	Female	NA	COURSE_CRYPT-182788	Indonesia	AUS Permanent Resident	Indonesian	Level B	Course Evaluation
1774	1	STAFF_CRYPT-801260	5	25		1	Other	Local	Male	NA	COURSE_CRYPT-182788	Indonesia	AUS Permanent Resident	Indonesian	Level B	Course Evaluation
1775	1	STAFF_CRYPT-801260	6	25		1	Other	Local	Female	NA	COURSE_CRYPT-182788	Indonesia	AUS Permanent Resident	Indonesian	Level B	Course Evaluation
1776	1	STAFF_CRYPT-801260	3	25		1	Other	Local	Male	NA	COURSE_CRYPT-182788	Indonesia	AUS Permanent Resident	Indonesian	Level B	Lecturer Evaluation
1777	1	STAFF_CRYPT-801260	2	25		1	Other	Local	Male	NA	COURSE_CRYPT-182788	Indonesia	AUS Permanent Resident	Indonesian	Level B	Course Evaluation
1778	1	STAFF_CRYPT-801260	5	25		1	Other	Local	Male	NA	COURSE_CRYPT-182788	Indonesia	AUS Permanent Resident	Indonesian	Level B	Lecturer Evaluation
1779	1	STAFF_CRYPT-801260	5	25		1	Other	Local	Male	NA	COURSE_CRYPT-182788	Indonesia	AUS Permanent Resident	Indonesian	Level B	Course Evaluation
1780	1	STAFF_CRYPT-801260	4	25		1	Other	Local	Male	NA	COURSE_CRYPT-182788	Indonesia	AUS Permanent Resident	Indonesian	Level B	Lecturer Evaluation
1781	1	STAFF_CRYPT-801260	4	25		1	Other	Local	Female	NA	COURSE_CRYPT-182788	Indonesia	AUS Permanent Resident	Indonesian	Level B	Lecturer Evaluation
1782	1	STAFF_CRYPT-801260	6	25		1	Other	Local	Female	NA	COURSE_CRYPT-182788	Indonesia	AUS Permanent Resident	Indonesian	Level B	Lecturer Evaluation
1783	1	STAFF_CRYPT-801260	5	25		1	Other	Local	Male	NA	COURSE_CRYPT-182788	Indonesia	AUS Permanent Resident	Indonesian	Level B	Lecturer Evaluation
1784	1	STAFF_CRYPT-795824	5	64		1	Missing	Local	Female	NA	COURSE_CRYPT-186118				Level E	Course Evaluation
1785	1	STAFF_CRYPT-795824	6	64		1	Missing	Local	Male	NA	COURSE_CRYPT-186118				Level E	Lecturer Evaluation
1786	1	STAFF_CRYPT-795824	6	64		1	Missing	Local	Male	NA	COURSE_CRYPT-186118				Level E	Course Evaluation
1787	1	STAFF_CRYPT-795824	6	64		1	Missing	Local	Male	NA	COURSE_CRYPT-186118				Level E	Lecturer Evaluation
1788	1	STAFF_CRYPT-795824	5	64		1	Missing	Local	Male	NA	COURSE_CRYPT-186118				Level E	Course Evaluation
1789	1	STAFF_CRYPT-795824	5	64		1	Missing	International	Female	NA	COURSE_CRYPT-186118				Level E	Course Evaluation
1790	1	STAFF_CRYPT-795824	5	64		1	Missing	Local	Male	NA	COURSE_CRYPT-186118				Level E	Course Evaluation
1791	1	STAFF_CRYPT-795824	6	64		1	Missing	Local	Male	NA	COURSE_CRYPT-186118				Level E	Lecturer Evaluation
1792	1	STAFF_CRYPT-795824	5	64		1	Missing	Local	Female	NA	COURSE_CRYPT-186118				Level E	Course Evaluation
1793	1	STAFF_CRYPT-795824	5	64		1	Missing	International	Male	NA	COURSE_CRYPT-186118				Level E	Lecturer Evaluation
1794	1	STAFF_CRYPT-795824	6	64		1	Missing	Local	Female	NA	COURSE_CRYPT-186118				Level E	Course Evaluation
1795	1	STAFF_CRYPT-795824	4	64		1	Missing	Local	Male	NA	COURSE_CRYPT-186118				Level E	Course Evaluation
1796	1	STAFF_CRYPT-795824	5	64		1	Missing	International	Male	NA	COURSE_CRYPT-186118				Level E	Course Evaluation
1797	1	STAFF_CRYPT-795824	6	64		1	Missing	Local	Female	NA	COURSE_CRYPT-186118				Level E	Course Evaluation
1798	1	STAFF_CRYPT-795824	5	64		1	Missing	Local	Female	NA	COURSE_CRYPT-186118				Level E	Lecturer Evaluation
1799	1	STAFF_CRYPT-795824	5	64		1	Missing	Local	Male	NA	COURSE_CRYPT-186118				Level E	Course Evaluation
1800	1	STAFF_CRYPT-795824	6	64		1	Missing	Local	Female	NA	COURSE_CRYPT-186118				Level E	Course Evaluation
1801	1	STAFF_CRYPT-795824	5	64		1	Missing	International	Male	NA	COURSE_CRYPT-186118				Level E	Course Evaluation
1802	1	STAFF_CRYPT-795824	5	64		1	Missing	Local	Male	NA	COURSE_CRYPT-186118				Level E	Course Evaluation
1803	1	STAFF_CRYPT-795824	5	64		1	Missing	International	Male	NA	COURSE_CRYPT-186118				Level E	Course Evaluation
1804	1	STAFF_CRYPT-795824	6	64		1	Missing	Local	Female	NA	COURSE_CRYPT-186118				Level E	Course Evaluation
1805	1	STAFF_CRYPT-795824	5	64		1	Missing	International	Female	NA	COURSE_CRYPT-186118				Level E	Course Evaluation
1806	1	STAFF_CRYPT-795824	4	64		1	Missing	Local	Male	NA	COURSE_CRYPT-186118				Level E	Lecturer Evaluation
1807	1	STAFF_CRYPT-795824	6	64		1	Missing	Local	Male	NA	COURSE_CRYPT-186118				Level E	Lecturer Evaluation
1808	1	STAFF_CRYPT-795824	6	64		1	Missing	Local	Male	NA	COURSE_CRYPT-186118				Level E	Lecturer Evaluation
1809	1	STAFF_CRYPT-795824	5	64		1	Missing	Local	Female	NA	COURSE_CRYPT-186118				Level E	Lecturer Evaluation
1810	1	STAFF_CRYPT-795824	6	64		1	Missing	International	Male	NA	COURSE_CRYPT-186118				Level E	Course Evaluation
1811	1	STAFF_CRYPT-795824	5	64		1	Missing	Local	Male	NA	COURSE_CRYPT-186118				Level E	Course Evaluation
1812	1	STAFF_CRYPT-795824	5	64		1	Missing	International	Female	NA	COURSE_CRYPT-186118				Level E	Course Evaluation
1813	1	STAFF_CRYPT-795824	6	64		1	Missing	Local	Female	NA	COURSE_CRYPT-186118				Level E	Lecturer Evaluation
1814	1	STAFF_CRYPT-795824	5	64		1	Missing	Local	Female	NA	COURSE_CRYPT-186118				Level E	Lecturer Evaluation
1815	1	STAFF_CRYPT-795824	4	64		1	Missing	International	Female	NA	COURSE_CRYPT-186118				Level E	Course Evaluation
1816	1	STAFF_CRYPT-795824	6	64		1	Missing	Local	Male	NA	COURSE_CRYPT-186118				Level E	Lecturer Evaluation
1817	1	STAFF_CRYPT-795824	5	64		1	Missing	International	Female	NA	COURSE_CRYPT-186118				Level E	Lecturer Evaluation
1818	1	STAFF_CRYPT-795824	6	64		1	Missing	Local	Female	NA	COURSE_CRYPT-186118				Level E	Course Evaluation
1819	1	STAFF_CRYPT-795824	6	64		1	Missing	Local	Female	NA	COURSE_CRYPT-186118				Level E	Course Evaluation
1820	1	STAFF_CRYPT-795824	5	64		1	Missing	Local	Male	NA	COURSE_CRYPT-186118				Level E	Course Evaluation
1821	1	STAFF_CRYPT-795824	6	64		1	Missing	International	Female	NA	COURSE_CRYPT-186118				Level E	Course Evaluation
1822	1	STAFF_CRYPT-795824	6	64		1	Missing	Local	Male	NA	COURSE_CRYPT-186118				Level E	Course Evaluation
1823	1	STAFF_CRYPT-795824	6	64		1	Missing	Local	Female	NA	COURSE_CRYPT-186118				Level E	Course Evaluation
1824	1	STAFF_CRYPT-795824	5	64		1	Missing	Local	Female	NA	COURSE_CRYPT-186118				Level E	Course Evaluation
1825	1	STAFF_CRYPT-795824	4	64		1	Missing	International	Male	NA	COURSE_CRYPT-186118				Level E	Lecturer Evaluation
1826	1	STAFF_CRYPT-795824	6	64		1	Missing	Local	Female	NA	COURSE_CRYPT-186118				Level E	Lecturer Evaluation
1827	1	STAFF_CRYPT-795824	6	64		1	Missing	Local	Female	NA	COURSE_CRYPT-186118				Level E	Lecturer Evaluation
1828	1	STAFF_CRYPT-795824	6	64		1	Missing	International	Female	NA	COURSE_CRYPT-186118				Level E	Course Evaluation
1829	1	STAFF_CRYPT-795824	6	64		1	Missing	Local	Male	NA	COURSE_CRYPT-186118				Level E	Course Evaluation
1830	1	STAFF_CRYPT-795824	5	64		1	Missing	Local	Male	NA	COURSE_CRYPT-186118				Level E	Course Evaluation
1831	1	STAFF_CRYPT-795824	5	64		1	Missing	Local	Male	NA	COURSE_CRYPT-186118				Level E	Lecturer Evaluation
1832	1	STAFF_CRYPT-795824	6	64		1	Missing	Local	Female	NA	COURSE_CRYPT-186118				Level E	Course Evaluation
1833	1	STAFF_CRYPT-795824	6	64		1	Missing	Local	Female	NA	COURSE_CRYPT-186118				Level E	Lecturer Evaluation
1834	1	STAFF_CRYPT-795824	4	64		1	Missing	Local	Female	NA	COURSE_CRYPT-186118				Level E	Lecturer Evaluation
1835	1	STAFF_CRYPT-795824	6	64		1	Missing	Local	Male	NA	COURSE_CRYPT-186118				Level E	Course Evaluation
1836	1	STAFF_CRYPT-795824	5	64		1	Missing	Local	Male	NA	COURSE_CRYPT-186118				Level E	Course Evaluation
1837	1	STAFF_CRYPT-795824	5	64		1	Missing	Local	Female	NA	COURSE_CRYPT-186118				Level E	Lecturer Evaluation
1838	1	STAFF_CRYPT-795824	6	64		1	Missing	Local	Female	NA	COURSE_CRYPT-186118				Level E	Course Evaluation
1839	1	STAFF_CRYPT-795824	5	64		1	Missing	Local	Female	NA	COURSE_CRYPT-186118				Level E	Lecturer Evaluation
1840	1	STAFF_CRYPT-795824	5	64		1	Missing	Local	Male	NA	COURSE_CRYPT-186118				Level E	Course Evaluation
1841	1	STAFF_CRYPT-795824	6	64		1	Missing	Local	Female	NA	COURSE_CRYPT-186118				Level E	Course Evaluation
1842	1	STAFF_CRYPT-795824	6	64		1	Missing	Local	Male	NA	COURSE_CRYPT-186118				Level E	Course Evaluation
1843	1	STAFF_CRYPT-795824	6	64		1	Missing	Local	Female	NA	COURSE_CRYPT-186118				Level E	Course Evaluation
1844	1	STAFF_CRYPT-795824	6	64		1	Missing	Local	Female	NA	COURSE_CRYPT-186118				Level E	Lecturer Evaluation
1845	1	STAFF_CRYPT-795824	1	64		1	Missing	Local	Male	NA	COURSE_CRYPT-186118				Level E	Course Evaluation
1846	1	STAFF_CRYPT-795824	5	64		1	Missing	Local	Female	NA	COURSE_CRYPT-186118				Level E	Course Evaluation
1847	1	STAFF_CRYPT-795824	5	64		1	Missing	International	Male	NA	COURSE_CRYPT-186118				Level E	Lecturer Evaluation
1848	1	STAFF_CRYPT-795824	5	64		1	Missing	Local	Female	NA	COURSE_CRYPT-186118				Level E	Lecturer Evaluation
1849	1	STAFF_CRYPT-795824	6	64		1	Missing	Local	Male	NA	COURSE_CRYPT-186118				Level E	Lecturer Evaluation
1850	1	STAFF_CRYPT-795824	5	64		1	Missing	International	Female	NA	COURSE_CRYPT-186118				Level E	Course Evaluation
1851	1	STAFF_CRYPT-795824	6	64		1	Missing	Local	Female	NA	COURSE_CRYPT-186118				Level E	Course Evaluation
1852	1	STAFF_CRYPT-795824	5	64		1	Missing	International	Female	NA	COURSE_CRYPT-186118				Level E	Lecturer Evaluation
1853	1	STAFF_CRYPT-795824	0	64		1	Missing	Local	Male	NA	COURSE_CRYPT-186118				Level E	Course Evaluation
1854	1	STAFF_CRYPT-795824	5	64		1	Missing	Local	Female	NA	COURSE_CRYPT-186118				Level E	Course Evaluation
1855	1	STAFF_CRYPT-795824	6	64		1	Missing	Local	Female	NA	COURSE_CRYPT-186118				Level E	Lecturer Evaluation
1856	1	STAFF_CRYPT-795824	6	64		1	Missing	Local	Female	NA	COURSE_CRYPT-186118				Level E	Course Evaluation
1857	1	STAFF_CRYPT-795824	6	64		1	Missing	Local	Male	NA	COURSE_CRYPT-186118				Level E	Lecturer Evaluation
1858	1	STAFF_CRYPT-795824	4	64		1	Missing	Local	Male	NA	COURSE_CRYPT-186118				Level E	Course Evaluation
1859	1	STAFF_CRYPT-795824	6	64		1	Missing	Local	Male	NA	COURSE_CRYPT-186118				Level E	Course Evaluation
1860	1	STAFF_CRYPT-795824	5	64		1	Missing	Local	Female	NA	COURSE_CRYPT-186118				Level E	Course Evaluation
1861	1	STAFF_CRYPT-795824	5	64		1	Missing	International	Male	NA	COURSE_CRYPT-186118				Level E	Course Evaluation
1862	1	STAFF_CRYPT-795824	5	64		1	Missing	Local	Male	NA	COURSE_CRYPT-186118				Level E	Lecturer Evaluation
1863	1	STAFF_CRYPT-795824	4	64		1	Missing	International	Female	NA	COURSE_CRYPT-186118				Level E	Course Evaluation
1864	1	STAFF_CRYPT-795824	5	64		1	Missing	Local	Female	NA	COURSE_CRYPT-186118				Level E	Lecturer Evaluation
1865	1	STAFF_CRYPT-795824	5	64		1	Missing	Local	Male	NA	COURSE_CRYPT-186118				Level E	Course Evaluation
1866	1	STAFF_CRYPT-795824	5	64		1	Missing	Local	Female	NA	COURSE_CRYPT-186118				Level E	Course Evaluation
1867	1	STAFF_CRYPT-795824	6	64		1	Missing	Local	Female	NA	COURSE_CRYPT-186118				Level E	Course Evaluation
1868	1	STAFF_CRYPT-795824	5	64		1	Missing	Local	Male	NA	COURSE_CRYPT-186118				Level E	Lecturer Evaluation
1869	1	STAFF_CRYPT-795824	6	64		1	Missing	Local	Male	NA	COURSE_CRYPT-186118				Level E	Course Evaluation
1870	1	STAFF_CRYPT-795824	6	64		1	Missing	Local	Female	NA	COURSE_CRYPT-186118				Level E	Course Evaluation
1871	1	STAFF_CRYPT-795824	6	64		1	Missing	Local	Male	NA	COURSE_CRYPT-186118				Level E	Lecturer Evaluation
1872	1	STAFF_CRYPT-795824	5	64		1	Missing	Local	Female	NA	COURSE_CRYPT-186118				Level E	Course Evaluation
1873	0	STAFF_CRYPT-795824	6	59		1	Missing	Local	Female	NA	COURSE_CRYPT-186127				Level E	Lecturer Evaluation
1874	0	STAFF_CRYPT-795824	5	59		1	Missing	Local	Female	NA	COURSE_CRYPT-186127				Level E	Lecturer Evaluation
1875	0	STAFF_CRYPT-795824	5	59		1	Missing	Local	Male	NA	COURSE_CRYPT-186127				Level E	Lecturer Evaluation
1876	0	STAFF_CRYPT-795824	5	59		1	Missing	International	Male	NA	COURSE_CRYPT-186127				Level E	Lecturer Evaluation
1877	0	STAFF_CRYPT-795824	5	59		1	Missing	Local	Female	NA	COURSE_CRYPT-186127				Level E	Lecturer Evaluation
1878	0	STAFF_CRYPT-795824	5	59		1	Missing	Local	Female	NA	COURSE_CRYPT-186127				Level E	Lecturer Evaluation
1879	0	STAFF_CRYPT-795824	5	59		1	Missing	Local	Female	NA	COURSE_CRYPT-186127				Level E	Lecturer Evaluation
1880	0	STAFF_CRYPT-795824	6	59		1	Missing	Local	Female	NA	COURSE_CRYPT-186127				Level E	Lecturer Evaluation
1881	0	STAFF_CRYPT-795824	6	59		1	Missing	Local	Female	NA	COURSE_CRYPT-186127				Level E	Lecturer Evaluation
1882	0	STAFF_CRYPT-795824	4	59		1	Missing	Local	Female	NA	COURSE_CRYPT-186127				Level E	Lecturer Evaluation
1883	0	STAFF_CRYPT-795824	5	59		1	Missing	Local	Male	NA	COURSE_CRYPT-186127				Level E	Lecturer Evaluation
1884	0	STAFF_CRYPT-795824	6	59		1	Missing	Local	Male	NA	COURSE_CRYPT-186127				Level E	Lecturer Evaluation
1885	0	STAFF_CRYPT-795824	6	59		1	Missing	Local	Male	NA	COURSE_CRYPT-186127				Level E	Lecturer Evaluation
1886	0	STAFF_CRYPT-795824	5	59		1	Missing	Local	Female	NA	COURSE_CRYPT-186127				Level E	Lecturer Evaluation
1887	0	STAFF_CRYPT-795824	6	59		1	Missing	Local	Female	NA	COURSE_CRYPT-186127				Level E	Lecturer Evaluation
1888	0	STAFF_CRYPT-795824	6	59		1	Missing	Local	Female	NA	COURSE_CRYPT-186127				Level E	Lecturer Evaluation
1889	0	STAFF_CRYPT-795824	6	59		1	Missing	Local	Male	NA	COURSE_CRYPT-186127				Level E	Lecturer Evaluation
1890	0	STAFF_CRYPT-795824	5	59		1	Missing	Local	Female	NA	COURSE_CRYPT-186127				Level E	Lecturer Evaluation
1891	0	STAFF_CRYPT-795824	6	59		1	Missing	Local	Female	NA	COURSE_CRYPT-186127				Level E	Lecturer Evaluation
1892	0	STAFF_CRYPT-795824	5	59		1	Missing	Local	Female	NA	COURSE_CRYPT-186127				Level E	Lecturer Evaluation
1893	0	STAFF_CRYPT-795824	5	59		1	Missing	Local	Male	NA	COURSE_CRYPT-186127				Level E	Lecturer Evaluation
1894	0	STAFF_CRYPT-795824	5	59		1	Missing	Local	Female	NA	COURSE_CRYPT-186127				Level E	Lecturer Evaluation
1895	0	STAFF_CRYPT-795824	5	59		1	Missing	Local	Female	NA	COURSE_CRYPT-186127				Level E	Lecturer Evaluation
1896	0	STAFF_CRYPT-795824	5	59		1	Missing	Local	Male	NA	COURSE_CRYPT-186127				Level E	Lecturer Evaluation
1897	0	STAFF_CRYPT-795824	5	59		1	Missing	Local	Male	NA	COURSE_CRYPT-186127				Level E	Lecturer Evaluation
1898	0	STAFF_CRYPT-795824	5	59		1	Missing	Local	Female	NA	COURSE_CRYPT-186127				Level E	Lecturer Evaluation
1899	0	STAFF_CRYPT-795824	6	59		1	Missing	Local	Female	NA	COURSE_CRYPT-186127				Level E	Lecturer Evaluation
1900	0	STAFF_CRYPT-795824	5	59		1	Missing	Local	Female	NA	COURSE_CRYPT-186127				Level E	Lecturer Evaluation
1901	0	STAFF_CRYPT-795824	4	59		1	Missing	Local	Female	NA	COURSE_CRYPT-186127				Level E	Lecturer Evaluation
1902	0	STAFF_CRYPT-795824	5	59		1	Missing	Local	Male	NA	COURSE_CRYPT-186127				Level E	Lecturer Evaluation
1903	0	STAFF_CRYPT-795824	5	59		1	Missing	Local	Female	NA	COURSE_CRYPT-186127				Level E	Lecturer Evaluation
1904	0	STAFF_CRYPT-795824	6	59		1	Missing	Local	Female	NA	COURSE_CRYPT-186127				Level E	Lecturer Evaluation
1905	0	STAFF_CRYPT-795824	5	59		1	Missing	Local	Male	NA	COURSE_CRYPT-186127				Level E	Lecturer Evaluation
1906	0	STAFF_CRYPT-795824	5	59		1	Missing	Local	Female	NA	COURSE_CRYPT-186127				Level E	Lecturer Evaluation
1907	0	STAFF_CRYPT-795824	5	59		1	Missing	Local	Male	NA	COURSE_CRYPT-186127				Level E	Lecturer Evaluation
1908	0	STAFF_CRYPT-795824	4	59		1	Missing	Local	Female	NA	COURSE_CRYPT-186127				Level E	Lecturer Evaluation
1909	0	STAFF_CRYPT-795824	5	59		1	Missing	Local	Female	NA	COURSE_CRYPT-186127				Level E	Lecturer Evaluation
1910	0	STAFF_CRYPT-795824	6	59		1	Missing	Local	Female	NA	COURSE_CRYPT-186127				Level E	Lecturer Evaluation
1911	0	STAFF_CRYPT-795824	4	59		1	Missing	Local	Female	NA	COURSE_CRYPT-186127				Level E	Lecturer Evaluation
1912	1	STAFF_CRYPT-671162	5	60		1	English	Local	Male	NA	COURSE_CRYPT-169212	Australia	Australian Citizen		Level C	Course Evaluation
1913	1	STAFF_CRYPT-671162	5	60		1	English	International	Female	NA	COURSE_CRYPT-169212	Australia	Australian Citizen		Level C	Course Evaluation
1914	1	STAFF_CRYPT-671162	5	60		1	English	Local	Female	NA	COURSE_CRYPT-169212	Australia	Australian Citizen		Level C	Course Evaluation
1915	1	STAFF_CRYPT-671162	5	60		1	English	Local	Female	NA	COURSE_CRYPT-169212	Australia	Australian Citizen		Level C	Course Evaluation
1916	1	STAFF_CRYPT-671162	4	60		1	English	Local	Male	NA	COURSE_CRYPT-169212	Australia	Australian Citizen		Level C	Course Evaluation
1917	1	STAFF_CRYPT-671162	5	60		1	English	Local	Female	NA	COURSE_CRYPT-169212	Australia	Australian Citizen		Level C	Course Evaluation
1918	1	STAFF_CRYPT-671162	5	60		1	English	International	Male	NA	COURSE_CRYPT-169212	Australia	Australian Citizen		Level C	Course Evaluation
1919	1	STAFF_CRYPT-671162	5	60		1	English	International	Female	NA	COURSE_CRYPT-169212	Australia	Australian Citizen		Level C	Course Evaluation
1920	1	STAFF_CRYPT-671162	5	60		1	English	Local	Female	NA	COURSE_CRYPT-169212	Australia	Australian Citizen		Level C	Course Evaluation
1921	1	STAFF_CRYPT-671162	3	60		1	English	Local	Male	NA	COURSE_CRYPT-169212	Australia	Australian Citizen		Level C	Course Evaluation
1922	1	STAFF_CRYPT-671162	4	60		1	English	International	Male	NA	COURSE_CRYPT-169212	Australia	Australian Citizen		Level C	Course Evaluation
1923	1	STAFF_CRYPT-671162	4	60		1	English	Local	Female	NA	COURSE_CRYPT-169212	Australia	Australian Citizen		Level C	Course Evaluation
1924	1	STAFF_CRYPT-671162	5	60		1	English	Local	Female	NA	COURSE_CRYPT-169212	Australia	Australian Citizen		Level C	Course Evaluation
1925	1	STAFF_CRYPT-671162	5	60		1	English	Local	Female	NA	COURSE_CRYPT-169212	Australia	Australian Citizen		Level C	Course Evaluation
1926	1	STAFF_CRYPT-671162	5	60		1	English	Local	Male	NA	COURSE_CRYPT-169212	Australia	Australian Citizen		Level C	Course Evaluation
1927	1	STAFF_CRYPT-671162	4	60		1	English	Local	Female	NA	COURSE_CRYPT-169212	Australia	Australian Citizen		Level C	Course Evaluation
1928	1	STAFF_CRYPT-671162	6	60		1	English	Local	Female	NA	COURSE_CRYPT-169212	Australia	Australian Citizen		Level C	Course Evaluation
1929	1	STAFF_CRYPT-671162	4	60		1	English	International	Female	NA	COURSE_CRYPT-169212	Australia	Australian Citizen		Level C	Course Evaluation
1930	1	STAFF_CRYPT-671162	5	60		1	English	Local	Male	NA	COURSE_CRYPT-169212	Australia	Australian Citizen		Level C	Course Evaluation
1931	1	STAFF_CRYPT-671162	6	60		1	English	Local	Male	NA	COURSE_CRYPT-169212	Australia	Australian Citizen		Level C	Course Evaluation
1932	1	STAFF_CRYPT-671162	5	60		1	English	Local	Female	NA	COURSE_CRYPT-169212	Australia	Australian Citizen		Level C	Course Evaluation
1933	1	STAFF_CRYPT-671162	5	60		1	English	Local	Male	NA	COURSE_CRYPT-169212	Australia	Australian Citizen		Level C	Course Evaluation
1934	1	STAFF_CRYPT-671162	5	60		1	English	Local	Female	NA	COURSE_CRYPT-169212	Australia	Australian Citizen		Level C	Course Evaluation
1935	1	STAFF_CRYPT-671162	5	60		1	English	Local	Female	NA	COURSE_CRYPT-169212	Australia	Australian Citizen		Level C	Course Evaluation
1936	1	STAFF_CRYPT-671162	5	60		1	English	International	Female	NA	COURSE_CRYPT-169212	Australia	Australian Citizen		Level C	Course Evaluation
1937	1	STAFF_CRYPT-671162	4	60		1	English	Local	Female	NA	COURSE_CRYPT-169212	Australia	Australian Citizen		Level C	Course Evaluation
1938	1	STAFF_CRYPT-671162	5	60		1	English	Local	Female	NA	COURSE_CRYPT-169212	Australia	Australian Citizen		Level C	Course Evaluation
1939	1	STAFF_CRYPT-671162	5	60		1	English	Local	Male	NA	COURSE_CRYPT-169212	Australia	Australian Citizen		Level C	Course Evaluation
1940	1	STAFF_CRYPT-671162	5	60		1	English	Local	Male	NA	COURSE_CRYPT-169212	Australia	Australian Citizen		Level C	Course Evaluation
1941	1	STAFF_CRYPT-671162	4	60		1	English	Local	Female	NA	COURSE_CRYPT-169212	Australia	Australian Citizen		Level C	Course Evaluation
1942	1	STAFF_CRYPT-671162	5	60		1	English	International	Female	NA	COURSE_CRYPT-169212	Australia	Australian Citizen		Level C	Course Evaluation
1943	1	STAFF_CRYPT-671162	4	60		1	English	Local	Female	NA	COURSE_CRYPT-169212	Australia	Australian Citizen		Level C	Course Evaluation
1944	1	STAFF_CRYPT-671162	5	60		1	English	Local	Female	NA	COURSE_CRYPT-169212	Australia	Australian Citizen		Level C	Course Evaluation
1945	1	STAFF_CRYPT-671162	3	60		1	English	International	Male	NA	COURSE_CRYPT-169212	Australia	Australian Citizen		Level C	Course Evaluation
1946	1	STAFF_CRYPT-671162	5	60		1	English	Local	Male	NA	COURSE_CRYPT-169212	Australia	Australian Citizen		Level C	Course Evaluation
1947	1	STAFF_CRYPT-671162	5	60		1	English	International	Female	NA	COURSE_CRYPT-169212	Australia	Australian Citizen		Level C	Course Evaluation
1948	1	STAFF_CRYPT-671162	5	60		1	English	International	Male	NA	COURSE_CRYPT-169212	Australia	Australian Citizen		Level C	Course Evaluation
1949	1	STAFF_CRYPT-671162	3	60		1	English	Local	Male	NA	COURSE_CRYPT-169212	Australia	Australian Citizen		Level C	Course Evaluation
1950	0	STAFF_CRYPT-649115	5	60		0	Missing	Local	Female	NA	COURSE_CRYPT-169221				Level C	Course Evaluation
1951	0	STAFF_CRYPT-649115	5	60		0	Missing	International	Male	NA	COURSE_CRYPT-169221				Level C	Course Evaluation
1952	0	STAFF_CRYPT-649115	5	60		0	Missing	Local	Female	NA	COURSE_CRYPT-169221				Level C	Course Evaluation
1953	0	STAFF_CRYPT-649115	6	60		0	Missing	Local	Female	NA	COURSE_CRYPT-169221				Level C	Course Evaluation
1954	0	STAFF_CRYPT-649115	4	60		0	Missing	International	Female	NA	COURSE_CRYPT-169221				Level C	Course Evaluation
1955	0	STAFF_CRYPT-649115	5	60		0	Missing	Local	Male	NA	COURSE_CRYPT-169221				Level C	Course Evaluation
1956	0	STAFF_CRYPT-649115	5	60		0	Missing	International	Male	NA	COURSE_CRYPT-169221				Level C	Course Evaluation
1957	0	STAFF_CRYPT-649115	1	60		0	Missing	Local	Female	NA	COURSE_CRYPT-169221				Level C	Course Evaluation
1958	0	STAFF_CRYPT-649115	5	60		0	Missing	Local	Female	NA	COURSE_CRYPT-169221				Level C	Course Evaluation
1959	0	STAFF_CRYPT-649115	5	60		0	Missing	Local	Male	NA	COURSE_CRYPT-169221				Level C	Course Evaluation
1960	0	STAFF_CRYPT-649115	4	60		0	Missing	International	Male	NA	COURSE_CRYPT-169221				Level C	Course Evaluation
1961	0	STAFF_CRYPT-649115	5	60		0	Missing	International	Female	NA	COURSE_CRYPT-169221				Level C	Course Evaluation
1962	0	STAFF_CRYPT-649115	6	60		0	Missing	Local	Female	NA	COURSE_CRYPT-169221				Level C	Course Evaluation
1963	0	STAFF_CRYPT-649115	5	60		0	Missing	Local	Female	NA	COURSE_CRYPT-169221				Level C	Course Evaluation
1964	0	STAFF_CRYPT-649115	6	60		0	Missing	Local	Male	NA	COURSE_CRYPT-169221				Level C	Course Evaluation
1965	0	STAFF_CRYPT-649115	4	60		0	Missing	International	Female	NA	COURSE_CRYPT-169221				Level C	Course Evaluation
1966	0	STAFF_CRYPT-649115	5	60		0	Missing	Local	Male	NA	COURSE_CRYPT-169221				Level C	Course Evaluation
1967	0	STAFF_CRYPT-649115	3	60		0	Missing	International	Female	NA	COURSE_CRYPT-169221				Level C	Course Evaluation
1968	0	STAFF_CRYPT-649115	5	60		0	Missing	Local	Male	NA	COURSE_CRYPT-169221				Level C	Course Evaluation
1969	0	STAFF_CRYPT-649115	4	60		0	Missing	International	Male	NA	COURSE_CRYPT-169221				Level C	Course Evaluation
1970	0	STAFF_CRYPT-649115	5	60		0	Missing	International	Female	NA	COURSE_CRYPT-169221				Level C	Course Evaluation
1971	0	STAFF_CRYPT-649115	5	60		0	Missing	Local	Female	NA	COURSE_CRYPT-169221				Level C	Course Evaluation
1972	0	STAFF_CRYPT-649115	5	60		0	Missing	Local	Male	NA	COURSE_CRYPT-169221				Level C	Course Evaluation
1973	0	STAFF_CRYPT-649115	5	60		0	Missing	Local	Male	NA	COURSE_CRYPT-169221				Level C	Course Evaluation
1974	0	STAFF_CRYPT-649115	4	60		0	Missing	Local	Male	NA	COURSE_CRYPT-169221				Level C	Course Evaluation
1975	0	STAFF_CRYPT-649115	6	60		0	Missing	Local	Male	NA	COURSE_CRYPT-169221				Level C	Course Evaluation
1976	0	STAFF_CRYPT-649115	5	60		0	Missing	Local	Female	NA	COURSE_CRYPT-169221				Level C	Course Evaluation
1977	0	STAFF_CRYPT-649115	5	60		0	Missing	International	Female	NA	COURSE_CRYPT-169221				Level C	Course Evaluation
1978	0	STAFF_CRYPT-649115	5	60		0	Missing	Local	Female	NA	COURSE_CRYPT-169221				Level C	Course Evaluation
1979	0	STAFF_CRYPT-649115	5	60		0	Missing	Local	Male	NA	COURSE_CRYPT-169221				Level C	Course Evaluation
1980	0	STAFF_CRYPT-649115	6	60		0	Missing	International	Female	NA	COURSE_CRYPT-169221				Level C	Course Evaluation
1981	0	STAFF_CRYPT-649115	4	60		0	Missing	International	Female	NA	COURSE_CRYPT-169221				Level C	Course Evaluation
1982	0	STAFF_CRYPT-649115	3	60		0	Missing	International	Female	NA	COURSE_CRYPT-169221				Level C	Course Evaluation
1983	0	STAFF_CRYPT-649115	5	60		0	Missing	International	Female	NA	COURSE_CRYPT-169221				Level C	Course Evaluation
1984	0	STAFF_CRYPT-649115	6	60		0	Missing	Local	Male	NA	COURSE_CRYPT-169221				Level C	Course Evaluation
1985	1	STAFF_CRYPT-1498658	NA	50		1	Other	Local	Female	NA	COURSE_CRYPT-80313	Indonesia	Temporary Resident Visa	Hokkien		Tutor Evaluation
1986	1	STAFF_CRYPT-1498658	NA	50		1	Other	Local	Male	NA	COURSE_CRYPT-80313	Indonesia	Temporary Resident Visa	Hokkien		Tutor Evaluation
1987	1	STAFF_CRYPT-1498658	NA	50		1	Other	Local	Female	NA	COURSE_CRYPT-80313	Indonesia	Temporary Resident Visa	Hokkien		Tutor Evaluation
1988	1	STAFF_CRYPT-1498658	NA	50		1	Other	Local	Male	NA	COURSE_CRYPT-80313	Indonesia	Temporary Resident Visa	Hokkien		Tutor Evaluation
1989	1	STAFF_CRYPT-1498658	NA	50		1	Other	International	Male	NA	COURSE_CRYPT-80313	Indonesia	Temporary Resident Visa	Hokkien		Tutor Evaluation
1990	1	STAFF_CRYPT-1498658	NA	50		1	Other	Local	Female	NA	COURSE_CRYPT-80313	Indonesia	Temporary Resident Visa	Hokkien		Tutor Evaluation
1991	1	STAFF_CRYPT-1498658	NA	50		1	Other	Local	Female	NA	COURSE_CRYPT-80313	Indonesia	Temporary Resident Visa	Hokkien		Tutor Evaluation
1992	1	STAFF_CRYPT-1498658	NA	50		1	Other	Local	Female	NA	COURSE_CRYPT-80313	Indonesia	Temporary Resident Visa	Hokkien		Tutor Evaluation
1993	0	STAFF_CRYPT-1498658	5	60		1	Other	Local	Male	NA	COURSE_CRYPT-80313	Indonesia	Temporary Resident Visa	Hokkien		Tutor Evaluation
1994	0	STAFF_CRYPT-1498658	4	60		1	Other	Local	Female	NA	COURSE_CRYPT-80313	Indonesia	Temporary Resident Visa	Hokkien		Tutor Evaluation
1995	0	STAFF_CRYPT-1498658	4	60		1	Other	Local	Female	NA	COURSE_CRYPT-80313	Indonesia	Temporary Resident Visa	Hokkien		Tutor Evaluation
1996	0	STAFF_CRYPT-1498658	3	60		1	Other	Local	Female	NA	COURSE_CRYPT-80313	Indonesia	Temporary Resident Visa	Hokkien		Tutor Evaluation
1997	0	STAFF_CRYPT-1498658	5	60		1	Other	International	Male	NA	COURSE_CRYPT-80313	Indonesia	Temporary Resident Visa	Hokkien		Tutor Evaluation
1998	0	STAFF_CRYPT-1498658	6	60		1	Other	Local	Female	NA	COURSE_CRYPT-80313	Indonesia	Temporary Resident Visa	Hokkien		Tutor Evaluation
1999	0	STAFF_CRYPT-1498658	5	60		1	Other	Local	Female	NA	COURSE_CRYPT-80313	Indonesia	Temporary Resident Visa	Hokkien		Tutor Evaluation
[truncated: 63,527 more rows]
