# Supplementary material for: Gender and cultural bias in student evaluations: Why representation matters
Source: PLoS One. 2019 Feb 13;14(2):e0209749. doi: 10.1371/journal.pone.0209749 (PMC6373838; doi:10.1371/journal.pone.0209749)
Supplement: S1 File — (ZIP) [file pone.0209749.s001.zip › Datasets/SCI.csv]

	TeachingCourse_NotFirstTime	STAFF_CRYPT	Q010_ANS_RESPONSE_VALUE	TOTAL_STUDENTS	PROGRAM_ACADEMIC_CAREER	TEACHERGENDERFEMALE	STAFF_LANGUAGE_BACKGROUND	RESIDENCY_RESPONSE	GENDER_RESPONSE	SEMESTER_WAM	COURSE_CRYPT	STAFF_BIRTH_COUNTRY_DESCR	STAFF_CITIZENSHIP_STATUS_DESCR	STAFF_LANGUAGE_SPOKEN_AT_HOME	HEW_ACTUAL_LEVEL	EVALUATION_TYPE
1	1	STAFF_CRYPT-635823	5	102		0	Other	Local	Male	NA	COURSE_CRYPT-68437	Hong Kong			Level B	Course Evaluation
2	1	STAFF_CRYPT-635823	6	102		0	Other	Local	Male	NA	COURSE_CRYPT-68437	Hong Kong			Level B	Course Evaluation
3	1	STAFF_CRYPT-635823	5	102		0	Other	Local	Male	NA	COURSE_CRYPT-68437	Hong Kong			Level B	Course Evaluation
4	1	STAFF_CRYPT-635823	6	102		0	Other	Local	Male	NA	COURSE_CRYPT-68437	Hong Kong			Level B	Course Evaluation
5	1	STAFF_CRYPT-635823	5	102		0	Other	Local	Female	NA	COURSE_CRYPT-68437	Hong Kong			Level B	Course Evaluation
6	1	STAFF_CRYPT-635823	6	102		0	Other	Local	Male	NA	COURSE_CRYPT-68437	Hong Kong			Level B	Course Evaluation
7	1	STAFF_CRYPT-635823	5	102		0	Other	Local	Male	NA	COURSE_CRYPT-68437	Hong Kong			Level B	Course Evaluation
8	1	STAFF_CRYPT-635823	6	102		0	Other	Local	Male	NA	COURSE_CRYPT-68437	Hong Kong			Level B	Course Evaluation
9	1	STAFF_CRYPT-635823	5	102		0	Other	Local	Male	NA	COURSE_CRYPT-68437	Hong Kong			Level B	Course Evaluation
10	1	STAFF_CRYPT-635823	4	102		0	Other	Local	Male	NA	COURSE_CRYPT-68437	Hong Kong			Level B	Course Evaluation
11	1	STAFF_CRYPT-635823	6	102		0	Other	International	Male	NA	COURSE_CRYPT-68437	Hong Kong			Level B	Course Evaluation
12	1	STAFF_CRYPT-635823	5	102		0	Other	Local	Female	NA	COURSE_CRYPT-68437	Hong Kong			Level B	Course Evaluation
13	1	STAFF_CRYPT-635823	4	102		0	Other	International	Male	NA	COURSE_CRYPT-68437	Hong Kong			Level B	Course Evaluation
14	1	STAFF_CRYPT-635823	6	102		0	Other	Local	Male	NA	COURSE_CRYPT-68437	Hong Kong			Level B	Course Evaluation
15	1	STAFF_CRYPT-635823	6	102		0	Other	Local	Male	NA	COURSE_CRYPT-68437	Hong Kong			Level B	Course Evaluation
16	1	STAFF_CRYPT-635823	5	102		0	Other	Local	Male	NA	COURSE_CRYPT-68437	Hong Kong			Level B	Course Evaluation
17	1	STAFF_CRYPT-635823	5	102		0	Other	Local	Male	NA	COURSE_CRYPT-68437	Hong Kong			Level B	Course Evaluation
18	1	STAFF_CRYPT-635823	5	102		0	Other	Local	Male	NA	COURSE_CRYPT-68437	Hong Kong			Level B	Course Evaluation
19	1	STAFF_CRYPT-635823	5	102		0	Other	Local	Male	NA	COURSE_CRYPT-68437	Hong Kong			Level B	Course Evaluation
20	1	STAFF_CRYPT-635823	4	102		0	Other	Local	Male	NA	COURSE_CRYPT-68437	Hong Kong			Level B	Course Evaluation
21	1	STAFF_CRYPT-635823	6	102		0	Other	Local	Male	NA	COURSE_CRYPT-68437	Hong Kong			Level B	Course Evaluation
22	1	STAFF_CRYPT-635823	6	102		0	Other	Local	Male	NA	COURSE_CRYPT-68437	Hong Kong			Level B	Course Evaluation
23	1	STAFF_CRYPT-635823	5	102		0	Other	Local	Male	NA	COURSE_CRYPT-68437	Hong Kong			Level B	Course Evaluation
24	1	STAFF_CRYPT-635823	6	102		0	Other	Local	Female	NA	COURSE_CRYPT-68437	Hong Kong			Level B	Course Evaluation
25	1	STAFF_CRYPT-635823	5	102		0	Other	Local	Male	NA	COURSE_CRYPT-68437	Hong Kong			Level B	Course Evaluation
26	1	STAFF_CRYPT-635823	6	102		0	Other	Local	Male	NA	COURSE_CRYPT-68437	Hong Kong			Level B	Course Evaluation
27	1	STAFF_CRYPT-635823	6	102		0	Other	Local	Male	NA	COURSE_CRYPT-68437	Hong Kong			Level B	Course Evaluation
28	1	STAFF_CRYPT-635823	5	102		0	Other	Local	Male	NA	COURSE_CRYPT-68437	Hong Kong			Level B	Course Evaluation
29	1	STAFF_CRYPT-635823	6	102		0	Other	Local	Male	NA	COURSE_CRYPT-68437	Hong Kong			Level B	Course Evaluation
30	1	STAFF_CRYPT-635823	6	102		0	Other	Local	Male	NA	COURSE_CRYPT-68437	Hong Kong			Level B	Course Evaluation
31	1	STAFF_CRYPT-635823	5	102		0	Other	Local	Male	NA	COURSE_CRYPT-68437	Hong Kong			Level B	Course Evaluation
32	1	STAFF_CRYPT-635823	5	102		0	Other	Local	Male	NA	COURSE_CRYPT-68437	Hong Kong			Level B	Course Evaluation
33	1	STAFF_CRYPT-635823	5	102		0	Other	Local	Male	NA	COURSE_CRYPT-68437	Hong Kong			Level B	Course Evaluation
34	1	STAFF_CRYPT-635823	6	102		0	Other	Local	Male	NA	COURSE_CRYPT-68437	Hong Kong			Level B	Course Evaluation
35	1	STAFF_CRYPT-635823	6	102		0	Other	Local	Male	NA	COURSE_CRYPT-68437	Hong Kong			Level B	Course Evaluation
36	1	STAFF_CRYPT-635823	6	102		0	Other	Local	Female	NA	COURSE_CRYPT-68437	Hong Kong			Level B	Course Evaluation
37	1	STAFF_CRYPT-635823	6	102		0	Other	Local	Male	NA	COURSE_CRYPT-68437	Hong Kong			Level B	Course Evaluation
38	1	STAFF_CRYPT-635823	6	102		0	Other	Local	Male	NA	COURSE_CRYPT-68437	Hong Kong			Level B	Course Evaluation
39	1	STAFF_CRYPT-635823	5	102		0	Other	Local	Male	NA	COURSE_CRYPT-68437	Hong Kong			Level B	Course Evaluation
40	1	STAFF_CRYPT-635823	6	102		0	Other	Local	Male	NA	COURSE_CRYPT-68437	Hong Kong			Level B	Course Evaluation
41	1	STAFF_CRYPT-635823	5	102		0	Other	Local	Male	NA	COURSE_CRYPT-68437	Hong Kong			Level B	Course Evaluation
42	1	STAFF_CRYPT-635823	6	102		0	Other	Local	Male	NA	COURSE_CRYPT-68437	Hong Kong			Level B	Course Evaluation
43	1	STAFF_CRYPT-635823	6	102		0	Other	Local	Male	NA	COURSE_CRYPT-68437	Hong Kong			Level B	Course Evaluation
44	1	STAFF_CRYPT-635823	5	102		0	Other	Local	Male	NA	COURSE_CRYPT-68437	Hong Kong			Level B	Course Evaluation
45	1	STAFF_CRYPT-635823	6	102		0	Other	Local	Male	NA	COURSE_CRYPT-68437	Hong Kong			Level B	Course Evaluation
46	1	STAFF_CRYPT-635823	6	102		0	Other	International	Male	NA	COURSE_CRYPT-68437	Hong Kong			Level B	Course Evaluation
47	1	STAFF_CRYPT-635823	5	102		0	Other	Local	Male	NA	COURSE_CRYPT-68437	Hong Kong			Level B	Course Evaluation
48	1	STAFF_CRYPT-635823	1	102		0	Other	Local	Male	NA	COURSE_CRYPT-68437	Hong Kong			Level B	Course Evaluation
49	1	STAFF_CRYPT-635823	6	102		0	Other	Local	Male	NA	COURSE_CRYPT-68437	Hong Kong			Level B	Course Evaluation
50	1	STAFF_CRYPT-635823	5	102		0	Other	Local	Male	NA	COURSE_CRYPT-68437	Hong Kong			Level B	Course Evaluation
51	1	STAFF_CRYPT-635823	6	102		0	Other	Local	Male	NA	COURSE_CRYPT-68437	Hong Kong			Level B	Course Evaluation
52	1	STAFF_CRYPT-635823	6	102		0	Other	Local	Male	NA	COURSE_CRYPT-68437	Hong Kong			Level B	Course Evaluation
53	1	STAFF_CRYPT-635823	4	102		0	Other	Local	Male	NA	COURSE_CRYPT-68437	Hong Kong			Level B	Course Evaluation
54	1	STAFF_CRYPT-635823	5	102		0	Other	Local	Male	NA	COURSE_CRYPT-68437	Hong Kong			Level B	Course Evaluation
55	1	STAFF_CRYPT-635823	5	102		0	Other	Local	Male	NA	COURSE_CRYPT-68437	Hong Kong			Level B	Course Evaluation
56	1	STAFF_CRYPT-635823	6	102		0	Other	International	Male	NA	COURSE_CRYPT-68437	Hong Kong			Level B	Course Evaluation
57	1	STAFF_CRYPT-635823	5	102		0	Other	Local	Male	NA	COURSE_CRYPT-68437	Hong Kong			Level B	Course Evaluation
58	1	STAFF_CRYPT-635823	6	102		0	Other	Local	Female	NA	COURSE_CRYPT-68437	Hong Kong			Level B	Course Evaluation
59	1	STAFF_CRYPT-635823	6	102		0	Other	Local	Female	NA	COURSE_CRYPT-68437	Hong Kong			Level B	Course Evaluation
60	1	STAFF_CRYPT-635823	6	102		0	Other	Local	Female	NA	COURSE_CRYPT-68437	Hong Kong			Level B	Course Evaluation
61	1	STAFF_CRYPT-635823	6	102		0	Other	Local	Male	NA	COURSE_CRYPT-68437	Hong Kong			Level B	Course Evaluation
62	1	STAFF_CRYPT-635823	5	102		0	Other	Local	Male	NA	COURSE_CRYPT-68437	Hong Kong			Level B	Course Evaluation
63	1	STAFF_CRYPT-635823	6	102		0	Other	Local	Male	NA	COURSE_CRYPT-68437	Hong Kong			Level B	Course Evaluation
64	1	STAFF_CRYPT-635823	3	102		0	Other	Local	Male	NA	COURSE_CRYPT-68437	Hong Kong			Level B	Course Evaluation
65	0	STAFF_CRYPT-635823	5	33		0	Other	Local	Male	NA	COURSE_CRYPT-68036	Hong Kong			Level B	Tutor Evaluation
66	0	STAFF_CRYPT-635823	5	33		0	Other	Local	Male	NA	COURSE_CRYPT-68036	Hong Kong			Level B	Tutor Evaluation
67	0	STAFF_CRYPT-635823	6	33		0	Other	International	Female	NA	COURSE_CRYPT-68036	Hong Kong			Level B	Tutor Evaluation
68	0	STAFF_CRYPT-635823	6	33		0	Other	Local	Male	NA	COURSE_CRYPT-68036	Hong Kong			Level B	Tutor Evaluation
69	0	STAFF_CRYPT-635823	5	33		0	Other	Local	Female	NA	COURSE_CRYPT-68036	Hong Kong			Level B	Tutor Evaluation
70	0	STAFF_CRYPT-635823	6	33		0	Other	Local	Male	NA	COURSE_CRYPT-68036	Hong Kong			Level B	Tutor Evaluation
71	0	STAFF_CRYPT-635823	5	33		0	Other	Local	Male	NA	COURSE_CRYPT-68036	Hong Kong			Level B	Tutor Evaluation
72	0	STAFF_CRYPT-635823	6	33		0	Other	Local	Male	NA	COURSE_CRYPT-68036	Hong Kong			Level B	Tutor Evaluation
73	0	STAFF_CRYPT-635823	6	33		0	Other	Local	Male	NA	COURSE_CRYPT-68036	Hong Kong			Level B	Tutor Evaluation
74	0	STAFF_CRYPT-635823	6	33		0	Other	Local	Male	NA	COURSE_CRYPT-68036	Hong Kong			Level B	Tutor Evaluation
75	0	STAFF_CRYPT-635823	5	33		0	Other	Local	Male	NA	COURSE_CRYPT-68036	Hong Kong			Level B	Tutor Evaluation
76	0	STAFF_CRYPT-635823	5	33		0	Other	Local	Female	NA	COURSE_CRYPT-68036	Hong Kong			Level B	Tutor Evaluation
77	0	STAFF_CRYPT-635823	6	33		0	Other	Local	Male	NA	COURSE_CRYPT-68036	Hong Kong			Level B	Tutor Evaluation
78	0	STAFF_CRYPT-635823	6	33		0	Other	Local	Male	NA	COURSE_CRYPT-68036	Hong Kong			Level B	Tutor Evaluation
79	0	STAFF_CRYPT-635823	6	33		0	Other	Local	Female	NA	COURSE_CRYPT-68036	Hong Kong			Level B	Tutor Evaluation
80	0	STAFF_CRYPT-635823	6	33		0	Other	Local	Male	NA	COURSE_CRYPT-68036	Hong Kong			Level B	Tutor Evaluation
81	0	STAFF_CRYPT-635823	6	33		0	Other	Local	Male	NA	COURSE_CRYPT-68036	Hong Kong			Level B	Tutor Evaluation
82	0	STAFF_CRYPT-635823	6	33		0	Other	International	Female	NA	COURSE_CRYPT-68036	Hong Kong			Level B	Tutor Evaluation
83	0	STAFF_CRYPT-635823	5	33		0	Other	Local	Female	NA	COURSE_CRYPT-68036	Hong Kong			Level B	Tutor Evaluation
84	0	STAFF_CRYPT-635823	6	33		0	Other	Local	Male	NA	COURSE_CRYPT-68036	Hong Kong			Level B	Tutor Evaluation
85	0	STAFF_CRYPT-635823	5	33		0	Other	Local	Male	NA	COURSE_CRYPT-68036	Hong Kong			Level B	Tutor Evaluation
86	0	STAFF_CRYPT-635823	6	33		0	Other	Local	Female	NA	COURSE_CRYPT-68036	Hong Kong			Level B	Tutor Evaluation
87	0	STAFF_CRYPT-635823	5	33		0	Other	Local	Male	NA	COURSE_CRYPT-68036	Hong Kong			Level B	Tutor Evaluation
88	0	STAFF_CRYPT-635823	6	33		0	Other	Local	Male	NA	COURSE_CRYPT-68036	Hong Kong			Level B	Tutor Evaluation
89	0	STAFF_CRYPT-635823	6	33		0	Other	Local	Male	NA	COURSE_CRYPT-68036	Hong Kong			Level B	Tutor Evaluation
90	0	STAFF_CRYPT-635823	6	33		0	Other	Local	Male	NA	COURSE_CRYPT-68036	Hong Kong			Level B	Tutor Evaluation
91	0	STAFF_CRYPT-635823	6	33		0	Other	Local	Male	NA	COURSE_CRYPT-68036	Hong Kong			Level B	Tutor Evaluation
92	0	STAFF_CRYPT-635823	6	33		0	Other	Local	Male	NA	COURSE_CRYPT-68036	Hong Kong			Level B	Tutor Evaluation
93	0	STAFF_CRYPT-635823	4	160	UGRD	0	Other	Local	Male	67	COURSE_CRYPT-67979	Hong Kong			Level B	Course Evaluation
94	0	STAFF_CRYPT-635823	4	160	UGRD	0	Other	Local	Male	67	COURSE_CRYPT-67979	Hong Kong			Level B	Course Evaluation
95	0	STAFF_CRYPT-635823	6	160	UGRD	0	Other	Local	Male	86.5	COURSE_CRYPT-67979	Hong Kong			Level B	Course Evaluation
96	0	STAFF_CRYPT-635823	6	160	UGRD	0	Other	Local	Male	86.5	COURSE_CRYPT-67979	Hong Kong			Level B	Course Evaluation
97	0	STAFF_CRYPT-635823	6	160	UGRD	0	Other	Local	Male	72.75	COURSE_CRYPT-67979	Hong Kong			Level B	Course Evaluation
98	0	STAFF_CRYPT-635823	6	160	UGRD	0	Other	Local	Male	72.75	COURSE_CRYPT-67979	Hong Kong			Level B	Course Evaluation
99	0	STAFF_CRYPT-635823	5	160	UGRD	0	Other	Local	Female	68.43	COURSE_CRYPT-67979	Hong Kong			Level B	Course Evaluation
100	0	STAFF_CRYPT-635823	6	160	UGRD	0	Other	Local	Male	63.33	COURSE_CRYPT-67979	Hong Kong			Level B	Course Evaluation
101	0	STAFF_CRYPT-635823	5	160	UGRD	0	Other	International	Male	57.25	COURSE_CRYPT-67979	Hong Kong			Level B	Course Evaluation
102	0	STAFF_CRYPT-635823	6	160	UGRD	0	Other	Local	Male	63.33	COURSE_CRYPT-67979	Hong Kong			Level B	Course Evaluation
103	0	STAFF_CRYPT-635823	6	14	UGRD	0	Other	Local	Male	77.4	COURSE_CRYPT-178467	Hong Kong			Level B	Course Evaluation
104	0	STAFF_CRYPT-635823	5	160	UGRD	0	Other	International	Male	57.25	COURSE_CRYPT-67979	Hong Kong			Level B	Course Evaluation
105	0	STAFF_CRYPT-635823	5	160	UGRD	0	Other	Local	Female	68.43	COURSE_CRYPT-67979	Hong Kong			Level B	Course Evaluation
106	0	STAFF_CRYPT-635823	6	160	UGRD	0	Other	International	Male	83.75	COURSE_CRYPT-67979	Hong Kong			Level B	Course Evaluation
107	0	STAFF_CRYPT-635823	6	160	UGRD	0	Other	International	Male	83.75	COURSE_CRYPT-67979	Hong Kong			Level B	Course Evaluation
108	0	STAFF_CRYPT-635823	5	160	UGRD	0	Other	International	Male	38	COURSE_CRYPT-67979	Hong Kong			Level B	Course Evaluation
109	0	STAFF_CRYPT-635823	5	160	UGRD	0	Other	International	Male	38	COURSE_CRYPT-67979	Hong Kong			Level B	Course Evaluation
110	0	STAFF_CRYPT-635823	6	160	UGRD	0	Other	International	Male	65	COURSE_CRYPT-67979	Hong Kong			Level B	Course Evaluation
111	0	STAFF_CRYPT-635823	6	160	UGRD	0	Other	International	Male	65	COURSE_CRYPT-67979	Hong Kong			Level B	Course Evaluation
112	0	STAFF_CRYPT-635823	5	160	UGRD	0	Other	International	Male	64	COURSE_CRYPT-67979	Hong Kong			Level B	Course Evaluation
113	0	STAFF_CRYPT-635823	5	160	UGRD	0	Other	International	Male	64	COURSE_CRYPT-67979	Hong Kong			Level B	Course Evaluation
114	0	STAFF_CRYPT-635823	6	160	UGRD	0	Other	Local	Male	75.75	COURSE_CRYPT-67979	Hong Kong			Level B	Course Evaluation
115	0	STAFF_CRYPT-635823	6	160	UGRD	0	Other	Local	Male	64	COURSE_CRYPT-67979	Hong Kong			Level B	Course Evaluation
116	0	STAFF_CRYPT-635823	4	160	UGRD	0	Other	International	Female	60.25	COURSE_CRYPT-67979	Hong Kong			Level B	Course Evaluation
117	0	STAFF_CRYPT-635823	5	160	UGRD	0	Other	Local	Male	76.75	COURSE_CRYPT-67979	Hong Kong			Level B	Course Evaluation
118	0	STAFF_CRYPT-635823	6	160	UGRD	0	Other	International	Male	66.25	COURSE_CRYPT-67979	Hong Kong			Level B	Course Evaluation
119	0	STAFF_CRYPT-635823	6	160	UGRD	0	Other	Local	Male	75.75	COURSE_CRYPT-67979	Hong Kong			Level B	Course Evaluation
120	0	STAFF_CRYPT-635823	3	160	UGRD	0	Other	Local	Male	64	COURSE_CRYPT-67979	Hong Kong			Level B	Course Evaluation
121	0	STAFF_CRYPT-635823	2	160	UGRD	0	Other	International	Female	74.75	COURSE_CRYPT-67979	Hong Kong			Level B	Course Evaluation
122	0	STAFF_CRYPT-635823	5	160	UGRD	0	Other	International	Female	79	COURSE_CRYPT-67979	Hong Kong			Level B	Course Evaluation
123	0	STAFF_CRYPT-635823	3	160	UGRD	0	Other	Local	Male	64	COURSE_CRYPT-67979	Hong Kong			Level B	Course Evaluation
124	0	STAFF_CRYPT-635823	6	160	UGRD	0	Other	Local	Male	76	COURSE_CRYPT-67979	Hong Kong			Level B	Course Evaluation
125	0	STAFF_CRYPT-635823	5	160	UGRD	0	Other	Local	Male	76.75	COURSE_CRYPT-67979	Hong Kong			Level B	Course Evaluation
126	0	STAFF_CRYPT-635823	6	160	UGRD	0	Other	Local	Male	64	COURSE_CRYPT-67979	Hong Kong			Level B	Course Evaluation
127	0	STAFF_CRYPT-635823	5	160	UGRD	0	Other	International	Female	79	COURSE_CRYPT-67979	Hong Kong			Level B	Course Evaluation
128	0	STAFF_CRYPT-635823	5	160	UGRD	0	Other	Local	Male	70.5	COURSE_CRYPT-67979	Hong Kong			Level B	Course Evaluation
129	0	STAFF_CRYPT-635823	5	160	UGRD	0	Other	Local	Male	70.5	COURSE_CRYPT-67979	Hong Kong			Level B	Course Evaluation
130	0	STAFF_CRYPT-635823	4	160	UGRD	0	Other	International	Female	60.25	COURSE_CRYPT-67979	Hong Kong			Level B	Course Evaluation
131	0	STAFF_CRYPT-635823	2	160	UGRD	0	Other	International	Female	74.75	COURSE_CRYPT-67979	Hong Kong			Level B	Course Evaluation
132	0	STAFF_CRYPT-635823	6	160	UGRD	0	Other	International	Male	66.25	COURSE_CRYPT-67979	Hong Kong			Level B	Course Evaluation
133	0	STAFF_CRYPT-635823	6	160	UGRD	0	Other	Local	Male	76	COURSE_CRYPT-67979	Hong Kong			Level B	Course Evaluation
134	0	STAFF_CRYPT-635823	4	160	UGRD	0	Other	Local	Male	67.33	COURSE_CRYPT-67979	Hong Kong			Level B	Course Evaluation
135	0	STAFF_CRYPT-635823	4	160	UGRD	0	Other	Local	Male	67.33	COURSE_CRYPT-67979	Hong Kong			Level B	Course Evaluation
136	0	STAFF_CRYPT-635823	6	160	UGRD	0	Other	Local	Male	72.25	COURSE_CRYPT-67979	Hong Kong			Level B	Course Evaluation
137	0	STAFF_CRYPT-635823	6	160	UGRD	0	Other	Local	Male	72.25	COURSE_CRYPT-67979	Hong Kong			Level B	Course Evaluation
138	0	STAFF_CRYPT-635823	5	160	UGRD	0	Other	Local	Female	56	COURSE_CRYPT-67979	Hong Kong			Level B	Course Evaluation
139	0	STAFF_CRYPT-635823	5	160	UGRD	0	Other	Local	Female	56	COURSE_CRYPT-67979	Hong Kong			Level B	Course Evaluation
140	0	STAFF_CRYPT-635823	5	160	UGRD	0	Other	International	Male	70.5	COURSE_CRYPT-67979	Hong Kong			Level B	Course Evaluation
141	0	STAFF_CRYPT-635823	5	160	UGRD	0	Other	International	Male	70.5	COURSE_CRYPT-67979	Hong Kong			Level B	Course Evaluation
142	0	STAFF_CRYPT-635823	6	160	UGRD	0	Other	Local	Male	64.5	COURSE_CRYPT-67979	Hong Kong			Level B	Course Evaluation
143	0	STAFF_CRYPT-635823	5	160	UGRD	0	Other	Local	Male	93	COURSE_CRYPT-67979	Hong Kong			Level B	Course Evaluation
144	0	STAFF_CRYPT-635823	6	160	UGRD	0	Other	Local	Male	64.5	COURSE_CRYPT-67979	Hong Kong			Level B	Course Evaluation
145	0	STAFF_CRYPT-635823	5	160	UGRD	0	Other	Local	Male	93	COURSE_CRYPT-67979	Hong Kong			Level B	Course Evaluation
146	0	STAFF_CRYPT-635823	6	14	UGRD	0	Other	Local	Male	87.56	COURSE_CRYPT-178467	Hong Kong			Level B	Course Evaluation
147	0	STAFF_CRYPT-635823	5	160	UGRD	0	Other	Local	Female	78	COURSE_CRYPT-67979	Hong Kong			Level B	Course Evaluation
148	0	STAFF_CRYPT-635823	5	160	UGRD	0	Other	Local	Female	78	COURSE_CRYPT-67979	Hong Kong			Level B	Course Evaluation
149	0	STAFF_CRYPT-635823	0	160	UGRD	0	Other	Local	Male	52.75	COURSE_CRYPT-67979	Hong Kong			Level B	Course Evaluation
150	0	STAFF_CRYPT-635823	0	160	UGRD	0	Other	Local	Male	52.75	COURSE_CRYPT-67979	Hong Kong			Level B	Course Evaluation
151	0	STAFF_CRYPT-635823	6	160	UGRD	0	Other	International	Male	71.25	COURSE_CRYPT-67979	Hong Kong			Level B	Course Evaluation
152	0	STAFF_CRYPT-635823	4	160	UGRD	0	Other	Local	Male	50.5	COURSE_CRYPT-67979	Hong Kong			Level B	Course Evaluation
153	0	STAFF_CRYPT-635823	6	160	UGRD	0	Other	Local	Male	93.5	COURSE_CRYPT-67979	Hong Kong			Level B	Course Evaluation
154	0	STAFF_CRYPT-635823	4	160	UGRD	0	Other	Local	Male	50.5	COURSE_CRYPT-67979	Hong Kong			Level B	Course Evaluation
155	0	STAFF_CRYPT-635823	6	160	UGRD	0	Other	Local	Male	93.5	COURSE_CRYPT-67979	Hong Kong			Level B	Course Evaluation
156	0	STAFF_CRYPT-635823	6	160	UGRD	0	Other	International	Male	71.25	COURSE_CRYPT-67979	Hong Kong			Level B	Course Evaluation
157	0	STAFF_CRYPT-635823	4	160	UGRD	0	Other	International	Male	77.5	COURSE_CRYPT-67979	Hong Kong			Level B	Course Evaluation
158	0	STAFF_CRYPT-635823	6	160	UGRD	0	Other	Local	Male	64.5	COURSE_CRYPT-67979	Hong Kong			Level B	Course Evaluation
159	0	STAFF_CRYPT-635823	6	160	UGRD	0	Other	Local	Male	91.5	COURSE_CRYPT-67979	Hong Kong			Level B	Course Evaluation
160	0	STAFF_CRYPT-635823	3	160	UGRD	0	Other	International	Male	59.75	COURSE_CRYPT-67979	Hong Kong			Level B	Course Evaluation
161	0	STAFF_CRYPT-635823	3	160	UGRD	0	Other	International	Male	74	COURSE_CRYPT-67979	Hong Kong			Level B	Course Evaluation
162	0	STAFF_CRYPT-635823	4	160	UGRD	0	Other	International	Male	77.5	COURSE_CRYPT-67979	Hong Kong			Level B	Course Evaluation
163	0	STAFF_CRYPT-635823	5	160	UGRD	0	Other	Local	Male	50.75	COURSE_CRYPT-67979	Hong Kong			Level B	Course Evaluation
164	0	STAFF_CRYPT-635823	4	160	UGRD	0	Other	Local	Male	70.5	COURSE_CRYPT-67979	Hong Kong			Level B	Course Evaluation
165	0	STAFF_CRYPT-635823	6	160	UGRD	0	Other	Local	Male	64.5	COURSE_CRYPT-67979	Hong Kong			Level B	Course Evaluation
166	0	STAFF_CRYPT-635823	3	160	UGRD	0	Other	Local	Male	60.33	COURSE_CRYPT-67979	Hong Kong			Level B	Course Evaluation
167	0	STAFF_CRYPT-635823	6	160	UGRD	0	Other	International	Male	25.33	COURSE_CRYPT-67979	Hong Kong			Level B	Course Evaluation
168	0	STAFF_CRYPT-635823	3	160	UGRD	0	Other	Local	Male	60.33	COURSE_CRYPT-67979	Hong Kong			Level B	Course Evaluation
169	0	STAFF_CRYPT-635823	5	160	UGRD	0	Other	International	Male	70.5	COURSE_CRYPT-67979	Hong Kong			Level B	Course Evaluation
170	0	STAFF_CRYPT-635823	6	160	UGRD	0	Other	International	Male	25.33	COURSE_CRYPT-67979	Hong Kong			Level B	Course Evaluation
171	0	STAFF_CRYPT-635823	6	160	UGRD	0	Other	International	Male	67.75	COURSE_CRYPT-67979	Hong Kong			Level B	Course Evaluation
172	0	STAFF_CRYPT-635823	5	160	UGRD	0	Other	Local	Male	55	COURSE_CRYPT-67979	Hong Kong			Level B	Course Evaluation
173	0	STAFF_CRYPT-635823	3	160	UGRD	0	Other	International	Male	74	COURSE_CRYPT-67979	Hong Kong			Level B	Course Evaluation
174	0	STAFF_CRYPT-635823	5	160	UGRD	0	Other	Local	Male	74	COURSE_CRYPT-67979	Hong Kong			Level B	Course Evaluation
175	0	STAFF_CRYPT-635823	3	160	UGRD	0	Other	International	Male	59.75	COURSE_CRYPT-67979	Hong Kong			Level B	Course Evaluation
176	0	STAFF_CRYPT-635823	5	160	UGRD	0	Other	Local	Male	74	COURSE_CRYPT-67979	Hong Kong			Level B	Course Evaluation
177	0	STAFF_CRYPT-635823	5	160	UGRD	0	Other	Local	Male	50.75	COURSE_CRYPT-67979	Hong Kong			Level B	Course Evaluation
178	0	STAFF_CRYPT-635823	4	160	UGRD	0	Other	International	Male	41.5	COURSE_CRYPT-67979	Hong Kong			Level B	Course Evaluation
179	0	STAFF_CRYPT-635823	6	160	UGRD	0	Other	Local	Male	91.5	COURSE_CRYPT-67979	Hong Kong			Level B	Course Evaluation
180	0	STAFF_CRYPT-635823	6	160	UGRD	0	Other	International	Male	67.75	COURSE_CRYPT-67979	Hong Kong			Level B	Course Evaluation
181	0	STAFF_CRYPT-635823	4	160	UGRD	0	Other	Local	Male	70.5	COURSE_CRYPT-67979	Hong Kong			Level B	Course Evaluation
182	0	STAFF_CRYPT-635823	2	160	UGRD	0	Other	Local	Female	58.33	COURSE_CRYPT-67979	Hong Kong			Level B	Course Evaluation
183	0	STAFF_CRYPT-635823	5	160	UGRD	0	Other	International	Male	70.5	COURSE_CRYPT-67979	Hong Kong			Level B	Course Evaluation
184	0	STAFF_CRYPT-635823	5	160	UGRD	0	Other	Local	Male	55	COURSE_CRYPT-67979	Hong Kong			Level B	Course Evaluation
185	0	STAFF_CRYPT-635823	4	160	UGRD	0	Other	International	Male	41.5	COURSE_CRYPT-67979	Hong Kong			Level B	Course Evaluation
186	0	STAFF_CRYPT-635823	2	160	UGRD	0	Other	Local	Female	58.33	COURSE_CRYPT-67979	Hong Kong			Level B	Course Evaluation
187	0	STAFF_CRYPT-635823	5	160	UGRD	0	Other	Local	Male	33	COURSE_CRYPT-67979	Hong Kong			Level B	Course Evaluation
188	0	STAFF_CRYPT-635823	5	160	UGRD	0	Other	Local	Female	51.25	COURSE_CRYPT-67979	Hong Kong			Level B	Course Evaluation
189	0	STAFF_CRYPT-635823	5	160	UGRD	0	Other	Local	Male	33	COURSE_CRYPT-67979	Hong Kong			Level B	Course Evaluation
190	0	STAFF_CRYPT-635823	5	160	UGRD	0	Other	Local	Female	51.25	COURSE_CRYPT-67979	Hong Kong			Level B	Course Evaluation
191	0	STAFF_CRYPT-635823	5	14	UGRD	0	Other	Local	Male	63	COURSE_CRYPT-178467	Hong Kong			Level B	Course Evaluation
192	0	STAFF_CRYPT-635823	4	160	UGRD	0	Other	Local	Male	65.67	COURSE_CRYPT-67979	Hong Kong			Level B	Course Evaluation
193	0	STAFF_CRYPT-635823	4	160	UGRD	0	Other	Local	Male	65.67	COURSE_CRYPT-67979	Hong Kong			Level B	Course Evaluation
194	0	STAFF_CRYPT-635823	5	160	UGRD	0	Other	Local	Male	95.5	COURSE_CRYPT-67979	Hong Kong			Level B	Course Evaluation
195	0	STAFF_CRYPT-635823	6	14	UGRD	0	Other	Local	Male	96.75	COURSE_CRYPT-178467	Hong Kong			Level B	Course Evaluation
196	0	STAFF_CRYPT-635823	5	160	UGRD	0	Other	Local	Male	86.5	COURSE_CRYPT-67979	Hong Kong			Level B	Course Evaluation
197	0	STAFF_CRYPT-635823	5	160	UGRD	0	Other	Local	Male	95.5	COURSE_CRYPT-67979	Hong Kong			Level B	Course Evaluation
198	0	STAFF_CRYPT-635823	5	160	UGRD	0	Other	Local	Male	58.25	COURSE_CRYPT-67979	Hong Kong			Level B	Course Evaluation
199	0	STAFF_CRYPT-635823	5	160	UGRD	0	Other	Local	Male	58.25	COURSE_CRYPT-67979	Hong Kong			Level B	Course Evaluation
200	0	STAFF_CRYPT-635823	5	160	UGRD	0	Other	Local	Male	86.5	COURSE_CRYPT-67979	Hong Kong			Level B	Course Evaluation
201	0	STAFF_CRYPT-635823	4	160	UGRD	0	Other	Local	Female	38.75	COURSE_CRYPT-67979	Hong Kong			Level B	Course Evaluation
202	0	STAFF_CRYPT-635823	4	160	UGRD	0	Other	Local	Female	38.75	COURSE_CRYPT-67979	Hong Kong			Level B	Course Evaluation
203	0	STAFF_CRYPT-635823	5	160	UGRD	0	Other	Local	Female	53.25	COURSE_CRYPT-67979	Hong Kong			Level B	Course Evaluation
204	0	STAFF_CRYPT-635823	5	160	UGRD	0	Other	Local	Male	85.5	COURSE_CRYPT-67979	Hong Kong			Level B	Course Evaluation
205	0	STAFF_CRYPT-635823	5	160	UGRD	0	Other	Local	Female	53.25	COURSE_CRYPT-67979	Hong Kong			Level B	Course Evaluation
206	0	STAFF_CRYPT-635823	5	160	UGRD	0	Other	Local	Male	66	COURSE_CRYPT-67979	Hong Kong			Level B	Course Evaluation
207	0	STAFF_CRYPT-635823	5	160	UGRD	0	Other	Local	Male	66	COURSE_CRYPT-67979	Hong Kong			Level B	Course Evaluation
208	0	STAFF_CRYPT-635823	5	160	UGRD	0	Other	Local	Male	85.5	COURSE_CRYPT-67979	Hong Kong			Level B	Course Evaluation
209	1	STAFF_CRYPT-635823	5	30		0	Other	Local	Female	NA	COURSE_CRYPT-68052	Hong Kong			Level B	Tutor Evaluation
210	1	STAFF_CRYPT-635823	6	30		0	Other	Local	Male	NA	COURSE_CRYPT-68052	Hong Kong			Level B	Tutor Evaluation
211	1	STAFF_CRYPT-635823	6	30		0	Other	Local	Male	NA	COURSE_CRYPT-68052	Hong Kong			Level B	Tutor Evaluation
212	1	STAFF_CRYPT-635823	5	30		0	Other	Local	Male	NA	COURSE_CRYPT-68052	Hong Kong			Level B	Tutor Evaluation
213	1	STAFF_CRYPT-635823	5	30		0	Other	Local	Male	NA	COURSE_CRYPT-68052	Hong Kong			Level B	Tutor Evaluation
214	1	STAFF_CRYPT-635823	0	30		0	Other	Local	Male	NA	COURSE_CRYPT-68052	Hong Kong			Level B	Tutor Evaluation
215	1	STAFF_CRYPT-635823	6	30		0	Other	Local	Male	NA	COURSE_CRYPT-68052	Hong Kong			Level B	Tutor Evaluation
216	1	STAFF_CRYPT-635823	6	30		0	Other	Local	Female	NA	COURSE_CRYPT-68052	Hong Kong			Level B	Tutor Evaluation
217	1	STAFF_CRYPT-635823	6	30		0	Other	Local	Male	NA	COURSE_CRYPT-68052	Hong Kong			Level B	Tutor Evaluation
218	1	STAFF_CRYPT-635823	6	30		0	Other	Local	Male	NA	COURSE_CRYPT-68052	Hong Kong			Level B	Tutor Evaluation
219	1	STAFF_CRYPT-635823	6	30		0	Other	International	Male	NA	COURSE_CRYPT-68052	Hong Kong			Level B	Tutor Evaluation
220	1	STAFF_CRYPT-635823	5	30		0	Other	Local	Male	NA	COURSE_CRYPT-68052	Hong Kong			Level B	Tutor Evaluation
221	1	STAFF_CRYPT-635823	6	30		0	Other	International	Female	NA	COURSE_CRYPT-68052	Hong Kong			Level B	Tutor Evaluation
222	1	STAFF_CRYPT-635823	6	30		0	Other	Local	Male	NA	COURSE_CRYPT-68052	Hong Kong			Level B	Tutor Evaluation
223	1	STAFF_CRYPT-635823	5	30		0	Other	Local	Male	NA	COURSE_CRYPT-68052	Hong Kong			Level B	Tutor Evaluation
224	1	STAFF_CRYPT-635823	6	30		0	Other	Local	Male	NA	COURSE_CRYPT-68052	Hong Kong			Level B	Tutor Evaluation
225	1	STAFF_CRYPT-635823	6	30		0	Other	Local	Male	NA	COURSE_CRYPT-68052	Hong Kong			Level B	Tutor Evaluation
226	1	STAFF_CRYPT-635823	6	30		0	Other	Local	Male	NA	COURSE_CRYPT-68052	Hong Kong			Level B	Tutor Evaluation
227	1	STAFF_CRYPT-635823	6	30		0	Other	Local	Male	NA	COURSE_CRYPT-68052	Hong Kong			Level B	Tutor Evaluation
228	1	STAFF_CRYPT-635823	6	30		0	Other	Local	Male	NA	COURSE_CRYPT-68052	Hong Kong			Level B	Tutor Evaluation
229	1	STAFF_CRYPT-635823	6	30		0	Other	Local	Male	NA	COURSE_CRYPT-68052	Hong Kong			Level B	Tutor Evaluation
230	1	STAFF_CRYPT-635823	6	30		0	Other	Local	Male	NA	COURSE_CRYPT-68052	Hong Kong			Level B	Tutor Evaluation
231	1	STAFF_CRYPT-635823	6	30		0	Other	Local	Female	NA	COURSE_CRYPT-68052	Hong Kong			Level B	Tutor Evaluation
232	1	STAFF_CRYPT-635823	5	30		0	Other	Local	Male	NA	COURSE_CRYPT-68052	Hong Kong			Level B	Tutor Evaluation
233	1	STAFF_CRYPT-635823	4	30		0	Other	Local	Female	NA	COURSE_CRYPT-68052	Hong Kong			Level B	Tutor Evaluation
234	1	STAFF_CRYPT-635823	6	30		0	Other	Local	Male	NA	COURSE_CRYPT-68052	Hong Kong			Level B	Tutor Evaluation
235	1	STAFF_CRYPT-635823	6	30		0	Other	International	Female	NA	COURSE_CRYPT-68052	Hong Kong			Level B	Tutor Evaluation
236	1	STAFF_CRYPT-635823	6	5		0	Other	Local	Male	NA	COURSE_CRYPT-70279	Hong Kong			Level B	Course Evaluation
237	1	STAFF_CRYPT-635823	6	5		0	Other	Local	Male	NA	COURSE_CRYPT-70279	Hong Kong			Level B	Course Evaluation
238	1	STAFF_CRYPT-635823	6	5		0	Other	Local	Male	NA	COURSE_CRYPT-70279	Hong Kong			Level B	Course Evaluation
239	1	STAFF_CRYPT-635823	6	5		0	Other	Local	Male	NA	COURSE_CRYPT-70279	Hong Kong			Level B	Course Evaluation
240	1	STAFF_CRYPT-635823	6	245		0	Other	Local	Male	NA	COURSE_CRYPT-68052	Hong Kong			Level B	Tutor Evaluation
241	1	STAFF_CRYPT-635823	5	245		0	Other	Local	Female	NA	COURSE_CRYPT-68052	Hong Kong			Level B	Tutor Evaluation
242	1	STAFF_CRYPT-635823	5	245		0	Other	International	Female	NA	COURSE_CRYPT-68052	Hong Kong			Level B	Tutor Evaluation
243	1	STAFF_CRYPT-635823	6	245		0	Other	Local	Male	NA	COURSE_CRYPT-68052	Hong Kong			Level B	Tutor Evaluation
244	1	STAFF_CRYPT-635823	6	245		0	Other	Local	Male	NA	COURSE_CRYPT-68052	Hong Kong			Level B	Tutor Evaluation
245	1	STAFF_CRYPT-635823	5	245		0	Other	International	Male	NA	COURSE_CRYPT-68052	Hong Kong			Level B	Tutor Evaluation
246	1	STAFF_CRYPT-635823	6	245		0	Other	International	Male	NA	COURSE_CRYPT-68052	Hong Kong			Level B	Tutor Evaluation
247	1	STAFF_CRYPT-635823	5	245		0	Other	Local	Male	NA	COURSE_CRYPT-68052	Hong Kong			Level B	Tutor Evaluation
248	1	STAFF_CRYPT-635823	6	245		0	Other	International	Female	NA	COURSE_CRYPT-68052	Hong Kong			Level B	Tutor Evaluation
249	1	STAFF_CRYPT-635823	5	245		0	Other	International	Male	NA	COURSE_CRYPT-68052	Hong Kong			Level B	Tutor Evaluation
250	1	STAFF_CRYPT-635823	6	245		0	Other	Local	Male	NA	COURSE_CRYPT-68052	Hong Kong			Level B	Tutor Evaluation
251	1	STAFF_CRYPT-635823	5	245		0	Other	Local	Female	NA	COURSE_CRYPT-68052	Hong Kong			Level B	Tutor Evaluation
252	1	STAFF_CRYPT-635823	5	245		0	Other	Local	Male	NA	COURSE_CRYPT-68052	Hong Kong			Level B	Tutor Evaluation
253	1	STAFF_CRYPT-635823	6	245		0	Other	Local	Male	NA	COURSE_CRYPT-68052	Hong Kong			Level B	Tutor Evaluation
254	1	STAFF_CRYPT-635823	6	245		0	Other	Local	Male	NA	COURSE_CRYPT-68052	Hong Kong			Level B	Tutor Evaluation
255	1	STAFF_CRYPT-635823	6	245		0	Other	International	Female	NA	COURSE_CRYPT-68052	Hong Kong			Level B	Tutor Evaluation
256	1	STAFF_CRYPT-635823	5	245		0	Other	International	Female	NA	COURSE_CRYPT-68052	Hong Kong			Level B	Tutor Evaluation
257	1	STAFF_CRYPT-635823	5	245		0	Other	International	Male	NA	COURSE_CRYPT-68052	Hong Kong			Level B	Tutor Evaluation
258	1	STAFF_CRYPT-635823	5	245		0	Other	Local	Male	NA	COURSE_CRYPT-68052	Hong Kong			Level B	Tutor Evaluation
259	1	STAFF_CRYPT-635823	6	245		0	Other	Local	Male	NA	COURSE_CRYPT-68052	Hong Kong			Level B	Tutor Evaluation
260	1	STAFF_CRYPT-635823	6	245		0	Other	Local	Male	NA	COURSE_CRYPT-68052	Hong Kong			Level B	Tutor Evaluation
261	1	STAFF_CRYPT-635823	6	245		0	Other	Local	Male	NA	COURSE_CRYPT-68052	Hong Kong			Level B	Tutor Evaluation
262	1	STAFF_CRYPT-635823	6	245		0	Other	Local	Male	NA	COURSE_CRYPT-68052	Hong Kong			Level B	Tutor Evaluation
263	1	STAFF_CRYPT-635823	6	245		0	Other	International	Male	NA	COURSE_CRYPT-68052	Hong Kong			Level B	Tutor Evaluation
264	1	STAFF_CRYPT-635823	4	186	UGRD	0	Other	International	Male	63.5	COURSE_CRYPT-67979	Hong Kong			Level B	Lecturer Evaluation
265	1	STAFF_CRYPT-635823	4	186	UGRD	0	Other	International	Male	63.5	COURSE_CRYPT-67979	Hong Kong			Level B	Lecturer Evaluation
266	1	STAFF_CRYPT-635823	5	186	UGRD	0	Other	Local	Male	64.75	COURSE_CRYPT-67979	Hong Kong			Level B	Lecturer Evaluation
267	1	STAFF_CRYPT-635823	5	186	UGRD	0	Other	Local	Male	64.75	COURSE_CRYPT-67979	Hong Kong			Level B	Lecturer Evaluation
268	1	STAFF_CRYPT-635823	4	186	UGRD	0	Other	Local	Male	94.75	COURSE_CRYPT-67979	Hong Kong			Level B	Course Evaluation
269	1	STAFF_CRYPT-635823	4	186	UGRD	0	Other	Local	Male	94.75	COURSE_CRYPT-67979	Hong Kong			Level B	Course Evaluation
270	1	STAFF_CRYPT-635823	4	186	UGRD	0	Other	International	Male	72.25	COURSE_CRYPT-67979	Hong Kong			Level B	Course Evaluation
271	1	STAFF_CRYPT-635823	4	186	UGRD	0	Other	International	Male	72.25	COURSE_CRYPT-67979	Hong Kong			Level B	Lecturer Evaluation
272	1	STAFF_CRYPT-635823	4	186	UGRD	0	Other	International	Male	72.25	COURSE_CRYPT-67979	Hong Kong			Level B	Lecturer Evaluation
273	1	STAFF_CRYPT-635823	4	186	UGRD	0	Other	International	Male	72.25	COURSE_CRYPT-67979	Hong Kong			Level B	Course Evaluation
274	1	STAFF_CRYPT-635823	4	186	UGRD	0	Other	Local	Male	52.5	COURSE_CRYPT-67979	Hong Kong			Level B	Lecturer Evaluation
275	1	STAFF_CRYPT-635823	5	186	UGRD	0	Other	Local	Female	57.67	COURSE_CRYPT-67979	Hong Kong			Level B	Lecturer Evaluation
276	1	STAFF_CRYPT-635823	5	186	UGRD	0	Other	Local	Female	57.67	COURSE_CRYPT-67979	Hong Kong			Level B	Course Evaluation
277	1	STAFF_CRYPT-635823	6	186	UGRD	0	Other	Local	Male	52.5	COURSE_CRYPT-67979	Hong Kong			Level B	Course Evaluation
278	1	STAFF_CRYPT-635823	5	186	UGRD	0	Other	Local	Female	57.67	COURSE_CRYPT-67979	Hong Kong			Level B	Lecturer Evaluation
279	1	STAFF_CRYPT-635823	4	186	UGRD	0	Other	Local	Male	52.5	COURSE_CRYPT-67979	Hong Kong			Level B	Lecturer Evaluation
280	1	STAFF_CRYPT-635823	6	186	UGRD	0	Other	Local	Male	52.5	COURSE_CRYPT-67979	Hong Kong			Level B	Course Evaluation
281	1	STAFF_CRYPT-635823	5	186	UGRD	0	Other	Local	Female	57.67	COURSE_CRYPT-67979	Hong Kong			Level B	Course Evaluation
282	1	STAFF_CRYPT-635823	4	186	UGRD	0	Other	International	Female	59.5	COURSE_CRYPT-67979	Hong Kong			Level B	Lecturer Evaluation
283	1	STAFF_CRYPT-635823	6	186	UGRD	0	Other	Local	Female	57.5	COURSE_CRYPT-67979	Hong Kong			Level B	Course Evaluation
284	1	STAFF_CRYPT-635823	5	186	UGRD	0	Other	Local	Male	54	COURSE_CRYPT-67979	Hong Kong			Level B	Lecturer Evaluation
285	1	STAFF_CRYPT-635823	5	186	UGRD	0	Other	Local	Male	35.33	COURSE_CRYPT-67979	Hong Kong			Level B	Lecturer Evaluation
286	1	STAFF_CRYPT-635823	4	186	UGRD	0	Other	Local	Male	47	COURSE_CRYPT-67979	Hong Kong			Level B	Lecturer Evaluation
287	1	STAFF_CRYPT-635823	2	186	UGRD	0	Other	Local	Female	72.5	COURSE_CRYPT-67979	Hong Kong			Level B	Lecturer Evaluation
288	1	STAFF_CRYPT-635823	1	186	UGRD	0	Other	Local	Male	47	COURSE_CRYPT-67979	Hong Kong			Level B	Course Evaluation
289	1	STAFF_CRYPT-635823	5	186	UGRD	0	Other	Local	Male	54	COURSE_CRYPT-67979	Hong Kong			Level B	Course Evaluation
290	1	STAFF_CRYPT-635823	1	186	UGRD	0	Other	Local	Male	84.75	COURSE_CRYPT-67979	Hong Kong			Level B	Lecturer Evaluation
291	1	STAFF_CRYPT-635823	5	186	UGRD	0	Other	International	Female	76	COURSE_CRYPT-67979	Hong Kong			Level B	Course Evaluation
292	1	STAFF_CRYPT-635823	3	186	UGRD	0	Other	Local	Female	62.25	COURSE_CRYPT-67979	Hong Kong			Level B	Course Evaluation
293	1	STAFF_CRYPT-635823	5	186	UGRD	0	Other	Local	Male	54	COURSE_CRYPT-67979	Hong Kong			Level B	Lecturer Evaluation
294	1	STAFF_CRYPT-635823	5	186	UGRD	0	Other	Local	Male	54	COURSE_CRYPT-67979	Hong Kong			Level B	Course Evaluation
295	1	STAFF_CRYPT-635823	3	186	UGRD	0	Other	Local	Female	62.25	COURSE_CRYPT-67979	Hong Kong			Level B	Course Evaluation
296	1	STAFF_CRYPT-635823	2	186	UGRD	0	Other	International	Female	59.5	COURSE_CRYPT-67979	Hong Kong			Level B	Course Evaluation
297	1	STAFF_CRYPT-635823	3	186	UGRD	0	Other	Local	Female	62.25	COURSE_CRYPT-67979	Hong Kong			Level B	Lecturer Evaluation
298	1	STAFF_CRYPT-635823	5	186	UGRD	0	Other	Local	Male	65	COURSE_CRYPT-67979	Hong Kong			Level B	Lecturer Evaluation
299	1	STAFF_CRYPT-635823	4	186	UGRD	0	Other	International	Female	59.5	COURSE_CRYPT-67979	Hong Kong			Level B	Lecturer Evaluation
300	1	STAFF_CRYPT-635823	3	186	UGRD	0	Other	Local	Female	57.5	COURSE_CRYPT-67979	Hong Kong			Level B	Lecturer Evaluation
301	1	STAFF_CRYPT-635823	3	186	UGRD	0	Other	Local	Female	57.5	COURSE_CRYPT-67979	Hong Kong			Level B	Lecturer Evaluation
302	1	STAFF_CRYPT-635823	2	186	UGRD	0	Other	Local	Female	72.5	COURSE_CRYPT-67979	Hong Kong			Level B	Lecturer Evaluation
303	1	STAFF_CRYPT-635823	5	186	UGRD	0	Other	Local	Male	84.75	COURSE_CRYPT-67979	Hong Kong			Level B	Course Evaluation
304	1	STAFF_CRYPT-635823	5	186	UGRD	0	Other	Local	Male	65.75	COURSE_CRYPT-67979	Hong Kong			Level B	Lecturer Evaluation
305	1	STAFF_CRYPT-635823	4	186	UGRD	0	Other	Local	Male	47	COURSE_CRYPT-67979	Hong Kong			Level B	Lecturer Evaluation
306	1	STAFF_CRYPT-635823	5	186	UGRD	0	Other	Local	Male	65.75	COURSE_CRYPT-67979	Hong Kong			Level B	Lecturer Evaluation
307	1	STAFF_CRYPT-635823	3	186	UGRD	0	Other	International	Male	81.5	COURSE_CRYPT-67979	Hong Kong			Level B	Lecturer Evaluation
308	1	STAFF_CRYPT-635823	1	186	UGRD	0	Other	Local	Male	47	COURSE_CRYPT-67979	Hong Kong			Level B	Course Evaluation
309	1	STAFF_CRYPT-635823	3	186	UGRD	0	Other	International	Male	81.5	COURSE_CRYPT-67979	Hong Kong			Level B	Lecturer Evaluation
310	1	STAFF_CRYPT-635823	5	186	UGRD	0	Other	Local	Male	65	COURSE_CRYPT-67979	Hong Kong			Level B	Lecturer Evaluation
311	1	STAFF_CRYPT-635823	6	186	UGRD	0	Other	Local	Female	57.5	COURSE_CRYPT-67979	Hong Kong			Level B	Course Evaluation
312	1	STAFF_CRYPT-635823	5	186	UGRD	0	Other	Local	Male	35.33	COURSE_CRYPT-67979	Hong Kong			Level B	Lecturer Evaluation
313	1	STAFF_CRYPT-635823	1	186	UGRD	0	Other	Local	Male	84.75	COURSE_CRYPT-67979	Hong Kong			Level B	Lecturer Evaluation
314	1	STAFF_CRYPT-635823	5	186	UGRD	0	Other	Local	Male	65	COURSE_CRYPT-67979	Hong Kong			Level B	Course Evaluation
315	1	STAFF_CRYPT-635823	5	186	UGRD	0	Other	International	Female	76	COURSE_CRYPT-67979	Hong Kong			Level B	Course Evaluation
316	1	STAFF_CRYPT-635823	3	186	UGRD	0	Other	International	Female	76	COURSE_CRYPT-67979	Hong Kong			Level B	Lecturer Evaluation
317	1	STAFF_CRYPT-635823	5	186	UGRD	0	Other	International	Male	81.5	COURSE_CRYPT-67979	Hong Kong			Level B	Course Evaluation
318	1	STAFF_CRYPT-635823	4	186	UGRD	0	Other	Local	Male	35.33	COURSE_CRYPT-67979	Hong Kong			Level B	Course Evaluation
319	1	STAFF_CRYPT-635823	4	186	UGRD	0	Other	Local	Male	35.33	COURSE_CRYPT-67979	Hong Kong			Level B	Course Evaluation
320	1	STAFF_CRYPT-635823	3	186	UGRD	0	Other	International	Female	76	COURSE_CRYPT-67979	Hong Kong			Level B	Lecturer Evaluation
321	1	STAFF_CRYPT-635823	3	186	UGRD	0	Other	Local	Female	62.25	COURSE_CRYPT-67979	Hong Kong			Level B	Lecturer Evaluation
322	1	STAFF_CRYPT-635823	5	186	UGRD	0	Other	Local	Male	65	COURSE_CRYPT-67979	Hong Kong			Level B	Course Evaluation
323	1	STAFF_CRYPT-635823	5	186	UGRD	0	Other	Local	Male	84.75	COURSE_CRYPT-67979	Hong Kong			Level B	Course Evaluation
324	1	STAFF_CRYPT-635823	2	186	UGRD	0	Other	International	Female	59.5	COURSE_CRYPT-67979	Hong Kong			Level B	Course Evaluation
325	1	STAFF_CRYPT-635823	5	186	UGRD	0	Other	International	Male	81.5	COURSE_CRYPT-67979	Hong Kong			Level B	Course Evaluation
326	1	STAFF_CRYPT-635823	5	186	UGRD	0	Other	Local	Male	82	COURSE_CRYPT-67979	Hong Kong			Level B	Course Evaluation
327	1	STAFF_CRYPT-635823	5	186	UGRD	0	Other	Local	Male	74.5	COURSE_CRYPT-67979	Hong Kong			Level B	Course Evaluation
328	1	STAFF_CRYPT-635823	5	186	UGRD	0	Other	Local	Male	82	COURSE_CRYPT-67979	Hong Kong			Level B	Course Evaluation
329	1	STAFF_CRYPT-635823	3	186	UGRD	0	Other	Local	Male	74.5	COURSE_CRYPT-67979	Hong Kong			Level B	Lecturer Evaluation
330	1	STAFF_CRYPT-635823	5	186	UGRD	0	Other	Local	Male	82	COURSE_CRYPT-67979	Hong Kong			Level B	Lecturer Evaluation
331	1	STAFF_CRYPT-635823	5	186	UGRD	0	Other	Local	Male	74.5	COURSE_CRYPT-67979	Hong Kong			Level B	Course Evaluation
332	1	STAFF_CRYPT-635823	3	186	UGRD	0	Other	Local	Male	74.5	COURSE_CRYPT-67979	Hong Kong			Level B	Lecturer Evaluation
333	1	STAFF_CRYPT-635823	5	186	UGRD	0	Other	Local	Male	82	COURSE_CRYPT-67979	Hong Kong			Level B	Lecturer Evaluation
334	1	STAFF_CRYPT-635823	3	186	UGRD	0	Other	Local	Female	72.44	COURSE_CRYPT-67979	Hong Kong			Level B	Course Evaluation
335	1	STAFF_CRYPT-635823	3	186	UGRD	0	Other	Local	Female	72.44	COURSE_CRYPT-67979	Hong Kong			Level B	Lecturer Evaluation
336	1	STAFF_CRYPT-635823	3	186	UGRD	0	Other	Local	Female	72.44	COURSE_CRYPT-67979	Hong Kong			Level B	Lecturer Evaluation
337	1	STAFF_CRYPT-635823	3	186	UGRD	0	Other	Local	Female	72.44	COURSE_CRYPT-67979	Hong Kong			Level B	Course Evaluation
338	1	STAFF_CRYPT-635823	5	186	UGRD	0	Other	Local	Male	69	COURSE_CRYPT-67979	Hong Kong			Level B	Course Evaluation
339	1	STAFF_CRYPT-635823	5	186	UGRD	0	Other	Local	Male	69	COURSE_CRYPT-67979	Hong Kong			Level B	Course Evaluation
340	1	STAFF_CRYPT-635823	6	186	UGRD	0	Other	Local	Male	69	COURSE_CRYPT-67979	Hong Kong			Level B	Lecturer Evaluation
341	1	STAFF_CRYPT-635823	6	186	UGRD	0	Other	Local	Male	69	COURSE_CRYPT-67979	Hong Kong			Level B	Lecturer Evaluation
342	1	STAFF_CRYPT-635823	5	186	UGRD	0	Other	Local	Male	86.67	COURSE_CRYPT-67979	Hong Kong			Level B	Lecturer Evaluation
343	1	STAFF_CRYPT-635823	5	186	UGRD	0	Other	Local	Male	86.67	COURSE_CRYPT-67979	Hong Kong			Level B	Lecturer Evaluation
344	1	STAFF_CRYPT-635823	5	186	UGRD	0	Other	Local	Male	73.25	COURSE_CRYPT-67979	Hong Kong			Level B	Course Evaluation
345	1	STAFF_CRYPT-635823	6	186	UGRD	0	Other	Local	Male	73.25	COURSE_CRYPT-67979	Hong Kong			Level B	Lecturer Evaluation
346	1	STAFF_CRYPT-635823	6	186	UGRD	0	Other	Local	Male	73.25	COURSE_CRYPT-67979	Hong Kong			Level B	Lecturer Evaluation
347	1	STAFF_CRYPT-635823	5	186	UGRD	0	Other	Local	Male	73.25	COURSE_CRYPT-67979	Hong Kong			Level B	Course Evaluation
348	1	STAFF_CRYPT-635823	4	186	UGRD	0	Other	Local	Male	87	COURSE_CRYPT-67979	Hong Kong			Level B	Course Evaluation
349	1	STAFF_CRYPT-635823	6	186	UGRD	0	Other	Local	Male	92.75	COURSE_CRYPT-67979	Hong Kong			Level B	Course Evaluation
350	1	STAFF_CRYPT-635823	5	186	UGRD	0	Other	Local	Male	92.75	COURSE_CRYPT-67979	Hong Kong			Level B	Lecturer Evaluation
351	1	STAFF_CRYPT-635823	5	186	UGRD	0	Other	Local	Male	92.75	COURSE_CRYPT-67979	Hong Kong			Level B	Lecturer Evaluation
352	1	STAFF_CRYPT-635823	4	186	UGRD	0	Other	Local	Male	87	COURSE_CRYPT-67979	Hong Kong			Level B	Course Evaluation
353	1	STAFF_CRYPT-635823	6	186	UGRD	0	Other	Local	Male	92.75	COURSE_CRYPT-67979	Hong Kong			Level B	Course Evaluation
354	1	STAFF_CRYPT-635823	5	186	UGRD	0	Other	Local	Male	87	COURSE_CRYPT-67979	Hong Kong			Level B	Lecturer Evaluation
355	1	STAFF_CRYPT-635823	5	186	UGRD	0	Other	Local	Male	87	COURSE_CRYPT-67979	Hong Kong			Level B	Lecturer Evaluation
356	1	STAFF_CRYPT-635823	5	186	UGRD	0	Other	Local	Male	84	COURSE_CRYPT-67979	Hong Kong			Level B	Lecturer Evaluation
357	1	STAFF_CRYPT-635823	6	186	UGRD	0	Other	Local	Male	84	COURSE_CRYPT-67979	Hong Kong			Level B	Course Evaluation
358	1	STAFF_CRYPT-635823	6	186	UGRD	0	Other	Local	Male	84	COURSE_CRYPT-67979	Hong Kong			Level B	Course Evaluation
359	1	STAFF_CRYPT-635823	5	186	UGRD	0	Other	Local	Male	84	COURSE_CRYPT-67979	Hong Kong			Level B	Lecturer Evaluation
360	1	STAFF_CRYPT-635823	6	186	UGRD	0	Other	Local	Male	66.75	COURSE_CRYPT-67979	Hong Kong			Level B	Lecturer Evaluation
361	1	STAFF_CRYPT-635823	6	186	UGRD	0	Other	Local	Male	66.75	COURSE_CRYPT-67979	Hong Kong			Level B	Lecturer Evaluation
362	1	STAFF_CRYPT-635823	5	186	UGRD	0	Other	Local	Male	66.75	COURSE_CRYPT-67979	Hong Kong			Level B	Course Evaluation
363	1	STAFF_CRYPT-635823	5	186	UGRD	0	Other	Local	Male	66.75	COURSE_CRYPT-67979	Hong Kong			Level B	Course Evaluation
364	1	STAFF_CRYPT-635823	5	186	UGRD	0	Other	Local	Female	76.75	COURSE_CRYPT-67979	Hong Kong			Level B	Course Evaluation
365	1	STAFF_CRYPT-635823	5	186	UGRD	0	Other	Local	Female	76.75	COURSE_CRYPT-67979	Hong Kong			Level B	Course Evaluation
366	1	STAFF_CRYPT-635823	5	186	UGRD	0	Other	Local	Female	76.75	COURSE_CRYPT-67979	Hong Kong			Level B	Lecturer Evaluation
367	1	STAFF_CRYPT-635823	5	186	UGRD	0	Other	Local	Female	76.75	COURSE_CRYPT-67979	Hong Kong			Level B	Lecturer Evaluation
368	1	STAFF_CRYPT-635823	5	186	UGRD	0	Other	Local	Female	65.33	COURSE_CRYPT-67979	Hong Kong			Level B	Course Evaluation
369	1	STAFF_CRYPT-635823	6	186	UGRD	0	Other	Local	Female	67.75	COURSE_CRYPT-67979	Hong Kong			Level B	Course Evaluation
370	1	STAFF_CRYPT-635823	4	186	UGRD	0	Other	Local	Female	69.75	COURSE_CRYPT-67979	Hong Kong			Level B	Lecturer Evaluation
371	1	STAFF_CRYPT-635823	5	186	UGRD	0	Other	International	Female	39.5	COURSE_CRYPT-67979	Hong Kong			Level B	Lecturer Evaluation
372	1	STAFF_CRYPT-635823	5	186	UGRD	0	Other	Local	Female	65.33	COURSE_CRYPT-67979	Hong Kong			Level B	Lecturer Evaluation
373	1	STAFF_CRYPT-635823	6	186	UGRD	0	Other	Local	Female	67.75	COURSE_CRYPT-67979	Hong Kong			Level B	Lecturer Evaluation
374	1	STAFF_CRYPT-635823	6	186	UGRD	0	Other	Local	Female	67.75	COURSE_CRYPT-67979	Hong Kong			Level B	Lecturer Evaluation
375	1	STAFF_CRYPT-635823	5	186	UGRD	0	Other	Local	Female	65.33	COURSE_CRYPT-67979	Hong Kong			Level B	Lecturer Evaluation
376	1	STAFF_CRYPT-635823	6	186	UGRD	0	Other	Local	Female	67.75	COURSE_CRYPT-67979	Hong Kong			Level B	Course Evaluation
377	1	STAFF_CRYPT-635823	6	186	UGRD	0	Other	Local	Male	73.75	COURSE_CRYPT-67979	Hong Kong			Level B	Lecturer Evaluation
378	1	STAFF_CRYPT-635823	4	186	UGRD	0	Other	International	Female	39.5	COURSE_CRYPT-67979	Hong Kong			Level B	Course Evaluation
379	1	STAFF_CRYPT-635823	4	186	UGRD	0	Other	International	Female	39.5	COURSE_CRYPT-67979	Hong Kong			Level B	Course Evaluation
380	1	STAFF_CRYPT-635823	4	186	UGRD	0	Other	Local	Female	69.75	COURSE_CRYPT-67979	Hong Kong			Level B	Course Evaluation
381	1	STAFF_CRYPT-635823	6	186	UGRD	0	Other	Local	Male	73.75	COURSE_CRYPT-67979	Hong Kong			Level B	Lecturer Evaluation
382	1	STAFF_CRYPT-635823	5	186	UGRD	0	Other	International	Female	39.5	COURSE_CRYPT-67979	Hong Kong			Level B	Lecturer Evaluation
383	1	STAFF_CRYPT-635823	5	186	UGRD	0	Other	Local	Female	65.33	COURSE_CRYPT-67979	Hong Kong			Level B	Course Evaluation
384	1	STAFF_CRYPT-635823	4	186	UGRD	0	Other	Local	Female	69.75	COURSE_CRYPT-67979	Hong Kong			Level B	Course Evaluation
385	1	STAFF_CRYPT-635823	5	186	UGRD	0	Other	Local	Male	73.75	COURSE_CRYPT-67979	Hong Kong			Level B	Course Evaluation
386	1	STAFF_CRYPT-635823	4	186	UGRD	0	Other	Local	Female	69.75	COURSE_CRYPT-67979	Hong Kong			Level B	Lecturer Evaluation
387	1	STAFF_CRYPT-635823	5	186	UGRD	0	Other	Local	Male	73.75	COURSE_CRYPT-67979	Hong Kong			Level B	Course Evaluation
388	1	STAFF_CRYPT-635823	5	186	UGRD	0	Other	Local	Male	68.5	COURSE_CRYPT-67979	Hong Kong			Level B	Course Evaluation
389	1	STAFF_CRYPT-635823	3	186	UGRD	0	Other	International	Male	68.5	COURSE_CRYPT-67979	Hong Kong			Level B	Lecturer Evaluation
390	1	STAFF_CRYPT-635823	4	186	UGRD	0	Other	International	Male	64.75	COURSE_CRYPT-67979	Hong Kong			Level B	Lecturer Evaluation
391	1	STAFF_CRYPT-635823	5	186	UGRD	0	Other	International	Male	70	COURSE_CRYPT-67979	Hong Kong			Level B	Course Evaluation
392	1	STAFF_CRYPT-635823	5	186	UGRD	0	Other	International	Male	57.5	COURSE_CRYPT-67979	Hong Kong			Level B	Lecturer Evaluation
393	1	STAFF_CRYPT-635823	4	186	UGRD	0	Other	Local	Male	78	COURSE_CRYPT-67979	Hong Kong			Level B	Lecturer Evaluation
394	1	STAFF_CRYPT-635823	4	186	UGRD	0	Other	Local	Female	86	COURSE_CRYPT-67979	Hong Kong			Level B	Course Evaluation
395	1	STAFF_CRYPT-635823	6	186	UGRD	0	Other	Local	Male	78	COURSE_CRYPT-67979	Hong Kong			Level B	Course Evaluation
396	1	STAFF_CRYPT-635823	4	186	UGRD	0	Other	Local	Male	75.25	COURSE_CRYPT-67979	Hong Kong			Level B	Course Evaluation
397	1	STAFF_CRYPT-635823	2	186	UGRD	0	Other	International	Male	68.5	COURSE_CRYPT-67979	Hong Kong			Level B	Course Evaluation
398	1	STAFF_CRYPT-635823	4	186	UGRD	0	Other	Local	Male	72	COURSE_CRYPT-67979	Hong Kong			Level B	Course Evaluation
399	1	STAFF_CRYPT-635823	6	186	UGRD	0	Other	International	Male	74	COURSE_CRYPT-67979	Hong Kong			Level B	Course Evaluation
400	1	STAFF_CRYPT-635823	6	186	UGRD	0	Other	Local	Male	80.25	COURSE_CRYPT-67979	Hong Kong			Level B	Course Evaluation
401	1	STAFF_CRYPT-635823	5	186	UGRD	0	Other	Local	Male	63.67	COURSE_CRYPT-67979	Hong Kong			Level B	Lecturer Evaluation
402	1	STAFF_CRYPT-635823	4	186	UGRD	0	Other	International	Male	64.75	COURSE_CRYPT-67979	Hong Kong			Level B	Lecturer Evaluation
403	1	STAFF_CRYPT-635823	5	186	UGRD	0	Other	Local	Male	68.5	COURSE_CRYPT-67979	Hong Kong			Level B	Course Evaluation
404	1	STAFF_CRYPT-635823	5	186	UGRD	0	Other	Local	Male	70.5	COURSE_CRYPT-67979	Hong Kong			Level B	Course Evaluation
405	1	STAFF_CRYPT-635823	5	186	UGRD	0	Other	Local	Male	80.25	COURSE_CRYPT-67979	Hong Kong			Level B	Lecturer Evaluation
406	1	STAFF_CRYPT-635823	6	186	UGRD	0	Other	Local	Male	66.75	COURSE_CRYPT-67979	Hong Kong			Level B	Lecturer Evaluation
407	1	STAFF_CRYPT-635823	4	186	UGRD	0	Other	Local	Male	72	COURSE_CRYPT-67979	Hong Kong			Level B	Course Evaluation
408	1	STAFF_CRYPT-635823	5	186	UGRD	0	Other	Local	Male	74.5	COURSE_CRYPT-67979	Hong Kong			Level B	Lecturer Evaluation
409	1	STAFF_CRYPT-635823	5	186	UGRD	0	Other	Local	Male	80.25	COURSE_CRYPT-67979	Hong Kong			Level B	Lecturer Evaluation
410	1	STAFF_CRYPT-635823	4	186	UGRD	0	Other	International	Male	64.75	COURSE_CRYPT-67979	Hong Kong			Level B	Course Evaluation
411	1	STAFF_CRYPT-635823	5	186	UGRD	0	Other	Local	Female	86	COURSE_CRYPT-67979	Hong Kong			Level B	Lecturer Evaluation
412	1	STAFF_CRYPT-635823	4	186	UGRD	0	Other	International	Male	64.75	COURSE_CRYPT-67979	Hong Kong			Level B	Course Evaluation
413	1	STAFF_CRYPT-635823	5	186	UGRD	0	Other	International	Male	74	COURSE_CRYPT-67979	Hong Kong			Level B	Lecturer Evaluation
414	1	STAFF_CRYPT-635823	6	186	UGRD	0	Other	Local	Male	78	COURSE_CRYPT-67979	Hong Kong			Level B	Course Evaluation
415	1	STAFF_CRYPT-635823	4	186	UGRD	0	Other	International	Male	73.88	COURSE_CRYPT-67979	Hong Kong			Level B	Lecturer Evaluation
416	1	STAFF_CRYPT-635823	4	186	UGRD	0	Other	Local	Male	78	COURSE_CRYPT-67979	Hong Kong			Level B	Lecturer Evaluation
417	1	STAFF_CRYPT-635823	6	186	UGRD	0	Other	Local	Male	80.25	COURSE_CRYPT-67979	Hong Kong			Level B	Course Evaluation
418	1	STAFF_CRYPT-635823	6	186	UGRD	0	Other	Local	Male	66.75	COURSE_CRYPT-67979	Hong Kong			Level B	Lecturer Evaluation
419	1	STAFF_CRYPT-635823	5	186	UGRD	0	Other	International	Male	70	COURSE_CRYPT-67979	Hong Kong			Level B	Lecturer Evaluation
420	1	STAFF_CRYPT-635823	5	186	UGRD	0	Other	International	Male	70	COURSE_CRYPT-67979	Hong Kong			Level B	Lecturer Evaluation
421	1	STAFF_CRYPT-635823	6	186	UGRD	0	Other	Local	Male	68.5	COURSE_CRYPT-67979	Hong Kong			Level B	Lecturer Evaluation
422	1	STAFF_CRYPT-635823	5	186	UGRD	0	Other	Local	Male	70.5	COURSE_CRYPT-67979	Hong Kong			Level B	Course Evaluation
423	1	STAFF_CRYPT-635823	5	186	UGRD	0	Other	Local	Male	74.5	COURSE_CRYPT-67979	Hong Kong			Level B	Lecturer Evaluation
424	1	STAFF_CRYPT-635823	6	186	UGRD	0	Other	Local	Male	67.5	COURSE_CRYPT-67979	Hong Kong			Level B	Lecturer Evaluation
425	1	STAFF_CRYPT-635823	5	186	UGRD	0	Other	International	Male	74	COURSE_CRYPT-67979	Hong Kong			Level B	Lecturer Evaluation
426	1	STAFF_CRYPT-635823	6	186	UGRD	0	Other	Local	Male	66.75	COURSE_CRYPT-67979	Hong Kong			Level B	Course Evaluation
427	1	STAFF_CRYPT-635823	3	186	UGRD	0	Other	Local	Female	73.33	COURSE_CRYPT-67979	Hong Kong			Level B	Course Evaluation
428	1	STAFF_CRYPT-635823	4	186	UGRD	0	Other	Local	Female	86	COURSE_CRYPT-67979	Hong Kong			Level B	Course Evaluation
429	1	STAFF_CRYPT-635823	3	186	UGRD	0	Other	International	Male	68.5	COURSE_CRYPT-67979	Hong Kong			Level B	Lecturer Evaluation
430	1	STAFF_CRYPT-635823	4	186	UGRD	0	Other	Local	Male	74.5	COURSE_CRYPT-67979	Hong Kong			Level B	Course Evaluation
431	1	STAFF_CRYPT-635823	6	186	UGRD	0	Other	Local	Male	68.5	COURSE_CRYPT-67979	Hong Kong			Level B	Lecturer Evaluation
432	1	STAFF_CRYPT-635823	2	186	UGRD	0	Other	International	Male	68.5	COURSE_CRYPT-67979	Hong Kong			Level B	Course Evaluation
433	1	STAFF_CRYPT-635823	5	186	UGRD	0	Other	International	Male	70	COURSE_CRYPT-67979	Hong Kong			Level B	Course Evaluation
434	1	STAFF_CRYPT-635823	6	186	UGRD	0	Other	International	Male	74	COURSE_CRYPT-67979	Hong Kong			Level B	Course Evaluation
435	1	STAFF_CRYPT-635823	6	186	UGRD	0	Other	Local	Male	66.75	COURSE_CRYPT-67979	Hong Kong			Level B	Course Evaluation
436	1	STAFF_CRYPT-635823	4	186	UGRD	0	Other	Local	Male	74.5	COURSE_CRYPT-67979	Hong Kong			Level B	Course Evaluation
437	1	STAFF_CRYPT-635823	4	186	UGRD	0	Other	International	Male	73.88	COURSE_CRYPT-67979	Hong Kong			Level B	Lecturer Evaluation
438	1	STAFF_CRYPT-635823	5	186	UGRD	0	Other	International	Male	57.5	COURSE_CRYPT-67979	Hong Kong			Level B	Lecturer Evaluation
439	1	STAFF_CRYPT-635823	5	186	UGRD	0	Other	Local	Female	86	COURSE_CRYPT-67979	Hong Kong			Level B	Lecturer Evaluation
440	1	STAFF_CRYPT-635823	5	186	UGRD	0	Other	Local	Male	63.67	COURSE_CRYPT-67979	Hong Kong			Level B	Lecturer Evaluation
441	1	STAFF_CRYPT-635823	4	186	UGRD	0	Other	International	Male	57.5	COURSE_CRYPT-67979	Hong Kong			Level B	Course Evaluation
442	1	STAFF_CRYPT-635823	4	186	UGRD	0	Other	International	Male	57.5	COURSE_CRYPT-67979	Hong Kong			Level B	Course Evaluation
443	1	STAFF_CRYPT-635823	6	186	UGRD	0	Other	Local	Male	67.5	COURSE_CRYPT-67979	Hong Kong			Level B	Lecturer Evaluation
444	1	STAFF_CRYPT-635823	4	186	UGRD	0	Other	Local	Male	75.25	COURSE_CRYPT-67979	Hong Kong			Level B	Course Evaluation
445	1	STAFF_CRYPT-635823	3	186	UGRD	0	Other	Local	Female	73.33	COURSE_CRYPT-67979	Hong Kong			Level B	Course Evaluation
446	1	STAFF_CRYPT-635823	5	186	UGRD	0	Other	Local	Female	63	COURSE_CRYPT-67979	Hong Kong			Level B	Course Evaluation
447	1	STAFF_CRYPT-635823	6	186	UGRD	0	Other	Local	Male	67.5	COURSE_CRYPT-67979	Hong Kong			Level B	Lecturer Evaluation
448	1	STAFF_CRYPT-635823	5	186	UGRD	0	Other	Local	Female	63	COURSE_CRYPT-67979	Hong Kong			Level B	Lecturer Evaluation
449	1	STAFF_CRYPT-635823	5	186	UGRD	0	Other	Local	Female	63	COURSE_CRYPT-67979	Hong Kong			Level B	Course Evaluation
450	1	STAFF_CRYPT-635823	5	186	UGRD	0	Other	Local	Female	63	COURSE_CRYPT-67979	Hong Kong			Level B	Lecturer Evaluation
451	1	STAFF_CRYPT-635823	6	186	UGRD	0	Other	Local	Male	67	COURSE_CRYPT-67979	Hong Kong			Level B	Lecturer Evaluation
452	1	STAFF_CRYPT-635823	5	186	UGRD	0	Other	Local	Male	67.5	COURSE_CRYPT-67979	Hong Kong			Level B	Course Evaluation
453	1	STAFF_CRYPT-635823	5	186	UGRD	0	Other	Local	Male	67.5	COURSE_CRYPT-67979	Hong Kong			Level B	Course Evaluation
454	1	STAFF_CRYPT-635823	6	186	UGRD	0	Other	Local	Male	67	COURSE_CRYPT-67979	Hong Kong			Level B	Lecturer Evaluation
455	1	STAFF_CRYPT-635823	6	186	UGRD	0	Other	Local	Male	67.5	COURSE_CRYPT-67979	Hong Kong			Level B	Lecturer Evaluation
456	1	STAFF_CRYPT-635823	5	186	UGRD	0	Other	Local	Female	91.75	COURSE_CRYPT-67979	Hong Kong			Level B	Lecturer Evaluation
457	1	STAFF_CRYPT-635823	5	186	UGRD	0	Other	Local	Female	91.75	COURSE_CRYPT-67979	Hong Kong			Level B	Lecturer Evaluation
458	1	STAFF_CRYPT-635823	4	186	UGRD	0	Other	Local	Male	64.33	COURSE_CRYPT-67979	Hong Kong			Level B	Course Evaluation
459	1	STAFF_CRYPT-635823	5	186	UGRD	0	Other	Local	Female	84.5	COURSE_CRYPT-67979	Hong Kong			Level B	Lecturer Evaluation
460	1	STAFF_CRYPT-635823	6	186	UGRD	0	Other	Local	Male	92.5	COURSE_CRYPT-67979	Hong Kong			Level B	Lecturer Evaluation
461	1	STAFF_CRYPT-635823	5	186	UGRD	0	Other	Local	Male	86.5	COURSE_CRYPT-67979	Hong Kong			Level B	Course Evaluation
462	1	STAFF_CRYPT-635823	5	186	UGRD	0	Other	Local	Male	86.5	COURSE_CRYPT-67979	Hong Kong			Level B	Lecturer Evaluation
463	1	STAFF_CRYPT-635823	6	186	UGRD	0	Other	Local	Male	92.5	COURSE_CRYPT-67979	Hong Kong			Level B	Lecturer Evaluation
464	1	STAFF_CRYPT-635823	6	186	UGRD	0	Other	Local	Male	64.33	COURSE_CRYPT-67979	Hong Kong			Level B	Lecturer Evaluation
465	1	STAFF_CRYPT-635823	5	186	UGRD	0	Other	Local	Male	77.75	COURSE_CRYPT-67979	Hong Kong			Level B	Course Evaluation
466	1	STAFF_CRYPT-635823	5	186	UGRD	0	Other	Local	Male	86.5	COURSE_CRYPT-67979	Hong Kong			Level B	Lecturer Evaluation
467	1	STAFF_CRYPT-635823	6	186	UGRD	0	Other	Local	Male	77.5	COURSE_CRYPT-67979	Hong Kong			Level B	Course Evaluation
468	1	STAFF_CRYPT-635823	5	186	UGRD	0	Other	Local	Male	90	COURSE_CRYPT-67979	Hong Kong			Level B	Lecturer Evaluation
469	1	STAFF_CRYPT-635823	6	186	UGRD	0	Other	Local	Male	77.5	COURSE_CRYPT-67979	Hong Kong			Level B	Lecturer Evaluation
470	1	STAFF_CRYPT-635823	5	186	UGRD	0	Other	Local	Male	77.75	COURSE_CRYPT-67979	Hong Kong			Level B	Course Evaluation
471	1	STAFF_CRYPT-635823	6	186	UGRD	0	Other	Local	Male	64.33	COURSE_CRYPT-67979	Hong Kong			Level B	Lecturer Evaluation
472	1	STAFF_CRYPT-635823	4	186	UGRD	0	Other	Local	Male	64.33	COURSE_CRYPT-67979	Hong Kong			Level B	Course Evaluation
473	1	STAFF_CRYPT-635823	5	186	UGRD	0	Other	Local	Male	90	COURSE_CRYPT-67979	Hong Kong			Level B	Course Evaluation
474	1	STAFF_CRYPT-635823	5	186	UGRD	0	Other	Local	Male	86.5	COURSE_CRYPT-67979	Hong Kong			Level B	Course Evaluation
475	1	STAFF_CRYPT-635823	5	186	UGRD	0	Other	Local	Female	75	COURSE_CRYPT-67979	Hong Kong			Level B	Lecturer Evaluation
476	1	STAFF_CRYPT-635823	6	186	UGRD	0	Other	Local	Male	77.5	COURSE_CRYPT-67979	Hong Kong			Level B	Lecturer Evaluation
477	1	STAFF_CRYPT-635823	5	186	UGRD	0	Other	Local	Male	90	COURSE_CRYPT-67979	Hong Kong			Level B	Lecturer Evaluation
478	1	STAFF_CRYPT-635823	6	186	UGRD	0	Other	Local	Male	92.5	COURSE_CRYPT-67979	Hong Kong			Level B	Course Evaluation
479	1	STAFF_CRYPT-635823	6	186	UGRD	0	Other	Local	Male	92.5	COURSE_CRYPT-67979	Hong Kong			Level B	Course Evaluation
480	1	STAFF_CRYPT-635823	5	186	UGRD	0	Other	Local	Male	90	COURSE_CRYPT-67979	Hong Kong			Level B	Course Evaluation
481	1	STAFF_CRYPT-635823	5	186	UGRD	0	Other	Local	Female	84.5	COURSE_CRYPT-67979	Hong Kong			Level B	Lecturer Evaluation
482	1	STAFF_CRYPT-635823	5	186	UGRD	0	Other	Local	Male	77.75	COURSE_CRYPT-67979	Hong Kong			Level B	Lecturer Evaluation
483	1	STAFF_CRYPT-635823	5	186	UGRD	0	Other	Local	Female	75	COURSE_CRYPT-67979	Hong Kong			Level B	Lecturer Evaluation
484	1	STAFF_CRYPT-635823	5	186	UGRD	0	Other	Local	Male	77.75	COURSE_CRYPT-67979	Hong Kong			Level B	Lecturer Evaluation
485	1	STAFF_CRYPT-635823	6	186	UGRD	0	Other	Local	Male	77.5	COURSE_CRYPT-67979	Hong Kong			Level B	Course Evaluation
486	1	STAFF_CRYPT-635823	4	186	UGRD	0	Other	Local	Male	61.75	COURSE_CRYPT-67979	Hong Kong			Level B	Course Evaluation
487	1	STAFF_CRYPT-635823	4	186	UGRD	0	Other	Local	Female	72	COURSE_CRYPT-67979	Hong Kong			Level B	Lecturer Evaluation
488	1	STAFF_CRYPT-635823	3	186	UGRD	0	Other	Local	Female	45.5	COURSE_CRYPT-67979	Hong Kong			Level B	Lecturer Evaluation
489	1	STAFF_CRYPT-635823	2	186	UGRD	0	Other	Local	Female	72	COURSE_CRYPT-67979	Hong Kong			Level B	Course Evaluation
490	1	STAFF_CRYPT-635823	4	186	UGRD	0	Other	Local	Female	72	COURSE_CRYPT-67979	Hong Kong			Level B	Lecturer Evaluation
491	1	STAFF_CRYPT-635823	4	186	UGRD	0	Other	Local	Male	61.75	COURSE_CRYPT-67979	Hong Kong			Level B	Course Evaluation
492	1	STAFF_CRYPT-635823	2	186	UGRD	0	Other	Local	Female	72	COURSE_CRYPT-67979	Hong Kong			Level B	Course Evaluation
493	1	STAFF_CRYPT-635823	5	186	UGRD	0	Other	Local	Male	61.75	COURSE_CRYPT-67979	Hong Kong			Level B	Lecturer Evaluation
494	1	STAFF_CRYPT-635823	3	186	UGRD	0	Other	Local	Female	45.5	COURSE_CRYPT-67979	Hong Kong			Level B	Lecturer Evaluation
495	1	STAFF_CRYPT-635823	5	186	UGRD	0	Other	Local	Male	61.75	COURSE_CRYPT-67979	Hong Kong			Level B	Lecturer Evaluation
496	1	STAFF_CRYPT-635823	4	186	NAWD	0	Other	International	Male	75	COURSE_CRYPT-67979	Hong Kong			Level B	Lecturer Evaluation
497	1	STAFF_CRYPT-635823	4	186	NAWD	0	Other	International	Male	75	COURSE_CRYPT-67979	Hong Kong			Level B	Course Evaluation
498	1	STAFF_CRYPT-635823	4	186	NAWD	0	Other	International	Male	75	COURSE_CRYPT-67979	Hong Kong			Level B	Lecturer Evaluation
499	1	STAFF_CRYPT-635823	4	186	NAWD	0	Other	International	Male	75	COURSE_CRYPT-67979	Hong Kong			Level B	Course Evaluation
500	1	STAFF_CRYPT-635823	5	29		0	Other	International	Female	NA	COURSE_CRYPT-68052	Hong Kong			Level B	Tutor Evaluation
501	1	STAFF_CRYPT-635823	5	29		0	Other	Local	Male	NA	COURSE_CRYPT-68052	Hong Kong			Level B	Tutor Evaluation
502	1	STAFF_CRYPT-635823	6	29		0	Other	Local	Male	NA	COURSE_CRYPT-68052	Hong Kong			Level B	Tutor Evaluation
503	1	STAFF_CRYPT-635823	6	29		0	Other	Local	Male	NA	COURSE_CRYPT-68052	Hong Kong			Level B	Tutor Evaluation
504	1	STAFF_CRYPT-635823	5	29		0	Other	Local	Female	NA	COURSE_CRYPT-68052	Hong Kong			Level B	Tutor Evaluation
505	1	STAFF_CRYPT-635823	5	29		0	Other	Local	Male	NA	COURSE_CRYPT-68052	Hong Kong			Level B	Tutor Evaluation
506	1	STAFF_CRYPT-635823	6	29		0	Other	Local	Male	NA	COURSE_CRYPT-68052	Hong Kong			Level B	Tutor Evaluation
507	1	STAFF_CRYPT-635823	6	29		0	Other	Local	Male	NA	COURSE_CRYPT-68052	Hong Kong			Level B	Tutor Evaluation
508	1	STAFF_CRYPT-635823	5	29		0	Other	Local	Male	NA	COURSE_CRYPT-68052	Hong Kong			Level B	Tutor Evaluation
509	1	STAFF_CRYPT-635823	6	29		0	Other	Local	Male	NA	COURSE_CRYPT-68052	Hong Kong			Level B	Tutor Evaluation
510	1	STAFF_CRYPT-635823	6	29		0	Other	Local	Female	NA	COURSE_CRYPT-68052	Hong Kong			Level B	Tutor Evaluation
511	1	STAFF_CRYPT-635823	5	29		0	Other	Local	Male	NA	COURSE_CRYPT-68052	Hong Kong			Level B	Tutor Evaluation
512	1	STAFF_CRYPT-635823	5	29		0	Other	Local	Female	NA	COURSE_CRYPT-68052	Hong Kong			Level B	Tutor Evaluation
513	1	STAFF_CRYPT-635823	5	29		0	Other	Local	Female	NA	COURSE_CRYPT-68052	Hong Kong			Level B	Tutor Evaluation
514	1	STAFF_CRYPT-635823	6	29		0	Other	International	Male	NA	COURSE_CRYPT-68052	Hong Kong			Level B	Tutor Evaluation
515	1	STAFF_CRYPT-635823	6	29		0	Other	Local	Female	NA	COURSE_CRYPT-68052	Hong Kong			Level B	Tutor Evaluation
516	1	STAFF_CRYPT-635823	5	29		0	Other	International	Male	NA	COURSE_CRYPT-68052	Hong Kong			Level B	Tutor Evaluation
517	1	STAFF_CRYPT-635823	5	29		0	Other	Local	Male	NA	COURSE_CRYPT-68052	Hong Kong			Level B	Tutor Evaluation
518	1	STAFF_CRYPT-635823	6	29		0	Other	Local	Male	NA	COURSE_CRYPT-68052	Hong Kong			Level B	Tutor Evaluation
519	1	STAFF_CRYPT-635823	6	29		0	Other	Local	Male	NA	COURSE_CRYPT-68052	Hong Kong			Level B	Tutor Evaluation
520	1	STAFF_CRYPT-635823	5	29		0	Other	Local	Female	NA	COURSE_CRYPT-68052	Hong Kong			Level B	Tutor Evaluation
521	1	STAFF_CRYPT-635823	3	29		0	Other	Local	Female	NA	COURSE_CRYPT-68052	Hong Kong			Level B	Tutor Evaluation
522	1	STAFF_CRYPT-635823	4	29		0	Other	Local	Male	NA	COURSE_CRYPT-68052	Hong Kong			Level B	Tutor Evaluation
523	1	STAFF_CRYPT-635823	6	29		0	Other	Local	Male	NA	COURSE_CRYPT-68052	Hong Kong			Level B	Tutor Evaluation
524	1	STAFF_CRYPT-635823	6	29		0	Other	Local	Female	NA	COURSE_CRYPT-68052	Hong Kong			Level B	Tutor Evaluation
525	1	STAFF_CRYPT-635823	6	29		0	Other	International	Male	NA	COURSE_CRYPT-68052	Hong Kong			Level B	Tutor Evaluation
526	1	STAFF_CRYPT-635823	5	3	UGRD	0	Other	Local	Male	75.75	COURSE_CRYPT-70279	Hong Kong			Level B	Course Evaluation
527	1	STAFF_CRYPT-635823	4	3	PGRD	0	Other	International	Female	52	COURSE_CRYPT-70279	Hong Kong			Level B	Course Evaluation
528	1	STAFF_CRYPT-635823	6	3		0	Other	International	Male	NA	COURSE_CRYPT-70279	Hong Kong			Level B	Course Evaluation
529	1	STAFF_CRYPT-635823	6	3		0	Other	Local	Male	NA	COURSE_CRYPT-70279	Hong Kong			Level B	Course Evaluation
530	1	STAFF_CRYPT-635823	6	3		0	Other	Local	Female	NA	COURSE_CRYPT-70279	Hong Kong			Level B	Course Evaluation
531	1	STAFF_CRYPT-635823	5	9		0	Other	Local	Female	NA	COURSE_CRYPT-70279	Hong Kong			Level B	Lecturer Evaluation
532	1	STAFF_CRYPT-635823	6	9		0	Other	International	Male	NA	COURSE_CRYPT-70279	Hong Kong			Level B	Lecturer Evaluation
533	1	STAFF_CRYPT-635823	6	3		0	Other	Local	Male	NA	COURSE_CRYPT-70279	Hong Kong			Level B	Course Evaluation
534	1	STAFF_CRYPT-635823	5	9		0	Other	Local	Female	NA	COURSE_CRYPT-70279	Hong Kong			Level B	Lecturer Evaluation
535	1	STAFF_CRYPT-635823	6	9		0	Other	Local	Female	NA	COURSE_CRYPT-70279	Hong Kong			Level B	Lecturer Evaluation
536	1	STAFF_CRYPT-635823	6	3		0	Other	Local	Male	NA	COURSE_CRYPT-70279	Hong Kong			Level B	Course Evaluation
537	1	STAFF_CRYPT-635823	5	3		0	Other	Local	Female	NA	COURSE_CRYPT-70279	Hong Kong			Level B	Course Evaluation
538	1	STAFF_CRYPT-635823	6	9		0	Other	Local	Male	NA	COURSE_CRYPT-70279	Hong Kong			Level B	Lecturer Evaluation
539	1	STAFF_CRYPT-635823	6	9		0	Other	Local	Male	NA	COURSE_CRYPT-70279	Hong Kong			Level B	Lecturer Evaluation
540	1	STAFF_CRYPT-635823	6	3		0	Other	Local	Male	NA	COURSE_CRYPT-70279	Hong Kong			Level B	Course Evaluation
541	1	STAFF_CRYPT-635823	6	9		0	Other	Local	Male	NA	COURSE_CRYPT-70279	Hong Kong			Level B	Lecturer Evaluation
542	1	STAFF_CRYPT-635823	5	3		0	Other	Local	Female	NA	COURSE_CRYPT-70279	Hong Kong			Level B	Course Evaluation
543	1	STAFF_CRYPT-635823	6	9		0	Other	Local	Male	NA	COURSE_CRYPT-70279	Hong Kong			Level B	Lecturer Evaluation
544	1	STAFF_CRYPT-630727	6	67		1	Other	International	Female	NA	COURSE_CRYPT-85135	Japan			HEW 3	Course Evaluation
545	1	STAFF_CRYPT-630727	5	67		1	Other	Local	Female	NA	COURSE_CRYPT-85135	Japan			HEW 3	Course Evaluation
546	1	STAFF_CRYPT-630727	6	67		1	Other	Local	Female	NA	COURSE_CRYPT-85135	Japan			HEW 3	Course Evaluation
547	1	STAFF_CRYPT-630727	5	67		1	Other	Local	Female	NA	COURSE_CRYPT-85135	Japan			HEW 3	Course Evaluation
548	1	STAFF_CRYPT-630727	5	67		1	Other	Local	Female	NA	COURSE_CRYPT-85135	Japan			HEW 3	Course Evaluation
549	1	STAFF_CRYPT-630727	5	67		1	Other	Local	Female	NA	COURSE_CRYPT-85135	Japan			HEW 3	Course Evaluation
550	1	STAFF_CRYPT-630727	5	67		1	Other	Local	Female	NA	COURSE_CRYPT-85135	Japan			HEW 3	Course Evaluation
551	1	STAFF_CRYPT-630727	5	67		1	Other	Local	Female	NA	COURSE_CRYPT-85135	Japan			HEW 3	Course Evaluation
552	1	STAFF_CRYPT-630727	6	67		1	Other	Local	Female	NA	COURSE_CRYPT-85135	Japan			HEW 3	Course Evaluation
553	1	STAFF_CRYPT-630727	6	67		1	Other	Local	Male	NA	COURSE_CRYPT-85135	Japan			HEW 3	Course Evaluation
554	1	STAFF_CRYPT-630727	5	67		1	Other	Local	Female	NA	COURSE_CRYPT-85135	Japan			HEW 3	Course Evaluation
555	1	STAFF_CRYPT-630727	5	67		1	Other	Local	Female	NA	COURSE_CRYPT-85135	Japan			HEW 3	Course Evaluation
556	1	STAFF_CRYPT-630727	5	67		1	Other	Local	Female	NA	COURSE_CRYPT-85135	Japan			HEW 3	Course Evaluation
557	1	STAFF_CRYPT-630727	6	67		1	Other	Local	Female	NA	COURSE_CRYPT-85135	Japan			HEW 3	Course Evaluation
558	1	STAFF_CRYPT-630727	6	67		1	Other	Local	Female	NA	COURSE_CRYPT-85135	Japan			HEW 3	Course Evaluation
559	1	STAFF_CRYPT-630727	6	67		1	Other	Local	Female	NA	COURSE_CRYPT-85135	Japan			HEW 3	Course Evaluation
560	1	STAFF_CRYPT-630727	5	67		1	Other	Local	Female	NA	COURSE_CRYPT-85135	Japan			HEW 3	Course Evaluation
561	1	STAFF_CRYPT-630727	6	67		1	Other	Local	Female	NA	COURSE_CRYPT-85135	Japan			HEW 3	Course Evaluation
562	1	STAFF_CRYPT-630727	6	67		1	Other	Local	Female	NA	COURSE_CRYPT-85135	Japan			HEW 3	Course Evaluation
563	1	STAFF_CRYPT-630727	NA	67		1	Other	Local	Male	NA	COURSE_CRYPT-85135	Japan			HEW 3	Course Evaluation
564	1	STAFF_CRYPT-630727	6	67		1	Other	Local	Female	NA	COURSE_CRYPT-85135	Japan			HEW 3	Course Evaluation
565	1	STAFF_CRYPT-630727	6	67		1	Other	Local	Female	NA	COURSE_CRYPT-85135	Japan			HEW 3	Course Evaluation
566	1	STAFF_CRYPT-630727	5	67		1	Other	Local	Female	NA	COURSE_CRYPT-85135	Japan			HEW 3	Course Evaluation
567	1	STAFF_CRYPT-630727	5	67		1	Other	International	Female	NA	COURSE_CRYPT-85135	Japan			HEW 3	Course Evaluation
568	1	STAFF_CRYPT-630727	5	67		1	Other	Local	Female	NA	COURSE_CRYPT-85135	Japan			HEW 3	Course Evaluation
569	1	STAFF_CRYPT-630727	6	67		1	Other	Local	Female	NA	COURSE_CRYPT-85135	Japan			HEW 3	Course Evaluation
570	1	STAFF_CRYPT-630727	6	67		1	Other	International	Female	NA	COURSE_CRYPT-85135	Japan			HEW 3	Course Evaluation
571	1	STAFF_CRYPT-630727	6	67		1	Other	International	Female	NA	COURSE_CRYPT-85135	Japan			HEW 3	Course Evaluation
572	1	STAFF_CRYPT-630727	6	67		1	Other	Local	Female	NA	COURSE_CRYPT-85135	Japan			HEW 3	Course Evaluation
573	1	STAFF_CRYPT-630727	6	67		1	Other	Local	Male	NA	COURSE_CRYPT-85135	Japan			HEW 3	Course Evaluation
574	1	STAFF_CRYPT-630727	5	67		1	Other	Local	Male	NA	COURSE_CRYPT-85135	Japan			HEW 3	Course Evaluation
575	1	STAFF_CRYPT-630727	5	67		1	Other	Local	Female	NA	COURSE_CRYPT-85135	Japan			HEW 3	Course Evaluation
576	1	STAFF_CRYPT-630727	5	67		1	Other	Local	Female	NA	COURSE_CRYPT-85135	Japan			HEW 3	Course Evaluation
577	1	STAFF_CRYPT-630727	6	67		1	Other	Local	Female	NA	COURSE_CRYPT-85135	Japan			HEW 3	Course Evaluation
578	1	STAFF_CRYPT-630727	6	67		1	Other	Local	Female	NA	COURSE_CRYPT-85135	Japan			HEW 3	Course Evaluation
579	1	STAFF_CRYPT-630727	6	67		1	Other	Local	Female	NA	COURSE_CRYPT-85135	Japan			HEW 3	Course Evaluation
580	1	STAFF_CRYPT-630727	6	67		1	Other	Local	Female	NA	COURSE_CRYPT-85135	Japan			HEW 3	Course Evaluation
581	1	STAFF_CRYPT-630727	6	67		1	Other	Local	Male	NA	COURSE_CRYPT-85135	Japan			HEW 3	Course Evaluation
582	1	STAFF_CRYPT-630727	5	67		1	Other	Local	Female	NA	COURSE_CRYPT-85135	Japan			HEW 3	Course Evaluation
583	1	STAFF_CRYPT-630727	4	67		1	Other	Local	Male	NA	COURSE_CRYPT-85135	Japan			HEW 3	Course Evaluation
584	1	STAFF_CRYPT-630727	5	67		1	Other	Local	Male	NA	COURSE_CRYPT-85135	Japan			HEW 3	Course Evaluation
585	1	STAFF_CRYPT-630727	6	67		1	Other	Local	Female	NA	COURSE_CRYPT-85135	Japan			HEW 3	Course Evaluation
586	1	STAFF_CRYPT-630727	6	67		1	Other	Local	Male	NA	COURSE_CRYPT-85135	Japan			HEW 3	Course Evaluation
587	1	STAFF_CRYPT-630727	6	67		1	Other	Local	Female	NA	COURSE_CRYPT-85135	Japan			HEW 3	Course Evaluation
588	1	STAFF_CRYPT-630727	5	67		1	Other	Local	Female	NA	COURSE_CRYPT-85135	Japan			HEW 3	Course Evaluation
589	1	STAFF_CRYPT-630727	5	67		1	Other	Local	Female	NA	COURSE_CRYPT-85135	Japan			HEW 3	Course Evaluation
590	1	STAFF_CRYPT-630727	6	67		1	Other	Local	Female	NA	COURSE_CRYPT-85135	Japan			HEW 3	Course Evaluation
591	1	STAFF_CRYPT-630727	6	67		1	Other	International	Male	NA	COURSE_CRYPT-85135	Japan			HEW 3	Course Evaluation
592	1	STAFF_CRYPT-630727	5	67		1	Other	Local	Female	NA	COURSE_CRYPT-85135	Japan			HEW 3	Course Evaluation
593	1	STAFF_CRYPT-630727	6	67		1	Other	Local	Female	NA	COURSE_CRYPT-85135	Japan			HEW 3	Course Evaluation
594	1	STAFF_CRYPT-630727	4	67		1	Other	Local	Male	NA	COURSE_CRYPT-85135	Japan			HEW 3	Course Evaluation
595	1	STAFF_CRYPT-630727	6	67		1	Other	International	Female	NA	COURSE_CRYPT-85135	Japan			HEW 3	Course Evaluation
596	1	STAFF_CRYPT-630727	5	67		1	Other	Local	Female	NA	COURSE_CRYPT-85135	Japan			HEW 3	Course Evaluation
597	1	STAFF_CRYPT-630727	4	67		1	Other	Local	Female	NA	COURSE_CRYPT-85135	Japan			HEW 3	Course Evaluation
598	1	STAFF_CRYPT-630727	5	67		1	Other	International	Male	NA	COURSE_CRYPT-85135	Japan			HEW 3	Course Evaluation
599	1	STAFF_CRYPT-630727	5	67		1	Other	Local	Female	NA	COURSE_CRYPT-85135	Japan			HEW 3	Course Evaluation
600	0	STAFF_CRYPT-613462	5	13		1	English	International	Female	NA	COURSE_CRYPT-70698	Canada			Level C	Course Evaluation
601	0	STAFF_CRYPT-613462	5	13		1	English	Local	Male	NA	COURSE_CRYPT-70698	Canada			Level C	Course Evaluation
602	0	STAFF_CRYPT-613462	4	13		1	English	Local	Male	NA	COURSE_CRYPT-70707	Canada			Level C	Course Evaluation
603	0	STAFF_CRYPT-613462	4	13		1	English	Local	Male	NA	COURSE_CRYPT-70698	Canada			Level C	Course Evaluation
604	0	STAFF_CRYPT-613462	5	13		1	English	Local	Male	NA	COURSE_CRYPT-70698	Canada			Level C	Course Evaluation
605	0	STAFF_CRYPT-613462	5	13		1	English	Local	Male	NA	COURSE_CRYPT-70707	Canada			Level C	Course Evaluation
606	0	STAFF_CRYPT-613462	4	13		1	English	International	Male	NA	COURSE_CRYPT-70707	Canada			Level C	Course Evaluation
607	0	STAFF_CRYPT-613462	4	13		1	English	Local	Male	NA	COURSE_CRYPT-70707	Canada			Level C	Course Evaluation
608	0	STAFF_CRYPT-613462	5	13		1	English	International	Male	NA	COURSE_CRYPT-70707	Canada			Level C	Course Evaluation
609	0	STAFF_CRYPT-613462	6	13		1	English	Local	Male	NA	COURSE_CRYPT-70698	Canada			Level C	Course Evaluation
610	0	STAFF_CRYPT-613462	3	13		1	English	International	Male	NA	COURSE_CRYPT-70698	Canada			Level C	Course Evaluation
611	0	STAFF_CRYPT-613462	5	13		1	English	International	Male	NA	COURSE_CRYPT-70698	Canada			Level C	Course Evaluation
612	0	STAFF_CRYPT-613462	5	13		1	English	International	Male	NA	COURSE_CRYPT-70707	Canada			Level C	Course Evaluation
613	0	STAFF_CRYPT-613462	5	13		1	English	Local	Male	NA	COURSE_CRYPT-70707	Canada			Level C	Course Evaluation
614	0	STAFF_CRYPT-613462	5	13		1	English	International	Male	NA	COURSE_CRYPT-70698	Canada			Level C	Course Evaluation
615	0	STAFF_CRYPT-613462	5	13		1	English	Local	Male	NA	COURSE_CRYPT-70707	Canada			Level C	Course Evaluation
616	0	STAFF_CRYPT-613462	6	13		1	English	Local	Female	NA	COURSE_CRYPT-70698	Canada			Level C	Course Evaluation
617	0	STAFF_CRYPT-613462	4	13		1	English	International	Male	NA	COURSE_CRYPT-70707	Canada			Level C	Course Evaluation
618	0	STAFF_CRYPT-613462	4	13		1	English	Local	Male	NA	COURSE_CRYPT-70698	Canada			Level C	Course Evaluation
619	0	STAFF_CRYPT-613462	6	13		1	English	Local	Male	NA	COURSE_CRYPT-70698	Canada			Level C	Course Evaluation
620	0	STAFF_CRYPT-613462	5	13		1	English	Local	Male	NA	COURSE_CRYPT-70707	Canada			Level C	Course Evaluation
621	0	STAFF_CRYPT-613462	5	13		1	English	Local	Male	NA	COURSE_CRYPT-70707	Canada			Level C	Course Evaluation
622	0	STAFF_CRYPT-613462	4	13		1	English	Local	Male	NA	COURSE_CRYPT-70707	Canada			Level C	Course Evaluation
623	0	STAFF_CRYPT-613462	5	13		1	English	International	Female	NA	COURSE_CRYPT-70707	Canada			Level C	Course Evaluation
624	1	STAFF_CRYPT-613462	6	5		1	English	Local	Male	NA	COURSE_CRYPT-70413	Canada			Level C	Course Evaluation
625	1	STAFF_CRYPT-613462	5	5		1	English	International	Male	NA	COURSE_CRYPT-70413	Canada			Level C	Course Evaluation
626	1	STAFF_CRYPT-613462	6	5		1	English	International	Male	NA	COURSE_CRYPT-70413	Canada			Level C	Course Evaluation
627	1	STAFF_CRYPT-613462	6	5		1	English	International	Male	NA	COURSE_CRYPT-70413	Canada			Level C	Course Evaluation
628	1	STAFF_CRYPT-613462	5	16		1	English	International	Male	NA	COURSE_CRYPT-70707	Canada			Level C	Lecturer Evaluation
629	1	STAFF_CRYPT-613462	6	16		1	English	International	Male	NA	COURSE_CRYPT-70707	Canada			Level C	Lecturer Evaluation
630	1	STAFF_CRYPT-613462	4	16		1	English	Local	Male	NA	COURSE_CRYPT-70707	Canada			Level C	Lecturer Evaluation
631	1	STAFF_CRYPT-613462	5	16		1	English	Local	Female	NA	COURSE_CRYPT-70707	Canada			Level C	Lecturer Evaluation
632	1	STAFF_CRYPT-613462	5	16		1	English	International	Male	NA	COURSE_CRYPT-70707	Canada			Level C	Lecturer Evaluation
633	1	STAFF_CRYPT-613462	5	16		1	English	International	Female	NA	COURSE_CRYPT-70707	Canada			Level C	Lecturer Evaluation
634	1	STAFF_CRYPT-613462	5	16		1	English	Local	Male	NA	COURSE_CRYPT-70707	Canada			Level C	Lecturer Evaluation
635	1	STAFF_CRYPT-613462	6	16		1	English	International	Male	NA	COURSE_CRYPT-70707	Canada			Level C	Lecturer Evaluation
636	1	STAFF_CRYPT-613462	6	16		1	English	Local	Male	NA	COURSE_CRYPT-70707	Canada			Level C	Lecturer Evaluation
637	1	STAFF_CRYPT-613462	4	16		1	English	Local	Male	NA	COURSE_CRYPT-70707	Canada			Level C	Lecturer Evaluation
638	1	STAFF_CRYPT-613462	5	16		1	English	International	Male	NA	COURSE_CRYPT-70707	Canada			Level C	Lecturer Evaluation
639	1	STAFF_CRYPT-613462	6	14	RSCH	1	English	International	Male	0	COURSE_CRYPT-70707	Canada			Level C	Course Evaluation
640	1	STAFF_CRYPT-613462	5	70	UGRD	1	English	Local	Male	53.25	COURSE_CRYPT-68493	Canada			Level C	Tutor Evaluation
641	1	STAFF_CRYPT-613462	5	70	UGRD	1	English	Local	Male	53.25	COURSE_CRYPT-68493	Canada			Level C	Tutor Evaluation
642	1	STAFF_CRYPT-613462	4	70	UGRD	1	English	Local	Male	69.25	COURSE_CRYPT-68493	Canada			Level C	Tutor Evaluation
643	1	STAFF_CRYPT-613462	4	70	UGRD	1	English	Local	Male	69.25	COURSE_CRYPT-68493	Canada			Level C	Tutor Evaluation
644	1	STAFF_CRYPT-613462	2	70	UGRD	1	English	Local	Female	67.67	COURSE_CRYPT-68493	Canada			Level C	Tutor Evaluation
645	1	STAFF_CRYPT-613462	2	70	UGRD	1	English	Local	Female	67.67	COURSE_CRYPT-68493	Canada			Level C	Tutor Evaluation
646	1	STAFF_CRYPT-613462	5	70	UGRD	1	English	International	Female	74.75	COURSE_CRYPT-68493	Canada			Level C	Tutor Evaluation
647	1	STAFF_CRYPT-613462	5	70	UGRD	1	English	International	Female	74.75	COURSE_CRYPT-68493	Canada			Level C	Tutor Evaluation
648	1	STAFF_CRYPT-613462	5	70	UGRD	1	English	Local	Male	71.25	COURSE_CRYPT-68493	Canada			Level C	Tutor Evaluation
649	1	STAFF_CRYPT-613462	5	70	UGRD	1	English	Local	Male	71.25	COURSE_CRYPT-68493	Canada			Level C	Tutor Evaluation
650	1	STAFF_CRYPT-613462	6	14	PGRD	1	English	International	Male	76.75	COURSE_CRYPT-70707	Canada			Level C	Course Evaluation
651	1	STAFF_CRYPT-613462	4	14	PGRD	1	English	Local	Male	66	COURSE_CRYPT-70707	Canada			Level C	Course Evaluation
652	1	STAFF_CRYPT-613462	6	14	PGRD	1	English	International	Male	65	COURSE_CRYPT-70707	Canada			Level C	Course Evaluation
653	1	STAFF_CRYPT-613462	4	14	PGRD	1	English	International	Male	59.75	COURSE_CRYPT-70707	Canada			Level C	Course Evaluation
654	1	STAFF_CRYPT-613462	5	3		1	English	Local	Male	NA	COURSE_CRYPT-70719	Canada			Level C	Lecturer Evaluation
655	1	STAFF_CRYPT-613462	6	3		1	English	International	Male	NA	COURSE_CRYPT-70719	Canada			Level C	Course Evaluation
656	1	STAFF_CRYPT-613462	6	3		1	English	International	Male	NA	COURSE_CRYPT-70719	Canada			Level C	Lecturer Evaluation
657	1	STAFF_CRYPT-613462	6	6		1	English	Local	Male	NA	COURSE_CRYPT-70413	Canada			Level C	Course Evaluation
658	1	STAFF_CRYPT-613462	6	6		1	English	Local	Male	NA	COURSE_CRYPT-70413	Canada			Level C	Lecturer Evaluation
659	1	STAFF_CRYPT-613462	6	3		1	English	Local	Male	NA	COURSE_CRYPT-70719	Canada			Level C	Course Evaluation
660	1	STAFF_CRYPT-613462	6	3		1	English	Local	Male	NA	COURSE_CRYPT-70719	Canada			Level C	Lecturer Evaluation
661	1	STAFF_CRYPT-613462	6	6		1	English	International	Male	NA	COURSE_CRYPT-70413	Canada			Level C	Course Evaluation
662	1	STAFF_CRYPT-613462	6	6		1	English	International	Male	NA	COURSE_CRYPT-70413	Canada			Level C	Lecturer Evaluation
663	1	STAFF_CRYPT-613462	5	3		1	English	Local	Male	NA	COURSE_CRYPT-70719	Canada			Level C	Course Evaluation
664	1	STAFF_CRYPT-613462	6	6		1	English	International	Male	NA	COURSE_CRYPT-70413	Canada			Level C	Lecturer Evaluation
665	1	STAFF_CRYPT-613462	5	6		1	English	International	Male	NA	COURSE_CRYPT-70413	Canada			Level C	Course Evaluation
666	1	STAFF_CRYPT-613462	6	6		1	English	International	Male	NA	COURSE_CRYPT-70413	Canada			Level C	Course Evaluation
667	1	STAFF_CRYPT-613462	6	6		1	English	International	Male	NA	COURSE_CRYPT-70413	Canada			Level C	Lecturer Evaluation
668	1	STAFF_CRYPT-613462	5	3		1	English	Local	Male	NA	COURSE_CRYPT-70719	Canada			Level C	Course Evaluation
669	1	STAFF_CRYPT-613462	5	3		1	English	Local	Male	NA	COURSE_CRYPT-70719	Canada			Level C	Lecturer Evaluation
670	1	STAFF_CRYPT-613462	5	6		1	English	Local	Male	NA	COURSE_CRYPT-70413	Canada			Level C	Lecturer Evaluation
671	0	STAFF_CRYPT-585596	6	30		0	English	Local	Female	NA	COURSE_CRYPT-68018	Australia	Australian Citizen	English	HEW 1	Tutor Evaluation
672	0	STAFF_CRYPT-585596	6	27		0	English	International	Male	NA	COURSE_CRYPT-68036	Australia	Australian Citizen	English	HEW 1	Tutor Evaluation
673	0	STAFF_CRYPT-585596	6	30		0	English	Local	Female	NA	COURSE_CRYPT-68018	Australia	Australian Citizen	English	HEW 1	Tutor Evaluation
674	0	STAFF_CRYPT-585596	5	26		0	English	International	Male	NA	COURSE_CRYPT-68036	Australia	Australian Citizen	English	HEW 1	Tutor Evaluation
675	0	STAFF_CRYPT-585596	6	26		0	English	Local	Female	NA	COURSE_CRYPT-68036	Australia	Australian Citizen	English	HEW 1	Tutor Evaluation
676	0	STAFF_CRYPT-585596	5	30		0	English	International	Male	NA	COURSE_CRYPT-68018	Australia	Australian Citizen	English	HEW 1	Tutor Evaluation
677	0	STAFF_CRYPT-585596	6	32		0	English	International	Male	NA	COURSE_CRYPT-68018	Australia	Australian Citizen	English	HEW 1	Tutor Evaluation
678	0	STAFF_CRYPT-585596	5	27		0	English	Local	Male	NA	COURSE_CRYPT-68036	Australia	Australian Citizen	English	HEW 1	Tutor Evaluation
679	0	STAFF_CRYPT-585596	5	26		0	English	Local	Male	NA	COURSE_CRYPT-68036	Australia	Australian Citizen	English	HEW 1	Tutor Evaluation
680	0	STAFF_CRYPT-585596	6	30		0	English	International	Male	NA	COURSE_CRYPT-68018	Australia	Australian Citizen	English	HEW 1	Tutor Evaluation
681	0	STAFF_CRYPT-585596	6	30		0	English	Local	Male	NA	COURSE_CRYPT-68018	Australia	Australian Citizen	English	HEW 1	Tutor Evaluation
682	0	STAFF_CRYPT-585596	6	32		0	English	Local	Male	NA	COURSE_CRYPT-68018	Australia	Australian Citizen	English	HEW 1	Tutor Evaluation
683	0	STAFF_CRYPT-585596	5	27		0	English	Local	Male	NA	COURSE_CRYPT-68036	Australia	Australian Citizen	English	HEW 1	Tutor Evaluation
684	0	STAFF_CRYPT-585596	5	27		0	English	Local	Female	NA	COURSE_CRYPT-68036	Australia	Australian Citizen	English	HEW 1	Tutor Evaluation
685	0	STAFF_CRYPT-585596	6	27		0	English	Local	Male	NA	COURSE_CRYPT-68036	Australia	Australian Citizen	English	HEW 1	Tutor Evaluation
686	0	STAFF_CRYPT-585596	5	30		0	English	Local	Male	NA	COURSE_CRYPT-68018	Australia	Australian Citizen	English	HEW 1	Tutor Evaluation
687	0	STAFF_CRYPT-585596	6	32		0	English	Local	Male	NA	COURSE_CRYPT-68018	Australia	Australian Citizen	English	HEW 1	Tutor Evaluation
688	0	STAFF_CRYPT-585596	6	26		0	English	Local	Male	NA	COURSE_CRYPT-68036	Australia	Australian Citizen	English	HEW 1	Tutor Evaluation
689	0	STAFF_CRYPT-585596	3	26		0	English	Local	Male	NA	COURSE_CRYPT-68036	Australia	Australian Citizen	English	HEW 1	Tutor Evaluation
690	0	STAFF_CRYPT-585596	6	32		0	English	Local	Male	NA	COURSE_CRYPT-68018	Australia	Australian Citizen	English	HEW 1	Tutor Evaluation
691	0	STAFF_CRYPT-585596	6	32		0	English	International	Male	NA	COURSE_CRYPT-68018	Australia	Australian Citizen	English	HEW 1	Tutor Evaluation
692	0	STAFF_CRYPT-585596	6	30		0	English	Local	Male	NA	COURSE_CRYPT-68018	Australia	Australian Citizen	English	HEW 1	Tutor Evaluation
693	0	STAFF_CRYPT-585596	6	32		0	English	Local	Male	NA	COURSE_CRYPT-68018	Australia	Australian Citizen	English	HEW 1	Tutor Evaluation
694	0	STAFF_CRYPT-585596	5	30		0	English	Local	Male	NA	COURSE_CRYPT-68018	Australia	Australian Citizen	English	HEW 1	Tutor Evaluation
695	0	STAFF_CRYPT-585596	6	32		0	English	Local	Male	NA	COURSE_CRYPT-68018	Australia	Australian Citizen	English	HEW 1	Tutor Evaluation
696	0	STAFF_CRYPT-585596	6	32		0	English	Local	Female	NA	COURSE_CRYPT-68018	Australia	Australian Citizen	English	HEW 1	Tutor Evaluation
697	0	STAFF_CRYPT-585596	5	27		0	English	Local	Male	NA	COURSE_CRYPT-68036	Australia	Australian Citizen	English	HEW 1	Tutor Evaluation
698	0	STAFF_CRYPT-585596	6	26		0	English	Local	Male	NA	COURSE_CRYPT-68036	Australia	Australian Citizen	English	HEW 1	Tutor Evaluation
699	0	STAFF_CRYPT-585596	5	27		0	English	International	Male	NA	COURSE_CRYPT-68036	Australia	Australian Citizen	English	HEW 1	Tutor Evaluation
700	0	STAFF_CRYPT-585596	4	27		0	English	Local	Male	NA	COURSE_CRYPT-68036	Australia	Australian Citizen	English	HEW 1	Tutor Evaluation
701	0	STAFF_CRYPT-585596	5	30		0	English	Local	Male	NA	COURSE_CRYPT-68018	Australia	Australian Citizen	English	HEW 1	Tutor Evaluation
702	0	STAFF_CRYPT-585596	6	32		0	English	Local	Female	NA	COURSE_CRYPT-68018	Australia	Australian Citizen	English	HEW 1	Tutor Evaluation
703	0	STAFF_CRYPT-585596	6	30		0	English	International	Male	NA	COURSE_CRYPT-68018	Australia	Australian Citizen	English	HEW 1	Tutor Evaluation
704	0	STAFF_CRYPT-585596	5	32		0	English	International	Male	NA	COURSE_CRYPT-68018	Australia	Australian Citizen	English	HEW 1	Tutor Evaluation
705	0	STAFF_CRYPT-585596	6	30		0	English	Local	Male	NA	COURSE_CRYPT-68018	Australia	Australian Citizen	English	HEW 1	Tutor Evaluation
706	0	STAFF_CRYPT-585596	5	32		0	English	International	Male	NA	COURSE_CRYPT-68018	Australia	Australian Citizen	English	HEW 1	Tutor Evaluation
707	0	STAFF_CRYPT-585596	5	30		0	English	Local	Male	NA	COURSE_CRYPT-68018	Australia	Australian Citizen	English	HEW 1	Tutor Evaluation
708	0	STAFF_CRYPT-585596	5	32		0	English	International	Male	NA	COURSE_CRYPT-68018	Australia	Australian Citizen	English	HEW 1	Tutor Evaluation
709	0	STAFF_CRYPT-585596	5	26		0	English	Local	Male	NA	COURSE_CRYPT-68036	Australia	Australian Citizen	English	HEW 1	Tutor Evaluation
710	0	STAFF_CRYPT-585596	6	32		0	English	Local	Male	NA	COURSE_CRYPT-68018	Australia	Australian Citizen	English	HEW 1	Tutor Evaluation
711	0	STAFF_CRYPT-585596	6	32		0	English	Local	Male	NA	COURSE_CRYPT-68018	Australia	Australian Citizen	English	HEW 1	Tutor Evaluation
712	0	STAFF_CRYPT-585596	6	30		0	English	International	Female	NA	COURSE_CRYPT-68018	Australia	Australian Citizen	English	HEW 1	Tutor Evaluation
713	0	STAFF_CRYPT-585596	5	26		0	English	Local	Male	NA	COURSE_CRYPT-68036	Australia	Australian Citizen	English	HEW 1	Tutor Evaluation
714	0	STAFF_CRYPT-585596	6	32		0	English	International	Male	NA	COURSE_CRYPT-68018	Australia	Australian Citizen	English	HEW 1	Tutor Evaluation
715	0	STAFF_CRYPT-585596	4	27		0	English	International	Female	NA	COURSE_CRYPT-68036	Australia	Australian Citizen	English	HEW 1	Tutor Evaluation
716	0	STAFF_CRYPT-585596	4	27		0	English	International	Male	NA	COURSE_CRYPT-68036	Australia	Australian Citizen	English	HEW 1	Tutor Evaluation
717	0	STAFF_CRYPT-585596	5	27		0	English	Local	Male	NA	COURSE_CRYPT-68036	Australia	Australian Citizen	English	HEW 1	Tutor Evaluation
718	0	STAFF_CRYPT-585596	6	32		0	English	Local	Male	NA	COURSE_CRYPT-68018	Australia	Australian Citizen	English	HEW 1	Tutor Evaluation
719	0	STAFF_CRYPT-585596	6	32		0	English	Local	Female	NA	COURSE_CRYPT-68018	Australia	Australian Citizen	English	HEW 1	Tutor Evaluation
720	0	STAFF_CRYPT-585596	6	32		0	English	Local	Male	NA	COURSE_CRYPT-68018	Australia	Australian Citizen	English	HEW 1	Tutor Evaluation
721	0	STAFF_CRYPT-585596	6	26		0	English	International	Male	NA	COURSE_CRYPT-68036	Australia	Australian Citizen	English	HEW 1	Tutor Evaluation
722	0	STAFF_CRYPT-585596	5	32		0	English	Local	Male	NA	COURSE_CRYPT-68018	Australia	Australian Citizen	English	HEW 1	Tutor Evaluation
723	0	STAFF_CRYPT-585596	6	30		0	English	International	Male	NA	COURSE_CRYPT-68018	Australia	Australian Citizen	English	HEW 1	Tutor Evaluation
724	0	STAFF_CRYPT-585596	6	30		0	English	Local	Male	NA	COURSE_CRYPT-68018	Australia	Australian Citizen	English	HEW 1	Tutor Evaluation
725	0	STAFF_CRYPT-585596	6	32		0	English	Local	Male	NA	COURSE_CRYPT-68018	Australia	Australian Citizen	English	HEW 1	Tutor Evaluation
726	0	STAFF_CRYPT-585596	6	27		0	English	Local	Male	NA	COURSE_CRYPT-68036	Australia	Australian Citizen	English	HEW 1	Tutor Evaluation
727	0	STAFF_CRYPT-585596	5	27		0	English	Local	Male	NA	COURSE_CRYPT-68036	Australia	Australian Citizen	English	HEW 1	Tutor Evaluation
728	0	STAFF_CRYPT-585596	5	32		0	English	Local	Female	NA	COURSE_CRYPT-68018	Australia	Australian Citizen	English	HEW 1	Tutor Evaluation
729	0	STAFF_CRYPT-585596	6	32		0	English	Local	Male	NA	COURSE_CRYPT-68018	Australia	Australian Citizen	English	HEW 1	Tutor Evaluation
730	0	STAFF_CRYPT-585596	6	30		0	English	Local	Male	NA	COURSE_CRYPT-68018	Australia	Australian Citizen	English	HEW 1	Tutor Evaluation
731	0	STAFF_CRYPT-585596	6	26		0	English	Local	Male	NA	COURSE_CRYPT-68036	Australia	Australian Citizen	English	HEW 1	Tutor Evaluation
732	0	STAFF_CRYPT-585596	6	30		0	English	Local	Male	NA	COURSE_CRYPT-68018	Australia	Australian Citizen	English	HEW 1	Tutor Evaluation
733	0	STAFF_CRYPT-585596	5	27		0	English	Local	Male	NA	COURSE_CRYPT-68036	Australia	Australian Citizen	English	HEW 1	Tutor Evaluation
734	0	STAFF_CRYPT-585596	4	30		0	English	Local	Male	NA	COURSE_CRYPT-68018	Australia	Australian Citizen	English	HEW 1	Tutor Evaluation
735	0	STAFF_CRYPT-585596	5	26		0	English	International	Male	NA	COURSE_CRYPT-68036	Australia	Australian Citizen	English	HEW 1	Tutor Evaluation
736	0	STAFF_CRYPT-585596	5	30		0	English	Local	Male	NA	COURSE_CRYPT-68018	Australia	Australian Citizen	English	HEW 1	Tutor Evaluation
737	0	STAFF_CRYPT-585596	6	30		0	English	Local	Male	NA	COURSE_CRYPT-68018	Australia	Australian Citizen	English	HEW 1	Tutor Evaluation
738	0	STAFF_CRYPT-585596	5	26		0	English	International	Male	NA	COURSE_CRYPT-68036	Australia	Australian Citizen	English	HEW 1	Tutor Evaluation
739	0	STAFF_CRYPT-585596	5	30		0	English	Local	Male	NA	COURSE_CRYPT-68018	Australia	Australian Citizen	English	HEW 1	Tutor Evaluation
740	0	STAFF_CRYPT-585596	6	27		0	English	Local	Male	NA	COURSE_CRYPT-68036	Australia	Australian Citizen	English	HEW 1	Tutor Evaluation
741	0	STAFF_CRYPT-585596	6	26		0	English	International	Male	NA	COURSE_CRYPT-68036	Australia	Australian Citizen	English	HEW 1	Tutor Evaluation
742	0	STAFF_CRYPT-585596	6	26		0	English	International	Male	NA	COURSE_CRYPT-68036	Australia	Australian Citizen	English	HEW 1	Tutor Evaluation
743	0	STAFF_CRYPT-585596	5	27		0	English	Local	Female	NA	COURSE_CRYPT-68036	Australia	Australian Citizen	English	HEW 1	Tutor Evaluation
744	0	STAFF_CRYPT-585596	5	27		0	English	Local	Male	NA	COURSE_CRYPT-68036	Australia	Australian Citizen	English	HEW 1	Tutor Evaluation
745	0	STAFF_CRYPT-585596	5	30		0	English	Local	Male	NA	COURSE_CRYPT-68018	Australia	Australian Citizen	English	HEW 1	Tutor Evaluation
746	0	STAFF_CRYPT-585596	5	27		0	English	International	Female	NA	COURSE_CRYPT-68036	Australia	Australian Citizen	English	HEW 1	Tutor Evaluation
747	0	STAFF_CRYPT-585596	6	32		0	English	Local	Male	NA	COURSE_CRYPT-68018	Australia	Australian Citizen	English	HEW 1	Tutor Evaluation
748	0	STAFF_CRYPT-585596	4	26		0	English	Local	Female	NA	COURSE_CRYPT-68036	Australia	Australian Citizen	English	HEW 1	Tutor Evaluation
749	0	STAFF_CRYPT-585596	6	26		0	English	Local	Male	NA	COURSE_CRYPT-68036	Australia	Australian Citizen	English	HEW 1	Tutor Evaluation
750	0	STAFF_CRYPT-585596	4	27		0	English	International	Male	NA	COURSE_CRYPT-68036	Australia	Australian Citizen	English	HEW 1	Tutor Evaluation
751	0	STAFF_CRYPT-585596	6	26		0	English	International	Male	NA	COURSE_CRYPT-68036	Australia	Australian Citizen	English	HEW 1	Tutor Evaluation
752	0	STAFF_CRYPT-585596	6	32		0	English	Local	Female	NA	COURSE_CRYPT-68018	Australia	Australian Citizen	English	HEW 1	Tutor Evaluation
753	0	STAFF_CRYPT-585596	6	26		0	English	Local	Male	NA	COURSE_CRYPT-68036	Australia	Australian Citizen	English	HEW 1	Tutor Evaluation
754	1	STAFF_CRYPT-585596	NA	29		0	English	Local	Male	NA	COURSE_CRYPT-68064	Australia	Australian Citizen	English	HEW 3	Tutor Evaluation
755	1	STAFF_CRYPT-585596	NA	32		0	English	Local	Female	NA	COURSE_CRYPT-68064	Australia	Australian Citizen	English	HEW 3	Tutor Evaluation
756	1	STAFF_CRYPT-585596	NA	33		0	English	International	Female	NA	COURSE_CRYPT-68064	Australia	Australian Citizen	English	HEW 3	Tutor Evaluation
757	1	STAFF_CRYPT-585596	6	27		0	English	Local	Male	NA	COURSE_CRYPT-67979	Australia	Australian Citizen	English	HEW 3	Tutor Evaluation
758	1	STAFF_CRYPT-585596	6	31		0	English	International	Female	NA	COURSE_CRYPT-68064	Australia	Australian Citizen	English	HEW 3	Tutor Evaluation
759	1	STAFF_CRYPT-585596	5	29		0	English	Local	Female	NA	COURSE_CRYPT-68064	Australia	Australian Citizen	English	HEW 3	Tutor Evaluation
760	1	STAFF_CRYPT-585596	6	34		0	English	International	Male	NA	COURSE_CRYPT-68064	Australia	Australian Citizen	English	HEW 3	Tutor Evaluation
761	1	STAFF_CRYPT-585596	NA	29		0	English	Local	Male	NA	COURSE_CRYPT-68064	Australia	Australian Citizen	English	HEW 3	Tutor Evaluation
762	1	STAFF_CRYPT-585596	6	27		0	English	Local	Female	NA	COURSE_CRYPT-67979	Australia	Australian Citizen	English	HEW 3	Tutor Evaluation
763	1	STAFF_CRYPT-585596	5	34		0	English	Local	Male	NA	COURSE_CRYPT-68064	Australia	Australian Citizen	English	HEW 3	Tutor Evaluation
764	1	STAFF_CRYPT-585596	NA	27		0	English	Local	Male	NA	COURSE_CRYPT-67979	Australia	Australian Citizen	English	HEW 3	Tutor Evaluation
765	1	STAFF_CRYPT-585596	6	29		0	English	Local	Female	NA	COURSE_CRYPT-68064	Australia	Australian Citizen	English	HEW 3	Tutor Evaluation
766	1	STAFF_CRYPT-585596	NA	32		0	English	Local	Male	NA	COURSE_CRYPT-68064	Australia	Australian Citizen	English	HEW 3	Tutor Evaluation
767	1	STAFF_CRYPT-585596	NA	33		0	English	Local	Female	NA	COURSE_CRYPT-68064	Australia	Australian Citizen	English	HEW 3	Tutor Evaluation
768	1	STAFF_CRYPT-585596	NA	23		0	English	Local	Male	NA	COURSE_CRYPT-68064	Australia	Australian Citizen	English	HEW 3	Tutor Evaluation
769	1	STAFF_CRYPT-585596	NA	23		0	English	International	Male	NA	COURSE_CRYPT-68064	Australia	Australian Citizen	English	HEW 3	Tutor Evaluation
770	1	STAFF_CRYPT-585596	6	29		0	English	International	Female	NA	COURSE_CRYPT-68064	Australia	Australian Citizen	English	HEW 3	Tutor Evaluation
771	1	STAFF_CRYPT-585596	NA	29		0	English	International	Male	NA	COURSE_CRYPT-68064	Australia	Australian Citizen	English	HEW 3	Tutor Evaluation
772	1	STAFF_CRYPT-585596	6	34		0	English	Local	Male	NA	COURSE_CRYPT-68064	Australia	Australian Citizen	English	HEW 3	Tutor Evaluation
773	1	STAFF_CRYPT-585596	5	29		0	English	Local	Male	NA	COURSE_CRYPT-68064	Australia	Australian Citizen	English	HEW 3	Tutor Evaluation
774	1	STAFF_CRYPT-585596	5	29		0	English	Local	Male	NA	COURSE_CRYPT-68064	Australia	Australian Citizen	English	HEW 3	Tutor Evaluation
775	1	STAFF_CRYPT-585596	NA	31		0	English	Local	Male	NA	COURSE_CRYPT-68064	Australia	Australian Citizen	English	HEW 3	Tutor Evaluation
776	1	STAFF_CRYPT-585596	6	27		0	English	Local	Male	NA	COURSE_CRYPT-67979	Australia	Australian Citizen	English	HEW 3	Tutor Evaluation
777	1	STAFF_CRYPT-585596	6	31		0	English	International	Male	NA	COURSE_CRYPT-68064	Australia	Australian Citizen	English	HEW 3	Tutor Evaluation
778	1	STAFF_CRYPT-585596	NA	32		0	English	Local	Male	NA	COURSE_CRYPT-68064	Australia	Australian Citizen	English	HEW 3	Tutor Evaluation
779	1	STAFF_CRYPT-585596	NA	27		0	English	Local	Female	NA	COURSE_CRYPT-67979	Australia	Australian Citizen	English	HEW 3	Tutor Evaluation
780	1	STAFF_CRYPT-585596	NA	33		0	English	Local	Female	NA	COURSE_CRYPT-68064	Australia	Australian Citizen	English	HEW 3	Tutor Evaluation
781	1	STAFF_CRYPT-585596	NA	29		0	English	Local	Male	NA	COURSE_CRYPT-68064	Australia	Australian Citizen	English	HEW 3	Tutor Evaluation
782	1	STAFF_CRYPT-585596	6	31		0	English	Local	Male	NA	COURSE_CRYPT-68064	Australia	Australian Citizen	English	HEW 3	Tutor Evaluation
783	1	STAFF_CRYPT-585596	NA	33		0	English	International	Female	NA	COURSE_CRYPT-68064	Australia	Australian Citizen	English	HEW 3	Tutor Evaluation
784	1	STAFF_CRYPT-585596	5	34		0	English	Local	Male	NA	COURSE_CRYPT-68064	Australia	Australian Citizen	English	HEW 3	Tutor Evaluation
785	1	STAFF_CRYPT-585596	5	34		0	English	Local	Male	NA	COURSE_CRYPT-68064	Australia	Australian Citizen	English	HEW 3	Tutor Evaluation
786	1	STAFF_CRYPT-585596	NA	33		0	English	Local	Female	NA	COURSE_CRYPT-68064	Australia	Australian Citizen	English	HEW 3	Tutor Evaluation
787	1	STAFF_CRYPT-585596	NA	33		0	English	Local	Male	NA	COURSE_CRYPT-68064	Australia	Australian Citizen	English	HEW 3	Tutor Evaluation
788	1	STAFF_CRYPT-585596	NA	29		0	English	Local	Male	NA	COURSE_CRYPT-68064	Australia	Australian Citizen	English	HEW 3	Tutor Evaluation
789	1	STAFF_CRYPT-585596	NA	27		0	English	Local	Female	NA	COURSE_CRYPT-67979	Australia	Australian Citizen	English	HEW 3	Tutor Evaluation
790	1	STAFF_CRYPT-585596	5	34		0	English	Local	Male	NA	COURSE_CRYPT-68064	Australia	Australian Citizen	English	HEW 3	Tutor Evaluation
791	1	STAFF_CRYPT-585596	NA	33		0	English	Local	Male	NA	COURSE_CRYPT-68064	Australia	Australian Citizen	English	HEW 3	Tutor Evaluation
792	1	STAFF_CRYPT-585596	NA	33		0	English	International	Male	NA	COURSE_CRYPT-68064	Australia	Australian Citizen	English	HEW 3	Tutor Evaluation
793	1	STAFF_CRYPT-585596	NA	27		0	English	Local	Female	NA	COURSE_CRYPT-67979	Australia	Australian Citizen	English	HEW 3	Tutor Evaluation
794	1	STAFF_CRYPT-585596	NA	31		0	English	Local	Male	NA	COURSE_CRYPT-68064	Australia	Australian Citizen	English	HEW 3	Tutor Evaluation
795	1	STAFF_CRYPT-585596	NA	32		0	English	Local	Male	NA	COURSE_CRYPT-68064	Australia	Australian Citizen	English	HEW 3	Tutor Evaluation
796	1	STAFF_CRYPT-585596	4	34		0	English	Local	Female	NA	COURSE_CRYPT-68064	Australia	Australian Citizen	English	HEW 3	Tutor Evaluation
797	1	STAFF_CRYPT-585596	5	31		0	English	International	Male	NA	COURSE_CRYPT-68064	Australia	Australian Citizen	English	HEW 3	Tutor Evaluation
798	1	STAFF_CRYPT-585596	6	29		0	English	International	Male	NA	COURSE_CRYPT-68064	Australia	Australian Citizen	English	HEW 3	Tutor Evaluation
799	1	STAFF_CRYPT-585596	6	27		0	English	Local	Female	NA	COURSE_CRYPT-67979	Australia	Australian Citizen	English	HEW 3	Tutor Evaluation
800	1	STAFF_CRYPT-585596	6	29		0	English	International	Male	NA	COURSE_CRYPT-68064	Australia	Australian Citizen	English	HEW 3	Tutor Evaluation
801	1	STAFF_CRYPT-585596	NA	23		0	English	Local	Male	NA	COURSE_CRYPT-68064	Australia	Australian Citizen	English	HEW 3	Tutor Evaluation
802	1	STAFF_CRYPT-585596	NA	27		0	English	Local	Male	NA	COURSE_CRYPT-67979	Australia	Australian Citizen	English	HEW 3	Tutor Evaluation
803	1	STAFF_CRYPT-585596	NA	34		0	English	Local	Male	NA	COURSE_CRYPT-68064	Australia	Australian Citizen	English	HEW 3	Tutor Evaluation
804	1	STAFF_CRYPT-585596	5	32		0	English	Local	Female	NA	COURSE_CRYPT-68064	Australia	Australian Citizen	English	HEW 3	Tutor Evaluation
805	1	STAFF_CRYPT-585596	NA	33		0	English	Local	Female	NA	COURSE_CRYPT-68064	Australia	Australian Citizen	English	HEW 3	Tutor Evaluation
806	1	STAFF_CRYPT-585596	6	31		0	English	Local	Male	NA	COURSE_CRYPT-68064	Australia	Australian Citizen	English	HEW 3	Tutor Evaluation
807	1	STAFF_CRYPT-585596	NA	23		0	English	Local	Male	NA	COURSE_CRYPT-68064	Australia	Australian Citizen	English	HEW 3	Tutor Evaluation
808	1	STAFF_CRYPT-585596	5	34		0	English	Local	Male	NA	COURSE_CRYPT-68064	Australia	Australian Citizen	English	HEW 3	Tutor Evaluation
809	1	STAFF_CRYPT-585596	NA	34		0	English	Local	Male	NA	COURSE_CRYPT-68064	Australia	Australian Citizen	English	HEW 3	Tutor Evaluation
810	1	STAFF_CRYPT-585596	5	31		0	English	Local	Male	NA	COURSE_CRYPT-68064	Australia	Australian Citizen	English	HEW 3	Tutor Evaluation
811	1	STAFF_CRYPT-585596	NA	33		0	English	Local	Male	NA	COURSE_CRYPT-68064	Australia	Australian Citizen	English	HEW 3	Tutor Evaluation
812	1	STAFF_CRYPT-585596	NA	32		0	English	Local	Male	NA	COURSE_CRYPT-68064	Australia	Australian Citizen	English	HEW 3	Tutor Evaluation
813	1	STAFF_CRYPT-585596	NA	27		0	English	Local	Male	NA	COURSE_CRYPT-67979	Australia	Australian Citizen	English	HEW 3	Tutor Evaluation
814	1	STAFF_CRYPT-585596	4	34		0	English	Local	Female	NA	COURSE_CRYPT-68064	Australia	Australian Citizen	English	HEW 3	Tutor Evaluation
815	1	STAFF_CRYPT-585596	6	29		0	English	International	Male	NA	COURSE_CRYPT-68064	Australia	Australian Citizen	English	HEW 3	Tutor Evaluation
816	1	STAFF_CRYPT-585596	NA	33		0	English	Local	Female	NA	COURSE_CRYPT-68064	Australia	Australian Citizen	English	HEW 3	Tutor Evaluation
817	1	STAFF_CRYPT-585596	6	29		0	English	Local	Male	NA	COURSE_CRYPT-68064	Australia	Australian Citizen	English	HEW 3	Tutor Evaluation
818	1	STAFF_CRYPT-585596	NA	32		0	English	Local	Male	NA	COURSE_CRYPT-68064	Australia	Australian Citizen	English	HEW 3	Tutor Evaluation
819	1	STAFF_CRYPT-585596	NA	29		0	English	Local	Male	NA	COURSE_CRYPT-68064	Australia	Australian Citizen	English	HEW 3	Tutor Evaluation
820	1	STAFF_CRYPT-585596	NA	29		0	English	Local	Male	NA	COURSE_CRYPT-68064	Australia	Australian Citizen	English	HEW 3	Tutor Evaluation
821	1	STAFF_CRYPT-585596	6	34		0	English	Local	Female	NA	COURSE_CRYPT-68064	Australia	Australian Citizen	English	HEW 3	Tutor Evaluation
822	1	STAFF_CRYPT-585596	NA	23		0	English	Local	Female	NA	COURSE_CRYPT-68064	Australia	Australian Citizen	English	HEW 3	Tutor Evaluation
823	1	STAFF_CRYPT-585596	NA	23		0	English	Local	Female	NA	COURSE_CRYPT-68064	Australia	Australian Citizen	English	HEW 3	Tutor Evaluation
824	1	STAFF_CRYPT-585596	4	29		0	English	Local	Male	NA	COURSE_CRYPT-68064	Australia	Australian Citizen	English	HEW 3	Tutor Evaluation
825	1	STAFF_CRYPT-585596	NA	29		0	English	Local	Male	NA	COURSE_CRYPT-68064	Australia	Australian Citizen	English	HEW 3	Tutor Evaluation
826	1	STAFF_CRYPT-585596	NA	33		0	English	Local	Female	NA	COURSE_CRYPT-68064	Australia	Australian Citizen	English	HEW 3	Tutor Evaluation
827	1	STAFF_CRYPT-585596	NA	33		0	English	Local	Female	NA	COURSE_CRYPT-68064	Australia	Australian Citizen	English	HEW 3	Tutor Evaluation
828	1	STAFF_CRYPT-585596	5	34		0	English	Local	Male	NA	COURSE_CRYPT-68064	Australia	Australian Citizen	English	HEW 3	Tutor Evaluation
829	1	STAFF_CRYPT-585596	6	29		0	English	International	Female	NA	COURSE_CRYPT-68064	Australia	Australian Citizen	English	HEW 3	Tutor Evaluation
830	1	STAFF_CRYPT-585596	NA	29		0	English	Local	Male	NA	COURSE_CRYPT-68064	Australia	Australian Citizen	English	HEW 3	Tutor Evaluation
831	1	STAFF_CRYPT-585596	6	29		0	English	Local	Male	NA	COURSE_CRYPT-68064	Australia	Australian Citizen	English	HEW 3	Tutor Evaluation
832	1	STAFF_CRYPT-585596	NA	29		0	English	Local	Male	NA	COURSE_CRYPT-68064	Australia	Australian Citizen	English	HEW 3	Tutor Evaluation
833	1	STAFF_CRYPT-585596	NA	29		0	English	Local	Female	NA	COURSE_CRYPT-68064	Australia	Australian Citizen	English	HEW 3	Tutor Evaluation
834	1	STAFF_CRYPT-585596	NA	33		0	English	International	Male	NA	COURSE_CRYPT-68064	Australia	Australian Citizen	English	HEW 3	Tutor Evaluation
835	1	STAFF_CRYPT-585596	6	23		0	English	International	Male	NA	COURSE_CRYPT-68064	Australia	Australian Citizen	English	HEW 3	Tutor Evaluation
836	1	STAFF_CRYPT-585596	NA	29		0	English	Local	Male	NA	COURSE_CRYPT-68064	Australia	Australian Citizen	English	HEW 3	Tutor Evaluation
837	1	STAFF_CRYPT-585596	6	29		0	English	Local	Male	NA	COURSE_CRYPT-68064	Australia	Australian Citizen	English	HEW 3	Tutor Evaluation
838	1	STAFF_CRYPT-585596	NA	29		0	English	Local	Male	NA	COURSE_CRYPT-68064	Australia	Australian Citizen	English	HEW 3	Tutor Evaluation
839	1	STAFF_CRYPT-585596	NA	31		0	English	Local	Female	NA	COURSE_CRYPT-68064	Australia	Australian Citizen	English	HEW 3	Tutor Evaluation
840	1	STAFF_CRYPT-585596	NA	23		0	English	Local	Male	NA	COURSE_CRYPT-68064	Australia	Australian Citizen	English	HEW 3	Tutor Evaluation
841	1	STAFF_CRYPT-585596	NA	32		0	English	Local	Female	NA	COURSE_CRYPT-68064	Australia	Australian Citizen	English	HEW 3	Tutor Evaluation
842	1	STAFF_CRYPT-585596	NA	32		0	English	Local	Male	NA	COURSE_CRYPT-68064	Australia	Australian Citizen	English	HEW 3	Tutor Evaluation
843	1	STAFF_CRYPT-585596	NA	33		0	English	Local	Male	NA	COURSE_CRYPT-68064	Australia	Australian Citizen	English	HEW 3	Tutor Evaluation
844	1	STAFF_CRYPT-585596	NA	32		0	English	Local	Male	NA	COURSE_CRYPT-68064	Australia	Australian Citizen	English	HEW 3	Tutor Evaluation
845	1	STAFF_CRYPT-585596	5	31		0	English	Local	Male	NA	COURSE_CRYPT-68064	Australia	Australian Citizen	English	HEW 3	Tutor Evaluation
846	1	STAFF_CRYPT-585596	5	29		0	English	Local	Male	NA	COURSE_CRYPT-68064	Australia	Australian Citizen	English	HEW 3	Tutor Evaluation
847	1	STAFF_CRYPT-585596	NA	29		0	English	Local	Female	NA	COURSE_CRYPT-68064	Australia	Australian Citizen	English	HEW 3	Tutor Evaluation
848	1	STAFF_CRYPT-585596	6	27		0	English	Local	Male	NA	COURSE_CRYPT-67979	Australia	Australian Citizen	English	HEW 3	Tutor Evaluation
849	1	STAFF_CRYPT-585596	NA	33		0	English	Local	Male	NA	COURSE_CRYPT-68064	Australia	Australian Citizen	English	HEW 3	Tutor Evaluation
850	1	STAFF_CRYPT-585596	NA	34		0	English	Local	Male	NA	COURSE_CRYPT-68064	Australia	Australian Citizen	English	HEW 3	Tutor Evaluation
851	1	STAFF_CRYPT-585596	6	29		0	English	International	Female	NA	COURSE_CRYPT-68064	Australia	Australian Citizen	English	HEW 3	Tutor Evaluation
852	1	STAFF_CRYPT-585596	NA	29		0	English	Local	Female	NA	COURSE_CRYPT-68064	Australia	Australian Citizen	English	HEW 3	Tutor Evaluation
853	1	STAFF_CRYPT-585596	NA	29		0	English	Local	Male	NA	COURSE_CRYPT-68064	Australia	Australian Citizen	English	HEW 3	Tutor Evaluation
854	1	STAFF_CRYPT-585596	NA	23		0	English	International	Male	NA	COURSE_CRYPT-68064	Australia	Australian Citizen	English	HEW 3	Tutor Evaluation
855	1	STAFF_CRYPT-585596	NA	32		0	English	Local	Male	NA	COURSE_CRYPT-68064	Australia	Australian Citizen	English	HEW 3	Tutor Evaluation
856	1	STAFF_CRYPT-585596	5	34		0	English	Local	Female	NA	COURSE_CRYPT-68064	Australia	Australian Citizen	English	HEW 3	Tutor Evaluation
857	1	STAFF_CRYPT-585596	NA	27		0	English	International	Female	NA	COURSE_CRYPT-67979	Australia	Australian Citizen	English	HEW 3	Tutor Evaluation
858	1	STAFF_CRYPT-585596	NA	23		0	English	International	Male	NA	COURSE_CRYPT-68064	Australia	Australian Citizen	English	HEW 3	Tutor Evaluation
859	1	STAFF_CRYPT-585596	5	34		0	English	Local	Male	NA	COURSE_CRYPT-68064	Australia	Australian Citizen	English	HEW 3	Tutor Evaluation
860	1	STAFF_CRYPT-585596	NA	32		0	English	Local	Female	NA	COURSE_CRYPT-68064	Australia	Australian Citizen	English	HEW 3	Tutor Evaluation
861	1	STAFF_CRYPT-585596	5	34		0	English	Local	Male	NA	COURSE_CRYPT-68064	Australia	Australian Citizen	English	HEW 3	Tutor Evaluation
862	1	STAFF_CRYPT-585596	NA	32		0	English	Local	Male	NA	COURSE_CRYPT-68064	Australia	Australian Citizen	English	HEW 3	Tutor Evaluation
863	1	STAFF_CRYPT-585596	5	27		0	English	Local	Male	NA	COURSE_CRYPT-67979	Australia	Australian Citizen	English	HEW 3	Tutor Evaluation
864	1	STAFF_CRYPT-585596	NA	23		0	English	Local	Male	NA	COURSE_CRYPT-68064	Australia	Australian Citizen	English	HEW 3	Tutor Evaluation
865	1	STAFF_CRYPT-585596	5	34		0	English	International	Male	NA	COURSE_CRYPT-68064	Australia	Australian Citizen	English	HEW 3	Tutor Evaluation
866	1	STAFF_CRYPT-585596	NA	32		0	English	Local	Female	NA	COURSE_CRYPT-68064	Australia	Australian Citizen	English	HEW 3	Tutor Evaluation
867	1	STAFF_CRYPT-585596	NA	32		0	English	Local	Male	NA	COURSE_CRYPT-68064	Australia	Australian Citizen	English	HEW 3	Tutor Evaluation
868	1	STAFF_CRYPT-585596	NA	33		0	English	Local	Female	NA	COURSE_CRYPT-68064	Australia	Australian Citizen	English	HEW 3	Tutor Evaluation
869	1	STAFF_CRYPT-585596	NA	23		0	English	International	Male	NA	COURSE_CRYPT-68064	Australia	Australian Citizen	English	HEW 3	Tutor Evaluation
870	1	STAFF_CRYPT-585596	NA	32		0	English	International	Female	NA	COURSE_CRYPT-68064	Australia	Australian Citizen	English	HEW 3	Tutor Evaluation
871	1	STAFF_CRYPT-585596	6	29		0	English	Local	Male	NA	COURSE_CRYPT-68064	Australia	Australian Citizen	English	HEW 3	Tutor Evaluation
872	1	STAFF_CRYPT-585596	NA	29		0	English	Local	Male	NA	COURSE_CRYPT-68064	Australia	Australian Citizen	English	HEW 3	Tutor Evaluation
873	1	STAFF_CRYPT-585596	5	34		0	English	Local	Female	NA	COURSE_CRYPT-68064	Australia	Australian Citizen	English	HEW 3	Tutor Evaluation
874	1	STAFF_CRYPT-585596	6	31		0	English	Local	Male	NA	COURSE_CRYPT-68064	Australia	Australian Citizen	English	HEW 3	Tutor Evaluation
875	1	STAFF_CRYPT-585596	NA	23		0	English	Local	Male	NA	COURSE_CRYPT-68064	Australia	Australian Citizen	English	HEW 3	Tutor Evaluation
876	1	STAFF_CRYPT-585596	NA	27		0	English	Local	Female	NA	COURSE_CRYPT-67979	Australia	Australian Citizen	English	HEW 3	Tutor Evaluation
877	1	STAFF_CRYPT-585596	NA	27		0	English	International	Female	NA	COURSE_CRYPT-67979	Australia	Australian Citizen	English	HEW 3	Tutor Evaluation
878	1	STAFF_CRYPT-585596	NA	31		0	English	Local	Male	NA	COURSE_CRYPT-68064	Australia	Australian Citizen	English	HEW 3	Tutor Evaluation
879	1	STAFF_CRYPT-585596	5	34		0	English	Local	Male	NA	COURSE_CRYPT-68064	Australia	Australian Citizen	English	HEW 3	Tutor Evaluation
880	1	STAFF_CRYPT-585596	NA	23		0	English	Local	Male	NA	COURSE_CRYPT-68064	Australia	Australian Citizen	English	HEW 3	Tutor Evaluation
881	1	STAFF_CRYPT-585596	NA	32		0	English	Local	Male	NA	COURSE_CRYPT-68064	Australia	Australian Citizen	English	HEW 3	Tutor Evaluation
882	1	STAFF_CRYPT-585596	NA	31		0	English	Local	Female	NA	COURSE_CRYPT-68064	Australia	Australian Citizen	English	HEW 3	Tutor Evaluation
883	1	STAFF_CRYPT-585596	NA	32		0	English	International	Male	NA	COURSE_CRYPT-68064	Australia	Australian Citizen	English	HEW 3	Tutor Evaluation
884	1	STAFF_CRYPT-585596	5	29		0	English	Local	Male	NA	COURSE_CRYPT-68064	Australia	Australian Citizen	English	HEW 3	Tutor Evaluation
885	1	STAFF_CRYPT-585596	NA	31		0	English	Local	Male	NA	COURSE_CRYPT-68064	Australia	Australian Citizen	English	HEW 3	Tutor Evaluation
886	1	STAFF_CRYPT-585596	5	34		0	English	Local	Male	NA	COURSE_CRYPT-68064	Australia	Australian Citizen	English	HEW 3	Tutor Evaluation
887	1	STAFF_CRYPT-585596	NA	29		0	English	Local	Female	NA	COURSE_CRYPT-68064	Australia	Australian Citizen	English	HEW 3	Tutor Evaluation
888	1	STAFF_CRYPT-585596	5	29		0	English	Local	Female	NA	COURSE_CRYPT-68064	Australia	Australian Citizen	English	HEW 3	Tutor Evaluation
889	1	STAFF_CRYPT-585596	NA	32		0	English	Local	Male	NA	COURSE_CRYPT-68064	Australia	Australian Citizen	English	HEW 3	Tutor Evaluation
890	1	STAFF_CRYPT-585596	NA	32		0	English	Local	Male	NA	COURSE_CRYPT-68064	Australia	Australian Citizen	English	HEW 3	Tutor Evaluation
891	1	STAFF_CRYPT-585596	NA	32		0	English	Local	Male	NA	COURSE_CRYPT-68064	Australia	Australian Citizen	English	HEW 3	Tutor Evaluation
892	1	STAFF_CRYPT-585596	NA	23		0	English	International	Male	NA	COURSE_CRYPT-68064	Australia	Australian Citizen	English	HEW 3	Tutor Evaluation
893	1	STAFF_CRYPT-585596	NA	31		0	English	Local	Male	NA	COURSE_CRYPT-68064	Australia	Australian Citizen	English	HEW 3	Tutor Evaluation
894	1	STAFF_CRYPT-585596	NA	29		0	English	Local	Male	NA	COURSE_CRYPT-68064	Australia	Australian Citizen	English	HEW 3	Tutor Evaluation
895	1	STAFF_CRYPT-585596	NA	32		0	English	Local	Male	NA	COURSE_CRYPT-68064	Australia	Australian Citizen	English	HEW 3	Tutor Evaluation
896	1	STAFF_CRYPT-585596	5	32		0	English	Local	Male	NA	COURSE_CRYPT-68064	Australia	Australian Citizen	English	HEW 3	Tutor Evaluation
897	1	STAFF_CRYPT-585596	NA	23		0	English	Local	Male	NA	COURSE_CRYPT-68064	Australia	Australian Citizen	English	HEW 3	Tutor Evaluation
898	1	STAFF_CRYPT-585596	NA	23		0	English	Local	Female	NA	COURSE_CRYPT-68064	Australia	Australian Citizen	English	HEW 3	Tutor Evaluation
899	1	STAFF_CRYPT-585596	6	31		0	English	Local	Male	NA	COURSE_CRYPT-68064	Australia	Australian Citizen	English	HEW 3	Tutor Evaluation
900	1	STAFF_CRYPT-585596	NA	33		0	English	International	Male	NA	COURSE_CRYPT-68064	Australia	Australian Citizen	English	HEW 3	Tutor Evaluation
901	1	STAFF_CRYPT-585596	5	31		0	English	Local	Male	NA	COURSE_CRYPT-68064	Australia	Australian Citizen	English	HEW 3	Tutor Evaluation
902	1	STAFF_CRYPT-585596	6	29		0	English	International	Male	NA	COURSE_CRYPT-68064	Australia	Australian Citizen	English	HEW 3	Tutor Evaluation
903	1	STAFF_CRYPT-585596	6	32		0	English	Local	Male	NA	COURSE_CRYPT-68064	Australia	Australian Citizen	English	HEW 3	Tutor Evaluation
904	1	STAFF_CRYPT-585596	NA	32		0	English	Local	Male	NA	COURSE_CRYPT-68064	Australia	Australian Citizen	English	HEW 3	Tutor Evaluation
905	1	STAFF_CRYPT-585596	5	34		0	English	Local	Female	NA	COURSE_CRYPT-68064	Australia	Australian Citizen	English	HEW 3	Tutor Evaluation
906	1	STAFF_CRYPT-585596	NA	27		0	English	Local	Female	NA	COURSE_CRYPT-67979	Australia	Australian Citizen	English	HEW 3	Tutor Evaluation
907	1	STAFF_CRYPT-585596	NA	23		0	English	Local	Male	NA	COURSE_CRYPT-68064	Australia	Australian Citizen	English	HEW 3	Tutor Evaluation
908	1	STAFF_CRYPT-585596	NA	29		0	English	Local	Male	NA	COURSE_CRYPT-68064	Australia	Australian Citizen	English	HEW 3	Tutor Evaluation
909	1	STAFF_CRYPT-585596	NA	33		0	English	Local	Male	NA	COURSE_CRYPT-68064	Australia	Australian Citizen	English	HEW 3	Tutor Evaluation
910	1	STAFF_CRYPT-585596	NA	27		0	English	Local	Male	NA	COURSE_CRYPT-67979	Australia	Australian Citizen	English	HEW 3	Tutor Evaluation
911	1	STAFF_CRYPT-585596	6	29		0	English	International	Male	NA	COURSE_CRYPT-68064	Australia	Australian Citizen	English	HEW 3	Tutor Evaluation
912	1	STAFF_CRYPT-585596	NA	29		0	English	Local	Male	NA	COURSE_CRYPT-68064	Australia	Australian Citizen	English	HEW 3	Tutor Evaluation
913	1	STAFF_CRYPT-585596	NA	23		0	English	Local	Male	NA	COURSE_CRYPT-68064	Australia	Australian Citizen	English	HEW 3	Tutor Evaluation
914	1	STAFF_CRYPT-585596	NA	34		0	English	Local	Male	NA	COURSE_CRYPT-68064	Australia	Australian Citizen	English	HEW 3	Tutor Evaluation
915	1	STAFF_CRYPT-585596	6	34		0	English	Local	Male	NA	COURSE_CRYPT-68064	Australia	Australian Citizen	English	HEW 3	Tutor Evaluation
916	1	STAFF_CRYPT-585596	NA	23		0	English	Local	Male	NA	COURSE_CRYPT-68064	Australia	Australian Citizen	English	HEW 3	Tutor Evaluation
917	1	STAFF_CRYPT-585596	4	34		0	English	International	Female	NA	COURSE_CRYPT-68064	Australia	Australian Citizen	English	HEW 3	Tutor Evaluation
918	1	STAFF_CRYPT-585596	6	29		0	English	International	Male	NA	COURSE_CRYPT-68064	Australia	Australian Citizen	English	HEW 3	Tutor Evaluation
919	1	STAFF_CRYPT-585596	NA	27		0	English	Local	Male	NA	COURSE_CRYPT-67979	Australia	Australian Citizen	English	HEW 3	Tutor Evaluation
920	1	STAFF_CRYPT-585596	NA	29		0	English	Local	Male	NA	COURSE_CRYPT-68064	Australia	Australian Citizen	English	HEW 3	Tutor Evaluation
921	1	STAFF_CRYPT-585596	5	34		0	English	International	Male	NA	COURSE_CRYPT-68064	Australia	Australian Citizen	English	HEW 3	Tutor Evaluation
922	1	STAFF_CRYPT-585596	6	30		0	English	International	Male	NA	COURSE_CRYPT-68064	Australia	Australian Citizen	English	HEW 1	Tutor Evaluation
923	1	STAFF_CRYPT-585596	6	29		0	English	Local	Male	NA	COURSE_CRYPT-68064	Australia	Australian Citizen	English	HEW 1	Tutor Evaluation
924	1	STAFF_CRYPT-585596	6	28		0	English	International	Male	NA	COURSE_CRYPT-68064	Australia	Australian Citizen	English	HEW 1	Tutor Evaluation
925	1	STAFF_CRYPT-585596	6	30		0	English	Local	Male	NA	COURSE_CRYPT-68064	Australia	Australian Citizen	English	HEW 1	Tutor Evaluation
926	1	STAFF_CRYPT-585596	6	30		0	English	International	Female	NA	COURSE_CRYPT-68064	Australia	Australian Citizen	English	HEW 1	Tutor Evaluation
927	1	STAFF_CRYPT-585596	6	28		0	English	International	Male	NA	COURSE_CRYPT-68064	Australia	Australian Citizen	English	HEW 1	Tutor Evaluation
928	1	STAFF_CRYPT-585596	5	28		0	English	International	Male	NA	COURSE_CRYPT-68064	Australia	Australian Citizen	English	HEW 1	Tutor Evaluation
929	1	STAFF_CRYPT-585596	6	29		0	English	Local	Male	NA	COURSE_CRYPT-68064	Australia	Australian Citizen	English	HEW 1	Tutor Evaluation
930	1	STAFF_CRYPT-585596	4	30		0	English	Local	Male	NA	COURSE_CRYPT-68064	Australia	Australian Citizen	English	HEW 1	Tutor Evaluation
931	1	STAFF_CRYPT-585596	5	29		0	English	Local	Female	NA	COURSE_CRYPT-68064	Australia	Australian Citizen	English	HEW 1	Tutor Evaluation
932	1	STAFF_CRYPT-585596	6	28		0	English	Local	Male	NA	COURSE_CRYPT-68064	Australia	Australian Citizen	English	HEW 1	Tutor Evaluation
933	1	STAFF_CRYPT-585596	5	28		0	English	Local	Male	NA	COURSE_CRYPT-68064	Australia	Australian Citizen	English	HEW 1	Tutor Evaluation
934	1	STAFF_CRYPT-585596	6	30		0	English	International	Male	NA	COURSE_CRYPT-68064	Australia	Australian Citizen	English	HEW 1	Tutor Evaluation
935	1	STAFF_CRYPT-585596	5	28		0	English	Local	Male	NA	COURSE_CRYPT-68064	Australia	Australian Citizen	English	HEW 1	Tutor Evaluation
936	1	STAFF_CRYPT-585596	4	29		0	English	Local	Male	NA	COURSE_CRYPT-68064	Australia	Australian Citizen	English	HEW 1	Tutor Evaluation
937	1	STAFF_CRYPT-585596	5	28		0	English	Local	Male	NA	COURSE_CRYPT-68064	Australia	Australian Citizen	English	HEW 1	Tutor Evaluation
938	1	STAFF_CRYPT-585596	6	28		0	English	Local	Male	NA	COURSE_CRYPT-68064	Australia	Australian Citizen	English	HEW 1	Tutor Evaluation
939	1	STAFF_CRYPT-585596	5	28		0	English	Local	Male	NA	COURSE_CRYPT-68064	Australia	Australian Citizen	English	HEW 1	Tutor Evaluation
940	1	STAFF_CRYPT-585596	5	29		0	English	Local	Male	NA	COURSE_CRYPT-68064	Australia	Australian Citizen	English	HEW 1	Tutor Evaluation
941	1	STAFF_CRYPT-585596	5	30		0	English	Local	Male	NA	COURSE_CRYPT-68064	Australia	Australian Citizen	English	HEW 1	Tutor Evaluation
942	1	STAFF_CRYPT-585596	6	30		0	English	International	Male	NA	COURSE_CRYPT-68064	Australia	Australian Citizen	English	HEW 1	Tutor Evaluation
943	1	STAFF_CRYPT-585596	5	28		0	English	Local	Male	NA	COURSE_CRYPT-68064	Australia	Australian Citizen	English	HEW 1	Tutor Evaluation
944	1	STAFF_CRYPT-585596	6	28		0	English	Local	Female	NA	COURSE_CRYPT-68064	Australia	Australian Citizen	English	HEW 1	Tutor Evaluation
945	1	STAFF_CRYPT-585596	6	28		0	English	International	Male	NA	COURSE_CRYPT-68064	Australia	Australian Citizen	English	HEW 1	Tutor Evaluation
946	1	STAFF_CRYPT-585596	5	28		0	English	International	Female	NA	COURSE_CRYPT-68064	Australia	Australian Citizen	English	HEW 1	Tutor Evaluation
947	1	STAFF_CRYPT-585596	5	28		0	English	International	Male	NA	COURSE_CRYPT-68064	Australia	Australian Citizen	English	HEW 1	Tutor Evaluation
948	1	STAFF_CRYPT-585596	5	28		0	English	Local	Male	NA	COURSE_CRYPT-68064	Australia	Australian Citizen	English	HEW 1	Tutor Evaluation
949	1	STAFF_CRYPT-585596	6	28		0	English	Local	Male	NA	COURSE_CRYPT-68064	Australia	Australian Citizen	English	HEW 1	Tutor Evaluation
950	1	STAFF_CRYPT-585596	5	29		0	English	International	Male	NA	COURSE_CRYPT-68064	Australia	Australian Citizen	English	HEW 1	Tutor Evaluation
951	1	STAFF_CRYPT-585596	5	29		0	English	Local	Male	NA	COURSE_CRYPT-68064	Australia	Australian Citizen	English	HEW 1	Tutor Evaluation
952	1	STAFF_CRYPT-585596	5	28		0	English	Local	Male	NA	COURSE_CRYPT-68064	Australia	Australian Citizen	English	HEW 1	Tutor Evaluation
953	1	STAFF_CRYPT-585596	5	30		0	English	International	Male	NA	COURSE_CRYPT-68064	Australia	Australian Citizen	English	HEW 1	Tutor Evaluation
954	1	STAFF_CRYPT-585596	6	29		0	English	Local	Female	NA	COURSE_CRYPT-68064	Australia	Australian Citizen	English	HEW 1	Tutor Evaluation
955	1	STAFF_CRYPT-585596	5	29		0	English	International	Male	NA	COURSE_CRYPT-68064	Australia	Australian Citizen	English	HEW 1	Tutor Evaluation
956	1	STAFF_CRYPT-585596	5	28		0	English	International	Female	NA	COURSE_CRYPT-68064	Australia	Australian Citizen	English	HEW 1	Tutor Evaluation
957	1	STAFF_CRYPT-585596	5	28		0	English	Local	Female	NA	COURSE_CRYPT-68064	Australia	Australian Citizen	English	HEW 1	Tutor Evaluation
958	1	STAFF_CRYPT-585596	5	28		0	English	International	Female	NA	COURSE_CRYPT-68064	Australia	Australian Citizen	English	HEW 1	Tutor Evaluation
959	1	STAFF_CRYPT-585596	5	28		0	English	Local	Male	NA	COURSE_CRYPT-68064	Australia	Australian Citizen	English	HEW 1	Tutor Evaluation
960	1	STAFF_CRYPT-585596	5	29		0	English	Local	Female	NA	COURSE_CRYPT-68064	Australia	Australian Citizen	English	HEW 1	Tutor Evaluation
961	1	STAFF_CRYPT-585596	6	30		0	English	Local	Male	NA	COURSE_CRYPT-68064	Australia	Australian Citizen	English	HEW 1	Tutor Evaluation
962	1	STAFF_CRYPT-585596	6	30		0	English	Local	Female	NA	COURSE_CRYPT-68064	Australia	Australian Citizen	English	HEW 1	Tutor Evaluation
963	1	STAFF_CRYPT-585596	6	29		0	English	International	Male	NA	COURSE_CRYPT-68064	Australia	Australian Citizen	English	HEW 1	Tutor Evaluation
964	1	STAFF_CRYPT-585596	5	30		0	English	International	Male	NA	COURSE_CRYPT-68064	Australia	Australian Citizen	English	HEW 1	Tutor Evaluation
965	1	STAFF_CRYPT-585596	5	30		0	English	Local	Female	NA	COURSE_CRYPT-68064	Australia	Australian Citizen	English	HEW 1	Tutor Evaluation
966	1	STAFF_CRYPT-585596	5	28		0	English	International	Male	NA	COURSE_CRYPT-68064	Australia	Australian Citizen	English	HEW 1	Tutor Evaluation
967	1	STAFF_CRYPT-585596	6	30		0	English	Local	Male	NA	COURSE_CRYPT-68064	Australia	Australian Citizen	English	HEW 1	Tutor Evaluation
968	1	STAFF_CRYPT-585596	5	28		0	English	Local	Male	NA	COURSE_CRYPT-68064	Australia	Australian Citizen	English	HEW 1	Tutor Evaluation
969	1	STAFF_CRYPT-585596	5	29		0	English	International	Male	NA	COURSE_CRYPT-68064	Australia	Australian Citizen	English	HEW 1	Tutor Evaluation
970	1	STAFF_CRYPT-585596	5	28		0	English	International	Male	NA	COURSE_CRYPT-68064	Australia	Australian Citizen	English	HEW 1	Tutor Evaluation
971	1	STAFF_CRYPT-585596	5	28		0	English	Local	Male	NA	COURSE_CRYPT-68064	Australia	Australian Citizen	English	HEW 1	Tutor Evaluation
972	1	STAFF_CRYPT-585596	6	28		0	English	Local	Male	NA	COURSE_CRYPT-68064	Australia	Australian Citizen	English	HEW 1	Tutor Evaluation
973	1	STAFF_CRYPT-585596	5	28		0	English	International	Male	NA	COURSE_CRYPT-68064	Australia	Australian Citizen	English	HEW 1	Tutor Evaluation
974	1	STAFF_CRYPT-585596	6	28		0	English	Local	Male	NA	COURSE_CRYPT-68064	Australia	Australian Citizen	English	HEW 1	Tutor Evaluation
975	1	STAFF_CRYPT-585596	6	28		0	English	Local	Male	NA	COURSE_CRYPT-68064	Australia	Australian Citizen	English	HEW 1	Tutor Evaluation
976	1	STAFF_CRYPT-585596	5	30		0	English	International	Male	NA	COURSE_CRYPT-68064	Australia	Australian Citizen	English	HEW 1	Tutor Evaluation
977	1	STAFF_CRYPT-585596	6	28		0	English	International	Female	NA	COURSE_CRYPT-68064	Australia	Australian Citizen	English	HEW 1	Tutor Evaluation
978	1	STAFF_CRYPT-585596	6	30		0	English	International	Male	NA	COURSE_CRYPT-68064	Australia	Australian Citizen	English	HEW 1	Tutor Evaluation
979	1	STAFF_CRYPT-585596	6	28		0	English	Local	Male	NA	COURSE_CRYPT-68064	Australia	Australian Citizen	English	HEW 1	Tutor Evaluation
980	1	STAFF_CRYPT-585596	6	28		0	English	International	Male	NA	COURSE_CRYPT-68064	Australia	Australian Citizen	English	HEW 1	Tutor Evaluation
981	1	STAFF_CRYPT-585596	5	28		0	English	Local	Male	NA	COURSE_CRYPT-68064	Australia	Australian Citizen	English	HEW 1	Tutor Evaluation
982	1	STAFF_CRYPT-585596	4	28		0	English	International	Male	NA	COURSE_CRYPT-68064	Australia	Australian Citizen	English	HEW 1	Tutor Evaluation
983	1	STAFF_CRYPT-585596	6	29		0	English	Local	Male	NA	COURSE_CRYPT-68064	Australia	Australian Citizen	English	HEW 1	Tutor Evaluation
984	1	STAFF_CRYPT-585596	6	28		0	English	Local	Male	NA	COURSE_CRYPT-68064	Australia	Australian Citizen	English	HEW 1	Tutor Evaluation
985	1	STAFF_CRYPT-585596	6	28		0	English	International	Male	NA	COURSE_CRYPT-68064	Australia	Australian Citizen	English	HEW 1	Tutor Evaluation
986	1	STAFF_CRYPT-585596	6	28		0	English	Local	Male	NA	COURSE_CRYPT-68064	Australia	Australian Citizen	English	HEW 1	Tutor Evaluation
987	1	STAFF_CRYPT-585596	6	30		0	English	International	Female	NA	COURSE_CRYPT-68064	Australia	Australian Citizen	English	HEW 1	Tutor Evaluation
988	1	STAFF_CRYPT-585596	6	30		0	English	Local	Male	NA	COURSE_CRYPT-68064	Australia	Australian Citizen	English	HEW 1	Tutor Evaluation
989	1	STAFF_CRYPT-585596	6	30		0	English	Local	Male	NA	COURSE_CRYPT-68064	Australia	Australian Citizen	English	HEW 1	Tutor Evaluation
990	1	STAFF_CRYPT-585596	5	29		0	English	International	Female	NA	COURSE_CRYPT-68064	Australia	Australian Citizen	English	HEW 1	Tutor Evaluation
991	1	STAFF_CRYPT-585596	5	30		0	English	Local	Male	NA	COURSE_CRYPT-68064	Australia	Australian Citizen	English	HEW 1	Tutor Evaluation
992	1	STAFF_CRYPT-585596	6	29		0	English	Local	Male	NA	COURSE_CRYPT-68064	Australia	Australian Citizen	English	HEW 1	Tutor Evaluation
993	1	STAFF_CRYPT-585596	4	30		0	English	International	Female	NA	COURSE_CRYPT-68064	Australia	Australian Citizen	English	HEW 1	Tutor Evaluation
994	1	STAFF_CRYPT-585596	6	28		0	English	Local	Male	NA	COURSE_CRYPT-68064	Australia	Australian Citizen	English	HEW 1	Tutor Evaluation
995	1	STAFF_CRYPT-585596	5	28		0	English	Local	Male	NA	COURSE_CRYPT-68064	Australia	Australian Citizen	English	HEW 1	Tutor Evaluation
996	1	STAFF_CRYPT-585596	6	28		0	English	Local	Female	NA	COURSE_CRYPT-68064	Australia	Australian Citizen	English	HEW 1	Tutor Evaluation
997	1	STAFF_CRYPT-585596	6	29		0	English	Local	Male	NA	COURSE_CRYPT-68064	Australia	Australian Citizen	English	HEW 1	Tutor Evaluation
998	1	STAFF_CRYPT-585596	6	30		0	English	International	Male	NA	COURSE_CRYPT-68064	Australia	Australian Citizen	English	HEW 1	Tutor Evaluation
999	1	STAFF_CRYPT-585596	5	30		0	English	International	Male	NA	COURSE_CRYPT-68064	Australia	Australian Citizen	English	HEW 1	Tutor Evaluation
1000	1	STAFF_CRYPT-585596	6	32		0	English	Local	Female	NA	COURSE_CRYPT-68018	Australia	Australian Citizen	English	HEW 1	Tutor Evaluation
1001	1	STAFF_CRYPT-585596	5	31		0	English	Local	Male	NA	COURSE_CRYPT-68018	Australia	Australian Citizen	English	HEW 1	Tutor Evaluation
1002	1	STAFF_CRYPT-585596	6	31		0	English	International	Female	NA	COURSE_CRYPT-68018	Australia	Australian Citizen	English	HEW 1	Tutor Evaluation
1003	1	STAFF_CRYPT-585596	6	32		0	English	Local	Male	NA	COURSE_CRYPT-68018	Australia	Australian Citizen	English	HEW 1	Tutor Evaluation
1004	1	STAFF_CRYPT-585596	5	31		0	English	Local	Female	NA	COURSE_CRYPT-68018	Australia	Australian Citizen	English	HEW 1	Tutor Evaluation
1005	1	STAFF_CRYPT-585596	6	31		0	English	Local	Male	NA	COURSE_CRYPT-68018	Australia	Australian Citizen	English	HEW 1	Tutor Evaluation
1006	1	STAFF_CRYPT-585596	6	29		0	English	Local	Male	NA	COURSE_CRYPT-68018	Australia	Australian Citizen	English	HEW 1	Tutor Evaluation
1007	1	STAFF_CRYPT-585596	5	32		0	English	Local	Female	NA	COURSE_CRYPT-68018	Australia	Australian Citizen	English	HEW 1	Tutor Evaluation
1008	1	STAFF_CRYPT-585596	6	31		0	English	Local	Male	NA	COURSE_CRYPT-68018	Australia	Australian Citizen	English	HEW 1	Tutor Evaluation
1009	1	STAFF_CRYPT-585596	5	32		0	English	Local	Female	NA	COURSE_CRYPT-68018	Australia	Australian Citizen	English	HEW 1	Tutor Evaluation
1010	1	STAFF_CRYPT-585596	6	29		0	English	Local	Female	NA	COURSE_CRYPT-68018	Australia	Australian Citizen	English	HEW 1	Tutor Evaluation
1011	1	STAFF_CRYPT-585596	3	29		0	English	Local	Male	NA	COURSE_CRYPT-68018	Australia	Australian Citizen	English	HEW 1	Tutor Evaluation
1012	1	STAFF_CRYPT-585596	6	31		0	English	Local	Female	NA	COURSE_CRYPT-68018	Australia	Australian Citizen	English	HEW 1	Tutor Evaluation
1013	1	STAFF_CRYPT-585596	5	32		0	English	Local	Male	NA	COURSE_CRYPT-68018	Australia	Australian Citizen	English	HEW 1	Tutor Evaluation
1014	1	STAFF_CRYPT-585596	5	32		0	English	International	Male	NA	COURSE_CRYPT-68018	Australia	Australian Citizen	English	HEW 1	Tutor Evaluation
1015	1	STAFF_CRYPT-585596	6	31		0	English	Local	Male	NA	COURSE_CRYPT-68018	Australia	Australian Citizen	English	HEW 1	Tutor Evaluation
1016	1	STAFF_CRYPT-585596	6	31		0	English	Local	Male	NA	COURSE_CRYPT-68018	Australia	Australian Citizen	English	HEW 1	Tutor Evaluation
1017	1	STAFF_CRYPT-585596	6	31		0	English	International	Male	NA	COURSE_CRYPT-68018	Australia	Australian Citizen	English	HEW 1	Tutor Evaluation
1018	1	STAFF_CRYPT-585596	6	32		0	English	International	Female	NA	COURSE_CRYPT-68018	Australia	Australian Citizen	English	HEW 1	Tutor Evaluation
1019	1	STAFF_CRYPT-585596	6	32		0	English	Local	Male	NA	COURSE_CRYPT-68018	Australia	Australian Citizen	English	HEW 1	Tutor Evaluation
1020	1	STAFF_CRYPT-585596	6	32		0	English	Local	Female	NA	COURSE_CRYPT-68018	Australia	Australian Citizen	English	HEW 1	Tutor Evaluation
1021	1	STAFF_CRYPT-585596	6	31		0	English	Local	Male	NA	COURSE_CRYPT-68018	Australia	Australian Citizen	English	HEW 1	Tutor Evaluation
1022	1	STAFF_CRYPT-585596	6	31		0	English	International	Male	NA	COURSE_CRYPT-68018	Australia	Australian Citizen	English	HEW 1	Tutor Evaluation
1023	1	STAFF_CRYPT-585596	6	29		0	English	International	Female	NA	COURSE_CRYPT-68018	Australia	Australian Citizen	English	HEW 1	Tutor Evaluation
1024	1	STAFF_CRYPT-585596	5	31		0	English	International	Female	NA	COURSE_CRYPT-68018	Australia	Australian Citizen	English	HEW 1	Tutor Evaluation
1025	1	STAFF_CRYPT-585596	6	31		0	English	Local	Male	NA	COURSE_CRYPT-68018	Australia	Australian Citizen	English	HEW 1	Tutor Evaluation
1026	1	STAFF_CRYPT-585596	6	29		0	English	Local	Male	NA	COURSE_CRYPT-68018	Australia	Australian Citizen	English	HEW 1	Tutor Evaluation
1027	1	STAFF_CRYPT-585596	6	32		0	English	International	Female	NA	COURSE_CRYPT-68018	Australia	Australian Citizen	English	HEW 1	Tutor Evaluation
1028	1	STAFF_CRYPT-585596	5	31		0	English	Local	Female	NA	COURSE_CRYPT-68018	Australia	Australian Citizen	English	HEW 1	Tutor Evaluation
1029	1	STAFF_CRYPT-585596	6	32		0	English	Local	Male	NA	COURSE_CRYPT-68018	Australia	Australian Citizen	English	HEW 1	Tutor Evaluation
1030	1	STAFF_CRYPT-585596	4	32		0	English	Local	Male	NA	COURSE_CRYPT-68018	Australia	Australian Citizen	English	HEW 1	Tutor Evaluation
1031	1	STAFF_CRYPT-585596	6	29		0	English	Local	Male	NA	COURSE_CRYPT-68018	Australia	Australian Citizen	English	HEW 1	Tutor Evaluation
1032	1	STAFF_CRYPT-585596	6	31		0	English	Local	Male	NA	COURSE_CRYPT-68018	Australia	Australian Citizen	English	HEW 1	Tutor Evaluation
1033	1	STAFF_CRYPT-585596	6	31		0	English	Local	Male	NA	COURSE_CRYPT-68018	Australia	Australian Citizen	English	HEW 1	Tutor Evaluation
1034	1	STAFF_CRYPT-585596	5	32		0	English	Local	Male	NA	COURSE_CRYPT-68018	Australia	Australian Citizen	English	HEW 1	Tutor Evaluation
1035	1	STAFF_CRYPT-585596	6	29		0	English	Local	Male	NA	COURSE_CRYPT-68018	Australia	Australian Citizen	English	HEW 1	Tutor Evaluation
1036	1	STAFF_CRYPT-585596	6	29		0	English	Local	Male	NA	COURSE_CRYPT-68018	Australia	Australian Citizen	English	HEW 1	Tutor Evaluation
1037	1	STAFF_CRYPT-585596	5	31		0	English	Local	Male	NA	COURSE_CRYPT-68018	Australia	Australian Citizen	English	HEW 1	Tutor Evaluation
1038	1	STAFF_CRYPT-585596	5	32		0	English	Local	Female	NA	COURSE_CRYPT-68018	Australia	Australian Citizen	English	HEW 1	Tutor Evaluation
1039	1	STAFF_CRYPT-585596	6	29		0	English	Local	Male	NA	COURSE_CRYPT-68018	Australia	Australian Citizen	English	HEW 1	Tutor Evaluation
1040	1	STAFF_CRYPT-585596	6	31		0	English	Local	Male	NA	COURSE_CRYPT-68018	Australia	Australian Citizen	English	HEW 1	Tutor Evaluation
1041	1	STAFF_CRYPT-585596	6	29		0	English	Local	Male	NA	COURSE_CRYPT-68018	Australia	Australian Citizen	English	HEW 1	Tutor Evaluation
1042	1	STAFF_CRYPT-585596	NA	29		0	English	Local	Male	NA	COURSE_CRYPT-68018	Australia	Australian Citizen	English	HEW 1	Tutor Evaluation
1043	1	STAFF_CRYPT-585596	6	29		0	English	Local	Male	NA	COURSE_CRYPT-68018	Australia	Australian Citizen	English	HEW 1	Tutor Evaluation
1044	1	STAFF_CRYPT-585596	6	31		0	English	International	Male	NA	COURSE_CRYPT-68018	Australia	Australian Citizen	English	HEW 1	Tutor Evaluation
1045	1	STAFF_CRYPT-585596	6	31		0	English	Local	Male	NA	COURSE_CRYPT-68018	Australia	Australian Citizen	English	HEW 1	Tutor Evaluation
1046	1	STAFF_CRYPT-585596	6	31		0	English	Local	Male	NA	COURSE_CRYPT-68018	Australia	Australian Citizen	English	HEW 1	Tutor Evaluation
1047	1	STAFF_CRYPT-585596	4	32		0	English	Local	Female	NA	COURSE_CRYPT-68018	Australia	Australian Citizen	English	HEW 1	Tutor Evaluation
1048	1	STAFF_CRYPT-585596	6	32		0	English	Local	Male	NA	COURSE_CRYPT-68018	Australia	Australian Citizen	English	HEW 1	Tutor Evaluation
1049	1	STAFF_CRYPT-585596	5	32		0	English	Local	Male	NA	COURSE_CRYPT-68018	Australia	Australian Citizen	English	HEW 1	Tutor Evaluation
1050	1	STAFF_CRYPT-585596	6	31		0	English	International	Female	NA	COURSE_CRYPT-68018	Australia	Australian Citizen	English	HEW 1	Tutor Evaluation
1051	1	STAFF_CRYPT-585596	6	32		0	English	Local	Male	NA	COURSE_CRYPT-68018	Australia	Australian Citizen	English	HEW 1	Tutor Evaluation
1052	1	STAFF_CRYPT-585596	6	29		0	English	Local	Male	NA	COURSE_CRYPT-68018	Australia	Australian Citizen	English	HEW 1	Tutor Evaluation
1053	1	STAFF_CRYPT-585596	6	32		0	English	Local	Male	NA	COURSE_CRYPT-68018	Australia	Australian Citizen	English	HEW 1	Tutor Evaluation
1054	1	STAFF_CRYPT-584777	4	27		0	English	Local	Female	NA	COURSE_CRYPT-84777	Australia	Australian Citizen	English	HEW 5	Tutor Evaluation
1055	1	STAFF_CRYPT-584777	5	27		0	English	Local	Female	NA	COURSE_CRYPT-84777	Australia	Australian Citizen	English	HEW 5	Tutor Evaluation
1056	1	STAFF_CRYPT-584777	5	27		0	English	International	Male	NA	COURSE_CRYPT-84777	Australia	Australian Citizen	English	HEW 5	Tutor Evaluation
1057	1	STAFF_CRYPT-584777	5	27		0	English	Local	Male	NA	COURSE_CRYPT-84777	Australia	Australian Citizen	English	HEW 5	Tutor Evaluation
1058	1	STAFF_CRYPT-584777	6	27		0	English	Local	Male	NA	COURSE_CRYPT-84777	Australia	Australian Citizen	English	HEW 5	Tutor Evaluation
1059	1	STAFF_CRYPT-584777	5	27		0	English	Local	Female	NA	COURSE_CRYPT-84777	Australia	Australian Citizen	English	HEW 5	Tutor Evaluation
1060	1	STAFF_CRYPT-584777	6	27		0	English	Local	Female	NA	COURSE_CRYPT-84777	Australia	Australian Citizen	English	HEW 5	Tutor Evaluation
1061	1	STAFF_CRYPT-584777	6	27		0	English	Local	Female	NA	COURSE_CRYPT-84777	Australia	Australian Citizen	English	HEW 5	Tutor Evaluation
1062	1	STAFF_CRYPT-584777	5	27		0	English	Local	Female	NA	COURSE_CRYPT-84777	Australia	Australian Citizen	English	HEW 5	Tutor Evaluation
1063	1	STAFF_CRYPT-584777	5	27		0	English	Local	Male	NA	COURSE_CRYPT-84777	Australia	Australian Citizen	English	HEW 5	Tutor Evaluation
1064	1	STAFF_CRYPT-584777	5	27		0	English	Local	Male	NA	COURSE_CRYPT-84777	Australia	Australian Citizen	English	HEW 5	Tutor Evaluation
1065	1	STAFF_CRYPT-584777	4	27		0	English	International	Female	NA	COURSE_CRYPT-84777	Australia	Australian Citizen	English	HEW 5	Tutor Evaluation
1066	1	STAFF_CRYPT-584777	5	27		0	English	Local	Female	NA	COURSE_CRYPT-84777	Australia	Australian Citizen	English	HEW 5	Tutor Evaluation
1067	1	STAFF_CRYPT-584777	5	27		0	English	Local	Female	NA	COURSE_CRYPT-84777	Australia	Australian Citizen	English	HEW 5	Tutor Evaluation
1068	1	STAFF_CRYPT-584777	4	27		0	English	Local	Female	NA	COURSE_CRYPT-84777	Australia	Australian Citizen	English	HEW 5	Tutor Evaluation
1069	1	STAFF_CRYPT-584777	4	27		0	English	Local	Male	NA	COURSE_CRYPT-84777	Australia	Australian Citizen	English	HEW 5	Tutor Evaluation
1070	1	STAFF_CRYPT-584777	5	27		0	English	Local	Female	NA	COURSE_CRYPT-84777	Australia	Australian Citizen	English	HEW 5	Tutor Evaluation
1071	1	STAFF_CRYPT-585596	6	31		0	English	Local	Female	NA	COURSE_CRYPT-68018	Australia	Australian Citizen	English	HEW 1	Tutor Evaluation
1072	1	STAFF_CRYPT-585596	6	33		0	English	Local	Male	NA	COURSE_CRYPT-68018	Australia	Australian Citizen	English	HEW 1	Tutor Evaluation
1073	1	STAFF_CRYPT-585596	6	34		0	English	Local	Male	NA	COURSE_CRYPT-68018	Australia	Australian Citizen	English	HEW 1	Tutor Evaluation
1074	1	STAFF_CRYPT-585596	5	33		0	English	Local	Male	NA	COURSE_CRYPT-68018	Australia	Australian Citizen	English	HEW 1	Tutor Evaluation
1075	1	STAFF_CRYPT-585596	6	34		0	English	Local	Male	NA	COURSE_CRYPT-68018	Australia	Australian Citizen	English	HEW 1	Tutor Evaluation
1076	1	STAFF_CRYPT-585596	4	33		0	English	Local	Male	NA	COURSE_CRYPT-68018	Australia	Australian Citizen	English	HEW 1	Tutor Evaluation
1077	1	STAFF_CRYPT-585596	5	31		0	English	Local	Female	NA	COURSE_CRYPT-68018	Australia	Australian Citizen	English	HEW 1	Tutor Evaluation
1078	1	STAFF_CRYPT-585596	5	34		0	English	Local	Male	NA	COURSE_CRYPT-68018	Australia	Australian Citizen	English	HEW 1	Tutor Evaluation
1079	1	STAFF_CRYPT-585596	6	34		0	English	Local	Male	NA	COURSE_CRYPT-68018	Australia	Australian Citizen	English	HEW 1	Tutor Evaluation
1080	1	STAFF_CRYPT-585596	5	33		0	English	Local	Male	NA	COURSE_CRYPT-68018	Australia	Australian Citizen	English	HEW 1	Tutor Evaluation
1081	1	STAFF_CRYPT-585596	4	31		0	English	Local	Male	NA	COURSE_CRYPT-68018	Australia	Australian Citizen	English	HEW 1	Tutor Evaluation
1082	1	STAFF_CRYPT-585596	5	31		0	English	Local	Female	NA	COURSE_CRYPT-68018	Australia	Australian Citizen	English	HEW 1	Tutor Evaluation
1083	1	STAFF_CRYPT-585596	6	33		0	English	Local	Female	NA	COURSE_CRYPT-68018	Australia	Australian Citizen	English	HEW 1	Tutor Evaluation
1084	1	STAFF_CRYPT-585596	6	31		0	English	International	Male	NA	COURSE_CRYPT-68018	Australia	Australian Citizen	English	HEW 1	Tutor Evaluation
1085	1	STAFF_CRYPT-585596	6	34		0	English	Local	Female	NA	COURSE_CRYPT-68018	Australia	Australian Citizen	English	HEW 1	Tutor Evaluation
1086	1	STAFF_CRYPT-585596	6	31		0	English	Local	Female	NA	COURSE_CRYPT-68018	Australia	Australian Citizen	English	HEW 1	Tutor Evaluation
1087	1	STAFF_CRYPT-585596	5	33		0	English	Local	Female	NA	COURSE_CRYPT-68018	Australia	Australian Citizen	English	HEW 1	Tutor Evaluation
1088	1	STAFF_CRYPT-585596	6	31		0	English	Local	Male	NA	COURSE_CRYPT-68018	Australia	Australian Citizen	English	HEW 1	Tutor Evaluation
1089	1	STAFF_CRYPT-585596	5	31		0	English	Local	Female	NA	COURSE_CRYPT-68018	Australia	Australian Citizen	English	HEW 1	Tutor Evaluation
1090	1	STAFF_CRYPT-585596	6	34		0	English	Local	Male	NA	COURSE_CRYPT-68018	Australia	Australian Citizen	English	HEW 1	Tutor Evaluation
1091	1	STAFF_CRYPT-585596	6	34		0	English	Local	Male	NA	COURSE_CRYPT-68018	Australia	Australian Citizen	English	HEW 1	Tutor Evaluation
1092	1	STAFF_CRYPT-585596	5	33		0	English	Local	Male	NA	COURSE_CRYPT-68018	Australia	Australian Citizen	English	HEW 1	Tutor Evaluation
1093	1	STAFF_CRYPT-585596	6	31		0	English	International	Male	NA	COURSE_CRYPT-68018	Australia	Australian Citizen	English	HEW 1	Tutor Evaluation
1094	1	STAFF_CRYPT-585596	5	33		0	English	Local	Male	NA	COURSE_CRYPT-68018	Australia	Australian Citizen	English	HEW 1	Tutor Evaluation
1095	1	STAFF_CRYPT-585596	6	31		0	English	Local	Female	NA	COURSE_CRYPT-68018	Australia	Australian Citizen	English	HEW 1	Tutor Evaluation
1096	1	STAFF_CRYPT-585596	6	34		0	English	Local	Male	NA	COURSE_CRYPT-68018	Australia	Australian Citizen	English	HEW 1	Tutor Evaluation
1097	1	STAFF_CRYPT-585596	6	33		0	English	International	Male	NA	COURSE_CRYPT-68018	Australia	Australian Citizen	English	HEW 1	Tutor Evaluation
1098	1	STAFF_CRYPT-585596	5	33		0	English	Local	Male	NA	COURSE_CRYPT-68018	Australia	Australian Citizen	English	HEW 1	Tutor Evaluation
1099	1	STAFF_CRYPT-585596	6	31		0	English	Local	Male	NA	COURSE_CRYPT-68018	Australia	Australian Citizen	English	HEW 1	Tutor Evaluation
1100	1	STAFF_CRYPT-585596	5	33		0	English	Local	Male	NA	COURSE_CRYPT-68018	Australia	Australian Citizen	English	HEW 1	Tutor Evaluation
1101	1	STAFF_CRYPT-585596	0	33		0	English	Local	Male	NA	COURSE_CRYPT-68018	Australia	Australian Citizen	English	HEW 1	Tutor Evaluation
1102	1	STAFF_CRYPT-585596	6	31		0	English	Local	Male	NA	COURSE_CRYPT-68018	Australia	Australian Citizen	English	HEW 1	Tutor Evaluation
1103	1	STAFF_CRYPT-585596	5	31		0	English	Local	Male	NA	COURSE_CRYPT-68018	Australia	Australian Citizen	English	HEW 1	Tutor Evaluation
1104	1	STAFF_CRYPT-585596	5	34		0	English	Local	Female	NA	COURSE_CRYPT-68018	Australia	Australian Citizen	English	HEW 1	Tutor Evaluation
1105	1	STAFF_CRYPT-585596	6	34		0	English	Local	Male	NA	COURSE_CRYPT-68018	Australia	Australian Citizen	English	HEW 1	Tutor Evaluation
1106	1	STAFF_CRYPT-585596	4	31		0	English	Local	Female	NA	COURSE_CRYPT-68018	Australia	Australian Citizen	English	HEW 1	Tutor Evaluation
1107	1	STAFF_CRYPT-585596	6	31		0	English	Local	Female	NA	COURSE_CRYPT-68018	Australia	Australian Citizen	English	HEW 1	Tutor Evaluation
1108	1	STAFF_CRYPT-585596	6	34		0	English	Local	Male	NA	COURSE_CRYPT-68018	Australia	Australian Citizen	English	HEW 1	Tutor Evaluation
1109	1	STAFF_CRYPT-585596	6	33		0	English	Local	Female	NA	COURSE_CRYPT-68018	Australia	Australian Citizen	English	HEW 1	Tutor Evaluation
1110	1	STAFF_CRYPT-585596	6	34		0	English	Local	Male	NA	COURSE_CRYPT-68018	Australia	Australian Citizen	English	HEW 1	Tutor Evaluation
1111	1	STAFF_CRYPT-585596	6	31		0	English	International	Male	NA	COURSE_CRYPT-68018	Australia	Australian Citizen	English	HEW 1	Tutor Evaluation
1112	1	STAFF_CRYPT-585596	5	31		0	English	Local	Male	NA	COURSE_CRYPT-68018	Australia	Australian Citizen	English	HEW 1	Tutor Evaluation
1113	1	STAFF_CRYPT-585596	6	33		0	English	Local	Male	NA	COURSE_CRYPT-68018	Australia	Australian Citizen	English	HEW 1	Tutor Evaluation
1114	1	STAFF_CRYPT-585596	6	31		0	English	International	Female	NA	COURSE_CRYPT-68018	Australia	Australian Citizen	English	HEW 1	Tutor Evaluation
1115	1	STAFF_CRYPT-585596	6	34		0	English	Local	Male	NA	COURSE_CRYPT-68018	Australia	Australian Citizen	English	HEW 1	Tutor Evaluation
1116	1	STAFF_CRYPT-585596	6	33		0	English	Local	Male	NA	COURSE_CRYPT-68018	Australia	Australian Citizen	English	HEW 1	Tutor Evaluation
1117	1	STAFF_CRYPT-585596	5	33		0	English	International	Male	NA	COURSE_CRYPT-68018	Australia	Australian Citizen	English	HEW 1	Tutor Evaluation
1118	1	STAFF_CRYPT-585596	5	34		0	English	Local	Male	NA	COURSE_CRYPT-68018	Australia	Australian Citizen	English	HEW 1	Tutor Evaluation
1119	1	STAFF_CRYPT-585596	6	31		0	English	Local	Female	NA	COURSE_CRYPT-68018	Australia	Australian Citizen	English	HEW 1	Tutor Evaluation
1120	1	STAFF_CRYPT-585596	6	33		0	English	Local	Male	NA	COURSE_CRYPT-68018	Australia	Australian Citizen	English	HEW 1	Tutor Evaluation
1121	1	STAFF_CRYPT-585596	6	31		0	English	Local	Male	NA	COURSE_CRYPT-68018	Australia	Australian Citizen	English	HEW 1	Tutor Evaluation
1122	1	STAFF_CRYPT-585596	5	31		0	English	Local	Male	NA	COURSE_CRYPT-68018	Australia	Australian Citizen	English	HEW 1	Tutor Evaluation
1123	1	STAFF_CRYPT-585596	6	34		0	English	Local	Female	NA	COURSE_CRYPT-68018	Australia	Australian Citizen	English	HEW 1	Tutor Evaluation
1124	1	STAFF_CRYPT-585596	6	33		0	English	Local	Male	NA	COURSE_CRYPT-68018	Australia	Australian Citizen	English	HEW 1	Tutor Evaluation
1125	1	STAFF_CRYPT-585596	5	33		0	English	Local	Male	NA	COURSE_CRYPT-68018	Australia	Australian Citizen	English	HEW 1	Tutor Evaluation
1126	1	STAFF_CRYPT-585596	6	33		0	English	Local	Male	NA	COURSE_CRYPT-68018	Australia	Australian Citizen	English	HEW 1	Tutor Evaluation
1127	1	STAFF_CRYPT-585596	5	31		0	English	Local	Male	NA	COURSE_CRYPT-68018	Australia	Australian Citizen	English	HEW 1	Tutor Evaluation
1128	1	STAFF_CRYPT-585596	6	33		0	English	Local	Male	NA	COURSE_CRYPT-68018	Australia	Australian Citizen	English	HEW 1	Tutor Evaluation
1129	1	STAFF_CRYPT-585596	6	34		0	English	Local	Male	NA	COURSE_CRYPT-68018	Australia	Australian Citizen	English	HEW 1	Tutor Evaluation
1130	1	STAFF_CRYPT-585596	6	33		0	English	Local	Male	NA	COURSE_CRYPT-68018	Australia	Australian Citizen	English	HEW 1	Tutor Evaluation
1131	1	STAFF_CRYPT-585596	6	34		0	English	Local	Female	NA	COURSE_CRYPT-68018	Australia	Australian Citizen	English	HEW 1	Tutor Evaluation
1132	1	STAFF_CRYPT-585596	6	33		0	English	Local	Male	NA	COURSE_CRYPT-68018	Australia	Australian Citizen	English	HEW 1	Tutor Evaluation
1133	1	STAFF_CRYPT-585596	5	31		0	English	Local	Male	NA	COURSE_CRYPT-68018	Australia	Australian Citizen	English	HEW 1	Tutor Evaluation
1134	1	STAFF_CRYPT-585596	6	33		0	English	International	Female	NA	COURSE_CRYPT-68018	Australia	Australian Citizen	English	HEW 1	Tutor Evaluation
1135	1	STAFF_CRYPT-585596	6	33		0	English	International	Female	NA	COURSE_CRYPT-68018	Australia	Australian Citizen	English	HEW 1	Tutor Evaluation
1136	1	STAFF_CRYPT-585596	6	33		0	English	International	Male	NA	COURSE_CRYPT-68018	Australia	Australian Citizen	English	HEW 1	Tutor Evaluation
1137	1	STAFF_CRYPT-585596	6	34		0	English	Local	Male	NA	COURSE_CRYPT-68018	Australia	Australian Citizen	English	HEW 1	Tutor Evaluation
1138	0	STAFF_CRYPT-584777	2	54		0	English	Local	Female	NA	COURSE_CRYPT-84758	Australia	Australian Citizen	English	HEW 5	Tutor Evaluation
1139	0	STAFF_CRYPT-584777	5	54		0	English	Local	Male	NA	COURSE_CRYPT-84758	Australia	Australian Citizen	English	HEW 5	Tutor Evaluation
1140	0	STAFF_CRYPT-584777	4	54		0	English	Local	Female	NA	COURSE_CRYPT-84758	Australia	Australian Citizen	English	HEW 5	Tutor Evaluation
1141	0	STAFF_CRYPT-584777	4	54		0	English	Local	Female	NA	COURSE_CRYPT-84758	Australia	Australian Citizen	English	HEW 5	Tutor Evaluation
1142	0	STAFF_CRYPT-584777	4	54		0	English	Local	Female	NA	COURSE_CRYPT-84758	Australia	Australian Citizen	English	HEW 5	Tutor Evaluation
1143	0	STAFF_CRYPT-584777	4	54		0	English	Local	Female	NA	COURSE_CRYPT-84758	Australia	Australian Citizen	English	HEW 5	Tutor Evaluation
1144	0	STAFF_CRYPT-584777	5	54		0	English	Local	Female	NA	COURSE_CRYPT-84758	Australia	Australian Citizen	English	HEW 5	Tutor Evaluation
1145	0	STAFF_CRYPT-584777	5	54		0	English	Local	Male	NA	COURSE_CRYPT-84758	Australia	Australian Citizen	English	HEW 5	Tutor Evaluation
1146	0	STAFF_CRYPT-584777	3	54		0	English	Local	Female	NA	COURSE_CRYPT-84758	Australia	Australian Citizen	English	HEW 5	Tutor Evaluation
1147	0	STAFF_CRYPT-584777	5	54		0	English	Local	Female	NA	COURSE_CRYPT-84758	Australia	Australian Citizen	English	HEW 5	Tutor Evaluation
1148	0	STAFF_CRYPT-584777	4	54		0	English	International	Female	NA	COURSE_CRYPT-84758	Australia	Australian Citizen	English	HEW 5	Tutor Evaluation
1149	0	STAFF_CRYPT-584777	6	54		0	English	Local	Female	NA	COURSE_CRYPT-84758	Australia	Australian Citizen	English	HEW 5	Tutor Evaluation
1150	0	STAFF_CRYPT-584777	4	54		0	English	Local	Male	NA	COURSE_CRYPT-84758	Australia	Australian Citizen	English	HEW 5	Tutor Evaluation
1151	0	STAFF_CRYPT-584777	4	54		0	English	Local	Female	NA	COURSE_CRYPT-84758	Australia	Australian Citizen	English	HEW 5	Tutor Evaluation
1152	0	STAFF_CRYPT-584777	2	54		0	English	Local	Female	NA	COURSE_CRYPT-84758	Australia	Australian Citizen	English	HEW 5	Tutor Evaluation
1153	0	STAFF_CRYPT-584777	5	54		0	English	Local	Female	NA	COURSE_CRYPT-84758	Australia	Australian Citizen	English	HEW 5	Tutor Evaluation
1154	0	STAFF_CRYPT-584777	5	54		0	English	Local	Male	NA	COURSE_CRYPT-84758	Australia	Australian Citizen	English	HEW 5	Tutor Evaluation
1155	0	STAFF_CRYPT-584777	5	54		0	English	Local	Male	NA	COURSE_CRYPT-84758	Australia	Australian Citizen	English	HEW 5	Tutor Evaluation
1156	0	STAFF_CRYPT-584777	5	54		0	English	Local	Male	NA	COURSE_CRYPT-84758	Australia	Australian Citizen	English	HEW 5	Tutor Evaluation
1157	0	STAFF_CRYPT-584777	6	54		0	English	Local	Female	NA	COURSE_CRYPT-84758	Australia	Australian Citizen	English	HEW 5	Tutor Evaluation
1158	0	STAFF_CRYPT-584777	5	54		0	English	Local	Female	NA	COURSE_CRYPT-84758	Australia	Australian Citizen	English	HEW 5	Tutor Evaluation
1159	0	STAFF_CRYPT-584777	5	54		0	English	International	Female	NA	COURSE_CRYPT-84758	Australia	Australian Citizen	English	HEW 5	Tutor Evaluation
1160	0	STAFF_CRYPT-584777	5	54		0	English	Local	Female	NA	COURSE_CRYPT-84758	Australia	Australian Citizen	English	HEW 5	Tutor Evaluation
1161	0	STAFF_CRYPT-584777	6	54		0	English	Local	Female	NA	COURSE_CRYPT-84758	Australia	Australian Citizen	English	HEW 5	Tutor Evaluation
1162	0	STAFF_CRYPT-584777	5	54		0	English	Local	Female	NA	COURSE_CRYPT-84758	Australia	Australian Citizen	English	HEW 5	Tutor Evaluation
1163	0	STAFF_CRYPT-584777	5	54		0	English	Local	Female	NA	COURSE_CRYPT-84758	Australia	Australian Citizen	English	HEW 5	Tutor Evaluation
1164	0	STAFF_CRYPT-584777	5	54		0	English	Local	Female	NA	COURSE_CRYPT-84758	Australia	Australian Citizen	English	HEW 5	Tutor Evaluation
1165	0	STAFF_CRYPT-584777	6	54		0	English	Local	Male	NA	COURSE_CRYPT-84758	Australia	Australian Citizen	English	HEW 5	Tutor Evaluation
1166	0	STAFF_CRYPT-584777	3	54		0	English	Local	Female	NA	COURSE_CRYPT-84758	Australia	Australian Citizen	English	HEW 5	Tutor Evaluation
1167	0	STAFF_CRYPT-584777	6	54		0	English	Local	Male	NA	COURSE_CRYPT-84758	Australia	Australian Citizen	English	HEW 5	Tutor Evaluation
1168	0	STAFF_CRYPT-584777	5	54		0	English	Local	Female	NA	COURSE_CRYPT-84758	Australia	Australian Citizen	English	HEW 5	Tutor Evaluation
1169	0	STAFF_CRYPT-584777	5	54		0	English	Local	Female	NA	COURSE_CRYPT-84758	Australia	Australian Citizen	English	HEW 5	Tutor Evaluation
1170	0	STAFF_CRYPT-584777	5	54		0	English	Local	Male	NA	COURSE_CRYPT-84758	Australia	Australian Citizen	English	HEW 5	Tutor Evaluation
1171	0	STAFF_CRYPT-584777	4	54		0	English	Local	Female	NA	COURSE_CRYPT-84758	Australia	Australian Citizen	English	HEW 5	Tutor Evaluation
1172	0	STAFF_CRYPT-584777	4	54		0	English	Local	Female	NA	COURSE_CRYPT-84758	Australia	Australian Citizen	English	HEW 5	Tutor Evaluation
1173	0	STAFF_CRYPT-584777	5	54		0	English	International	Female	NA	COURSE_CRYPT-84758	Australia	Australian Citizen	English	HEW 5	Tutor Evaluation
1174	0	STAFF_CRYPT-584777	5	54		0	English	Local	Female	NA	COURSE_CRYPT-84758	Australia	Australian Citizen	English	HEW 5	Tutor Evaluation
1175	0	STAFF_CRYPT-567322	6	52		1	English	Local	Male	NA	COURSE_CRYPT-84758	Australia	Australian Citizen	English	HEW 5	Tutor Evaluation
1176	0	STAFF_CRYPT-567322	6	52		1	English	Local	Female	NA	COURSE_CRYPT-84758	Australia	Australian Citizen	English	HEW 5	Tutor Evaluation
1177	0	STAFF_CRYPT-567322	5	52		1	English	Local	Female	NA	COURSE_CRYPT-84758	Australia	Australian Citizen	English	HEW 5	Tutor Evaluation
1178	0	STAFF_CRYPT-567322	5	52		1	English	Local	Female	NA	COURSE_CRYPT-84758	Australia	Australian Citizen	English	HEW 5	Tutor Evaluation
1179	0	STAFF_CRYPT-567322	5	52		1	English	Local	Male	NA	COURSE_CRYPT-84758	Australia	Australian Citizen	English	HEW 5	Tutor Evaluation
1180	0	STAFF_CRYPT-567322	5	52		1	English	Local	Male	NA	COURSE_CRYPT-84758	Australia	Australian Citizen	English	HEW 5	Tutor Evaluation
1181	0	STAFF_CRYPT-567322	5	52		1	English	Local	Female	NA	COURSE_CRYPT-84758	Australia	Australian Citizen	English	HEW 5	Tutor Evaluation
1182	0	STAFF_CRYPT-567322	5	52		1	English	Local	Female	NA	COURSE_CRYPT-84758	Australia	Australian Citizen	English	HEW 5	Tutor Evaluation
1183	0	STAFF_CRYPT-567322	4	52		1	English	Local	Female	NA	COURSE_CRYPT-84758	Australia	Australian Citizen	English	HEW 5	Tutor Evaluation
1184	0	STAFF_CRYPT-567322	5	52		1	English	International	Male	NA	COURSE_CRYPT-84758	Australia	Australian Citizen	English	HEW 5	Tutor Evaluation
1185	0	STAFF_CRYPT-567322	6	52		1	English	Local	Female	NA	COURSE_CRYPT-84758	Australia	Australian Citizen	English	HEW 5	Tutor Evaluation
1186	0	STAFF_CRYPT-567322	5	52		1	English	Local	Female	NA	COURSE_CRYPT-84758	Australia	Australian Citizen	English	HEW 5	Tutor Evaluation
1187	0	STAFF_CRYPT-567322	4	52		1	English	International	Female	NA	COURSE_CRYPT-84758	Australia	Australian Citizen	English	HEW 5	Tutor Evaluation
1188	0	STAFF_CRYPT-567322	5	52		1	English	Local	Female	NA	COURSE_CRYPT-84758	Australia	Australian Citizen	English	HEW 5	Tutor Evaluation
1189	0	STAFF_CRYPT-567322	5	52		1	English	Local	Male	NA	COURSE_CRYPT-84758	Australia	Australian Citizen	English	HEW 5	Tutor Evaluation
1190	0	STAFF_CRYPT-567322	5	52		1	English	International	Male	NA	COURSE_CRYPT-84758	Australia	Australian Citizen	English	HEW 5	Tutor Evaluation
1191	0	STAFF_CRYPT-567322	6	52		1	English	Local	Female	NA	COURSE_CRYPT-84758	Australia	Australian Citizen	English	HEW 5	Tutor Evaluation
1192	0	STAFF_CRYPT-567322	6	52		1	English	Local	Male	NA	COURSE_CRYPT-84758	Australia	Australian Citizen	English	HEW 5	Tutor Evaluation
1193	0	STAFF_CRYPT-567322	6	52		1	English	Local	Female	NA	COURSE_CRYPT-84758	Australia	Australian Citizen	English	HEW 5	Tutor Evaluation
1194	0	STAFF_CRYPT-567322	6	52		1	English	Local	Male	NA	COURSE_CRYPT-84758	Australia	Australian Citizen	English	HEW 5	Tutor Evaluation
1195	0	STAFF_CRYPT-567322	6	52		1	English	Local	Male	NA	COURSE_CRYPT-84758	Australia	Australian Citizen	English	HEW 5	Tutor Evaluation
1196	0	STAFF_CRYPT-567322	6	52		1	English	Local	Female	NA	COURSE_CRYPT-84758	Australia	Australian Citizen	English	HEW 5	Tutor Evaluation
1197	0	STAFF_CRYPT-567322	4	52		1	English	Local	Male	NA	COURSE_CRYPT-84758	Australia	Australian Citizen	English	HEW 5	Tutor Evaluation
1198	0	STAFF_CRYPT-567322	5	52		1	English	Local	Male	NA	COURSE_CRYPT-84758	Australia	Australian Citizen	English	HEW 5	Tutor Evaluation
1199	0	STAFF_CRYPT-567322	6	52		1	English	Local	Female	NA	COURSE_CRYPT-84758	Australia	Australian Citizen	English	HEW 5	Tutor Evaluation
1200	0	STAFF_CRYPT-567322	5	52		1	English	Local	Female	NA	COURSE_CRYPT-84758	Australia	Australian Citizen	English	HEW 5	Tutor Evaluation
1201	0	STAFF_CRYPT-567322	6	52		1	English	Local	Female	NA	COURSE_CRYPT-84758	Australia	Australian Citizen	English	HEW 5	Tutor Evaluation
1202	0	STAFF_CRYPT-567322	6	52		1	English	Local	Female	NA	COURSE_CRYPT-84758	Australia	Australian Citizen	English	HEW 5	Tutor Evaluation
1203	0	STAFF_CRYPT-567322	5	52		1	English	Local	Female	NA	COURSE_CRYPT-84758	Australia	Australian Citizen	English	HEW 5	Tutor Evaluation
1204	0	STAFF_CRYPT-567322	5	52		1	English	Local	Female	NA	COURSE_CRYPT-84758	Australia	Australian Citizen	English	HEW 5	Tutor Evaluation
1205	0	STAFF_CRYPT-567322	6	52		1	English	Local	Male	NA	COURSE_CRYPT-84758	Australia	Australian Citizen	English	HEW 5	Tutor Evaluation
1206	0	STAFF_CRYPT-567322	5	52		1	English	International	Female	NA	COURSE_CRYPT-84758	Australia	Australian Citizen	English	HEW 5	Tutor Evaluation
1207	0	STAFF_CRYPT-567322	5	52		1	English	Local	Male	NA	COURSE_CRYPT-84758	Australia	Australian Citizen	English	HEW 5	Tutor Evaluation
1208	0	STAFF_CRYPT-574049	5	74		1	English	Local	Male	NA	COURSE_CRYPT-84851	Australia	Australian Citizen	English		Tutor Evaluation
1209	0	STAFF_CRYPT-574049	6	74		1	English	Local	Female	NA	COURSE_CRYPT-84851	Australia	Australian Citizen	English		Tutor Evaluation
1210	0	STAFF_CRYPT-574049	6	74		1	English	Local	Male	NA	COURSE_CRYPT-84851	Australia	Australian Citizen	English		Tutor Evaluation
1211	0	STAFF_CRYPT-574049	6	74		1	English	Local	Female	NA	COURSE_CRYPT-84851	Australia	Australian Citizen	English		Tutor Evaluation
1212	0	STAFF_CRYPT-574049	6	74		1	English	International	Female	NA	COURSE_CRYPT-84851	Australia	Australian Citizen	English		Tutor Evaluation
1213	0	STAFF_CRYPT-574049	6	74		1	English	Local	Female	NA	COURSE_CRYPT-84851	Australia	Australian Citizen	English		Tutor Evaluation
1214	0	STAFF_CRYPT-574049	5	74		1	English	International	Female	NA	COURSE_CRYPT-84851	Australia	Australian Citizen	English		Tutor Evaluation
1215	0	STAFF_CRYPT-574049	5	74		1	English	Local	Male	NA	COURSE_CRYPT-84851	Australia	Australian Citizen	English		Tutor Evaluation
1216	0	STAFF_CRYPT-574049	5	74		1	English	International	Female	NA	COURSE_CRYPT-84851	Australia	Australian Citizen	English		Tutor Evaluation
1217	0	STAFF_CRYPT-574049	6	74		1	English	Local	Female	NA	COURSE_CRYPT-84851	Australia	Australian Citizen	English		Tutor Evaluation
1218	0	STAFF_CRYPT-574049	5	74		1	English	Local	Male	NA	COURSE_CRYPT-84851	Australia	Australian Citizen	English		Tutor Evaluation
1219	0	STAFF_CRYPT-574049	6	74		1	English	Local	Male	NA	COURSE_CRYPT-84851	Australia	Australian Citizen	English		Tutor Evaluation
1220	0	STAFF_CRYPT-574049	6	74		1	English	Local	Female	NA	COURSE_CRYPT-84851	Australia	Australian Citizen	English		Tutor Evaluation
1221	0	STAFF_CRYPT-574049	6	74		1	English	Local	Female	NA	COURSE_CRYPT-84851	Australia	Australian Citizen	English		Tutor Evaluation
1222	0	STAFF_CRYPT-574049	5	74		1	English	Local	Male	NA	COURSE_CRYPT-84851	Australia	Australian Citizen	English		Tutor Evaluation
1223	0	STAFF_CRYPT-574049	5	74		1	English	Local	Male	NA	COURSE_CRYPT-84851	Australia	Australian Citizen	English		Tutor Evaluation
1224	0	STAFF_CRYPT-574049	6	74		1	English	Local	Female	NA	COURSE_CRYPT-84851	Australia	Australian Citizen	English		Tutor Evaluation
1225	0	STAFF_CRYPT-574049	5	74		1	English	Local	Female	NA	COURSE_CRYPT-84851	Australia	Australian Citizen	English		Tutor Evaluation
1226	0	STAFF_CRYPT-574049	5	74		1	English	Local	Female	NA	COURSE_CRYPT-84851	Australia	Australian Citizen	English		Tutor Evaluation
1227	0	STAFF_CRYPT-574049	4	74		1	English	Local	Female	NA	COURSE_CRYPT-84851	Australia	Australian Citizen	English		Tutor Evaluation
1228	0	STAFF_CRYPT-574049	6	74		1	English	Local	Female	NA	COURSE_CRYPT-84851	Australia	Australian Citizen	English		Tutor Evaluation
1229	0	STAFF_CRYPT-574049	6	74		1	English	Local	Female	NA	COURSE_CRYPT-84851	Australia	Australian Citizen	English		Tutor Evaluation
1230	0	STAFF_CRYPT-574049	5	74		1	English	International	Female	NA	COURSE_CRYPT-84851	Australia	Australian Citizen	English		Tutor Evaluation
1231	0	STAFF_CRYPT-574049	5	74		1	English	Local	Female	NA	COURSE_CRYPT-84851	Australia	Australian Citizen	English		Tutor Evaluation
1232	0	STAFF_CRYPT-574049	6	74		1	English	International	Female	NA	COURSE_CRYPT-84851	Australia	Australian Citizen	English		Tutor Evaluation
1233	0	STAFF_CRYPT-574049	6	74		1	English	Local	Female	NA	COURSE_CRYPT-84851	Australia	Australian Citizen	English		Tutor Evaluation
1234	0	STAFF_CRYPT-574049	6	74		1	English	Local	Male	NA	COURSE_CRYPT-84851	Australia	Australian Citizen	English		Tutor Evaluation
1235	0	STAFF_CRYPT-574049	5	74		1	English	Local	Male	NA	COURSE_CRYPT-84851	Australia	Australian Citizen	English		Tutor Evaluation
1236	0	STAFF_CRYPT-574049	5	74		1	English	Local	Female	NA	COURSE_CRYPT-84851	Australia	Australian Citizen	English		Tutor Evaluation
1237	0	STAFF_CRYPT-574049	6	74		1	English	Local	Female	NA	COURSE_CRYPT-84851	Australia	Australian Citizen	English		Tutor Evaluation
1238	0	STAFF_CRYPT-574049	6	74		1	English	Local	Male	NA	COURSE_CRYPT-84851	Australia	Australian Citizen	English		Tutor Evaluation
1239	0	STAFF_CRYPT-574049	5	74		1	English	International	Female	NA	COURSE_CRYPT-84851	Australia	Australian Citizen	English		Tutor Evaluation
1240	0	STAFF_CRYPT-574049	5	74		1	English	International	Female	NA	COURSE_CRYPT-84851	Australia	Australian Citizen	English		Tutor Evaluation
1241	0	STAFF_CRYPT-574049	5	74		1	English	Local	Female	NA	COURSE_CRYPT-84851	Australia	Australian Citizen	English		Tutor Evaluation
1242	0	STAFF_CRYPT-574049	6	74		1	English	Local	Male	NA	COURSE_CRYPT-84851	Australia	Australian Citizen	English		Tutor Evaluation
1243	0	STAFF_CRYPT-574049	5	74		1	English	Local	Female	NA	COURSE_CRYPT-84851	Australia	Australian Citizen	English		Tutor Evaluation
1244	0	STAFF_CRYPT-574049	5	74		1	English	International	Female	NA	COURSE_CRYPT-84851	Australia	Australian Citizen	English		Tutor Evaluation
1245	0	STAFF_CRYPT-574049	6	74		1	English	Local	Male	NA	COURSE_CRYPT-84851	Australia	Australian Citizen	English		Tutor Evaluation
1246	0	STAFF_CRYPT-574049	5	74		1	English	Local	Female	NA	COURSE_CRYPT-84851	Australia	Australian Citizen	English		Tutor Evaluation
1247	0	STAFF_CRYPT-574049	5	74		1	English	Local	Male	NA	COURSE_CRYPT-84851	Australia	Australian Citizen	English		Tutor Evaluation
1248	0	STAFF_CRYPT-574049	6	74		1	English	Local	Male	NA	COURSE_CRYPT-84851	Australia	Australian Citizen	English		Tutor Evaluation
1249	0	STAFF_CRYPT-574049	6	74		1	English	Local	Female	NA	COURSE_CRYPT-84851	Australia	Australian Citizen	English		Tutor Evaluation
1250	0	STAFF_CRYPT-574049	5	74		1	English	Local	Female	NA	COURSE_CRYPT-84851	Australia	Australian Citizen	English		Tutor Evaluation
1251	0	STAFF_CRYPT-574049	5	74		1	English	Local	Male	NA	COURSE_CRYPT-84851	Australia	Australian Citizen	English		Tutor Evaluation
1252	0	STAFF_CRYPT-574049	5	74		1	English	Local	Female	NA	COURSE_CRYPT-84851	Australia	Australian Citizen	English		Tutor Evaluation
1253	0	STAFF_CRYPT-574049	5	74		1	English	Local	Female	NA	COURSE_CRYPT-84851	Australia	Australian Citizen	English		Tutor Evaluation
1254	0	STAFF_CRYPT-574049	6	74		1	English	Local	Female	NA	COURSE_CRYPT-84851	Australia	Australian Citizen	English		Tutor Evaluation
1255	0	STAFF_CRYPT-574049	5	74		1	English	Local	Female	NA	COURSE_CRYPT-84851	Australia	Australian Citizen	English		Tutor Evaluation
1256	0	STAFF_CRYPT-574049	6	74		1	English	Local	Male	NA	COURSE_CRYPT-84851	Australia	Australian Citizen	English		Tutor Evaluation
1257	0	STAFF_CRYPT-574049	6	74		1	English	International	Male	NA	COURSE_CRYPT-84851	Australia	Australian Citizen	English		Tutor Evaluation
1258	0	STAFF_CRYPT-574049	5	74		1	English	Local	Female	NA	COURSE_CRYPT-84851	Australia	Australian Citizen	English		Tutor Evaluation
1259	0	STAFF_CRYPT-574049	4	74		1	English	International	Male	NA	COURSE_CRYPT-84851	Australia	Australian Citizen	English		Tutor Evaluation
1260	0	STAFF_CRYPT-574049	4	74		1	English	Local	Male	NA	COURSE_CRYPT-84851	Australia	Australian Citizen	English		Tutor Evaluation
1261	0	STAFF_CRYPT-574049	4	74		1	English	Local	Female	NA	COURSE_CRYPT-84851	Australia	Australian Citizen	English		Tutor Evaluation
1262	0	STAFF_CRYPT-574049	6	74		1	English	Local	Female	NA	COURSE_CRYPT-84851	Australia	Australian Citizen	English		Tutor Evaluation
1263	0	STAFF_CRYPT-574049	5	74		1	English	Local	Female	NA	COURSE_CRYPT-84851	Australia	Australian Citizen	English		Tutor Evaluation
1264	0	STAFF_CRYPT-574049	4	74		1	English	Local	Female	NA	COURSE_CRYPT-84851	Australia	Australian Citizen	English		Tutor Evaluation
1265	0	STAFF_CRYPT-574049	6	74		1	English	Local	Male	NA	COURSE_CRYPT-84851	Australia	Australian Citizen	English		Tutor Evaluation
1266	0	STAFF_CRYPT-574049	5	74		1	English	Local	Male	NA	COURSE_CRYPT-84851	Australia	Australian Citizen	English		Tutor Evaluation
1267	0	STAFF_CRYPT-574049	5	74		1	English	Local	Male	NA	COURSE_CRYPT-84851	Australia	Australian Citizen	English		Tutor Evaluation
1268	0	STAFF_CRYPT-574049	5	74		1	English	Local	Female	NA	COURSE_CRYPT-84851	Australia	Australian Citizen	English		Tutor Evaluation
1269	0	STAFF_CRYPT-574049	6	74		1	English	Local	Male	NA	COURSE_CRYPT-84851	Australia	Australian Citizen	English		Tutor Evaluation
1270	0	STAFF_CRYPT-574049	5	74		1	English	Local	Female	NA	COURSE_CRYPT-84851	Australia	Australian Citizen	English		Tutor Evaluation
1271	0	STAFF_CRYPT-574049	5	74		1	English	Local	Female	NA	COURSE_CRYPT-84851	Australia	Australian Citizen	English		Tutor Evaluation
1272	0	STAFF_CRYPT-574049	5	74		1	English	Local	Female	NA	COURSE_CRYPT-84851	Australia	Australian Citizen	English		Tutor Evaluation
1273	0	STAFF_CRYPT-574049	5	74		1	English	Local	Female	NA	COURSE_CRYPT-84851	Australia	Australian Citizen	English		Tutor Evaluation
1274	0	STAFF_CRYPT-574049	5	74		1	English	Local	Female	NA	COURSE_CRYPT-84851	Australia	Australian Citizen	English		Tutor Evaluation
1275	0	STAFF_CRYPT-574049	6	74		1	English	Local	Male	NA	COURSE_CRYPT-84851	Australia	Australian Citizen	English		Tutor Evaluation
1276	0	STAFF_CRYPT-574049	6	74		1	English	Local	Male	NA	COURSE_CRYPT-84851	Australia	Australian Citizen	English		Tutor Evaluation
1277	0	STAFF_CRYPT-574049	4	100	UGRD	1	English	Local	Female	58.14	COURSE_CRYPT-168452	Australia	Australian Citizen	English		Tutor Evaluation
1278	0	STAFF_CRYPT-574049	4	100	UGRD	1	English	Local	Female	58.14	COURSE_CRYPT-168452	Australia	Australian Citizen	English		Tutor Evaluation
1279	0	STAFF_CRYPT-574049	5	100	UGRD	1	English	International	Male	79.75	COURSE_CRYPT-168452	Australia	Australian Citizen	English		Tutor Evaluation
1280	0	STAFF_CRYPT-574049	6	100	UGRD	1	English	Local	Female	73.4	COURSE_CRYPT-168452	Australia	Australian Citizen	English		Tutor Evaluation
1281	0	STAFF_CRYPT-574049	5	100	UGRD	1	English	Local	Male	76.67	COURSE_CRYPT-168452	Australia	Australian Citizen	English		Tutor Evaluation
1282	0	STAFF_CRYPT-574049	3	100	UGRD	1	English	Local	Female	78.5	COURSE_CRYPT-168452	Australia	Australian Citizen	English		Tutor Evaluation
1283	0	STAFF_CRYPT-574049	3	100	UGRD	1	English	Local	Female	78.5	COURSE_CRYPT-168452	Australia	Australian Citizen	English		Tutor Evaluation
1284	0	STAFF_CRYPT-574049	5	100	UGRD	1	English	Local	Female	68.5	COURSE_CRYPT-168452	Australia	Australian Citizen	English		Tutor Evaluation
1285	0	STAFF_CRYPT-574049	6	100	UGRD	1	English	International	Male	56.25	COURSE_CRYPT-168452	Australia	Australian Citizen	English		Tutor Evaluation
1286	0	STAFF_CRYPT-574049	6	100	UGRD	1	English	International	Male	56.25	COURSE_CRYPT-168452	Australia	Australian Citizen	English		Tutor Evaluation
1287	0	STAFF_CRYPT-574049	5	100	UGRD	1	English	International	Male	79.75	COURSE_CRYPT-168452	Australia	Australian Citizen	English		Tutor Evaluation
1288	0	STAFF_CRYPT-574049	5	100	UGRD	1	English	Local	Female	68.5	COURSE_CRYPT-168452	Australia	Australian Citizen	English		Tutor Evaluation
1289	0	STAFF_CRYPT-574049	6	100	UGRD	1	English	Local	Female	73.4	COURSE_CRYPT-168452	Australia	Australian Citizen	English		Tutor Evaluation
1290	0	STAFF_CRYPT-574049	5	100	UGRD	1	English	Local	Male	76.67	COURSE_CRYPT-168452	Australia	Australian Citizen	English		Tutor Evaluation
1291	0	STAFF_CRYPT-574049	5	100	UGRD	1	English	Local	Female	63.33	COURSE_CRYPT-168452	Australia	Australian Citizen	English		Tutor Evaluation
1292	0	STAFF_CRYPT-574049	5	100	UGRD	1	English	International	Female	61.38	COURSE_CRYPT-168452	Australia	Australian Citizen	English		Tutor Evaluation
1293	0	STAFF_CRYPT-574049	5	100	UGRD	1	English	Local	Female	63.33	COURSE_CRYPT-168452	Australia	Australian Citizen	English		Tutor Evaluation
1294	0	STAFF_CRYPT-574049	5	100	UGRD	1	English	International	Female	61.38	COURSE_CRYPT-168452	Australia	Australian Citizen	English		Tutor Evaluation
1295	0	STAFF_CRYPT-574049	5	100	UGRD	1	English	Local	Female	73	COURSE_CRYPT-168452	Australia	Australian Citizen	English		Tutor Evaluation
1296	0	STAFF_CRYPT-574049	5	100	UGRD	1	English	Local	Female	73	COURSE_CRYPT-168452	Australia	Australian Citizen	English		Tutor Evaluation
1297	0	STAFF_CRYPT-574049	4	100	UGRD	1	English	International	Male	68	COURSE_CRYPT-168452	Australia	Australian Citizen	English		Tutor Evaluation
1298	0	STAFF_CRYPT-574049	4	100	UGRD	1	English	International	Male	68	COURSE_CRYPT-168452	Australia	Australian Citizen	English		Tutor Evaluation
1299	0	STAFF_CRYPT-574049	6	100	UGRD	1	English	Local	Female	61.25	COURSE_CRYPT-168452	Australia	Australian Citizen	English		Tutor Evaluation
1300	0	STAFF_CRYPT-574049	6	100	UGRD	1	English	Local	Female	61.25	COURSE_CRYPT-168452	Australia	Australian Citizen	English		Tutor Evaluation
1301	0	STAFF_CRYPT-574049	6	100	UGRD	1	English	International	Female	76	COURSE_CRYPT-168452	Australia	Australian Citizen	English		Tutor Evaluation
1302	0	STAFF_CRYPT-574049	6	100	UGRD	1	English	International	Female	76	COURSE_CRYPT-168452	Australia	Australian Citizen	English		Tutor Evaluation
1303	0	STAFF_CRYPT-574049	5	100	UGRD	1	English	Local	Male	75.25	COURSE_CRYPT-168452	Australia	Australian Citizen	English		Tutor Evaluation
1304	0	STAFF_CRYPT-574049	5	100	UGRD	1	English	Local	Male	75.25	COURSE_CRYPT-168452	Australia	Australian Citizen	English		Tutor Evaluation
1305	0	STAFF_CRYPT-574049	6	100	UGRD	1	English	Local	Male	62.5	COURSE_CRYPT-168452	Australia	Australian Citizen	English		Tutor Evaluation
1306	0	STAFF_CRYPT-574049	6	100	UGRD	1	English	Local	Male	62.5	COURSE_CRYPT-168452	Australia	Australian Citizen	English		Tutor Evaluation
1307	0	STAFF_CRYPT-574049	6	100	UGRD	1	English	Local	Male	80	COURSE_CRYPT-168452	Australia	Australian Citizen	English		Tutor Evaluation
1308	0	STAFF_CRYPT-574049	6	100	UGRD	1	English	Local	Male	80	COURSE_CRYPT-168452	Australia	Australian Citizen	English		Tutor Evaluation
1309	0	STAFF_CRYPT-574049	5	100	UGRD	1	English	International	Female	85	COURSE_CRYPT-168452	Australia	Australian Citizen	English		Tutor Evaluation
1310	0	STAFF_CRYPT-574049	5	100	UGRD	1	English	Local	Male	82	COURSE_CRYPT-168452	Australia	Australian Citizen	English		Tutor Evaluation
1311	0	STAFF_CRYPT-574049	6	100	UGRD	1	English	Local	Female	75	COURSE_CRYPT-168452	Australia	Australian Citizen	English		Tutor Evaluation
1312	0	STAFF_CRYPT-574049	5	100	UGRD	1	English	Local	Male	82	COURSE_CRYPT-168452	Australia	Australian Citizen	English		Tutor Evaluation
1313	0	STAFF_CRYPT-574049	5	100	UGRD	1	English	Local	Female	73	COURSE_CRYPT-168452	Australia	Australian Citizen	English		Tutor Evaluation
1314	0	STAFF_CRYPT-574049	5	100	UGRD	1	English	Local	Female	73	COURSE_CRYPT-168452	Australia	Australian Citizen	English		Tutor Evaluation
1315	0	STAFF_CRYPT-574049	5	100	UGRD	1	English	International	Female	85	COURSE_CRYPT-168452	Australia	Australian Citizen	English		Tutor Evaluation
1316	0	STAFF_CRYPT-574049	6	100	UGRD	1	English	Local	Female	75	COURSE_CRYPT-168452	Australia	Australian Citizen	English		Tutor Evaluation
1317	0	STAFF_CRYPT-574049	5	100	UGRD	1	English	Local	Male	75.75	COURSE_CRYPT-168452	Australia	Australian Citizen	English		Tutor Evaluation
1318	0	STAFF_CRYPT-574049	5	100	UGRD	1	English	Local	Male	75.75	COURSE_CRYPT-168452	Australia	Australian Citizen	English		Tutor Evaluation
1319	0	STAFF_CRYPT-574049	6	100	UGRD	1	English	Local	Male	60.5	COURSE_CRYPT-168452	Australia	Australian Citizen	English		Tutor Evaluation
1320	0	STAFF_CRYPT-574049	6	100	UGRD	1	English	Local	Male	60.5	COURSE_CRYPT-168452	Australia	Australian Citizen	English		Tutor Evaluation
1321	0	STAFF_CRYPT-574049	6	100	NAWD	1	English	International	Female	59.75	COURSE_CRYPT-168452	Australia	Australian Citizen	English		Tutor Evaluation
1322	0	STAFF_CRYPT-574049	6	100	NAWD	1	English	International	Female	59.75	COURSE_CRYPT-168452	Australia	Australian Citizen	English		Tutor Evaluation
1323	1	STAFF_CRYPT-574049	5	28		1	English	Local	Male	NA	COURSE_CRYPT-188677	Australia	Australian Citizen	English		Tutor Evaluation
1324	1	STAFF_CRYPT-574049	6	28		1	English	Local	Female	NA	COURSE_CRYPT-188677	Australia	Australian Citizen	English		Tutor Evaluation
1325	1	STAFF_CRYPT-574049	6	75		1	English	Local	Male	NA	COURSE_CRYPT-84816	Australia	Australian Citizen	English		Tutor Evaluation
1326	1	STAFF_CRYPT-574049	5	75		1	English	Local	Female	NA	COURSE_CRYPT-84816	Australia	Australian Citizen	English		Tutor Evaluation
1327	1	STAFF_CRYPT-574049	6	75		1	English	Local	Female	NA	COURSE_CRYPT-84816	Australia	Australian Citizen	English		Tutor Evaluation
1328	1	STAFF_CRYPT-574049	6	28		1	English	Local	Male	NA	COURSE_CRYPT-188677	Australia	Australian Citizen	English		Tutor Evaluation
1329	1	STAFF_CRYPT-574049	6	75		1	English	Local	Male	NA	COURSE_CRYPT-84816	Australia	Australian Citizen	English		Tutor Evaluation
1330	1	STAFF_CRYPT-574049	5	75		1	English	Local	Male	NA	COURSE_CRYPT-84816	Australia	Australian Citizen	English		Tutor Evaluation
1331	1	STAFF_CRYPT-574049	6	75		1	English	Local	Female	NA	COURSE_CRYPT-84816	Australia	Australian Citizen	English		Tutor Evaluation
1332	1	STAFF_CRYPT-574049	5	75		1	English	Local	Male	NA	COURSE_CRYPT-84816	Australia	Australian Citizen	English		Tutor Evaluation
1333	1	STAFF_CRYPT-574049	6	75		1	English	Local	Female	NA	COURSE_CRYPT-84816	Australia	Australian Citizen	English		Tutor Evaluation
1334	1	STAFF_CRYPT-574049	4	28		1	English	Local	Male	NA	COURSE_CRYPT-188677	Australia	Australian Citizen	English		Tutor Evaluation
1335	1	STAFF_CRYPT-574049	6	75		1	English	Local	Female	NA	COURSE_CRYPT-84816	Australia	Australian Citizen	English		Tutor Evaluation
1336	1	STAFF_CRYPT-574049	5	75		1	English	International	Female	NA	COURSE_CRYPT-84816	Australia	Australian Citizen	English		Tutor Evaluation
1337	1	STAFF_CRYPT-574049	5	28		1	English	Local	Female	NA	COURSE_CRYPT-188677	Australia	Australian Citizen	English		Tutor Evaluation
1338	1	STAFF_CRYPT-574049	5	28		1	English	Local	Female	NA	COURSE_CRYPT-188677	Australia	Australian Citizen	English		Tutor Evaluation
1339	1	STAFF_CRYPT-574049	6	28		1	English	Local	Male	NA	COURSE_CRYPT-188677	Australia	Australian Citizen	English		Tutor Evaluation
1340	1	STAFF_CRYPT-574049	5	75		1	English	Local	Female	NA	COURSE_CRYPT-84816	Australia	Australian Citizen	English		Tutor Evaluation
1341	1	STAFF_CRYPT-574049	6	75		1	English	Local	Female	NA	COURSE_CRYPT-84816	Australia	Australian Citizen	English		Tutor Evaluation
1342	1	STAFF_CRYPT-574049	4	75		1	English	Local	Female	NA	COURSE_CRYPT-84816	Australia	Australian Citizen	English		Tutor Evaluation
1343	1	STAFF_CRYPT-574049	5	75		1	English	International	Male	NA	COURSE_CRYPT-84816	Australia	Australian Citizen	English		Tutor Evaluation
1344	1	STAFF_CRYPT-574049	6	75		1	English	International	Female	NA	COURSE_CRYPT-84816	Australia	Australian Citizen	English		Tutor Evaluation
1345	1	STAFF_CRYPT-574049	5	75		1	English	Local	Male	NA	COURSE_CRYPT-84816	Australia	Australian Citizen	English		Tutor Evaluation
1346	1	STAFF_CRYPT-574049	6	28		1	English	Local	Male	NA	COURSE_CRYPT-188677	Australia	Australian Citizen	English		Tutor Evaluation
1347	1	STAFF_CRYPT-574049	6	75		1	English	Local	Female	NA	COURSE_CRYPT-84816	Australia	Australian Citizen	English		Tutor Evaluation
1348	1	STAFF_CRYPT-574049	5	28		1	English	International	Male	NA	COURSE_CRYPT-188677	Australia	Australian Citizen	English		Tutor Evaluation
1349	1	STAFF_CRYPT-574049	6	28		1	English	Local	Female	NA	COURSE_CRYPT-188677	Australia	Australian Citizen	English		Tutor Evaluation
1350	1	STAFF_CRYPT-574049	6	28		1	English	Local	Female	NA	COURSE_CRYPT-188677	Australia	Australian Citizen	English		Tutor Evaluation
1351	1	STAFF_CRYPT-574049	5	75		1	English	Local	Female	NA	COURSE_CRYPT-84816	Australia	Australian Citizen	English		Tutor Evaluation
1352	1	STAFF_CRYPT-574049	6	75		1	English	International	Female	NA	COURSE_CRYPT-84816	Australia	Australian Citizen	English		Tutor Evaluation
1353	1	STAFF_CRYPT-574049	6	75		1	English	Local	Female	NA	COURSE_CRYPT-84816	Australia	Australian Citizen	English		Tutor Evaluation
1354	1	STAFF_CRYPT-574049	6	75		1	English	Local	Female	NA	COURSE_CRYPT-84816	Australia	Australian Citizen	English		Tutor Evaluation
1355	1	STAFF_CRYPT-574049	5	75		1	English	Local	Male	NA	COURSE_CRYPT-84816	Australia	Australian Citizen	English		Tutor Evaluation
1356	1	STAFF_CRYPT-574049	5	75		1	English	Local	Male	NA	COURSE_CRYPT-84816	Australia	Australian Citizen	English		Tutor Evaluation
1357	1	STAFF_CRYPT-574049	6	75		1	English	Local	Male	NA	COURSE_CRYPT-84816	Australia	Australian Citizen	English		Tutor Evaluation
1358	1	STAFF_CRYPT-574049	6	75		1	English	Local	Female	NA	COURSE_CRYPT-84816	Australia	Australian Citizen	English		Tutor Evaluation
1359	1	STAFF_CRYPT-574049	5	75		1	English	Local	Female	NA	COURSE_CRYPT-84816	Australia	Australian Citizen	English		Tutor Evaluation
1360	1	STAFF_CRYPT-574049	6	75		1	English	Local	Female	NA	COURSE_CRYPT-84816	Australia	Australian Citizen	English		Tutor Evaluation
1361	1	STAFF_CRYPT-574049	3	75		1	English	Local	Female	NA	COURSE_CRYPT-84816	Australia	Australian Citizen	English		Tutor Evaluation
1362	1	STAFF_CRYPT-574049	6	75		1	English	Local	Female	NA	COURSE_CRYPT-84816	Australia	Australian Citizen	English		Tutor Evaluation
1363	1	STAFF_CRYPT-574049	5	75		1	English	Local	Male	NA	COURSE_CRYPT-84816	Australia	Australian Citizen	English		Tutor Evaluation
1364	1	STAFF_CRYPT-574049	6	75		1	English	Local	Female	NA	COURSE_CRYPT-84816	Australia	Australian Citizen	English		Tutor Evaluation
1365	1	STAFF_CRYPT-574049	6	75		1	English	Local	Male	NA	COURSE_CRYPT-84816	Australia	Australian Citizen	English		Tutor Evaluation
1366	1	STAFF_CRYPT-574049	6	75		1	English	Local	Female	NA	COURSE_CRYPT-84816	Australia	Australian Citizen	English		Tutor Evaluation
1367	1	STAFF_CRYPT-574049	6	75		1	English	Local	Female	NA	COURSE_CRYPT-84816	Australia	Australian Citizen	English		Tutor Evaluation
1368	1	STAFF_CRYPT-574049	6	75		1	English	International	Female	NA	COURSE_CRYPT-84816	Australia	Australian Citizen	English		Tutor Evaluation
1369	1	STAFF_CRYPT-574049	5	28		1	English	Local	Female	NA	COURSE_CRYPT-188677	Australia	Australian Citizen	English		Tutor Evaluation
1370	1	STAFF_CRYPT-574049	6	28		1	English	Local	Female	NA	COURSE_CRYPT-188677	Australia	Australian Citizen	English		Tutor Evaluation
1371	1	STAFF_CRYPT-574049	6	28		1	English	Local	Male	NA	COURSE_CRYPT-188677	Australia	Australian Citizen	English		Tutor Evaluation
1372	1	STAFF_CRYPT-574049	6	28		1	English	Local	Female	NA	COURSE_CRYPT-188677	Australia	Australian Citizen	English		Tutor Evaluation
1373	1	STAFF_CRYPT-574049	6	28		1	English	Local	Female	NA	COURSE_CRYPT-188677	Australia	Australian Citizen	English		Tutor Evaluation
1374	1	STAFF_CRYPT-574049	6	28		1	English	Local	Female	NA	COURSE_CRYPT-188677	Australia	Australian Citizen	English		Tutor Evaluation
1375	1	STAFF_CRYPT-574049	5	28		1	English	Local	Female	NA	COURSE_CRYPT-188677	Australia	Australian Citizen	English		Tutor Evaluation
1376	1	STAFF_CRYPT-574049	6	75		1	English	Local	Male	NA	COURSE_CRYPT-84816	Australia	Australian Citizen	English		Tutor Evaluation
1377	1	STAFF_CRYPT-574049	5	75		1	English	Local	Female	NA	COURSE_CRYPT-84816	Australia	Australian Citizen	English		Tutor Evaluation
1378	1	STAFF_CRYPT-574049	6	75		1	English	Local	Female	NA	COURSE_CRYPT-84816	Australia	Australian Citizen	English		Tutor Evaluation
1379	1	STAFF_CRYPT-574049	6	75		1	English	International	Female	NA	COURSE_CRYPT-84816	Australia	Australian Citizen	English		Tutor Evaluation
1380	1	STAFF_CRYPT-574049	5	75		1	English	Local	Female	NA	COURSE_CRYPT-84816	Australia	Australian Citizen	English		Tutor Evaluation
1381	1	STAFF_CRYPT-574049	6	28		1	English	Local	Female	NA	COURSE_CRYPT-188677	Australia	Australian Citizen	English		Tutor Evaluation
1382	1	STAFF_CRYPT-574049	5	75		1	English	Local	Female	NA	COURSE_CRYPT-84816	Australia	Australian Citizen	English		Tutor Evaluation
1383	1	STAFF_CRYPT-574049	5	75		1	English	Local	Male	NA	COURSE_CRYPT-84816	Australia	Australian Citizen	English		Tutor Evaluation
1384	1	STAFF_CRYPT-574049	5	28		1	English	Local	Female	NA	COURSE_CRYPT-188677	Australia	Australian Citizen	English		Tutor Evaluation
1385	1	STAFF_CRYPT-574049	6	75		1	English	International	Female	NA	COURSE_CRYPT-84816	Australia	Australian Citizen	English		Tutor Evaluation
1386	1	STAFF_CRYPT-574049	6	75		1	English	Local	Female	NA	COURSE_CRYPT-84816	Australia	Australian Citizen	English		Tutor Evaluation
1387	1	STAFF_CRYPT-574049	6	75		1	English	Local	Female	NA	COURSE_CRYPT-84816	Australia	Australian Citizen	English		Tutor Evaluation
1388	1	STAFF_CRYPT-574049	6	75		1	English	Local	Female	NA	COURSE_CRYPT-84816	Australia	Australian Citizen	English		Tutor Evaluation
1389	1	STAFF_CRYPT-574049	6	75		1	English	Local	Female	NA	COURSE_CRYPT-84816	Australia	Australian Citizen	English		Tutor Evaluation
1390	1	STAFF_CRYPT-574049	6	75		1	English	Local	Female	NA	COURSE_CRYPT-84816	Australia	Australian Citizen	English		Tutor Evaluation
1391	1	STAFF_CRYPT-574049	6	28		1	English	Local	Male	NA	COURSE_CRYPT-188677	Australia	Australian Citizen	English		Tutor Evaluation
1392	1	STAFF_CRYPT-574049	4	28		1	English	Local	Male	NA	COURSE_CRYPT-188677	Australia	Australian Citizen	English		Tutor Evaluation
1393	1	STAFF_CRYPT-574049	6	28		1	English	Local	Male	NA	COURSE_CRYPT-188677	Australia	Australian Citizen	English		Tutor Evaluation
1394	1	STAFF_CRYPT-574049	5	75		1	English	Local	Female	NA	COURSE_CRYPT-84816	Australia	Australian Citizen	English		Tutor Evaluation
1395	1	STAFF_CRYPT-574049	5	75		1	English	Local	Female	NA	COURSE_CRYPT-84816	Australia	Australian Citizen	English		Tutor Evaluation
1396	1	STAFF_CRYPT-574049	6	75		1	English	International	Female	NA	COURSE_CRYPT-84816	Australia	Australian Citizen	English		Tutor Evaluation
1397	1	STAFF_CRYPT-574049	6	75		1	English	Local	Female	NA	COURSE_CRYPT-84816	Australia	Australian Citizen	English		Tutor Evaluation
1398	1	STAFF_CRYPT-574049	5	75		1	English	Local	Female	NA	COURSE_CRYPT-84816	Australia	Australian Citizen	English		Tutor Evaluation
1399	1	STAFF_CRYPT-574049	5	28		1	English	Local	Female	NA	COURSE_CRYPT-188677	Australia	Australian Citizen	English		Tutor Evaluation
1400	1	STAFF_CRYPT-574049	6	75		1	English	Local	Male	NA	COURSE_CRYPT-84816	Australia	Australian Citizen	English		Tutor Evaluation
1401	0	STAFF_CRYPT-566399	2	110		0	English	Local	Female	NA	COURSE_CRYPT-84758	Australia	Australian Citizen	English	HEW 5	Lecturer Evaluation
1402	0	STAFF_CRYPT-566399	6	110		0	English	Local	Female	NA	COURSE_CRYPT-84758	Australia	Australian Citizen	English	HEW 5	Lecturer Evaluation
1403	0	STAFF_CRYPT-566399	5	110		0	English	International	Female	NA	COURSE_CRYPT-84758	Australia	Australian Citizen	English	HEW 5	Lecturer Evaluation
1404	0	STAFF_CRYPT-566399	5	110		0	English	Local	Male	NA	COURSE_CRYPT-84758	Australia	Australian Citizen	English	HEW 5	Lecturer Evaluation
1405	0	STAFF_CRYPT-566399	6	110		0	English	Local	Female	NA	COURSE_CRYPT-84758	Australia	Australian Citizen	English	HEW 5	Lecturer Evaluation
1406	0	STAFF_CRYPT-566399	5	110		0	English	Local	Male	NA	COURSE_CRYPT-84758	Australia	Australian Citizen	English	HEW 5	Lecturer Evaluation
1407	0	STAFF_CRYPT-566399	5	110		0	English	Local	Female	NA	COURSE_CRYPT-84758	Australia	Australian Citizen	English	HEW 5	Lecturer Evaluation
1408	0	STAFF_CRYPT-566399	5	110		0	English	International	Male	NA	COURSE_CRYPT-84758	Australia	Australian Citizen	English	HEW 5	Lecturer Evaluation
1409	0	STAFF_CRYPT-566399	4	110		0	English	Local	Female	NA	COURSE_CRYPT-84758	Australia	Australian Citizen	English	HEW 5	Lecturer Evaluation
1410	0	STAFF_CRYPT-566399	4	110		0	English	Local	Female	NA	COURSE_CRYPT-84758	Australia	Australian Citizen	English	HEW 5	Lecturer Evaluation
1411	0	STAFF_CRYPT-566399	3	110		0	English	International	Female	NA	COURSE_CRYPT-84758	Australia	Australian Citizen	English	HEW 5	Lecturer Evaluation
1412	0	STAFF_CRYPT-566399	5	110		0	English	Local	Female	NA	COURSE_CRYPT-84758	Australia	Australian Citizen	English	HEW 5	Lecturer Evaluation
1413	0	STAFF_CRYPT-566399	4	110		0	English	Local	Female	NA	COURSE_CRYPT-84758	Australia	Australian Citizen	English	HEW 5	Lecturer Evaluation
1414	0	STAFF_CRYPT-566399	1	110		0	English	Local	Female	NA	COURSE_CRYPT-84758	Australia	Australian Citizen	English	HEW 5	Lecturer Evaluation
1415	0	STAFF_CRYPT-566399	3	110		0	English	Local	Male	NA	COURSE_CRYPT-84758	Australia	Australian Citizen	English	HEW 5	Lecturer Evaluation
1416	0	STAFF_CRYPT-566399	5	110		0	English	International	Female	NA	COURSE_CRYPT-84758	Australia	Australian Citizen	English	HEW 5	Lecturer Evaluation
1417	0	STAFF_CRYPT-566399	4	110		0	English	Local	Male	NA	COURSE_CRYPT-84758	Australia	Australian Citizen	English	HEW 5	Lecturer Evaluation
1418	0	STAFF_CRYPT-566399	4	110		0	English	Local	Female	NA	COURSE_CRYPT-84758	Australia	Australian Citizen	English	HEW 5	Lecturer Evaluation
1419	0	STAFF_CRYPT-566399	4	110		0	English	Local	Female	NA	COURSE_CRYPT-84758	Australia	Australian Citizen	English	HEW 5	Lecturer Evaluation
1420	0	STAFF_CRYPT-566399	6	110		0	English	Local	Male	NA	COURSE_CRYPT-84758	Australia	Australian Citizen	English	HEW 5	Lecturer Evaluation
1421	0	STAFF_CRYPT-566399	5	110		0	English	Local	Male	NA	COURSE_CRYPT-84758	Australia	Australian Citizen	English	HEW 5	Lecturer Evaluation
1422	0	STAFF_CRYPT-566399	5	110		0	English	Local	Female	NA	COURSE_CRYPT-84758	Australia	Australian Citizen	English	HEW 5	Lecturer Evaluation
1423	0	STAFF_CRYPT-566399	2	110		0	English	Local	Female	NA	COURSE_CRYPT-84758	Australia	Australian Citizen	English	HEW 5	Lecturer Evaluation
1424	0	STAFF_CRYPT-566399	6	110		0	English	Local	Female	NA	COURSE_CRYPT-84758	Australia	Australian Citizen	English	HEW 5	Lecturer Evaluation
1425	0	STAFF_CRYPT-566399	6	110		0	English	Local	Male	NA	COURSE_CRYPT-84758	Australia	Australian Citizen	English	HEW 5	Lecturer Evaluation
1426	0	STAFF_CRYPT-566399	4	110		0	English	Local	Female	NA	COURSE_CRYPT-84758	Australia	Australian Citizen	English	HEW 5	Lecturer Evaluation
1427	0	STAFF_CRYPT-566399	4	110		0	English	Local	Female	NA	COURSE_CRYPT-84758	Australia	Australian Citizen	English	HEW 5	Lecturer Evaluation
1428	0	STAFF_CRYPT-566399	6	110		0	English	Local	Female	NA	COURSE_CRYPT-84758	Australia	Australian Citizen	English	HEW 5	Lecturer Evaluation
1429	0	STAFF_CRYPT-566399	6	110		0	English	Local	Female	NA	COURSE_CRYPT-84758	Australia	Australian Citizen	English	HEW 5	Lecturer Evaluation
1430	0	STAFF_CRYPT-566399	5	110		0	English	International	Female	NA	COURSE_CRYPT-84758	Australia	Australian Citizen	English	HEW 5	Lecturer Evaluation
1431	0	STAFF_CRYPT-566399	5	110		0	English	Local	Female	NA	COURSE_CRYPT-84758	Australia	Australian Citizen	English	HEW 5	Lecturer Evaluation
1432	0	STAFF_CRYPT-566399	5	110		0	English	Local	Female	NA	COURSE_CRYPT-84758	Australia	Australian Citizen	English	HEW 5	Lecturer Evaluation
1433	0	STAFF_CRYPT-566399	6	110		0	English	Local	Female	NA	COURSE_CRYPT-84758	Australia	Australian Citizen	English	HEW 5	Lecturer Evaluation
1434	0	STAFF_CRYPT-566399	5	110		0	English	Local	Male	NA	COURSE_CRYPT-84758	Australia	Australian Citizen	English	HEW 5	Lecturer Evaluation
1435	0	STAFF_CRYPT-566399	5	110		0	English	International	Male	NA	COURSE_CRYPT-84758	Australia	Australian Citizen	English	HEW 5	Lecturer Evaluation
1436	0	STAFF_CRYPT-566399	5	110		0	English	Local	Female	NA	COURSE_CRYPT-84758	Australia	Australian Citizen	English	HEW 5	Lecturer Evaluation
1437	0	STAFF_CRYPT-566399	4	110		0	English	Local	Female	NA	COURSE_CRYPT-84758	Australia	Australian Citizen	English	HEW 5	Lecturer Evaluation
1438	0	STAFF_CRYPT-566399	6	110		0	English	Local	Female	NA	COURSE_CRYPT-84758	Australia	Australian Citizen	English	HEW 5	Lecturer Evaluation
1439	0	STAFF_CRYPT-566399	3	110		0	English	Local	Female	NA	COURSE_CRYPT-84758	Australia	Australian Citizen	English	HEW 5	Lecturer Evaluation
1440	0	STAFF_CRYPT-566399	4	110		0	English	Local	Male	NA	COURSE_CRYPT-84758	Australia	Australian Citizen	English	HEW 5	Lecturer Evaluation
1441	0	STAFF_CRYPT-566399	6	110		0	English	Local	Female	NA	COURSE_CRYPT-84758	Australia	Australian Citizen	English	HEW 5	Lecturer Evaluation
1442	0	STAFF_CRYPT-566399	6	110		0	English	Local	Female	NA	COURSE_CRYPT-84758	Australia	Australian Citizen	English	HEW 5	Lecturer Evaluation
1443	0	STAFF_CRYPT-566399	4	110		0	English	Local	Female	NA	COURSE_CRYPT-84758	Australia	Australian Citizen	English	HEW 5	Lecturer Evaluation
1444	0	STAFF_CRYPT-566399	3	110		0	English	Local	Female	NA	COURSE_CRYPT-84758	Australia	Australian Citizen	English	HEW 5	Lecturer Evaluation
1445	0	STAFF_CRYPT-566399	1	110		0	English	Local	Female	NA	COURSE_CRYPT-84758	Australia	Australian Citizen	English	HEW 5	Lecturer Evaluation
1446	0	STAFF_CRYPT-566399	4	110		0	English	Local	Male	NA	COURSE_CRYPT-84758	Australia	Australian Citizen	English	HEW 5	Lecturer Evaluation
1447	0	STAFF_CRYPT-566399	3	110		0	English	Local	Female	NA	COURSE_CRYPT-84758	Australia	Australian Citizen	English	HEW 5	Lecturer Evaluation
1448	0	STAFF_CRYPT-566399	5	110		0	English	Local	Female	NA	COURSE_CRYPT-84758	Australia	Australian Citizen	English	HEW 5	Lecturer Evaluation
1449	0	STAFF_CRYPT-566399	4	110		0	English	Local	Female	NA	COURSE_CRYPT-84758	Australia	Australian Citizen	English	HEW 5	Lecturer Evaluation
1450	0	STAFF_CRYPT-566399	3	110		0	English	Local	Female	NA	COURSE_CRYPT-84758	Australia	Australian Citizen	English	HEW 5	Lecturer Evaluation
1451	0	STAFF_CRYPT-566399	6	110		0	English	Local	Male	NA	COURSE_CRYPT-84758	Australia	Australian Citizen	English	HEW 5	Lecturer Evaluation
1452	0	STAFF_CRYPT-566399	5	110		0	English	Local	Male	NA	COURSE_CRYPT-84758	Australia	Australian Citizen	English	HEW 5	Lecturer Evaluation
1453	0	STAFF_CRYPT-566399	5	110		0	English	Local	Male	NA	COURSE_CRYPT-84758	Australia	Australian Citizen	English	HEW 5	Lecturer Evaluation
1454	0	STAFF_CRYPT-566399	5	110		0	English	Local	Female	NA	COURSE_CRYPT-84758	Australia	Australian Citizen	English	HEW 5	Lecturer Evaluation
1455	0	STAFF_CRYPT-566399	6	110		0	English	Local	Female	NA	COURSE_CRYPT-84758	Australia	Australian Citizen	English	HEW 5	Lecturer Evaluation
1456	0	STAFF_CRYPT-566399	4	110		0	English	Local	Female	NA	COURSE_CRYPT-84758	Australia	Australian Citizen	English	HEW 5	Lecturer Evaluation
1457	0	STAFF_CRYPT-566399	5	110		0	English	International	Female	NA	COURSE_CRYPT-84758	Australia	Australian Citizen	English	HEW 5	Lecturer Evaluation
1458	0	STAFF_CRYPT-566399	5	110		0	English	Local	Female	NA	COURSE_CRYPT-84758	Australia	Australian Citizen	English	HEW 5	Lecturer Evaluation
1459	0	STAFF_CRYPT-566399	6	110		0	English	Local	Female	NA	COURSE_CRYPT-84758	Australia	Australian Citizen	English	HEW 5	Lecturer Evaluation
1460	0	STAFF_CRYPT-566399	4	110		0	English	Local	Male	NA	COURSE_CRYPT-84758	Australia	Australian Citizen	English	HEW 5	Lecturer Evaluation
1461	0	STAFF_CRYPT-566399	6	110		0	English	Local	Male	NA	COURSE_CRYPT-84758	Australia	Australian Citizen	English	HEW 5	Lecturer Evaluation
1462	0	STAFF_CRYPT-566399	4	110		0	English	Local	Female	NA	COURSE_CRYPT-84758	Australia	Australian Citizen	English	HEW 5	Lecturer Evaluation
1463	0	STAFF_CRYPT-566399	4	110		0	English	Local	Male	NA	COURSE_CRYPT-84758	Australia	Australian Citizen	English	HEW 5	Lecturer Evaluation
1464	0	STAFF_CRYPT-566399	5	110		0	English	Local	Male	NA	COURSE_CRYPT-84758	Australia	Australian Citizen	English	HEW 5	Lecturer Evaluation
1465	0	STAFF_CRYPT-566399	6	110		0	English	Local	Male	NA	COURSE_CRYPT-84758	Australia	Australian Citizen	English	HEW 5	Lecturer Evaluation
1466	0	STAFF_CRYPT-566399	2	110		0	English	Local	Male	NA	COURSE_CRYPT-84758	Australia	Australian Citizen	English	HEW 5	Lecturer Evaluation
1467	0	STAFF_CRYPT-566399	5	110		0	English	Local	Male	NA	COURSE_CRYPT-84758	Australia	Australian Citizen	English	HEW 5	Lecturer Evaluation
1468	0	STAFF_CRYPT-566399	4	110		0	English	Local	Male	NA	COURSE_CRYPT-84758	Australia	Australian Citizen	English	HEW 5	Lecturer Evaluation
1469	0	STAFF_CRYPT-566399	5	110		0	English	Local	Female	NA	COURSE_CRYPT-84758	Australia	Australian Citizen	English	HEW 5	Lecturer Evaluation
1470	1	STAFF_CRYPT-551452	6	32		0	Other	Local	Male	NA	COURSE_CRYPT-68064	Hong Kong	Australian Citizen	Cantonese		Tutor Evaluation
1471	1	STAFF_CRYPT-551452	6	31		0	Other	International	Female	NA	COURSE_CRYPT-68018	Hong Kong	Australian Citizen	Cantonese		Tutor Evaluation
1472	1	STAFF_CRYPT-551452	5	32		0	Other	Local	Male	NA	COURSE_CRYPT-68064	Hong Kong	Australian Citizen	Cantonese		Tutor Evaluation
1473	1	STAFF_CRYPT-551452	5	28		0	Other	Local	Male	NA	COURSE_CRYPT-68064	Hong Kong	Australian Citizen	Cantonese		Tutor Evaluation
1474	1	STAFF_CRYPT-551452	6	31		0	Other	International	Male	NA	COURSE_CRYPT-68018	Hong Kong	Australian Citizen	Cantonese		Tutor Evaluation
1475	1	STAFF_CRYPT-551452	5	17		0	Other	Local	Male	NA	COURSE_CRYPT-68076	Hong Kong	Australian Citizen	Cantonese		Tutor Evaluation
1476	1	STAFF_CRYPT-551452	5	28		0	Other	International	Female	NA	COURSE_CRYPT-68087	Hong Kong	Australian Citizen	Cantonese		Tutor Evaluation
1477	1	STAFF_CRYPT-551452	6	32		0	Other	Local	Male	NA	COURSE_CRYPT-68064	Hong Kong	Australian Citizen	Cantonese		Tutor Evaluation
1478	1	STAFF_CRYPT-551452	6	31		0	Other	International	Male	NA	COURSE_CRYPT-68018	Hong Kong	Australian Citizen	Cantonese		Tutor Evaluation
1479	1	STAFF_CRYPT-551452	5	30		0	Other	International	Male	NA	COURSE_CRYPT-68064	Hong Kong	Australian Citizen	Cantonese		Tutor Evaluation
1480	1	STAFF_CRYPT-551452	6	28		0	Other	Local	Female	NA	COURSE_CRYPT-68087	Hong Kong	Australian Citizen	Cantonese		Tutor Evaluation
1481	1	STAFF_CRYPT-551452	5	31		0	Other	International	Male	NA	COURSE_CRYPT-68018	Hong Kong	Australian Citizen	Cantonese		Tutor Evaluation
1482	1	STAFF_CRYPT-551452	5	28		0	Other	Local	Male	NA	COURSE_CRYPT-68064	Hong Kong	Australian Citizen	Cantonese		Tutor Evaluation
1483	1	STAFF_CRYPT-551452	5	28		0	Other	International	Female	NA	COURSE_CRYPT-68087	Hong Kong	Australian Citizen	Cantonese		Tutor Evaluation
1484	1	STAFF_CRYPT-551452	6	17		0	Other	Local	Male	NA	COURSE_CRYPT-68076	Hong Kong	Australian Citizen	Cantonese		Tutor Evaluation
1485	1	STAFF_CRYPT-551452	6	25		0	Other	Local	Male	NA	COURSE_CRYPT-67979	Hong Kong	Australian Citizen	Cantonese		Tutor Evaluation
1486	1	STAFF_CRYPT-551452	6	17		0	Other	Local	Male	NA	COURSE_CRYPT-68076	Hong Kong	Australian Citizen	Cantonese		Tutor Evaluation
1487	1	STAFF_CRYPT-551452	6	28		0	Other	International	Male	NA	COURSE_CRYPT-68064	Hong Kong	Australian Citizen	Cantonese		Tutor Evaluation
1488	1	STAFF_CRYPT-551452	6	25		0	Other	Local	Female	NA	COURSE_CRYPT-67979	Hong Kong	Australian Citizen	Cantonese		Tutor Evaluation
1489	1	STAFF_CRYPT-551452	5	31		0	Other	Local	Female	NA	COURSE_CRYPT-68018	Hong Kong	Australian Citizen	Cantonese		Tutor Evaluation
1490	1	STAFF_CRYPT-551452	5	17		0	Other	Local	Female	NA	COURSE_CRYPT-68076	Hong Kong	Australian Citizen	Cantonese		Tutor Evaluation
1491	1	STAFF_CRYPT-551452	5	28		0	Other	Local	Male	NA	COURSE_CRYPT-68064	Hong Kong	Australian Citizen	Cantonese		Tutor Evaluation
1492	1	STAFF_CRYPT-551452	6	28		0	Other	Local	Male	NA	COURSE_CRYPT-68064	Hong Kong	Australian Citizen	Cantonese		Tutor Evaluation
1493	1	STAFF_CRYPT-551452	5	28		0	Other	Local	Male	NA	COURSE_CRYPT-68064	Hong Kong	Australian Citizen	Cantonese		Tutor Evaluation
1494	1	STAFF_CRYPT-551452	6	28		0	Other	Local	Male	NA	COURSE_CRYPT-68087	Hong Kong	Australian Citizen	Cantonese		Tutor Evaluation
1495	1	STAFF_CRYPT-551452	6	32		0	Other	International	Female	NA	COURSE_CRYPT-68064	Hong Kong	Australian Citizen	Cantonese		Tutor Evaluation
1496	1	STAFF_CRYPT-551452	5	17		0	Other	International	Male	NA	COURSE_CRYPT-68076	Hong Kong	Australian Citizen	Cantonese		Tutor Evaluation
1497	1	STAFF_CRYPT-551452	6	32		0	Other	International	Female	NA	COURSE_CRYPT-68064	Hong Kong	Australian Citizen	Cantonese		Tutor Evaluation
1498	1	STAFF_CRYPT-551452	6	28		0	Other	Local	Male	NA	COURSE_CRYPT-68087	Hong Kong	Australian Citizen	Cantonese		Tutor Evaluation
1499	1	STAFF_CRYPT-551452	6	31		0	Other	International	Male	NA	COURSE_CRYPT-68018	Hong Kong	Australian Citizen	Cantonese		Tutor Evaluation
1500	1	STAFF_CRYPT-551452	6	28		0	Other	Local	Female	NA	COURSE_CRYPT-68064	Hong Kong	Australian Citizen	Cantonese		Tutor Evaluation
1501	1	STAFF_CRYPT-551452	6	31		0	Other	International	Male	NA	COURSE_CRYPT-68018	Hong Kong	Australian Citizen	Cantonese		Tutor Evaluation
1502	1	STAFF_CRYPT-551452	6	17		0	Other	International	Male	NA	COURSE_CRYPT-68076	Hong Kong	Australian Citizen	Cantonese		Tutor Evaluation
1503	1	STAFF_CRYPT-551452	5	25		0	Other	Local	Female	NA	COURSE_CRYPT-67979	Hong Kong	Australian Citizen	Cantonese		Tutor Evaluation
1504	1	STAFF_CRYPT-551452	6	31		0	Other	International	Female	NA	COURSE_CRYPT-68018	Hong Kong	Australian Citizen	Cantonese		Tutor Evaluation
1505	1	STAFF_CRYPT-551452	6	28		0	Other	Local	Male	NA	COURSE_CRYPT-68064	Hong Kong	Australian Citizen	Cantonese		Tutor Evaluation
1506	1	STAFF_CRYPT-551452	6	31		0	Other	International	Male	NA	COURSE_CRYPT-68018	Hong Kong	Australian Citizen	Cantonese		Tutor Evaluation
1507	1	STAFF_CRYPT-551452	6	17		0	Other	Local	Male	NA	COURSE_CRYPT-68076	Hong Kong	Australian Citizen	Cantonese		Tutor Evaluation
1508	1	STAFF_CRYPT-551452	6	30		0	Other	Local	Female	NA	COURSE_CRYPT-68064	Hong Kong	Australian Citizen	Cantonese		Tutor Evaluation
1509	1	STAFF_CRYPT-551452	6	17		0	Other	International	Male	NA	COURSE_CRYPT-68076	Hong Kong	Australian Citizen	Cantonese		Tutor Evaluation
1510	1	STAFF_CRYPT-551452	5	31		0	Other	International	Male	NA	COURSE_CRYPT-68018	Hong Kong	Australian Citizen	Cantonese		Tutor Evaluation
1511	1	STAFF_CRYPT-551452	4	17		0	Other	Local	Female	NA	COURSE_CRYPT-68076	Hong Kong	Australian Citizen	Cantonese		Tutor Evaluation
1512	1	STAFF_CRYPT-551452	4	31		0	Other	Local	Male	NA	COURSE_CRYPT-68018	Hong Kong	Australian Citizen	Cantonese		Tutor Evaluation
1513	1	STAFF_CRYPT-551452	6	32		0	Other	Local	Female	NA	COURSE_CRYPT-68064	Hong Kong	Australian Citizen	Cantonese		Tutor Evaluation
1514	1	STAFF_CRYPT-551452	4	25		0	Other	Local	Male	NA	COURSE_CRYPT-67979	Hong Kong	Australian Citizen	Cantonese		Tutor Evaluation
1515	1	STAFF_CRYPT-551452	6	25		0	Other	Local	Male	NA	COURSE_CRYPT-67979	Hong Kong	Australian Citizen	Cantonese		Tutor Evaluation
1516	1	STAFF_CRYPT-551452	6	31		0	Other	International	Male	NA	COURSE_CRYPT-68018	Hong Kong	Australian Citizen	Cantonese		Tutor Evaluation
1517	1	STAFF_CRYPT-551452	5	17		0	Other	Local	Male	NA	COURSE_CRYPT-68076	Hong Kong	Australian Citizen	Cantonese		Tutor Evaluation
1518	1	STAFF_CRYPT-551452	5	17		0	Other	Local	Male	NA	COURSE_CRYPT-68076	Hong Kong	Australian Citizen	Cantonese		Tutor Evaluation
1519	1	STAFF_CRYPT-551452	6	30		0	Other	Local	Male	NA	COURSE_CRYPT-68064	Hong Kong	Australian Citizen	Cantonese		Tutor Evaluation
1520	1	STAFF_CRYPT-551452	6	30		0	Other	Local	Male	NA	COURSE_CRYPT-68064	Hong Kong	Australian Citizen	Cantonese		Tutor Evaluation
1521	1	STAFF_CRYPT-551452	6	28		0	Other	Local	Male	NA	COURSE_CRYPT-68064	Hong Kong	Australian Citizen	Cantonese		Tutor Evaluation
1522	1	STAFF_CRYPT-551452	6	28		0	Other	Local	Male	NA	COURSE_CRYPT-68064	Hong Kong	Australian Citizen	Cantonese		Tutor Evaluation
1523	1	STAFF_CRYPT-551452	6	17		0	Other	Local	Male	NA	COURSE_CRYPT-68076	Hong Kong	Australian Citizen	Cantonese		Tutor Evaluation
1524	1	STAFF_CRYPT-551452	6	31		0	Other	Local	Male	NA	COURSE_CRYPT-68018	Hong Kong	Australian Citizen	Cantonese		Tutor Evaluation
1525	1	STAFF_CRYPT-551452	6	25		0	Other	Local	Male	NA	COURSE_CRYPT-67979	Hong Kong	Australian Citizen	Cantonese		Tutor Evaluation
1526	1	STAFF_CRYPT-551452	6	31		0	Other	International	Male	NA	COURSE_CRYPT-68018	Hong Kong	Australian Citizen	Cantonese		Tutor Evaluation
1527	1	STAFF_CRYPT-551452	6	28		0	Other	Local	Male	NA	COURSE_CRYPT-68064	Hong Kong	Australian Citizen	Cantonese		Tutor Evaluation
1528	1	STAFF_CRYPT-551452	6	31		0	Other	International	Male	NA	COURSE_CRYPT-68018	Hong Kong	Australian Citizen	Cantonese		Tutor Evaluation
1529	1	STAFF_CRYPT-551452	6	25		0	Other	Local	Male	NA	COURSE_CRYPT-67979	Hong Kong	Australian Citizen	Cantonese		Tutor Evaluation
1530	1	STAFF_CRYPT-551452	6	17		0	Other	International	Male	NA	COURSE_CRYPT-68076	Hong Kong	Australian Citizen	Cantonese		Tutor Evaluation
1531	1	STAFF_CRYPT-551452	5	32		0	Other	Local	Female	NA	COURSE_CRYPT-68064	Hong Kong	Australian Citizen	Cantonese		Tutor Evaluation
1532	1	STAFF_CRYPT-551452	5	28		0	Other	International	Male	NA	COURSE_CRYPT-68087	Hong Kong	Australian Citizen	Cantonese		Tutor Evaluation
1533	1	STAFF_CRYPT-551452	6	28		0	Other	Local	Male	NA	COURSE_CRYPT-68087	Hong Kong	Australian Citizen	Cantonese		Tutor Evaluation
1534	1	STAFF_CRYPT-551452	6	17		0	Other	International	Male	NA	COURSE_CRYPT-68076	Hong Kong	Australian Citizen	Cantonese		Tutor Evaluation
1535	1	STAFF_CRYPT-551452	5	32		0	Other	International	Female	NA	COURSE_CRYPT-68064	Hong Kong	Australian Citizen	Cantonese		Tutor Evaluation
1536	1	STAFF_CRYPT-551452	4	28		0	Other	Local	Male	NA	COURSE_CRYPT-68064	Hong Kong	Australian Citizen	Cantonese		Tutor Evaluation
1537	1	STAFF_CRYPT-551452	5	25		0	Other	Local	Female	NA	COURSE_CRYPT-67979	Hong Kong	Australian Citizen	Cantonese		Tutor Evaluation
1538	1	STAFF_CRYPT-551452	5	32		0	Other	Local	Male	NA	COURSE_CRYPT-68064	Hong Kong	Australian Citizen	Cantonese		Tutor Evaluation
1539	1	STAFF_CRYPT-551452	5	17		0	Other	International	Male	NA	COURSE_CRYPT-68076	Hong Kong	Australian Citizen	Cantonese		Tutor Evaluation
1540	1	STAFF_CRYPT-551452	6	31		0	Other	Local	Male	NA	COURSE_CRYPT-68018	Hong Kong	Australian Citizen	Cantonese		Tutor Evaluation
1541	1	STAFF_CRYPT-551452	5	32		0	Other	Local	Male	NA	COURSE_CRYPT-68064	Hong Kong	Australian Citizen	Cantonese		Tutor Evaluation
1542	1	STAFF_CRYPT-551452	5	32		0	Other	Local	Male	NA	COURSE_CRYPT-68064	Hong Kong	Australian Citizen	Cantonese		Tutor Evaluation
1543	1	STAFF_CRYPT-551452	5	30		0	Other	International	Male	NA	COURSE_CRYPT-68064	Hong Kong	Australian Citizen	Cantonese		Tutor Evaluation
1544	1	STAFF_CRYPT-551452	5	28		0	Other	Local	Female	NA	COURSE_CRYPT-68064	Hong Kong	Australian Citizen	Cantonese		Tutor Evaluation
1545	1	STAFF_CRYPT-551452	6	31		0	Other	International	Female	NA	COURSE_CRYPT-68018	Hong Kong	Australian Citizen	Cantonese		Tutor Evaluation
1546	1	STAFF_CRYPT-551452	6	28		0	Other	International	Female	NA	COURSE_CRYPT-68087	Hong Kong	Australian Citizen	Cantonese		Tutor Evaluation
1547	1	STAFF_CRYPT-551452	5	28		0	Other	International	Male	NA	COURSE_CRYPT-68064	Hong Kong	Australian Citizen	Cantonese		Tutor Evaluation
1548	1	STAFF_CRYPT-551452	6	30		0	Other	Local	Male	NA	COURSE_CRYPT-68064	Hong Kong	Australian Citizen	Cantonese		Tutor Evaluation
1549	1	STAFF_CRYPT-551452	5	32		0	Other	Local	Male	NA	COURSE_CRYPT-68064	Hong Kong	Australian Citizen	Cantonese		Tutor Evaluation
1550	1	STAFF_CRYPT-551452	6	28		0	Other	Local	Female	NA	COURSE_CRYPT-68087	Hong Kong	Australian Citizen	Cantonese		Tutor Evaluation
1551	1	STAFF_CRYPT-551452	6	25		0	Other	Local	Male	NA	COURSE_CRYPT-67979	Hong Kong	Australian Citizen	Cantonese		Tutor Evaluation
1552	1	STAFF_CRYPT-551452	3	25		0	Other	Local	Male	NA	COURSE_CRYPT-67979	Hong Kong	Australian Citizen	Cantonese		Tutor Evaluation
1553	1	STAFF_CRYPT-551452	6	28		0	Other	Local	Male	NA	COURSE_CRYPT-68064	Hong Kong	Australian Citizen	Cantonese		Tutor Evaluation
1554	1	STAFF_CRYPT-551452	5	31		0	Other	International	Male	NA	COURSE_CRYPT-68018	Hong Kong	Australian Citizen	Cantonese		Tutor Evaluation
1555	1	STAFF_CRYPT-551452	5	31		0	Other	International	Male	NA	COURSE_CRYPT-68018	Hong Kong	Australian Citizen	Cantonese		Tutor Evaluation
1556	1	STAFF_CRYPT-551452	6	31		0	Other	International	Female	NA	COURSE_CRYPT-68018	Hong Kong	Australian Citizen	Cantonese		Tutor Evaluation
1557	1	STAFF_CRYPT-551452	6	31		0	Other	International	Female	NA	COURSE_CRYPT-68018	Hong Kong	Australian Citizen	Cantonese		Tutor Evaluation
1558	1	STAFF_CRYPT-551452	6	17		0	Other	Local	Female	NA	COURSE_CRYPT-68076	Hong Kong	Australian Citizen	Cantonese		Tutor Evaluation
1559	1	STAFF_CRYPT-551452	5	17		0	Other	Local	Male	NA	COURSE_CRYPT-68076	Hong Kong	Australian Citizen	Cantonese		Tutor Evaluation
1560	1	STAFF_CRYPT-551452	5	17		0	Other	Local	Male	NA	COURSE_CRYPT-68076	Hong Kong	Australian Citizen	Cantonese		Tutor Evaluation
1561	1	STAFF_CRYPT-551452	5	32		0	Other	Local	Male	NA	COURSE_CRYPT-68064	Hong Kong	Australian Citizen	Cantonese		Tutor Evaluation
1562	1	STAFF_CRYPT-551452	6	30		0	Other	Local	Male	NA	COURSE_CRYPT-68064	Hong Kong	Australian Citizen	Cantonese		Tutor Evaluation
1563	1	STAFF_CRYPT-551452	6	32		0	Other	Local	Female	NA	COURSE_CRYPT-68064	Hong Kong	Australian Citizen	Cantonese		Tutor Evaluation
1564	1	STAFF_CRYPT-551452	5	28		0	Other	Local	Male	NA	COURSE_CRYPT-68064	Hong Kong	Australian Citizen	Cantonese		Tutor Evaluation
1565	1	STAFF_CRYPT-551452	6	30		0	Other	Local	Male	NA	COURSE_CRYPT-68064	Hong Kong	Australian Citizen	Cantonese		Tutor Evaluation
1566	1	STAFF_CRYPT-551452	3	30		0	Other	Local	Female	NA	COURSE_CRYPT-68064	Hong Kong	Australian Citizen	Cantonese		Tutor Evaluation
1567	1	STAFF_CRYPT-551452	5	30		0	Other	Local	Female	NA	COURSE_CRYPT-68064	Hong Kong	Australian Citizen	Cantonese		Tutor Evaluation
1568	1	STAFF_CRYPT-551452	5	28		0	Other	Local	Male	NA	COURSE_CRYPT-68064	Hong Kong	Australian Citizen	Cantonese		Tutor Evaluation
1569	1	STAFF_CRYPT-551452	4	30		0	Other	Local	Male	NA	COURSE_CRYPT-68064	Hong Kong	Australian Citizen	Cantonese		Tutor Evaluation
1570	1	STAFF_CRYPT-551452	4	28		0	Other	International	Male	NA	COURSE_CRYPT-68087	Hong Kong	Australian Citizen	Cantonese		Tutor Evaluation
1571	1	STAFF_CRYPT-551452	6	28		0	Other	Local	Male	NA	COURSE_CRYPT-68087	Hong Kong	Australian Citizen	Cantonese		Tutor Evaluation
1572	1	STAFF_CRYPT-551452	4	17		0	Other	Local	Male	NA	COURSE_CRYPT-68076	Hong Kong	Australian Citizen	Cantonese		Tutor Evaluation
1573	1	STAFF_CRYPT-551452	5	25		0	Other	Local	Male	NA	COURSE_CRYPT-67979	Hong Kong	Australian Citizen	Cantonese		Tutor Evaluation
1574	1	STAFF_CRYPT-551452	5	28		0	Other	International	Female	NA	COURSE_CRYPT-68087	Hong Kong	Australian Citizen	Cantonese		Tutor Evaluation
1575	1	STAFF_CRYPT-551452	5	31		0	Other	International	Female	NA	COURSE_CRYPT-68018	Hong Kong	Australian Citizen	Cantonese		Tutor Evaluation
1576	1	STAFF_CRYPT-551452	6	32		0	Other	International	Female	NA	COURSE_CRYPT-68064	Hong Kong	Australian Citizen	Cantonese		Tutor Evaluation
1577	1	STAFF_CRYPT-551452	3	17		0	Other	Local	Male	NA	COURSE_CRYPT-68076	Hong Kong	Australian Citizen	Cantonese		Tutor Evaluation
1578	1	STAFF_CRYPT-551452	6	25		0	Other	Local	Male	NA	COURSE_CRYPT-67979	Hong Kong	Australian Citizen	Cantonese		Tutor Evaluation
1579	1	STAFF_CRYPT-551452	6	25		0	Other	International	Female	NA	COURSE_CRYPT-67979	Hong Kong	Australian Citizen	Cantonese		Tutor Evaluation
1580	1	STAFF_CRYPT-551452	6	31		0	Other	International	Male	NA	COURSE_CRYPT-68018	Hong Kong	Australian Citizen	Cantonese		Tutor Evaluation
1581	1	STAFF_CRYPT-551452	6	31		0	Other	International	Female	NA	COURSE_CRYPT-68018	Hong Kong	Australian Citizen	Cantonese		Tutor Evaluation
1582	1	STAFF_CRYPT-551452	6	31		0	Other	Local	Male	NA	COURSE_CRYPT-68018	Hong Kong	Australian Citizen	Cantonese		Tutor Evaluation
1583	1	STAFF_CRYPT-551452	5	28		0	Other	Local	Male	NA	COURSE_CRYPT-68087	Hong Kong	Australian Citizen	Cantonese		Tutor Evaluation
1584	1	STAFF_CRYPT-551452	4	28		0	Other	International	Female	NA	COURSE_CRYPT-68087	Hong Kong	Australian Citizen	Cantonese		Tutor Evaluation
1585	1	STAFF_CRYPT-551452	5	28		0	Other	Local	Male	NA	COURSE_CRYPT-68087	Hong Kong	Australian Citizen	Cantonese		Tutor Evaluation
1586	1	STAFF_CRYPT-551452	6	28		0	Other	Local	Male	NA	COURSE_CRYPT-68087	Hong Kong	Australian Citizen	Cantonese		Tutor Evaluation
1587	1	STAFF_CRYPT-551452	4	28		0	Other	International	Male	NA	COURSE_CRYPT-68087	Hong Kong	Australian Citizen	Cantonese		Tutor Evaluation
1588	1	STAFF_CRYPT-551452	6	32		0	Other	International	Male	NA	COURSE_CRYPT-68064	Hong Kong	Australian Citizen	Cantonese		Tutor Evaluation
1589	1	STAFF_CRYPT-551452	6	31		0	Other	Local	Male	NA	COURSE_CRYPT-68018	Hong Kong	Australian Citizen	Cantonese		Tutor Evaluation
1590	1	STAFF_CRYPT-551452	6	32		0	Other	Local	Female	NA	COURSE_CRYPT-68064	Hong Kong	Australian Citizen	Cantonese		Tutor Evaluation
1591	1	STAFF_CRYPT-551452	5	28		0	Other	Local	Female	NA	COURSE_CRYPT-68087	Hong Kong	Australian Citizen	Cantonese		Tutor Evaluation
1592	1	STAFF_CRYPT-551452	6	17		0	Other	Local	Male	NA	COURSE_CRYPT-68076	Hong Kong	Australian Citizen	Cantonese		Tutor Evaluation
1593	1	STAFF_CRYPT-551452	6	32		0	Other	Local	Male	NA	COURSE_CRYPT-68064	Hong Kong	Australian Citizen	Cantonese		Tutor Evaluation
1594	1	STAFF_CRYPT-551452	6	30		0	Other	Local	Male	NA	COURSE_CRYPT-68064	Hong Kong	Australian Citizen	Cantonese		Tutor Evaluation
1595	1	STAFF_CRYPT-551452	6	30		0	Other	Local	Female	NA	COURSE_CRYPT-68064	Hong Kong	Australian Citizen	Cantonese		Tutor Evaluation
1596	1	STAFF_CRYPT-551452	5	31		0	Other	Local	Male	NA	COURSE_CRYPT-68018	Hong Kong	Australian Citizen	Cantonese		Tutor Evaluation
1597	1	STAFF_CRYPT-551452	5	17		0	Other	Local	Male	NA	COURSE_CRYPT-68076	Hong Kong	Australian Citizen	Cantonese		Tutor Evaluation
1598	1	STAFF_CRYPT-551452	6	28		0	Other	International	Male	NA	COURSE_CRYPT-68064	Hong Kong	Australian Citizen	Cantonese		Tutor Evaluation
1599	1	STAFF_CRYPT-551452	5	28		0	Other	Local	Female	NA	COURSE_CRYPT-68064	Hong Kong	Australian Citizen	Cantonese		Tutor Evaluation
1600	1	STAFF_CRYPT-551452	4	28		0	Other	International	Female	NA	COURSE_CRYPT-68087	Hong Kong	Australian Citizen	Cantonese		Tutor Evaluation
1601	1	STAFF_CRYPT-551452	6	17		0	Other	Local	Male	NA	COURSE_CRYPT-68076	Hong Kong	Australian Citizen	Cantonese		Tutor Evaluation
1602	1	STAFF_CRYPT-551452	4	25		0	Other	Local	Female	NA	COURSE_CRYPT-67979	Hong Kong	Australian Citizen	Cantonese		Tutor Evaluation
1603	1	STAFF_CRYPT-551452	6	32		0	Other	Local	Male	NA	COURSE_CRYPT-68064	Hong Kong	Australian Citizen	Cantonese		Tutor Evaluation
1604	1	STAFF_CRYPT-551452	5	31		0	Other	International	Male	NA	COURSE_CRYPT-68018	Hong Kong	Australian Citizen	Cantonese		Tutor Evaluation
1605	1	STAFF_CRYPT-551452	4	28		0	Other	Local	Male	NA	COURSE_CRYPT-68064	Hong Kong	Australian Citizen	Cantonese		Tutor Evaluation
1606	1	STAFF_CRYPT-551452	4	28		0	Other	Local	Male	NA	COURSE_CRYPT-68064	Hong Kong	Australian Citizen	Cantonese		Tutor Evaluation
1607	1	STAFF_CRYPT-551452	6	30		0	Other	Local	Male	NA	COURSE_CRYPT-68064	Hong Kong	Australian Citizen	Cantonese		Tutor Evaluation
1608	1	STAFF_CRYPT-551452	6	31		0	Other	International	Male	NA	COURSE_CRYPT-68018	Hong Kong	Australian Citizen	Cantonese		Tutor Evaluation
1609	1	STAFF_CRYPT-551452	6	31		0	Other	Local	Male	NA	COURSE_CRYPT-68018	Hong Kong	Australian Citizen	Cantonese		Tutor Evaluation
1610	1	STAFF_CRYPT-551452	6	32		0	Other	Local	Male	NA	COURSE_CRYPT-68064	Hong Kong	Australian Citizen	Cantonese		Tutor Evaluation
1611	1	STAFF_CRYPT-551452	5	28		0	Other	International	Male	NA	COURSE_CRYPT-68064	Hong Kong	Australian Citizen	Cantonese		Tutor Evaluation
1612	1	STAFF_CRYPT-551452	6	17		0	Other	Local	Male	NA	COURSE_CRYPT-68076	Hong Kong	Australian Citizen	Cantonese		Tutor Evaluation
1613	1	STAFF_CRYPT-551452	5	32		0	Other	Local	Male	NA	COURSE_CRYPT-68064	Hong Kong	Australian Citizen	Cantonese		Tutor Evaluation
1614	1	STAFF_CRYPT-551452	6	30		0	Other	Local	Male	NA	COURSE_CRYPT-68064	Hong Kong	Australian Citizen	Cantonese		Tutor Evaluation
1615	1	STAFF_CRYPT-551452	5	30		0	Other	International	Female	NA	COURSE_CRYPT-68064	Hong Kong	Australian Citizen	Cantonese		Tutor Evaluation
1616	1	STAFF_CRYPT-551452	6	32		0	Other	Local	Male	NA	COURSE_CRYPT-68064	Hong Kong	Australian Citizen	Cantonese		Tutor Evaluation
1617	1	STAFF_CRYPT-551452	5	17		0	Other	Local	Female	NA	COURSE_CRYPT-68076	Hong Kong	Australian Citizen	Cantonese		Tutor Evaluation
1618	1	STAFF_CRYPT-551452	5	32		0	Other	Local	Female	NA	COURSE_CRYPT-68064	Hong Kong	Australian Citizen	Cantonese		Tutor Evaluation
1619	1	STAFF_CRYPT-551452	6	30		0	Other	Local	Female	NA	COURSE_CRYPT-68064	Hong Kong	Australian Citizen	Cantonese		Tutor Evaluation
1620	1	STAFF_CRYPT-551452	4	30		0	Other	Local	Female	NA	COURSE_CRYPT-68064	Hong Kong	Australian Citizen	Cantonese		Tutor Evaluation
1621	0	STAFF_CRYPT-551452	6	29		0	Other	International	Female	NA	COURSE_CRYPT-68018	Hong Kong	Australian Citizen	Cantonese		Tutor Evaluation
1622	0	STAFF_CRYPT-551452	5	30		0	Other	Local	Male	NA	COURSE_CRYPT-68052	Hong Kong	Australian Citizen	Cantonese		Tutor Evaluation
1623	0	STAFF_CRYPT-551452	5	29		0	Other	International	Male	NA	COURSE_CRYPT-68018	Hong Kong	Australian Citizen	Cantonese		Tutor Evaluation
1624	0	STAFF_CRYPT-551452	5	30		0	Other	Local	Male	NA	COURSE_CRYPT-68052	Hong Kong	Australian Citizen	Cantonese		Tutor Evaluation
1625	0	STAFF_CRYPT-551452	6	27		0	Other	Local	Male	NA	COURSE_CRYPT-68052	Hong Kong	Australian Citizen	Cantonese		Tutor Evaluation
1626	0	STAFF_CRYPT-551452	5	24		0	Other	Local	Female	NA	COURSE_CRYPT-68036	Hong Kong	Australian Citizen	Cantonese		Tutor Evaluation
1627	0	STAFF_CRYPT-551452	6	30		0	Other	Local	Female	NA	COURSE_CRYPT-68052	Hong Kong	Australian Citizen	Cantonese		Tutor Evaluation
1628	0	STAFF_CRYPT-551452	6	33		0	Other	Local	Female	NA	COURSE_CRYPT-68018	Hong Kong	Australian Citizen	Cantonese		Tutor Evaluation
1629	0	STAFF_CRYPT-551452	2	33		0	Other	Local	Male	NA	COURSE_CRYPT-68018	Hong Kong	Australian Citizen	Cantonese		Tutor Evaluation
1630	0	STAFF_CRYPT-551452	6	27		0	Other	Local	Male	NA	COURSE_CRYPT-68052	Hong Kong	Australian Citizen	Cantonese		Tutor Evaluation
1631	0	STAFF_CRYPT-551452	5	24		0	Other	Local	Male	NA	COURSE_CRYPT-68036	Hong Kong	Australian Citizen	Cantonese		Tutor Evaluation
1632	0	STAFF_CRYPT-551452	6	29		0	Other	Local	Female	NA	COURSE_CRYPT-68018	Hong Kong	Australian Citizen	Cantonese		Tutor Evaluation
1633	0	STAFF_CRYPT-551452	5	30		0	Other	Local	Male	NA	COURSE_CRYPT-68052	Hong Kong	Australian Citizen	Cantonese		Tutor Evaluation
1634	0	STAFF_CRYPT-551452	4	29		0	Other	Local	Male	NA	COURSE_CRYPT-68018	Hong Kong	Australian Citizen	Cantonese		Tutor Evaluation
1635	0	STAFF_CRYPT-551452	5	33		0	Other	Local	Male	NA	COURSE_CRYPT-68018	Hong Kong	Australian Citizen	Cantonese		Tutor Evaluation
1636	0	STAFF_CRYPT-551452	6	24		0	Other	Local	Male	NA	COURSE_CRYPT-68036	Hong Kong	Australian Citizen	Cantonese		Tutor Evaluation
1637	0	STAFF_CRYPT-551452	6	30		0	Other	Local	Female	NA	COURSE_CRYPT-68052	Hong Kong	Australian Citizen	Cantonese		Tutor Evaluation
1638	0	STAFF_CRYPT-551452	6	29		0	Other	Local	Female	NA	COURSE_CRYPT-68018	Hong Kong	Australian Citizen	Cantonese		Tutor Evaluation
1639	0	STAFF_CRYPT-551452	5	27		0	Other	Local	Female	NA	COURSE_CRYPT-68052	Hong Kong	Australian Citizen	Cantonese		Tutor Evaluation
1640	0	STAFF_CRYPT-551452	5	27		0	Other	International	Female	NA	COURSE_CRYPT-68052	Hong Kong	Australian Citizen	Cantonese		Tutor Evaluation
1641	0	STAFF_CRYPT-551452	5	33		0	Other	Local	Male	NA	COURSE_CRYPT-68018	Hong Kong	Australian Citizen	Cantonese		Tutor Evaluation
1642	0	STAFF_CRYPT-551452	6	33		0	Other	Local	Male	NA	COURSE_CRYPT-68018	Hong Kong	Australian Citizen	Cantonese		Tutor Evaluation
1643	0	STAFF_CRYPT-551452	6	29		0	Other	Local	Male	NA	COURSE_CRYPT-68018	Hong Kong	Australian Citizen	Cantonese		Tutor Evaluation
1644	0	STAFF_CRYPT-551452	5	27		0	Other	Local	Male	NA	COURSE_CRYPT-68052	Hong Kong	Australian Citizen	Cantonese		Tutor Evaluation
1645	0	STAFF_CRYPT-551452	5	30		0	Other	International	Female	NA	COURSE_CRYPT-68052	Hong Kong	Australian Citizen	Cantonese		Tutor Evaluation
1646	0	STAFF_CRYPT-551452	5	30		0	Other	Local	Female	NA	COURSE_CRYPT-68052	Hong Kong	Australian Citizen	Cantonese		Tutor Evaluation
1647	0	STAFF_CRYPT-551452	4	24		0	Other	Local	Male	NA	COURSE_CRYPT-68036	Hong Kong	Australian Citizen	Cantonese		Tutor Evaluation
1648	0	STAFF_CRYPT-551452	5	33		0	Other	International	Male	NA	COURSE_CRYPT-68018	Hong Kong	Australian Citizen	Cantonese		Tutor Evaluation
1649	0	STAFF_CRYPT-551452	6	29		0	Other	Local	Female	NA	COURSE_CRYPT-68018	Hong Kong	Australian Citizen	Cantonese		Tutor Evaluation
1650	0	STAFF_CRYPT-551452	6	29		0	Other	Local	Female	NA	COURSE_CRYPT-68018	Hong Kong	Australian Citizen	Cantonese		Tutor Evaluation
1651	0	STAFF_CRYPT-551452	6	27		0	Other	Local	Female	NA	COURSE_CRYPT-68052	Hong Kong	Australian Citizen	Cantonese		Tutor Evaluation
1652	0	STAFF_CRYPT-551452	6	24		0	Other	Local	Male	NA	COURSE_CRYPT-68036	Hong Kong	Australian Citizen	Cantonese		Tutor Evaluation
1653	0	STAFF_CRYPT-551452	4	33		0	Other	Local	Male	NA	COURSE_CRYPT-68018	Hong Kong	Australian Citizen	Cantonese		Tutor Evaluation
1654	0	STAFF_CRYPT-551452	5	30		0	Other	International	Male	NA	COURSE_CRYPT-68052	Hong Kong	Australian Citizen	Cantonese		Tutor Evaluation
1655	0	STAFF_CRYPT-551452	5	27		0	Other	International	Male	NA	COURSE_CRYPT-68052	Hong Kong	Australian Citizen	Cantonese		Tutor Evaluation
1656	0	STAFF_CRYPT-551452	5	29		0	Other	International	Male	NA	COURSE_CRYPT-68018	Hong Kong	Australian Citizen	Cantonese		Tutor Evaluation
1657	0	STAFF_CRYPT-551452	6	30		0	Other	Local	Female	NA	COURSE_CRYPT-68052	Hong Kong	Australian Citizen	Cantonese		Tutor Evaluation
1658	0	STAFF_CRYPT-551452	5	24		0	Other	Local	Male	NA	COURSE_CRYPT-68036	Hong Kong	Australian Citizen	Cantonese		Tutor Evaluation
1659	0	STAFF_CRYPT-551452	6	30		0	Other	Local	Male	NA	COURSE_CRYPT-68052	Hong Kong	Australian Citizen	Cantonese		Tutor Evaluation
1660	0	STAFF_CRYPT-551452	6	29		0	Other	Local	Female	NA	COURSE_CRYPT-68018	Hong Kong	Australian Citizen	Cantonese		Tutor Evaluation
1661	0	STAFF_CRYPT-551452	6	27		0	Other	Local	Male	NA	COURSE_CRYPT-68052	Hong Kong	Australian Citizen	Cantonese		Tutor Evaluation
1662	0	STAFF_CRYPT-551452	5	27		0	Other	Local	Male	NA	COURSE_CRYPT-68052	Hong Kong	Australian Citizen	Cantonese		Tutor Evaluation
1663	0	STAFF_CRYPT-551452	6	30		0	Other	International	Male	NA	COURSE_CRYPT-68052	Hong Kong	Australian Citizen	Cantonese		Tutor Evaluation
1664	0	STAFF_CRYPT-551452	6	29		0	Other	Local	Female	NA	COURSE_CRYPT-68018	Hong Kong	Australian Citizen	Cantonese		Tutor Evaluation
1665	0	STAFF_CRYPT-551452	4	33		0	Other	International	Male	NA	COURSE_CRYPT-68018	Hong Kong	Australian Citizen	Cantonese		Tutor Evaluation
1666	0	STAFF_CRYPT-551452	6	27		0	Other	Local	Male	NA	COURSE_CRYPT-68052	Hong Kong	Australian Citizen	Cantonese		Tutor Evaluation
1667	0	STAFF_CRYPT-551452	6	30		0	Other	Local	Male	NA	COURSE_CRYPT-68052	Hong Kong	Australian Citizen	Cantonese		Tutor Evaluation
1668	0	STAFF_CRYPT-551452	6	27		0	Other	Local	Male	NA	COURSE_CRYPT-68052	Hong Kong	Australian Citizen	Cantonese		Tutor Evaluation
1669	0	STAFF_CRYPT-551452	5	33		0	Other	Local	Female	NA	COURSE_CRYPT-68018	Hong Kong	Australian Citizen	Cantonese		Tutor Evaluation
1670	0	STAFF_CRYPT-551452	5	33		0	Other	Local	Male	NA	COURSE_CRYPT-68018	Hong Kong	Australian Citizen	Cantonese		Tutor Evaluation
1671	0	STAFF_CRYPT-551452	6	29		0	Other	Local	Male	NA	COURSE_CRYPT-68018	Hong Kong	Australian Citizen	Cantonese		Tutor Evaluation
1672	0	STAFF_CRYPT-551452	5	29		0	Other	Local	Male	NA	COURSE_CRYPT-68018	Hong Kong	Australian Citizen	Cantonese		Tutor Evaluation
1673	0	STAFF_CRYPT-551452	6	29		0	Other	Local	Male	NA	COURSE_CRYPT-68018	Hong Kong	Australian Citizen	Cantonese		Tutor Evaluation
1674	0	STAFF_CRYPT-551452	5	30		0	Other	Local	Male	NA	COURSE_CRYPT-68052	Hong Kong	Australian Citizen	Cantonese		Tutor Evaluation
1675	0	STAFF_CRYPT-551452	5	27		0	Other	International	Male	NA	COURSE_CRYPT-68052	Hong Kong	Australian Citizen	Cantonese		Tutor Evaluation
1676	0	STAFF_CRYPT-551452	6	30		0	Other	Local	Male	NA	COURSE_CRYPT-68052	Hong Kong	Australian Citizen	Cantonese		Tutor Evaluation
1677	0	STAFF_CRYPT-551452	5	27		0	Other	Local	Male	NA	COURSE_CRYPT-68052	Hong Kong	Australian Citizen	Cantonese		Tutor Evaluation
1678	0	STAFF_CRYPT-551452	5	30		0	Other	Local	Male	NA	COURSE_CRYPT-68052	Hong Kong	Australian Citizen	Cantonese		Tutor Evaluation
1679	0	STAFF_CRYPT-551452	5	30		0	Other	Local	Male	NA	COURSE_CRYPT-68052	Hong Kong	Australian Citizen	Cantonese		Tutor Evaluation
1680	0	STAFF_CRYPT-551452	6	30		0	Other	Local	Female	NA	COURSE_CRYPT-68052	Hong Kong	Australian Citizen	Cantonese		Tutor Evaluation
1681	0	STAFF_CRYPT-551452	6	24		0	Other	Local	Male	NA	COURSE_CRYPT-68036	Hong Kong	Australian Citizen	Cantonese		Tutor Evaluation
1682	0	STAFF_CRYPT-551452	4	24		0	Other	Local	Male	NA	COURSE_CRYPT-68036	Hong Kong	Australian Citizen	Cantonese		Tutor Evaluation
1683	0	STAFF_CRYPT-551452	6	30		0	Other	Local	Female	NA	COURSE_CRYPT-68052	Hong Kong	Australian Citizen	Cantonese		Tutor Evaluation
1684	0	STAFF_CRYPT-551452	5	29		0	Other	Local	Male	NA	COURSE_CRYPT-68018	Hong Kong	Australian Citizen	Cantonese		Tutor Evaluation
1685	0	STAFF_CRYPT-551452	6	29		0	Other	International	Male	NA	COURSE_CRYPT-68018	Hong Kong	Australian Citizen	Cantonese		Tutor Evaluation
1686	0	STAFF_CRYPT-551452	4	33		0	Other	Local	Male	NA	COURSE_CRYPT-68018	Hong Kong	Australian Citizen	Cantonese		Tutor Evaluation
1687	0	STAFF_CRYPT-551452	4	24		0	Other	Local	Female	NA	COURSE_CRYPT-68036	Hong Kong	Australian Citizen	Cantonese		Tutor Evaluation
1688	0	STAFF_CRYPT-551452	4	30		0	Other	Local	Female	NA	COURSE_CRYPT-68052	Hong Kong	Australian Citizen	Cantonese		Tutor Evaluation
1689	0	STAFF_CRYPT-551452	6	30		0	Other	Local	Male	NA	COURSE_CRYPT-68052	Hong Kong	Australian Citizen	Cantonese		Tutor Evaluation
1690	0	STAFF_CRYPT-551452	4	27		0	Other	Local	Male	NA	COURSE_CRYPT-68052	Hong Kong	Australian Citizen	Cantonese		Tutor Evaluation
1691	0	STAFF_CRYPT-551452	5	29		0	Other	Local	Female	NA	COURSE_CRYPT-68018	Hong Kong	Australian Citizen	Cantonese		Tutor Evaluation
1692	0	STAFF_CRYPT-551452	6	33		0	Other	International	Male	NA	COURSE_CRYPT-68018	Hong Kong	Australian Citizen	Cantonese		Tutor Evaluation
1693	0	STAFF_CRYPT-551452	6	33		0	Other	Local	Female	NA	COURSE_CRYPT-68018	Hong Kong	Australian Citizen	Cantonese		Tutor Evaluation
1694	0	STAFF_CRYPT-551452	4	24		0	Other	Local	Male	NA	COURSE_CRYPT-68036	Hong Kong	Australian Citizen	Cantonese		Tutor Evaluation
1695	0	STAFF_CRYPT-551452	5	29		0	Other	Local	Female	NA	COURSE_CRYPT-68018	Hong Kong	Australian Citizen	Cantonese		Tutor Evaluation
1696	0	STAFF_CRYPT-551452	6	29		0	Other	Local	Female	NA	COURSE_CRYPT-68018	Hong Kong	Australian Citizen	Cantonese		Tutor Evaluation
1697	0	STAFF_CRYPT-551452	4	29		0	Other	Local	Female	NA	COURSE_CRYPT-68018	Hong Kong	Australian Citizen	Cantonese		Tutor Evaluation
1698	0	STAFF_CRYPT-551452	5	24		0	Other	Local	Male	NA	COURSE_CRYPT-68036	Hong Kong	Australian Citizen	Cantonese		Tutor Evaluation
1699	0	STAFF_CRYPT-551452	5	27		0	Other	International	Female	NA	COURSE_CRYPT-68052	Hong Kong	Australian Citizen	Cantonese		Tutor Evaluation
1700	0	STAFF_CRYPT-551452	4	24		0	Other	Local	Male	NA	COURSE_CRYPT-68036	Hong Kong	Australian Citizen	Cantonese		Tutor Evaluation
1701	0	STAFF_CRYPT-551452	6	33		0	Other	Local	Female	NA	COURSE_CRYPT-68018	Hong Kong	Australian Citizen	Cantonese		Tutor Evaluation
1702	0	STAFF_CRYPT-551452	5	24		0	Other	Local	Male	NA	COURSE_CRYPT-68036	Hong Kong	Australian Citizen	Cantonese		Tutor Evaluation
1703	0	STAFF_CRYPT-551452	6	30		0	Other	Local	Male	NA	COURSE_CRYPT-68052	Hong Kong	Australian Citizen	Cantonese		Tutor Evaluation
1704	0	STAFF_CRYPT-551452	6	33		0	Other	Local	Male	NA	COURSE_CRYPT-68018	Hong Kong	Australian Citizen	Cantonese		Tutor Evaluation
1705	0	STAFF_CRYPT-551452	6	27		0	Other	International	Male	NA	COURSE_CRYPT-68052	Hong Kong	Australian Citizen	Cantonese		Tutor Evaluation
1706	0	STAFF_CRYPT-551452	6	24		0	Other	International	Male	NA	COURSE_CRYPT-68036	Hong Kong	Australian Citizen	Cantonese		Tutor Evaluation
1707	0	STAFF_CRYPT-551452	6	33		0	Other	Local	Male	NA	COURSE_CRYPT-68018	Hong Kong	Australian Citizen	Cantonese		Tutor Evaluation
1708	0	STAFF_CRYPT-551452	5	33		0	Other	Local	Female	NA	COURSE_CRYPT-68018	Hong Kong	Australian Citizen	Cantonese		Tutor Evaluation
1709	0	STAFF_CRYPT-551452	4	29		0	Other	Local	Female	NA	COURSE_CRYPT-68018	Hong Kong	Australian Citizen	Cantonese		Tutor Evaluation
1710	0	STAFF_CRYPT-551452	6	33		0	Other	Local	Male	NA	COURSE_CRYPT-68018	Hong Kong	Australian Citizen	Cantonese		Tutor Evaluation
1711	0	STAFF_CRYPT-551452	6	33		0	Other	Local	Male	NA	COURSE_CRYPT-68018	Hong Kong	Australian Citizen	Cantonese		Tutor Evaluation
1712	0	STAFF_CRYPT-551452	3	27		0	Other	Local	Male	NA	COURSE_CRYPT-68052	Hong Kong	Australian Citizen	Cantonese		Tutor Evaluation
1713	0	STAFF_CRYPT-551452	6	30		0	Other	Local	Male	NA	COURSE_CRYPT-68052	Hong Kong	Australian Citizen	Cantonese		Tutor Evaluation
1714	0	STAFF_CRYPT-551452	4	30		0	Other	Local	Male	NA	COURSE_CRYPT-68052	Hong Kong	Australian Citizen	Cantonese		Tutor Evaluation
1715	0	STAFF_CRYPT-551452	5	29		0	Other	Local	Male	NA	COURSE_CRYPT-68018	Hong Kong	Australian Citizen	Cantonese		Tutor Evaluation
1716	0	STAFF_CRYPT-551452	6	33		0	Other	Local	Male	NA	COURSE_CRYPT-68018	Hong Kong	Australian Citizen	Cantonese		Tutor Evaluation
1717	0	STAFF_CRYPT-551452	5	29		0	Other	Local	Female	NA	COURSE_CRYPT-68018	Hong Kong	Australian Citizen	Cantonese		Tutor Evaluation
1718	0	STAFF_CRYPT-551452	6	24		0	Other	Local	Male	NA	COURSE_CRYPT-68036	Hong Kong	Australian Citizen	Cantonese		Tutor Evaluation
1719	0	STAFF_CRYPT-551452	6	27		0	Other	Local	Female	NA	COURSE_CRYPT-68052	Hong Kong	Australian Citizen	Cantonese		Tutor Evaluation
1720	0	STAFF_CRYPT-551452	5	30		0	Other	International	Male	NA	COURSE_CRYPT-68052	Hong Kong	Australian Citizen	Cantonese		Tutor Evaluation
1721	0	STAFF_CRYPT-551452	6	29		0	Other	Local	Male	NA	COURSE_CRYPT-68018	Hong Kong	Australian Citizen	Cantonese		Tutor Evaluation
1722	0	STAFF_CRYPT-551452	5	30		0	Other	Local	Male	NA	COURSE_CRYPT-68052	Hong Kong	Australian Citizen	Cantonese		Tutor Evaluation
1723	0	STAFF_CRYPT-551452	5	30		0	Other	Local	Male	NA	COURSE_CRYPT-68052	Hong Kong	Australian Citizen	Cantonese		Tutor Evaluation
1724	0	STAFF_CRYPT-551452	5	27		0	Other	Local	Male	NA	COURSE_CRYPT-68052	Hong Kong	Australian Citizen	Cantonese		Tutor Evaluation
1725	0	STAFF_CRYPT-551452	5	27		0	Other	Local	Male	NA	COURSE_CRYPT-68052	Hong Kong	Australian Citizen	Cantonese		Tutor Evaluation
1726	0	STAFF_CRYPT-524944	NA	75		0	Other	Local	Female	NA	COURSE_CRYPT-185814	Viet Nam	AUS Permanent Resident	Vietnamese	HEW 5	Lecturer Evaluation
1727	1	STAFF_CRYPT-524944	NA	78		0	Other	Local	Male	NA	COURSE_CRYPT-185814	Viet Nam	AUS Permanent Resident	Vietnamese	HEW 5	Lecturer Evaluation
1728	1	STAFF_CRYPT-506276	3	129		0	Other	Local	Male	NA	COURSE_CRYPT-197099	China	AUS Permanent Resident	Mandarin	Level B	Course Evaluation
1729	1	STAFF_CRYPT-506276	2	128		0	Other	Local	Male	NA	COURSE_CRYPT-197099	China	AUS Permanent Resident	Mandarin	Level B	Lecturer Evaluation
1730	1	STAFF_CRYPT-506276	1	129		0	Other	Local	Male	NA	COURSE_CRYPT-197099	China	AUS Permanent Resident	Mandarin	Level B	Course Evaluation
1731	1	STAFF_CRYPT-506276	2	128		0	Other	Local	Male	NA	COURSE_CRYPT-197099	China	AUS Permanent Resident	Mandarin	Level B	Lecturer Evaluation
1732	1	STAFF_CRYPT-506276	6	129		0	Other	Local	Male	NA	COURSE_CRYPT-197099	China	AUS Permanent Resident	Mandarin	Level B	Course Evaluation
1733	1	STAFF_CRYPT-506276	1	129		0	Other	Local	Male	NA	COURSE_CRYPT-197099	China	AUS Permanent Resident	Mandarin	Level B	Course Evaluation
1734	1	STAFF_CRYPT-506276	3	129		0	Other	Local	Female	NA	COURSE_CRYPT-197099	China	AUS Permanent Resident	Mandarin	Level B	Course Evaluation
1735	1	STAFF_CRYPT-506276	3	128		0	Other	Local	Male	NA	COURSE_CRYPT-197099	China	AUS Permanent Resident	Mandarin	Level B	Lecturer Evaluation
1736	1	STAFF_CRYPT-506276	2	128		0	Other	International	Female	NA	COURSE_CRYPT-197099	China	AUS Permanent Resident	Mandarin	Level B	Lecturer Evaluation
1737	1	STAFF_CRYPT-506276	5	128		0	Other	Local	Female	NA	COURSE_CRYPT-197099	China	AUS Permanent Resident	Mandarin	Level B	Lecturer Evaluation
1738	1	STAFF_CRYPT-506276	5	129		0	Other	Local	Male	NA	COURSE_CRYPT-197099	China	AUS Permanent Resident	Mandarin	Level B	Course Evaluation
1739	1	STAFF_CRYPT-506276	3	128		0	Other	Local	Male	NA	COURSE_CRYPT-197099	China	AUS Permanent Resident	Mandarin	Level B	Lecturer Evaluation
1740	1	STAFF_CRYPT-506276	3	129		0	Other	International	Male	NA	COURSE_CRYPT-197099	China	AUS Permanent Resident	Mandarin	Level B	Course Evaluation
1741	1	STAFF_CRYPT-506276	4	129		0	Other	Local	Male	NA	COURSE_CRYPT-197099	China	AUS Permanent Resident	Mandarin	Level B	Course Evaluation
1742	1	STAFF_CRYPT-506276	5	129		0	Other	Local	Female	NA	COURSE_CRYPT-197099	China	AUS Permanent Resident	Mandarin	Level B	Course Evaluation
1743	1	STAFF_CRYPT-506276	5	128		0	Other	Local	Male	NA	COURSE_CRYPT-197099	China	AUS Permanent Resident	Mandarin	Level B	Lecturer Evaluation
1744	1	STAFF_CRYPT-506276	6	129		0	Other	Local	Male	NA	COURSE_CRYPT-197099	China	AUS Permanent Resident	Mandarin	Level B	Course Evaluation
1745	1	STAFF_CRYPT-506276	4	129		0	Other	Local	Female	NA	COURSE_CRYPT-197099	China	AUS Permanent Resident	Mandarin	Level B	Course Evaluation
1746	1	STAFF_CRYPT-506276	1	128		0	Other	Local	Male	NA	COURSE_CRYPT-197099	China	AUS Permanent Resident	Mandarin	Level B	Lecturer Evaluation
1747	1	STAFF_CRYPT-506276	6	128		0	Other	Local	Male	NA	COURSE_CRYPT-197099	China	AUS Permanent Resident	Mandarin	Level B	Lecturer Evaluation
1748	1	STAFF_CRYPT-506276	4	128		0	Other	Local	Female	NA	COURSE_CRYPT-197099	China	AUS Permanent Resident	Mandarin	Level B	Lecturer Evaluation
1749	1	STAFF_CRYPT-506276	6	129		0	Other	Local	Male	NA	COURSE_CRYPT-197099	China	AUS Permanent Resident	Mandarin	Level B	Course Evaluation
1750	1	STAFF_CRYPT-506276	1	129		0	Other	Local	Male	NA	COURSE_CRYPT-197099	China	AUS Permanent Resident	Mandarin	Level B	Course Evaluation
1751	1	STAFF_CRYPT-506276	2	128		0	Other	Local	Male	NA	COURSE_CRYPT-197099	China	AUS Permanent Resident	Mandarin	Level B	Lecturer Evaluation
1752	1	STAFF_CRYPT-506276	4	128		0	Other	Local	Male	NA	COURSE_CRYPT-197099	China	AUS Permanent Resident	Mandarin	Level B	Lecturer Evaluation
1753	1	STAFF_CRYPT-506276	2	129		0	Other	International	Female	NA	COURSE_CRYPT-197099	China	AUS Permanent Resident	Mandarin	Level B	Course Evaluation
1754	1	STAFF_CRYPT-506276	5	129		0	Other	Local	Male	NA	COURSE_CRYPT-197099	China	AUS Permanent Resident	Mandarin	Level B	Course Evaluation
1755	1	STAFF_CRYPT-506276	3	129		0	Other	Local	Female	NA	COURSE_CRYPT-197099	China	AUS Permanent Resident	Mandarin	Level B	Course Evaluation
1756	1	STAFF_CRYPT-506276	2	129		0	Other	Local	Male	NA	COURSE_CRYPT-197099	China	AUS Permanent Resident	Mandarin	Level B	Course Evaluation
1757	1	STAFF_CRYPT-506276	1	128		0	Other	Local	Male	NA	COURSE_CRYPT-197099	China	AUS Permanent Resident	Mandarin	Level B	Lecturer Evaluation
1758	1	STAFF_CRYPT-506276	3	128		0	Other	Local	Male	NA	COURSE_CRYPT-197099	China	AUS Permanent Resident	Mandarin	Level B	Lecturer Evaluation
1759	1	STAFF_CRYPT-506276	1	129		0	Other	Local	Male	NA	COURSE_CRYPT-197099	China	AUS Permanent Resident	Mandarin	Level B	Course Evaluation
1760	1	STAFF_CRYPT-506276	3	128		0	Other	Local	Male	NA	COURSE_CRYPT-197099	China	AUS Permanent Resident	Mandarin	Level B	Lecturer Evaluation
1761	1	STAFF_CRYPT-506276	4	128		0	Other	Local	Female	NA	COURSE_CRYPT-197099	China	AUS Permanent Resident	Mandarin	Level B	Lecturer Evaluation
1762	1	STAFF_CRYPT-506276	6	128		0	Other	International	Male	NA	COURSE_CRYPT-197099	China	AUS Permanent Resident	Mandarin	Level B	Lecturer Evaluation
1763	1	STAFF_CRYPT-506276	1	129		0	Other	Local	Male	NA	COURSE_CRYPT-197099	China	AUS Permanent Resident	Mandarin	Level B	Course Evaluation
1764	1	STAFF_CRYPT-506276	3	129		0	Other	Local	Female	NA	COURSE_CRYPT-197099	China	AUS Permanent Resident	Mandarin	Level B	Course Evaluation
1765	1	STAFF_CRYPT-506276	4	129		0	Other	Local	Female	NA	COURSE_CRYPT-197099	China	AUS Permanent Resident	Mandarin	Level B	Course Evaluation
1766	1	STAFF_CRYPT-506276	2	129		0	Other	Local	Male	NA	COURSE_CRYPT-197099	China	AUS Permanent Resident	Mandarin	Level B	Course Evaluation
1767	1	STAFF_CRYPT-506276	3	128		0	Other	International	Female	NA	COURSE_CRYPT-197099	China	AUS Permanent Resident	Mandarin	Level B	Lecturer Evaluation
1768	1	STAFF_CRYPT-506276	2	129		0	Other	Local	Male	NA	COURSE_CRYPT-197099	China	AUS Permanent Resident	Mandarin	Level B	Course Evaluation
1769	1	STAFF_CRYPT-506276	3	128		0	Other	International	Male	NA	COURSE_CRYPT-197099	China	AUS Permanent Resident	Mandarin	Level B	Lecturer Evaluation
1770	1	STAFF_CRYPT-506276	6	128		0	Other	International	Male	NA	COURSE_CRYPT-197099	China	AUS Permanent Resident	Mandarin	Level B	Lecturer Evaluation
1771	1	STAFF_CRYPT-506276	4	128		0	Other	Local	Male	NA	COURSE_CRYPT-197099	China	AUS Permanent Resident	Mandarin	Level B	Lecturer Evaluation
1772	1	STAFF_CRYPT-506276	4	128		0	Other	Local	Female	NA	COURSE_CRYPT-197099	China	AUS Permanent Resident	Mandarin	Level B	Lecturer Evaluation
1773	1	STAFF_CRYPT-506276	6	128		0	Other	Local	Male	NA	COURSE_CRYPT-197099	China	AUS Permanent Resident	Mandarin	Level B	Lecturer Evaluation
1774	1	STAFF_CRYPT-506276	2	129		0	Other	Local	Male	NA	COURSE_CRYPT-197099	China	AUS Permanent Resident	Mandarin	Level B	Course Evaluation
1775	1	STAFF_CRYPT-506276	5	129		0	Other	International	Male	NA	COURSE_CRYPT-197099	China	AUS Permanent Resident	Mandarin	Level B	Course Evaluation
1776	1	STAFF_CRYPT-506276	6	128		0	Other	International	Female	NA	COURSE_CRYPT-197099	China	AUS Permanent Resident	Mandarin	Level B	Lecturer Evaluation
1777	1	STAFF_CRYPT-506276	4	129		0	Other	Local	Female	NA	COURSE_CRYPT-197099	China	AUS Permanent Resident	Mandarin	Level B	Course Evaluation
1778	1	STAFF_CRYPT-506276	3	129		0	Other	Local	Male	NA	COURSE_CRYPT-197099	China	AUS Permanent Resident	Mandarin	Level B	Course Evaluation
1779	1	STAFF_CRYPT-506276	5	128		0	Other	International	Male	NA	COURSE_CRYPT-197099	China	AUS Permanent Resident	Mandarin	Level B	Lecturer Evaluation
1780	1	STAFF_CRYPT-506276	2	129		0	Other	Local	Male	NA	COURSE_CRYPT-197099	China	AUS Permanent Resident	Mandarin	Level B	Course Evaluation
1781	1	STAFF_CRYPT-506276	6	128		0	Other	Local	Male	NA	COURSE_CRYPT-197099	China	AUS Permanent Resident	Mandarin	Level B	Lecturer Evaluation
1782	1	STAFF_CRYPT-506276	6	128		0	Other	Local	Male	NA	COURSE_CRYPT-197099	China	AUS Permanent Resident	Mandarin	Level B	Lecturer Evaluation
1783	1	STAFF_CRYPT-506276	2	129		0	Other	Local	Male	NA	COURSE_CRYPT-197099	China	AUS Permanent Resident	Mandarin	Level B	Course Evaluation
1784	1	STAFF_CRYPT-506276	4	129		0	Other	Local	Male	NA	COURSE_CRYPT-197099	China	AUS Permanent Resident	Mandarin	Level B	Course Evaluation
1785	1	STAFF_CRYPT-506276	4	129		0	Other	International	Male	NA	COURSE_CRYPT-197099	China	AUS Permanent Resident	Mandarin	Level B	Course Evaluation
1786	1	STAFF_CRYPT-506276	6	129		0	Other	Local	Male	NA	COURSE_CRYPT-197099	China	AUS Permanent Resident	Mandarin	Level B	Course Evaluation
1787	1	STAFF_CRYPT-506276	4	129		0	Other	Local	Male	NA	COURSE_CRYPT-197099	China	AUS Permanent Resident	Mandarin	Level B	Course Evaluation
1788	1	STAFF_CRYPT-506276	4	129		0	Other	Local	Male	NA	COURSE_CRYPT-197099	China	AUS Permanent Resident	Mandarin	Level B	Course Evaluation
1789	1	STAFF_CRYPT-506276	4	128		0	Other	Local	Male	NA	COURSE_CRYPT-197099	China	AUS Permanent Resident	Mandarin	Level B	Lecturer Evaluation
1790	1	STAFF_CRYPT-506276	3	128		0	Other	International	Male	NA	COURSE_CRYPT-197099	China	AUS Permanent Resident	Mandarin	Level B	Lecturer Evaluation
1791	1	STAFF_CRYPT-506276	5	128		0	Other	International	Male	NA	COURSE_CRYPT-197099	China	AUS Permanent Resident	Mandarin	Level B	Lecturer Evaluation
1792	1	STAFF_CRYPT-506276	6	129		0	Other	International	Female	NA	COURSE_CRYPT-197099	China	AUS Permanent Resident	Mandarin	Level B	Course Evaluation
1793	1	STAFF_CRYPT-506276	4	128		0	Other	Local	Female	NA	COURSE_CRYPT-197099	China	AUS Permanent Resident	Mandarin	Level B	Lecturer Evaluation
1794	1	STAFF_CRYPT-506276	4	128		0	Other	International	Male	NA	COURSE_CRYPT-197099	China	AUS Permanent Resident	Mandarin	Level B	Lecturer Evaluation
1795	1	STAFF_CRYPT-506276	4	129		0	Other	International	Male	NA	COURSE_CRYPT-197099	China	AUS Permanent Resident	Mandarin	Level B	Course Evaluation
1796	1	STAFF_CRYPT-506276	5	128		0	Other	Local	Male	NA	COURSE_CRYPT-197099	China	AUS Permanent Resident	Mandarin	Level B	Lecturer Evaluation
1797	1	STAFF_CRYPT-506276	4	128		0	Other	International	Female	NA	COURSE_CRYPT-197099	China	AUS Permanent Resident	Mandarin	Level B	Lecturer Evaluation
1798	1	STAFF_CRYPT-506276	NA	128		0	Other	Local	Female	NA	COURSE_CRYPT-197099	China	AUS Permanent Resident	Mandarin	Level B	Lecturer Evaluation
1799	1	STAFF_CRYPT-506276	6	128		0	Other	Local	Male	NA	COURSE_CRYPT-197099	China	AUS Permanent Resident	Mandarin	Level B	Lecturer Evaluation
1800	1	STAFF_CRYPT-506276	2	129		0	Other	Local	Male	NA	COURSE_CRYPT-197099	China	AUS Permanent Resident	Mandarin	Level B	Course Evaluation
1801	1	STAFF_CRYPT-506276	5	128		0	Other	Local	Male	NA	COURSE_CRYPT-197099	China	AUS Permanent Resident	Mandarin	Level B	Lecturer Evaluation
1802	1	STAFF_CRYPT-506276	4	129		0	Other	Local	Female	NA	COURSE_CRYPT-197099	China	AUS Permanent Resident	Mandarin	Level B	Course Evaluation
1803	1	STAFF_CRYPT-506276	4	128		0	Other	Local	Female	NA	COURSE_CRYPT-197099	China	AUS Permanent Resident	Mandarin	Level B	Lecturer Evaluation
1804	1	STAFF_CRYPT-506276	5	129		0	Other	International	Female	NA	COURSE_CRYPT-197099	China	AUS Permanent Resident	Mandarin	Level B	Course Evaluation
1805	1	STAFF_CRYPT-506276	6	129		0	Other	International	Male	NA	COURSE_CRYPT-197099	China	AUS Permanent Resident	Mandarin	Level B	Course Evaluation
1806	1	STAFF_CRYPT-506276	4	129		0	Other	Local	Female	NA	COURSE_CRYPT-197099	China	AUS Permanent Resident	Mandarin	Level B	Course Evaluation
1807	1	STAFF_CRYPT-506276	1	128		0	Other	Local	Male	NA	COURSE_CRYPT-197099	China	AUS Permanent Resident	Mandarin	Level B	Lecturer Evaluation
1808	1	STAFF_CRYPT-506276	1	128		0	Other	Local	Male	NA	COURSE_CRYPT-197099	China	AUS Permanent Resident	Mandarin	Level B	Lecturer Evaluation
1809	1	STAFF_CRYPT-506276	3	128		0	Other	Local	Male	NA	COURSE_CRYPT-197099	China	AUS Permanent Resident	Mandarin	Level B	Lecturer Evaluation
1810	1	STAFF_CRYPT-506276	4	129		0	Other	Local	Male	NA	COURSE_CRYPT-197099	China	AUS Permanent Resident	Mandarin	Level B	Course Evaluation
1811	1	STAFF_CRYPT-506276	5	128		0	Other	Local	Female	NA	COURSE_CRYPT-197099	China	AUS Permanent Resident	Mandarin	Level B	Lecturer Evaluation
1812	1	STAFF_CRYPT-506276	3	129		0	Other	Local	Female	NA	COURSE_CRYPT-197099	China	AUS Permanent Resident	Mandarin	Level B	Course Evaluation
1813	1	STAFF_CRYPT-506276	5	128		0	Other	Local	Male	NA	COURSE_CRYPT-197099	China	AUS Permanent Resident	Mandarin	Level B	Lecturer Evaluation
1814	1	STAFF_CRYPT-506276	3	128		0	Other	Local	Female	NA	COURSE_CRYPT-197099	China	AUS Permanent Resident	Mandarin	Level B	Lecturer Evaluation
1815	1	STAFF_CRYPT-506276	4	129		0	Other	International	Female	NA	COURSE_CRYPT-197099	China	AUS Permanent Resident	Mandarin	Level B	Course Evaluation
1816	1	STAFF_CRYPT-506276	5	128		0	Other	Local	Male	NA	COURSE_CRYPT-197099	China	AUS Permanent Resident	Mandarin	Level B	Lecturer Evaluation
1817	1	STAFF_CRYPT-506276	6	43		0	Other	Local	Male	NA	COURSE_CRYPT-197120	China	AUS Permanent Resident	Mandarin	Level B	Lecturer Evaluation
1818	1	STAFF_CRYPT-506276	5	43		0	Other	Local	Male	NA	COURSE_CRYPT-197120	China	AUS Permanent Resident	Mandarin	Level B	Lecturer Evaluation
1819	1	STAFF_CRYPT-506276	5	43		0	Other	Local	Male	NA	COURSE_CRYPT-197120	China	AUS Permanent Resident	Mandarin	Level B	Lecturer Evaluation
1820	1	STAFF_CRYPT-506276	5	43		0	Other	Local	Male	NA	COURSE_CRYPT-197120	China	AUS Permanent Resident	Mandarin	Level B	Lecturer Evaluation
1821	1	STAFF_CRYPT-506276	5	43		0	Other	International	Male	NA	COURSE_CRYPT-197120	China	AUS Permanent Resident	Mandarin	Level B	Lecturer Evaluation
1822	1	STAFF_CRYPT-506276	6	43		0	Other	International	Female	NA	COURSE_CRYPT-197120	China	AUS Permanent Resident	Mandarin	Level B	Lecturer Evaluation
1823	1	STAFF_CRYPT-506276	6	43		0	Other	Local	Male	NA	COURSE_CRYPT-197120	China	AUS Permanent Resident	Mandarin	Level B	Lecturer Evaluation
1824	1	STAFF_CRYPT-506276	4	43		0	Other	International	Male	NA	COURSE_CRYPT-197120	China	AUS Permanent Resident	Mandarin	Level B	Lecturer Evaluation
1825	1	STAFF_CRYPT-506276	5	43		0	Other	International	Male	NA	COURSE_CRYPT-197120	China	AUS Permanent Resident	Mandarin	Level B	Lecturer Evaluation
1826	1	STAFF_CRYPT-506276	5	43		0	Other	Local	Male	NA	COURSE_CRYPT-197120	China	AUS Permanent Resident	Mandarin	Level B	Lecturer Evaluation
1827	1	STAFF_CRYPT-506276	6	43		0	Other	International	Female	NA	COURSE_CRYPT-197120	China	AUS Permanent Resident	Mandarin	Level B	Lecturer Evaluation
1828	1	STAFF_CRYPT-506276	5	43		0	Other	International	Male	NA	COURSE_CRYPT-197120	China	AUS Permanent Resident	Mandarin	Level B	Lecturer Evaluation
1829	1	STAFF_CRYPT-506276	4	43		0	Other	Local	Male	NA	COURSE_CRYPT-197120	China	AUS Permanent Resident	Mandarin	Level B	Lecturer Evaluation
1830	1	STAFF_CRYPT-506276	6	43		0	Other	Local	Male	NA	COURSE_CRYPT-197120	China	AUS Permanent Resident	Mandarin	Level B	Lecturer Evaluation
1831	1	STAFF_CRYPT-506276	6	43		0	Other	International	Male	NA	COURSE_CRYPT-197120	China	AUS Permanent Resident	Mandarin	Level B	Lecturer Evaluation
1832	1	STAFF_CRYPT-506276	5	43		0	Other	Local	Male	NA	COURSE_CRYPT-197120	China	AUS Permanent Resident	Mandarin	Level B	Lecturer Evaluation
1833	1	STAFF_CRYPT-506276	4	43		0	Other	Local	Male	NA	COURSE_CRYPT-197120	China	AUS Permanent Resident	Mandarin	Level B	Lecturer Evaluation
1834	1	STAFF_CRYPT-506276	6	43		0	Other	International	Female	NA	COURSE_CRYPT-197120	China	AUS Permanent Resident	Mandarin	Level B	Lecturer Evaluation
1835	1	STAFF_CRYPT-506276	5	43		0	Other	International	Male	NA	COURSE_CRYPT-197120	China	AUS Permanent Resident	Mandarin	Level B	Lecturer Evaluation
1836	1	STAFF_CRYPT-506276	6	43		0	Other	International	Female	NA	COURSE_CRYPT-197120	China	AUS Permanent Resident	Mandarin	Level B	Lecturer Evaluation
1837	1	STAFF_CRYPT-506276	6	43		0	Other	International	Male	NA	COURSE_CRYPT-197120	China	AUS Permanent Resident	Mandarin	Level B	Lecturer Evaluation
1838	1	STAFF_CRYPT-506276	4	43		0	Other	Local	Female	NA	COURSE_CRYPT-197120	China	AUS Permanent Resident	Mandarin	Level B	Lecturer Evaluation
1839	1	STAFF_CRYPT-506276	6	43	UGRD	0	Other	International	Male	71.33	COURSE_CRYPT-197120	China	AUS Permanent Resident	Mandarin	Level B	Lecturer Evaluation
1840	1	STAFF_CRYPT-506276	4	43	UGRD	0	Other	Local	Male	58	COURSE_CRYPT-197120	China	AUS Permanent Resident	Mandarin	Level B	Lecturer Evaluation
1841	1	STAFF_CRYPT-506276	5	43	UGRD	0	Other	International	Male	77.5	COURSE_CRYPT-197120	China	AUS Permanent Resident	Mandarin	Level B	Lecturer Evaluation
1842	1	STAFF_CRYPT-506276	6	43	PGRD	0	Other	International	Male	65.33	COURSE_CRYPT-197120	China	AUS Permanent Resident	Mandarin	Level B	Lecturer Evaluation
1843	1	STAFF_CRYPT-506276	6	43	PGRD	0	Other	International	Male	79.33	COURSE_CRYPT-197120	China	AUS Permanent Resident	Mandarin	Level B	Lecturer Evaluation
1844	0	STAFF_CRYPT-506276	6	24		0	Other	International	Male	NA	COURSE_CRYPT-197120	China	AUS Permanent Resident	Mandarin	Level B	Lecturer Evaluation
1845	0	STAFF_CRYPT-506276	5	24		0	Other	Local	Female	NA	COURSE_CRYPT-197120	China	AUS Permanent Resident	Mandarin	Level B	Course Evaluation
1846	0	STAFF_CRYPT-506276	5	24		0	Other	International	Male	NA	COURSE_CRYPT-197120	China	AUS Permanent Resident	Mandarin	Level B	Lecturer Evaluation
1847	0	STAFF_CRYPT-506276	5	24		0	Other	Local	Female	NA	COURSE_CRYPT-197120	China	AUS Permanent Resident	Mandarin	Level B	Course Evaluation
1848	0	STAFF_CRYPT-506276	5	24		0	Other	International	Male	NA	COURSE_CRYPT-197120	China	AUS Permanent Resident	Mandarin	Level B	Lecturer Evaluation
1849	0	STAFF_CRYPT-506276	6	24		0	Other	International	Male	NA	COURSE_CRYPT-197120	China	AUS Permanent Resident	Mandarin	Level B	Lecturer Evaluation
1850	0	STAFF_CRYPT-506276	6	24		0	Other	International	Male	NA	COURSE_CRYPT-197120	China	AUS Permanent Resident	Mandarin	Level B	Course Evaluation
1851	0	STAFF_CRYPT-506276	6	24		0	Other	International	Male	NA	COURSE_CRYPT-197120	China	AUS Permanent Resident	Mandarin	Level B	Course Evaluation
1852	0	STAFF_CRYPT-506276	5	24		0	Other	International	Male	NA	COURSE_CRYPT-197120	China	AUS Permanent Resident	Mandarin	Level B	Course Evaluation
1853	0	STAFF_CRYPT-506276	6	24		0	Other	International	Male	NA	COURSE_CRYPT-197120	China	AUS Permanent Resident	Mandarin	Level B	Course Evaluation
1854	0	STAFF_CRYPT-506276	6	24		0	Other	International	Male	NA	COURSE_CRYPT-197120	China	AUS Permanent Resident	Mandarin	Level B	Lecturer Evaluation
1855	0	STAFF_CRYPT-506276	6	24		0	Other	International	Male	NA	COURSE_CRYPT-197120	China	AUS Permanent Resident	Mandarin	Level B	Course Evaluation
1856	0	STAFF_CRYPT-506276	2	24		0	Other	Local	Male	NA	COURSE_CRYPT-197120	China	AUS Permanent Resident	Mandarin	Level B	Course Evaluation
1857	0	STAFF_CRYPT-506276	5	24		0	Other	International	Male	NA	COURSE_CRYPT-197120	China	AUS Permanent Resident	Mandarin	Level B	Course Evaluation
1858	0	STAFF_CRYPT-506276	6	24		0	Other	International	Male	NA	COURSE_CRYPT-197120	China	AUS Permanent Resident	Mandarin	Level B	Lecturer Evaluation
1859	0	STAFF_CRYPT-506276	6	24		0	Other	Local	Male	NA	COURSE_CRYPT-197120	China	AUS Permanent Resident	Mandarin	Level B	Lecturer Evaluation
1860	0	STAFF_CRYPT-506276	6	24		0	Other	Local	Male	NA	COURSE_CRYPT-197120	China	AUS Permanent Resident	Mandarin	Level B	Course Evaluation
1861	0	STAFF_CRYPT-506276	6	24		0	Other	International	Male	NA	COURSE_CRYPT-197120	China	AUS Permanent Resident	Mandarin	Level B	Course Evaluation
1862	0	STAFF_CRYPT-506276	6	24		0	Other	Local	Male	NA	COURSE_CRYPT-197120	China	AUS Permanent Resident	Mandarin	Level B	Course Evaluation
1863	0	STAFF_CRYPT-506276	5	24		0	Other	International	Male	NA	COURSE_CRYPT-197120	China	AUS Permanent Resident	Mandarin	Level B	Lecturer Evaluation
1864	0	STAFF_CRYPT-506276	5	24		0	Other	International	Male	NA	COURSE_CRYPT-197120	China	AUS Permanent Resident	Mandarin	Level B	Lecturer Evaluation
1865	0	STAFF_CRYPT-506276	5	24		0	Other	International	Male	NA	COURSE_CRYPT-197120	China	AUS Permanent Resident	Mandarin	Level B	Course Evaluation
1866	0	STAFF_CRYPT-506276	6	24		0	Other	Local	Male	NA	COURSE_CRYPT-197120	China	AUS Permanent Resident	Mandarin	Level B	Lecturer Evaluation
1867	0	STAFF_CRYPT-506276	6	24		0	Other	International	Male	NA	COURSE_CRYPT-197120	China	AUS Permanent Resident	Mandarin	Level B	Lecturer Evaluation
1868	0	STAFF_CRYPT-506276	4	24		0	Other	Local	Female	NA	COURSE_CRYPT-197120	China	AUS Permanent Resident	Mandarin	Level B	Lecturer Evaluation
1869	0	STAFF_CRYPT-506276	5	24		0	Other	International	Female	NA	COURSE_CRYPT-197120	China	AUS Permanent Resident	Mandarin	Level B	Lecturer Evaluation
1870	0	STAFF_CRYPT-506276	2	24		0	Other	Local	Male	NA	COURSE_CRYPT-197120	China	AUS Permanent Resident	Mandarin	Level B	Lecturer Evaluation
1871	0	STAFF_CRYPT-506276	5	24		0	Other	International	Female	NA	COURSE_CRYPT-197120	China	AUS Permanent Resident	Mandarin	Level B	Course Evaluation
1872	0	STAFF_CRYPT-506276	4	24		0	Other	Local	Female	NA	COURSE_CRYPT-197120	China	AUS Permanent Resident	Mandarin	Level B	Lecturer Evaluation
1873	1	STAFF_CRYPT-506276	6	12		0	Other	International	Male	NA	COURSE_CRYPT-134877	China	AUS Permanent Resident	Mandarin	Level B	Lecturer Evaluation
1874	1	STAFF_CRYPT-506276	6	47		0	Other	International	Male	NA	COURSE_CRYPT-197120	China	AUS Permanent Resident	Mandarin	Level B	Lecturer Evaluation
1875	1	STAFF_CRYPT-506276	6	47		0	Other	International	Male	NA	COURSE_CRYPT-197120	China	AUS Permanent Resident	Mandarin	Level B	Lecturer Evaluation
1876	1	STAFF_CRYPT-506276	5	47		0	Other	International	Male	NA	COURSE_CRYPT-197120	China	AUS Permanent Resident	Mandarin	Level B	Lecturer Evaluation
1877	1	STAFF_CRYPT-506276	2	47		0	Other	Local	Male	NA	COURSE_CRYPT-197120	China	AUS Permanent Resident	Mandarin	Level B	Lecturer Evaluation
1878	1	STAFF_CRYPT-506276	2	47		0	Other	Local	Male	NA	COURSE_CRYPT-197120	China	AUS Permanent Resident	Mandarin	Level B	Course Evaluation
1879	1	STAFF_CRYPT-506276	6	47		0	Other	Local	Male	NA	COURSE_CRYPT-197120	China	AUS Permanent Resident	Mandarin	Level B	Lecturer Evaluation
1880	1	STAFF_CRYPT-506276	6	47		0	Other	International	Male	NA	COURSE_CRYPT-197120	China	AUS Permanent Resident	Mandarin	Level B	Course Evaluation
1881	1	STAFF_CRYPT-506276	6	47		0	Other	International	Male	NA	COURSE_CRYPT-197120	China	AUS Permanent Resident	Mandarin	Level B	Course Evaluation
1882	1	STAFF_CRYPT-506276	4	47		0	Other	International	Male	NA	COURSE_CRYPT-197120	China	AUS Permanent Resident	Mandarin	Level B	Lecturer Evaluation
1883	1	STAFF_CRYPT-506276	6	47		0	Other	International	Male	NA	COURSE_CRYPT-197120	China	AUS Permanent Resident	Mandarin	Level B	Course Evaluation
1884	1	STAFF_CRYPT-506276	6	47		0	Other	International	Male	NA	COURSE_CRYPT-197120	China	AUS Permanent Resident	Mandarin	Level B	Lecturer Evaluation
1885	1	STAFF_CRYPT-506276	4	47		0	Other	Local	Male	NA	COURSE_CRYPT-197120	China	AUS Permanent Resident	Mandarin	Level B	Lecturer Evaluation
1886	1	STAFF_CRYPT-506276	5	47		0	Other	International	Female	NA	COURSE_CRYPT-197120	China	AUS Permanent Resident	Mandarin	Level B	Course Evaluation
1887	1	STAFF_CRYPT-506276	3	47		0	Other	Local	Male	NA	COURSE_CRYPT-197120	China	AUS Permanent Resident	Mandarin	Level B	Lecturer Evaluation
1888	1	STAFF_CRYPT-506276	4	47		0	Other	Local	Male	NA	COURSE_CRYPT-197120	China	AUS Permanent Resident	Mandarin	Level B	Course Evaluation
1889	1	STAFF_CRYPT-506276	6	47		0	Other	Local	Male	NA	COURSE_CRYPT-197120	China	AUS Permanent Resident	Mandarin	Level B	Course Evaluation
1890	1	STAFF_CRYPT-506276	2	47		0	Other	Local	Male	NA	COURSE_CRYPT-197120	China	AUS Permanent Resident	Mandarin	Level B	Course Evaluation
1891	1	STAFF_CRYPT-506276	6	47		0	Other	International	Male	NA	COURSE_CRYPT-197120	China	AUS Permanent Resident	Mandarin	Level B	Lecturer Evaluation
1892	1	STAFF_CRYPT-506276	5	47		0	Other	International	Male	NA	COURSE_CRYPT-197120	China	AUS Permanent Resident	Mandarin	Level B	Course Evaluation
1893	1	STAFF_CRYPT-506276	5	47		0	Other	Local	Male	NA	COURSE_CRYPT-197120	China	AUS Permanent Resident	Mandarin	Level B	Lecturer Evaluation
1894	1	STAFF_CRYPT-506276	6	47		0	Other	International	Male	NA	COURSE_CRYPT-197120	China	AUS Permanent Resident	Mandarin	Level B	Lecturer Evaluation
1895	1	STAFF_CRYPT-506276	5	47		0	Other	Local	Male	NA	COURSE_CRYPT-197120	China	AUS Permanent Resident	Mandarin	Level B	Lecturer Evaluation
1896	1	STAFF_CRYPT-506276	2	47		0	Other	Local	Female	NA	COURSE_CRYPT-197120	China	AUS Permanent Resident	Mandarin	Level B	Lecturer Evaluation
1897	1	STAFF_CRYPT-506276	5	47		0	Other	Local	Male	NA	COURSE_CRYPT-197120	China	AUS Permanent Resident	Mandarin	Level B	Course Evaluation
1898	1	STAFF_CRYPT-506276	4	47		0	Other	Local	Male	NA	COURSE_CRYPT-197120	China	AUS Permanent Resident	Mandarin	Level B	Course Evaluation
1899	1	STAFF_CRYPT-506276	3	47		0	Other	Local	Male	NA	COURSE_CRYPT-197120	China	AUS Permanent Resident	Mandarin	Level B	Course Evaluation
1900	1	STAFF_CRYPT-506276	6	47		0	Other	International	Female	NA	COURSE_CRYPT-197120	China	AUS Permanent Resident	Mandarin	Level B	Lecturer Evaluation
1901	1	STAFF_CRYPT-506276	6	47		0	Other	International	Male	NA	COURSE_CRYPT-197120	China	AUS Permanent Resident	Mandarin	Level B	Course Evaluation
1902	1	STAFF_CRYPT-506276	4	47		0	Other	International	Male	NA	COURSE_CRYPT-197120	China	AUS Permanent Resident	Mandarin	Level B	Course Evaluation
1903	1	STAFF_CRYPT-506276	3	47		0	Other	Local	Male	NA	COURSE_CRYPT-197120	China	AUS Permanent Resident	Mandarin	Level B	Course Evaluation
1904	1	STAFF_CRYPT-506276	4	47		0	Other	Local	Male	NA	COURSE_CRYPT-197120	China	AUS Permanent Resident	Mandarin	Level B	Lecturer Evaluation
1905	1	STAFF_CRYPT-506276	4	47		0	Other	Local	Male	NA	COURSE_CRYPT-197120	China	AUS Permanent Resident	Mandarin	Level B	Course Evaluation
1906	1	STAFF_CRYPT-506276	5	47		0	Other	Local	Female	NA	COURSE_CRYPT-197120	China	AUS Permanent Resident	Mandarin	Level B	Lecturer Evaluation
1907	1	STAFF_CRYPT-506276	4	47		0	Other	Local	Female	NA	COURSE_CRYPT-197120	China	AUS Permanent Resident	Mandarin	Level B	Course Evaluation
1908	1	STAFF_CRYPT-506276	5	47		0	Other	Local	Male	NA	COURSE_CRYPT-197120	China	AUS Permanent Resident	Mandarin	Level B	Lecturer Evaluation
1909	1	STAFF_CRYPT-506276	NA	47		0	Other	Local	Male	NA	COURSE_CRYPT-197120	China	AUS Permanent Resident	Mandarin	Level B	Lecturer Evaluation
1910	1	STAFF_CRYPT-506276	5	47		0	Other	International	Male	NA	COURSE_CRYPT-197120	China	AUS Permanent Resident	Mandarin	Level B	Lecturer Evaluation
1911	1	STAFF_CRYPT-506276	6	47		0	Other	International	Male	NA	COURSE_CRYPT-197120	China	AUS Permanent Resident	Mandarin	Level B	Course Evaluation
1912	1	STAFF_CRYPT-506276	5	47		0	Other	Local	Male	NA	COURSE_CRYPT-197120	China	AUS Permanent Resident	Mandarin	Level B	Lecturer Evaluation
1913	1	STAFF_CRYPT-506276	2	47		0	Other	Local	Female	NA	COURSE_CRYPT-197120	China	AUS Permanent Resident	Mandarin	Level B	Course Evaluation
1914	1	STAFF_CRYPT-506276	6	47		0	Other	International	Male	NA	COURSE_CRYPT-197120	China	AUS Permanent Resident	Mandarin	Level B	Course Evaluation
1915	1	STAFF_CRYPT-506276	5	47		0	Other	International	Female	NA	COURSE_CRYPT-197120	China	AUS Permanent Resident	Mandarin	Level B	Lecturer Evaluation
1916	1	STAFF_CRYPT-506276	4	47		0	Other	Local	Male	NA	COURSE_CRYPT-197120	China	AUS Permanent Resident	Mandarin	Level B	Course Evaluation
1917	1	STAFF_CRYPT-506276	6	47		0	Other	International	Female	NA	COURSE_CRYPT-197120	China	AUS Permanent Resident	Mandarin	Level B	Course Evaluation
1918	1	STAFF_CRYPT-506276	5	47		0	Other	International	Male	NA	COURSE_CRYPT-197120	China	AUS Permanent Resident	Mandarin	Level B	Lecturer Evaluation
1919	1	STAFF_CRYPT-506276	6	47		0	Other	International	Female	NA	COURSE_CRYPT-197120	China	AUS Permanent Resident	Mandarin	Level B	Course Evaluation
1920	1	STAFF_CRYPT-506276	6	47		0	Other	Local	Female	NA	COURSE_CRYPT-197120	China	AUS Permanent Resident	Mandarin	Level B	Course Evaluation
1921	1	STAFF_CRYPT-506276	5	47		0	Other	International	Male	NA	COURSE_CRYPT-197120	China	AUS Permanent Resident	Mandarin	Level B	Course Evaluation
1922	1	STAFF_CRYPT-506276	5	47		0	Other	International	Male	NA	COURSE_CRYPT-197120	China	AUS Permanent Resident	Mandarin	Level B	Lecturer Evaluation
1923	1	STAFF_CRYPT-506276	6	47		0	Other	Local	Male	NA	COURSE_CRYPT-197120	China	AUS Permanent Resident	Mandarin	Level B	Lecturer Evaluation
1924	1	STAFF_CRYPT-506276	6	47		0	Other	International	Female	NA	COURSE_CRYPT-197120	China	AUS Permanent Resident	Mandarin	Level B	Lecturer Evaluation
1925	1	STAFF_CRYPT-506276	6	47		0	Other	International	Male	NA	COURSE_CRYPT-197120	China	AUS Permanent Resident	Mandarin	Level B	Course Evaluation
1926	1	STAFF_CRYPT-506276	6	47		0	Other	International	Male	NA	COURSE_CRYPT-197120	China	AUS Permanent Resident	Mandarin	Level B	Course Evaluation
1927	1	STAFF_CRYPT-506276	6	47		0	Other	Local	Male	NA	COURSE_CRYPT-197120	China	AUS Permanent Resident	Mandarin	Level B	Course Evaluation
1928	1	STAFF_CRYPT-506276	6	47		0	Other	International	Male	NA	COURSE_CRYPT-197120	China	AUS Permanent Resident	Mandarin	Level B	Lecturer Evaluation
1929	1	STAFF_CRYPT-506276	6	47		0	Other	International	Male	NA	COURSE_CRYPT-197120	China	AUS Permanent Resident	Mandarin	Level B	Lecturer Evaluation
1930	1	STAFF_CRYPT-506276	6	47		0	Other	International	Male	NA	COURSE_CRYPT-197120	China	AUS Permanent Resident	Mandarin	Level B	Course Evaluation
1931	1	STAFF_CRYPT-506276	6	47		0	Other	International	Male	NA	COURSE_CRYPT-197120	China	AUS Permanent Resident	Mandarin	Level B	Lecturer Evaluation
1932	1	STAFF_CRYPT-506276	5	47		0	Other	International	Male	NA	COURSE_CRYPT-197120	China	AUS Permanent Resident	Mandarin	Level B	Lecturer Evaluation
1933	1	STAFF_CRYPT-506276	4	47		0	Other	Local	Male	NA	COURSE_CRYPT-197120	China	AUS Permanent Resident	Mandarin	Level B	Lecturer Evaluation
1934	1	STAFF_CRYPT-506276	6	47		0	Other	International	Male	NA	COURSE_CRYPT-197120	China	AUS Permanent Resident	Mandarin	Level B	Course Evaluation
1935	1	STAFF_CRYPT-506276	4	47		0	Other	Local	Female	NA	COURSE_CRYPT-197120	China	AUS Permanent Resident	Mandarin	Level B	Lecturer Evaluation
1936	1	STAFF_CRYPT-506276	5	47		0	Other	Local	Male	NA	COURSE_CRYPT-197120	China	AUS Permanent Resident	Mandarin	Level B	Course Evaluation
1937	1	STAFF_CRYPT-506276	4	47		0	Other	International	Male	NA	COURSE_CRYPT-197120	China	AUS Permanent Resident	Mandarin	Level B	Course Evaluation
1938	1	STAFF_CRYPT-506276	6	47		0	Other	International	Male	NA	COURSE_CRYPT-197120	China	AUS Permanent Resident	Mandarin	Level B	Course Evaluation
1939	1	STAFF_CRYPT-500924	6	12		0	English	Local	Male	NA	COURSE_CRYPT-68904	Australia			Level D	Lecturer Evaluation
1940	1	STAFF_CRYPT-500924	5	12		0	English	Local	Male	NA	COURSE_CRYPT-68904	Australia			Level D	Lecturer Evaluation
1941	1	STAFF_CRYPT-500924	6	12		0	English	Local	Male	NA	COURSE_CRYPT-68904	Australia			Level D	Lecturer Evaluation
1942	1	STAFF_CRYPT-500924	6	12		0	English	Local	Male	NA	COURSE_CRYPT-68904	Australia			Level D	Lecturer Evaluation
1943	1	STAFF_CRYPT-500924	6	12		0	English	Local	Male	NA	COURSE_CRYPT-68904	Australia			Level D	Lecturer Evaluation
1944	1	STAFF_CRYPT-500924	6	12		0	English	Local	Female	NA	COURSE_CRYPT-68904	Australia			Level D	Lecturer Evaluation
1945	1	STAFF_CRYPT-500924	5	12		0	English	Local	Female	NA	COURSE_CRYPT-68904	Australia			Level D	Lecturer Evaluation
1946	1	STAFF_CRYPT-500924	6	12		0	English	Local	Male	NA	COURSE_CRYPT-68904	Australia			Level D	Lecturer Evaluation
1947	1	STAFF_CRYPT-500924	6	12		0	English	Local	Male	NA	COURSE_CRYPT-68904	Australia			Level D	Lecturer Evaluation
1948	1	STAFF_CRYPT-501032	4	29		0	Missing	Local	Female	NA	COURSE_CRYPT-67902				Level A	Tutor Evaluation
1949	1	STAFF_CRYPT-501032	5	29		0	Missing	International	Male	NA	COURSE_CRYPT-67902				Level A	Tutor Evaluation
1950	1	STAFF_CRYPT-501032	5	29		0	Missing	Local	Female	NA	COURSE_CRYPT-67902				Level A	Tutor Evaluation
1951	1	STAFF_CRYPT-501032	6	29		0	Missing	Local	Female	NA	COURSE_CRYPT-67902				Level A	Tutor Evaluation
1952	1	STAFF_CRYPT-501032	5	29		0	Missing	Local	Male	NA	COURSE_CRYPT-67902				Level A	Tutor Evaluation
1953	1	STAFF_CRYPT-501032	6	29		0	Missing	Local	Female	NA	COURSE_CRYPT-67902				Level A	Tutor Evaluation
1954	1	STAFF_CRYPT-501032	6	29		0	Missing	Local	Female	NA	COURSE_CRYPT-67902				Level A	Tutor Evaluation
1955	1	STAFF_CRYPT-501032	5	29		0	Missing	Local	Female	NA	COURSE_CRYPT-67902				Level A	Tutor Evaluation
1956	1	STAFF_CRYPT-501032	5	29		0	Missing	Local	Female	NA	COURSE_CRYPT-67902				Level A	Tutor Evaluation
1957	1	STAFF_CRYPT-501032	5	29		0	Missing	Local	Male	NA	COURSE_CRYPT-67902				Level A	Tutor Evaluation
1958	1	STAFF_CRYPT-501032	6	29		0	Missing	Local	Female	NA	COURSE_CRYPT-67902				Level A	Tutor Evaluation
1959	1	STAFF_CRYPT-501032	6	29		0	Missing	Local	Male	NA	COURSE_CRYPT-67902				Level A	Tutor Evaluation
1960	1	STAFF_CRYPT-501032	5	29		0	Missing	Local	Female	NA	COURSE_CRYPT-67902				Level A	Tutor Evaluation
1961	1	STAFF_CRYPT-501032	4	29		0	Missing	Local	Female	NA	COURSE_CRYPT-67902				Level A	Tutor Evaluation
1962	1	STAFF_CRYPT-501032	5	29		0	Missing	Local	Female	NA	COURSE_CRYPT-67902				Level A	Tutor Evaluation
1963	1	STAFF_CRYPT-501032	6	29		0	Missing	International	Female	NA	COURSE_CRYPT-67902				Level A	Tutor Evaluation
1964	1	STAFF_CRYPT-501032	0	29		0	Missing	Local	Female	NA	COURSE_CRYPT-67902				Level A	Tutor Evaluation
1965	1	STAFF_CRYPT-501032	6	196	UGRD	0	Missing	Local	Female	76	COURSE_CRYPT-67902				Level A	Course Evaluation
1966	1	STAFF_CRYPT-501032	6	196	UGRD	0	Missing	Local	Female	76	COURSE_CRYPT-67902				Level A	Course Evaluation
1967	1	STAFF_CRYPT-501032	6	196	UGRD	0	Missing	International	Male	72	COURSE_CRYPT-67902				Level A	Course Evaluation
1968	1	STAFF_CRYPT-501032	6	196	UGRD	0	Missing	International	Male	72	COURSE_CRYPT-67902				Level A	Course Evaluation
1969	1	STAFF_CRYPT-501032	5	196	UGRD	0	Missing	International	Female	70.33	COURSE_CRYPT-67902				Level A	Course Evaluation
1970	1	STAFF_CRYPT-501032	6	196	UGRD	0	Missing	International	Female	84.5	COURSE_CRYPT-67902				Level A	Course Evaluation
1971	1	STAFF_CRYPT-501032	4	196	UGRD	0	Missing	Local	Female	67.25	COURSE_CRYPT-67902				Level A	Course Evaluation
1972	1	STAFF_CRYPT-501032	5	196	UGRD	0	Missing	Local	Female	89.25	COURSE_CRYPT-67902				Level A	Course Evaluation
1973	1	STAFF_CRYPT-501032	4	196	UGRD	0	Missing	Local	Female	72.25	COURSE_CRYPT-67902				Level A	Course Evaluation
1974	1	STAFF_CRYPT-501032	5	196	UGRD	0	Missing	Local	Female	0	COURSE_CRYPT-67902				Level A	Course Evaluation
1975	1	STAFF_CRYPT-501032	6	196	UGRD	0	Missing	International	Male	0	COURSE_CRYPT-67902				Level A	Course Evaluation
1976	1	STAFF_CRYPT-501032	6	196	UGRD	0	Missing	International	Female	84.5	COURSE_CRYPT-67902				Level A	Course Evaluation
1977	1	STAFF_CRYPT-501032	4	196	UGRD	0	Missing	Local	Female	67.25	COURSE_CRYPT-67902				Level A	Course Evaluation
1978	1	STAFF_CRYPT-501032	5	196	UGRD	0	Missing	Local	Female	89.25	COURSE_CRYPT-67902				Level A	Course Evaluation
1979	1	STAFF_CRYPT-501032	4	196	UGRD	0	Missing	Local	Female	72.25	COURSE_CRYPT-67902				Level A	Course Evaluation
1980	1	STAFF_CRYPT-501032	5	196	UGRD	0	Missing	Local	Female	72.5	COURSE_CRYPT-67902				Level A	Course Evaluation
1981	1	STAFF_CRYPT-501032	5	196	UGRD	0	Missing	Local	Female	72.5	COURSE_CRYPT-67902				Level A	Course Evaluation
1982	1	STAFF_CRYPT-501032	6	196	UGRD	0	Missing	International	Male	0	COURSE_CRYPT-67902				Level A	Course Evaluation
1983	1	STAFF_CRYPT-501032	5	196	UGRD	0	Missing	International	Female	70.33	COURSE_CRYPT-67902				Level A	Course Evaluation
1984	1	STAFF_CRYPT-501032	5	196	UGRD	0	Missing	Local	Female	0	COURSE_CRYPT-67902				Level A	Course Evaluation
1985	1	STAFF_CRYPT-501032	6	196	UGRD	0	Missing	International	Male	27	COURSE_CRYPT-67902				Level A	Course Evaluation
1986	1	STAFF_CRYPT-501032	6	196	UGRD	0	Missing	International	Male	27	COURSE_CRYPT-67902				Level A	Course Evaluation
1987	1	STAFF_CRYPT-501032	4	196	UGRD	0	Missing	Local	Female	79.5	COURSE_CRYPT-67902				Level A	Course Evaluation
1988	1	STAFF_CRYPT-501032	0	196	UGRD	0	Missing	Local	Male	76	COURSE_CRYPT-67902				Level A	Course Evaluation
1989	1	STAFF_CRYPT-501032	4	196	UGRD	0	Missing	Local	Female	79.5	COURSE_CRYPT-67902				Level A	Course Evaluation
1990	1	STAFF_CRYPT-501032	0	196	UGRD	0	Missing	Local	Male	76	COURSE_CRYPT-67902				Level A	Course Evaluation
1991	1	STAFF_CRYPT-501032	5	196	UGRD	0	Missing	Local	Female	87	COURSE_CRYPT-67902				Level A	Course Evaluation
1992	1	STAFF_CRYPT-501032	5	196	UGRD	0	Missing	Local	Female	70.5	COURSE_CRYPT-67902				Level A	Course Evaluation
1993	1	STAFF_CRYPT-501032	5	196	UGRD	0	Missing	Local	Female	69.5	COURSE_CRYPT-67902				Level A	Course Evaluation
1994	1	STAFF_CRYPT-501032	5	196	UGRD	0	Missing	Local	Female	70.5	COURSE_CRYPT-67902				Level A	Course Evaluation
1995	1	STAFF_CRYPT-501032	5	196	UGRD	0	Missing	Local	Female	87	COURSE_CRYPT-67902				Level A	Course Evaluation
1996	1	STAFF_CRYPT-501032	5	196	UGRD	0	Missing	Local	Female	69.5	COURSE_CRYPT-67902				Level A	Course Evaluation
1997	1	STAFF_CRYPT-501032	4	196	UGRD	0	Missing	Local	Female	73	COURSE_CRYPT-67902				Level A	Course Evaluation
1998	1	STAFF_CRYPT-501032	4	196	UGRD	0	Missing	Local	Female	73	COURSE_CRYPT-67902				Level A	Course Evaluation
1999	1	STAFF_CRYPT-501032	4	196	UGRD	0	Missing	Local	Female	72.5	COURSE_CRYPT-67902				Level A	Course Evaluation
[truncated: 386,597 more rows]
